# Supplementary material for: Unsupervised identification of disease states from high‐dimensional physiological and histopathological profiles
Source: Mol Syst Biol. 2019 Feb 19;15(2):e8636. doi: 10.15252/msb.20188636 (PMC6380462; doi:10.15252/msb.20188636)
Supplement: Supplementary file 3 — Dataset EV1 [file MSB-15-e8636-s003.xlsx]

## Sheet: Caption
Dataset EV1. All drug treatment conditions

## Sheet: description
Column #	Column name	description
1	Compound (C)	Treated compounds, 160 compounds in liver, 41 compounds in kidney
2	Species	Always 'rat'
3	Test.Type	Always 'in vivo'
4	Organ	Liver or kidney
5	Time of sacrifice (T)	One of the 8 time points: 3, 6, 9 24 hr for single dose, 4, 8, 15, 29 day for repeated dose
6	Dose	Actual dose administered to rats
7	Dose_Level (initial)	Original dose levels: at given compound and time point, there were four levels, Control (vehicle) and Low/Middle/High doses.
8	compound.time.dose_level (initial)	compound, time point, and dose_level, concatenated by period (.).
9	Schedule.C	Time points when the specified compound was tested. 1-8 corresonds to eight time points, 3 hr - 29 day. e.g., 12345678 means that the compound was tested at all eight time points. 1234---- indicates that the compounds was tested for single dose experiment only.
10	Dose.Change	Some compounds were administered at different dose ranges between single and repeated dose experiments. 0 if the dose range is the same, 1 if different (then single dose uses higher doses than repeated doses).
11	Dose.MultiLevel (D)	When Dose.Change=0, the four Dose.Level corresponds 0 (Control), 1(Low), 2(Middle), 3(High). When Dose.Change=1, the Dose.Level for repeated dose corresponds to 0-3, and that for single dose corresponds to 0 (Control), 4(Low), 5(Middle), 6(High)
12	CD	Compound, dose D were concatenated by period (.).
13	CDT	Compound, dose D, time point were concatenated by period (.).
14	Schedule.CD	Time points when the condition (specified compound at dose D) was tested. '1'-'8' corresonds to eight time points, 3 hr - 29 day.'-' means the condition was not prepared for the test. 'X' means the condition was planned by the rats were dead thus not available at the indicated time points. e.g., '12345678' means that the condition was planned and tested at all eight time points. '----567X' means …
15	Dose.MultiLevel.new (D1)	When Dose.Change=1, while the three levels of doses between single and repeated doses were different, there are usually an overlap (ie at least one dose was shared). D1 is similar to D, except that the dose levels for single and repeated dose experiments were sorted and ranked alphabetically. Control was indicated by "-", doses were labeled as A, B, C, ... from the lowest to highest.
16	CD1	Compound, dose D1 were concatenated by period (.).
17	CDT1	Compound, dose D1, time point were concatenated by period (.).
18	Schedule.CD1	Time points when the condition (specified compound at dose D1) was tested. '1'-'8' corresonds to eight time points, 3 hr - 29 day.'-' means the condition was not prepared for the test. 'X' means the condition was planned by the rats were dead thus not available at the indicated time points. e.g., '12345678' means that the condition was planned and tested at all eight time points. '----567X' means…
19	Chip.Type	Microarray platform of choice. Always 'Rat230_2'
20	Sample.ID	Internal barcode used in Open-TG GATEs
21	Barcode	Barcode corresponds to CEL file

## Sheet: treatment conditions
Compound	Species	Test.Type	Organ	Time.Sacrifice.	Dose	Dose_Level (initial)	compound.time.dose_level (initial)	Schedule.C	Dose.Change	D (Dose.MultiLevel)	CD	CDT	Schedule.CD	D1 (Dose.MultiLevel.new)	CD1	CDT1	Schedule.CD1	Chip.Type	Sample.ID	Barcode
acetaminophen	Rat	in vivo	Liver	3 hr	0 mg/kg	Control	acetaminophen.3 hr.Control	12345678	0	0	acetaminophen.0	acetaminophen.0.3 hr	12345678	-	acetaminophen.-	acetaminophen.-.3 hr	12345678	Rat230_2	0040011LRB	003017644018
acetaminophen	Rat	in vivo	Liver	3 hr	0 mg/kg	Control	acetaminophen.3 hr.Control	12345678	0	0	acetaminophen.0	acetaminophen.0.3 hr	12345678	-	acetaminophen.-	acetaminophen.-.3 hr	12345678	Rat230_2	0040013LRB	003017644019
acetaminophen	Rat	in vivo	Liver	3 hr	0 mg/kg	Control	acetaminophen.3 hr.Control	12345678	0	0	acetaminophen.0	acetaminophen.0.3 hr	12345678	-	acetaminophen.-	acetaminophen.-.3 hr	12345678	Rat230_2	0040015LRB	003017644020
acetaminophen	Rat	in vivo	Liver	6 hr	0 mg/kg	Control	acetaminophen.6 hr.Control	12345678	0	0	acetaminophen.0	acetaminophen.0.6 hr	12345678	-	acetaminophen.-	acetaminophen.-.6 hr	12345678	Rat230_2	0040021LRB	003017644030
acetaminophen	Rat	in vivo	Liver	6 hr	0 mg/kg	Control	acetaminophen.6 hr.Control	12345678	0	0	acetaminophen.0	acetaminophen.0.6 hr	12345678	-	acetaminophen.-	acetaminophen.-.6 hr	12345678	Rat230_2	0040024LRB	003017645001
acetaminophen	Rat	in vivo	Liver	6 hr	0 mg/kg	Control	acetaminophen.6 hr.Control	12345678	0	0	acetaminophen.0	acetaminophen.0.6 hr	12345678	-	acetaminophen.-	acetaminophen.-.6 hr	12345678	Rat230_2	0040025LRB	003017645002
acetaminophen	Rat	in vivo	Liver	9 hr	0 mg/kg	Control	acetaminophen.9 hr.Control	12345678	0	0	acetaminophen.0	acetaminophen.0.9 hr	12345678	-	acetaminophen.-	acetaminophen.-.9 hr	12345678	Rat230_2	0040032LRB	003017645012
acetaminophen	Rat	in vivo	Liver	9 hr	0 mg/kg	Control	acetaminophen.9 hr.Control	12345678	0	0	acetaminophen.0	acetaminophen.0.9 hr	12345678	-	acetaminophen.-	acetaminophen.-.9 hr	12345678	Rat230_2	0040034LRB	003017645013
acetaminophen	Rat	in vivo	Liver	9 hr	0 mg/kg	Control	acetaminophen.9 hr.Control	12345678	0	0	acetaminophen.0	acetaminophen.0.9 hr	12345678	-	acetaminophen.-	acetaminophen.-.9 hr	12345678	Rat230_2	0040035LRB	003017645014
acetaminophen	Rat	in vivo	Liver	24 hr	0 mg/kg	Control	acetaminophen.24 hr.Control	12345678	0	0	acetaminophen.0	acetaminophen.0.24 hr	12345678	-	acetaminophen.-	acetaminophen.-.24 hr	12345678	Rat230_2	0040042LRB	003017645024
acetaminophen	Rat	in vivo	Liver	24 hr	0 mg/kg	Control	acetaminophen.24 hr.Control	12345678	0	0	acetaminophen.0	acetaminophen.0.24 hr	12345678	-	acetaminophen.-	acetaminophen.-.24 hr	12345678	Rat230_2	0040043LRB	003017645025
acetaminophen	Rat	in vivo	Liver	24 hr	0 mg/kg	Control	acetaminophen.24 hr.Control	12345678	0	0	acetaminophen.0	acetaminophen.0.24 hr	12345678	-	acetaminophen.-	acetaminophen.-.24 hr	12345678	Rat230_2	0040044LRB	003017645026
acetaminophen	Rat	in vivo	Liver	3 hr	300 mg/kg	Low	acetaminophen.3 hr.Low	12345678	0	1	acetaminophen.1	acetaminophen.1.3 hr	12345678	A	acetaminophen.A	acetaminophen.A.3 hr	12345678	Rat230_2	0040111LRB	003017644021
acetaminophen	Rat	in vivo	Liver	3 hr	300 mg/kg	Low	acetaminophen.3 hr.Low	12345678	0	1	acetaminophen.1	acetaminophen.1.3 hr	12345678	A	acetaminophen.A	acetaminophen.A.3 hr	12345678	Rat230_2	0040112LRB	003017644022
acetaminophen	Rat	in vivo	Liver	3 hr	300 mg/kg	Low	acetaminophen.3 hr.Low	12345678	0	1	acetaminophen.1	acetaminophen.1.3 hr	12345678	A	acetaminophen.A	acetaminophen.A.3 hr	12345678	Rat230_2	0040114LRB	003017644023
acetaminophen	Rat	in vivo	Liver	6 hr	300 mg/kg	Low	acetaminophen.6 hr.Low	12345678	0	1	acetaminophen.1	acetaminophen.1.6 hr	12345678	A	acetaminophen.A	acetaminophen.A.6 hr	12345678	Rat230_2	0040121LRB	003017645003
acetaminophen	Rat	in vivo	Liver	6 hr	300 mg/kg	Low	acetaminophen.6 hr.Low	12345678	0	1	acetaminophen.1	acetaminophen.1.6 hr	12345678	A	acetaminophen.A	acetaminophen.A.6 hr	12345678	Rat230_2	0040122LRB	003017645004
acetaminophen	Rat	in vivo	Liver	6 hr	300 mg/kg	Low	acetaminophen.6 hr.Low	12345678	0	1	acetaminophen.1	acetaminophen.1.6 hr	12345678	A	acetaminophen.A	acetaminophen.A.6 hr	12345678	Rat230_2	0040125LRB	003017645005
acetaminophen	Rat	in vivo	Liver	9 hr	300 mg/kg	Low	acetaminophen.9 hr.Low	12345678	0	1	acetaminophen.1	acetaminophen.1.9 hr	12345678	A	acetaminophen.A	acetaminophen.A.9 hr	12345678	Rat230_2	0040132LRB	003017645015
acetaminophen	Rat	in vivo	Liver	9 hr	300 mg/kg	Low	acetaminophen.9 hr.Low	12345678	0	1	acetaminophen.1	acetaminophen.1.9 hr	12345678	A	acetaminophen.A	acetaminophen.A.9 hr	12345678	Rat230_2	0040133LRB	003017645016
acetaminophen	Rat	in vivo	Liver	9 hr	300 mg/kg	Low	acetaminophen.9 hr.Low	12345678	0	1	acetaminophen.1	acetaminophen.1.9 hr	12345678	A	acetaminophen.A	acetaminophen.A.9 hr	12345678	Rat230_2	0040134LRB	003017645017
acetaminophen	Rat	in vivo	Liver	24 hr	300 mg/kg	Low	acetaminophen.24 hr.Low	12345678	0	1	acetaminophen.1	acetaminophen.1.24 hr	12345678	A	acetaminophen.A	acetaminophen.A.24 hr	12345678	Rat230_2	0040141LRB	003017645027
acetaminophen	Rat	in vivo	Liver	24 hr	300 mg/kg	Low	acetaminophen.24 hr.Low	12345678	0	1	acetaminophen.1	acetaminophen.1.24 hr	12345678	A	acetaminophen.A	acetaminophen.A.24 hr	12345678	Rat230_2	0040144LRB	003017645028
acetaminophen	Rat	in vivo	Liver	24 hr	300 mg/kg	Low	acetaminophen.24 hr.Low	12345678	0	1	acetaminophen.1	acetaminophen.1.24 hr	12345678	A	acetaminophen.A	acetaminophen.A.24 hr	12345678	Rat230_2	0040145LRB	003017645029
acetaminophen	Rat	in vivo	Liver	3 hr	600 mg/kg	Middle	acetaminophen.3 hr.Middle	12345678	0	2	acetaminophen.2	acetaminophen.2.3 hr	12345678	B	acetaminophen.B	acetaminophen.B.3 hr	12345678	Rat230_2	0040161LRB	003017644024
acetaminophen	Rat	in vivo	Liver	3 hr	600 mg/kg	Middle	acetaminophen.3 hr.Middle	12345678	0	2	acetaminophen.2	acetaminophen.2.3 hr	12345678	B	acetaminophen.B	acetaminophen.B.3 hr	12345678	Rat230_2	0040162LRB	003017644025
acetaminophen	Rat	in vivo	Liver	3 hr	600 mg/kg	Middle	acetaminophen.3 hr.Middle	12345678	0	2	acetaminophen.2	acetaminophen.2.3 hr	12345678	B	acetaminophen.B	acetaminophen.B.3 hr	12345678	Rat230_2	0040163LRB	003017644026
acetaminophen	Rat	in vivo	Liver	6 hr	600 mg/kg	Middle	acetaminophen.6 hr.Middle	12345678	0	2	acetaminophen.2	acetaminophen.2.6 hr	12345678	B	acetaminophen.B	acetaminophen.B.6 hr	12345678	Rat230_2	0040171LRB	003017645006
acetaminophen	Rat	in vivo	Liver	6 hr	600 mg/kg	Middle	acetaminophen.6 hr.Middle	12345678	0	2	acetaminophen.2	acetaminophen.2.6 hr	12345678	B	acetaminophen.B	acetaminophen.B.6 hr	12345678	Rat230_2	0040172LRB	003017645007
acetaminophen	Rat	in vivo	Liver	6 hr	600 mg/kg	Middle	acetaminophen.6 hr.Middle	12345678	0	2	acetaminophen.2	acetaminophen.2.6 hr	12345678	B	acetaminophen.B	acetaminophen.B.6 hr	12345678	Rat230_2	0040174LRB	003017645008
acetaminophen	Rat	in vivo	Liver	9 hr	600 mg/kg	Middle	acetaminophen.9 hr.Middle	12345678	0	2	acetaminophen.2	acetaminophen.2.9 hr	12345678	B	acetaminophen.B	acetaminophen.B.9 hr	12345678	Rat230_2	0040181LRB	003017645018
acetaminophen	Rat	in vivo	Liver	9 hr	600 mg/kg	Middle	acetaminophen.9 hr.Middle	12345678	0	2	acetaminophen.2	acetaminophen.2.9 hr	12345678	B	acetaminophen.B	acetaminophen.B.9 hr	12345678	Rat230_2	0040183LRB	003017645019
acetaminophen	Rat	in vivo	Liver	9 hr	600 mg/kg	Middle	acetaminophen.9 hr.Middle	12345678	0	2	acetaminophen.2	acetaminophen.2.9 hr	12345678	B	acetaminophen.B	acetaminophen.B.9 hr	12345678	Rat230_2	0040185LRB	003017645020
acetaminophen	Rat	in vivo	Liver	24 hr	600 mg/kg	Middle	acetaminophen.24 hr.Middle	12345678	0	2	acetaminophen.2	acetaminophen.2.24 hr	12345678	B	acetaminophen.B	acetaminophen.B.24 hr	12345678	Rat230_2	0040191LRB	003017645030
acetaminophen	Rat	in vivo	Liver	24 hr	600 mg/kg	Middle	acetaminophen.24 hr.Middle	12345678	0	2	acetaminophen.2	acetaminophen.2.24 hr	12345678	B	acetaminophen.B	acetaminophen.B.24 hr	12345678	Rat230_2	0040193LRB	003017646001
acetaminophen	Rat	in vivo	Liver	24 hr	600 mg/kg	Middle	acetaminophen.24 hr.Middle	12345678	0	2	acetaminophen.2	acetaminophen.2.24 hr	12345678	B	acetaminophen.B	acetaminophen.B.24 hr	12345678	Rat230_2	0040195LRB	003017646002
acetaminophen	Rat	in vivo	Liver	3 hr	1000 mg/kg	High	acetaminophen.3 hr.High	12345678	0	3	acetaminophen.3	acetaminophen.3.3 hr	12345678	C	acetaminophen.C	acetaminophen.C.3 hr	12345678	Rat230_2	0040212LRB	003017644027
acetaminophen	Rat	in vivo	Liver	3 hr	1000 mg/kg	High	acetaminophen.3 hr.High	12345678	0	3	acetaminophen.3	acetaminophen.3.3 hr	12345678	C	acetaminophen.C	acetaminophen.C.3 hr	12345678	Rat230_2	0040214LRB	003017644028
acetaminophen	Rat	in vivo	Liver	3 hr	1000 mg/kg	High	acetaminophen.3 hr.High	12345678	0	3	acetaminophen.3	acetaminophen.3.3 hr	12345678	C	acetaminophen.C	acetaminophen.C.3 hr	12345678	Rat230_2	0040215LRB	003017644029
acetaminophen	Rat	in vivo	Liver	6 hr	1000 mg/kg	High	acetaminophen.6 hr.High	12345678	0	3	acetaminophen.3	acetaminophen.3.6 hr	12345678	C	acetaminophen.C	acetaminophen.C.6 hr	12345678	Rat230_2	0040221LRB	003017645009
acetaminophen	Rat	in vivo	Liver	6 hr	1000 mg/kg	High	acetaminophen.6 hr.High	12345678	0	3	acetaminophen.3	acetaminophen.3.6 hr	12345678	C	acetaminophen.C	acetaminophen.C.6 hr	12345678	Rat230_2	0040222LRB	003017645010
acetaminophen	Rat	in vivo	Liver	6 hr	1000 mg/kg	High	acetaminophen.6 hr.High	12345678	0	3	acetaminophen.3	acetaminophen.3.6 hr	12345678	C	acetaminophen.C	acetaminophen.C.6 hr	12345678	Rat230_2	0040223LRB	003017645011
acetaminophen	Rat	in vivo	Liver	9 hr	1000 mg/kg	High	acetaminophen.9 hr.High	12345678	0	3	acetaminophen.3	acetaminophen.3.9 hr	12345678	C	acetaminophen.C	acetaminophen.C.9 hr	12345678	Rat230_2	0040231LRB	003017645021
acetaminophen	Rat	in vivo	Liver	9 hr	1000 mg/kg	High	acetaminophen.9 hr.High	12345678	0	3	acetaminophen.3	acetaminophen.3.9 hr	12345678	C	acetaminophen.C	acetaminophen.C.9 hr	12345678	Rat230_2	0040234LRB	003017645022
acetaminophen	Rat	in vivo	Liver	9 hr	1000 mg/kg	High	acetaminophen.9 hr.High	12345678	0	3	acetaminophen.3	acetaminophen.3.9 hr	12345678	C	acetaminophen.C	acetaminophen.C.9 hr	12345678	Rat230_2	0040235LRB	003017645023
acetaminophen	Rat	in vivo	Liver	24 hr	1000 mg/kg	High	acetaminophen.24 hr.High	12345678	0	3	acetaminophen.3	acetaminophen.3.24 hr	12345678	C	acetaminophen.C	acetaminophen.C.24 hr	12345678	Rat230_2	0040242LRB	003017646003
acetaminophen	Rat	in vivo	Liver	24 hr	1000 mg/kg	High	acetaminophen.24 hr.High	12345678	0	3	acetaminophen.3	acetaminophen.3.24 hr	12345678	C	acetaminophen.C	acetaminophen.C.24 hr	12345678	Rat230_2	0040244LRB	003017646004
acetaminophen	Rat	in vivo	Liver	24 hr	1000 mg/kg	High	acetaminophen.24 hr.High	12345678	0	3	acetaminophen.3	acetaminophen.3.24 hr	12345678	C	acetaminophen.C	acetaminophen.C.24 hr	12345678	Rat230_2	0040245LRB	003017646005
acetaminophen	Rat	in vivo	Liver	4 day	0 mg/kg	Control	acetaminophen.4 day.Control	12345678	0	0	acetaminophen.0	acetaminophen.0.4 day	12345678	-	acetaminophen.-	acetaminophen.-.4 day	12345678	Rat230_2	0042011LRB	003017642030
acetaminophen	Rat	in vivo	Liver	4 day	0 mg/kg	Control	acetaminophen.4 day.Control	12345678	0	0	acetaminophen.0	acetaminophen.0.4 day	12345678	-	acetaminophen.-	acetaminophen.-.4 day	12345678	Rat230_2	0042014LRB	003017643001
acetaminophen	Rat	in vivo	Liver	4 day	0 mg/kg	Control	acetaminophen.4 day.Control	12345678	0	0	acetaminophen.0	acetaminophen.0.4 day	12345678	-	acetaminophen.-	acetaminophen.-.4 day	12345678	Rat230_2	0042015LRB	003017643002
acetaminophen	Rat	in vivo	Liver	8 day	0 mg/kg	Control	acetaminophen.8 day.Control	12345678	0	0	acetaminophen.0	acetaminophen.0.8 day	12345678	-	acetaminophen.-	acetaminophen.-.8 day	12345678	Rat230_2	0042021LRB	003017643012
acetaminophen	Rat	in vivo	Liver	8 day	0 mg/kg	Control	acetaminophen.8 day.Control	12345678	0	0	acetaminophen.0	acetaminophen.0.8 day	12345678	-	acetaminophen.-	acetaminophen.-.8 day	12345678	Rat230_2	0042023LRB	003017643013
acetaminophen	Rat	in vivo	Liver	8 day	0 mg/kg	Control	acetaminophen.8 day.Control	12345678	0	0	acetaminophen.0	acetaminophen.0.8 day	12345678	-	acetaminophen.-	acetaminophen.-.8 day	12345678	Rat230_2	0042025LRB	003017643014
acetaminophen	Rat	in vivo	Liver	15 day	0 mg/kg	Control	acetaminophen.15 day.Control	12345678	0	0	acetaminophen.0	acetaminophen.0.15 day	12345678	-	acetaminophen.-	acetaminophen.-.15 day	12345678	Rat230_2	0042032LRB	003017643024
acetaminophen	Rat	in vivo	Liver	15 day	0 mg/kg	Control	acetaminophen.15 day.Control	12345678	0	0	acetaminophen.0	acetaminophen.0.15 day	12345678	-	acetaminophen.-	acetaminophen.-.15 day	12345678	Rat230_2	0042033LRB	003017643025
acetaminophen	Rat	in vivo	Liver	15 day	0 mg/kg	Control	acetaminophen.15 day.Control	12345678	0	0	acetaminophen.0	acetaminophen.0.15 day	12345678	-	acetaminophen.-	acetaminophen.-.15 day	12345678	Rat230_2	0042035LRB	003017643026
acetaminophen	Rat	in vivo	Liver	29 day	0 mg/kg	Control	acetaminophen.29 day.Control	12345678	0	0	acetaminophen.0	acetaminophen.0.29 day	12345678	-	acetaminophen.-	acetaminophen.-.29 day	12345678	Rat230_2	0042041LRB	003017644006
acetaminophen	Rat	in vivo	Liver	29 day	0 mg/kg	Control	acetaminophen.29 day.Control	12345678	0	0	acetaminophen.0	acetaminophen.0.29 day	12345678	-	acetaminophen.-	acetaminophen.-.29 day	12345678	Rat230_2	0042042LRB	003017644007
acetaminophen	Rat	in vivo	Liver	29 day	0 mg/kg	Control	acetaminophen.29 day.Control	12345678	0	0	acetaminophen.0	acetaminophen.0.29 day	12345678	-	acetaminophen.-	acetaminophen.-.29 day	12345678	Rat230_2	0042044LRC	003017644008
acetaminophen	Rat	in vivo	Liver	4 day	300 mg/kg	Low	acetaminophen.4 day.Low	12345678	0	1	acetaminophen.1	acetaminophen.1.4 day	12345678	A	acetaminophen.A	acetaminophen.A.4 day	12345678	Rat230_2	0042091LRB	003017643003
acetaminophen	Rat	in vivo	Liver	4 day	300 mg/kg	Low	acetaminophen.4 day.Low	12345678	0	1	acetaminophen.1	acetaminophen.1.4 day	12345678	A	acetaminophen.A	acetaminophen.A.4 day	12345678	Rat230_2	0042092LRB	003017643004
acetaminophen	Rat	in vivo	Liver	4 day	300 mg/kg	Low	acetaminophen.4 day.Low	12345678	0	1	acetaminophen.1	acetaminophen.1.4 day	12345678	A	acetaminophen.A	acetaminophen.A.4 day	12345678	Rat230_2	0042094LRB	003017643005
acetaminophen	Rat	in vivo	Liver	8 day	300 mg/kg	Low	acetaminophen.8 day.Low	12345678	0	1	acetaminophen.1	acetaminophen.1.8 day	12345678	A	acetaminophen.A	acetaminophen.A.8 day	12345678	Rat230_2	0042101LRB	003017643015
acetaminophen	Rat	in vivo	Liver	8 day	300 mg/kg	Low	acetaminophen.8 day.Low	12345678	0	1	acetaminophen.1	acetaminophen.1.8 day	12345678	A	acetaminophen.A	acetaminophen.A.8 day	12345678	Rat230_2	0042104LRC	003017643016
acetaminophen	Rat	in vivo	Liver	8 day	300 mg/kg	Low	acetaminophen.8 day.Low	12345678	0	1	acetaminophen.1	acetaminophen.1.8 day	12345678	A	acetaminophen.A	acetaminophen.A.8 day	12345678	Rat230_2	0042105LRB	003017643017
acetaminophen	Rat	in vivo	Liver	15 day	300 mg/kg	Low	acetaminophen.15 day.Low	12345678	0	1	acetaminophen.1	acetaminophen.1.15 day	12345678	A	acetaminophen.A	acetaminophen.A.15 day	12345678	Rat230_2	0042111LRB	003017643027
acetaminophen	Rat	in vivo	Liver	15 day	300 mg/kg	Low	acetaminophen.15 day.Low	12345678	0	1	acetaminophen.1	acetaminophen.1.15 day	12345678	A	acetaminophen.A	acetaminophen.A.15 day	12345678	Rat230_2	0042114LRB	003017643028
acetaminophen	Rat	in vivo	Liver	15 day	300 mg/kg	Low	acetaminophen.15 day.Low	12345678	0	1	acetaminophen.1	acetaminophen.1.15 day	12345678	A	acetaminophen.A	acetaminophen.A.15 day	12345678	Rat230_2	0042115LRB	003017643029
acetaminophen	Rat	in vivo	Liver	29 day	300 mg/kg	Low	acetaminophen.29 day.Low	12345678	0	1	acetaminophen.1	acetaminophen.1.29 day	12345678	A	acetaminophen.A	acetaminophen.A.29 day	12345678	Rat230_2	0042122LRC	003017644009
acetaminophen	Rat	in vivo	Liver	29 day	300 mg/kg	Low	acetaminophen.29 day.Low	12345678	0	1	acetaminophen.1	acetaminophen.1.29 day	12345678	A	acetaminophen.A	acetaminophen.A.29 day	12345678	Rat230_2	0042123LRC	003017644010
acetaminophen	Rat	in vivo	Liver	29 day	300 mg/kg	Low	acetaminophen.29 day.Low	12345678	0	1	acetaminophen.1	acetaminophen.1.29 day	12345678	A	acetaminophen.A	acetaminophen.A.29 day	12345678	Rat230_2	0042125LRC	003017644011
acetaminophen	Rat	in vivo	Liver	4 day	600 mg/kg	Middle	acetaminophen.4 day.Middle	12345678	0	2	acetaminophen.2	acetaminophen.2.4 day	12345678	B	acetaminophen.B	acetaminophen.B.4 day	12345678	Rat230_2	0042133LRB	003017643006
acetaminophen	Rat	in vivo	Liver	4 day	600 mg/kg	Middle	acetaminophen.4 day.Middle	12345678	0	2	acetaminophen.2	acetaminophen.2.4 day	12345678	B	acetaminophen.B	acetaminophen.B.4 day	12345678	Rat230_2	0042134LRB	003017643007
acetaminophen	Rat	in vivo	Liver	4 day	600 mg/kg	Middle	acetaminophen.4 day.Middle	12345678	0	2	acetaminophen.2	acetaminophen.2.4 day	12345678	B	acetaminophen.B	acetaminophen.B.4 day	12345678	Rat230_2	0042135LRB	003017643008
acetaminophen	Rat	in vivo	Liver	8 day	600 mg/kg	Middle	acetaminophen.8 day.Middle	12345678	0	2	acetaminophen.2	acetaminophen.2.8 day	12345678	B	acetaminophen.B	acetaminophen.B.8 day	12345678	Rat230_2	0042142LRB	003017643018
acetaminophen	Rat	in vivo	Liver	8 day	600 mg/kg	Middle	acetaminophen.8 day.Middle	12345678	0	2	acetaminophen.2	acetaminophen.2.8 day	12345678	B	acetaminophen.B	acetaminophen.B.8 day	12345678	Rat230_2	0042143LRB	003017643019
acetaminophen	Rat	in vivo	Liver	8 day	600 mg/kg	Middle	acetaminophen.8 day.Middle	12345678	0	2	acetaminophen.2	acetaminophen.2.8 day	12345678	B	acetaminophen.B	acetaminophen.B.8 day	12345678	Rat230_2	0042145LRB	003017643020
acetaminophen	Rat	in vivo	Liver	15 day	600 mg/kg	Middle	acetaminophen.15 day.Middle	12345678	0	2	acetaminophen.2	acetaminophen.2.15 day	12345678	B	acetaminophen.B	acetaminophen.B.15 day	12345678	Rat230_2	0042151LRB	003017643030
acetaminophen	Rat	in vivo	Liver	15 day	600 mg/kg	Middle	acetaminophen.15 day.Middle	12345678	0	2	acetaminophen.2	acetaminophen.2.15 day	12345678	B	acetaminophen.B	acetaminophen.B.15 day	12345678	Rat230_2	0042153LRB	003017644001
acetaminophen	Rat	in vivo	Liver	15 day	600 mg/kg	Middle	acetaminophen.15 day.Middle	12345678	0	2	acetaminophen.2	acetaminophen.2.15 day	12345678	B	acetaminophen.B	acetaminophen.B.15 day	12345678	Rat230_2	0042154LRB	003017644002
acetaminophen	Rat	in vivo	Liver	29 day	600 mg/kg	Middle	acetaminophen.29 day.Middle	12345678	0	2	acetaminophen.2	acetaminophen.2.29 day	12345678	B	acetaminophen.B	acetaminophen.B.29 day	12345678	Rat230_2	0042161LRB	003017644012
acetaminophen	Rat	in vivo	Liver	29 day	600 mg/kg	Middle	acetaminophen.29 day.Middle	12345678	0	2	acetaminophen.2	acetaminophen.2.29 day	12345678	B	acetaminophen.B	acetaminophen.B.29 day	12345678	Rat230_2	0042164LRC	003017644013
acetaminophen	Rat	in vivo	Liver	29 day	600 mg/kg	Middle	acetaminophen.29 day.Middle	12345678	0	2	acetaminophen.2	acetaminophen.2.29 day	12345678	B	acetaminophen.B	acetaminophen.B.29 day	12345678	Rat230_2	0042165LRC	003017644014
acetaminophen	Rat	in vivo	Liver	4 day	1000 mg/kg	High	acetaminophen.4 day.High	12345678	0	3	acetaminophen.3	acetaminophen.3.4 day	12345678	C	acetaminophen.C	acetaminophen.C.4 day	12345678	Rat230_2	0042171LRB	003017643009
acetaminophen	Rat	in vivo	Liver	4 day	1000 mg/kg	High	acetaminophen.4 day.High	12345678	0	3	acetaminophen.3	acetaminophen.3.4 day	12345678	C	acetaminophen.C	acetaminophen.C.4 day	12345678	Rat230_2	0042172LRB	003017643010
acetaminophen	Rat	in vivo	Liver	4 day	1000 mg/kg	High	acetaminophen.4 day.High	12345678	0	3	acetaminophen.3	acetaminophen.3.4 day	12345678	C	acetaminophen.C	acetaminophen.C.4 day	12345678	Rat230_2	0042174LRB	003017643011
acetaminophen	Rat	in vivo	Liver	8 day	1000 mg/kg	High	acetaminophen.8 day.High	12345678	0	3	acetaminophen.3	acetaminophen.3.8 day	12345678	C	acetaminophen.C	acetaminophen.C.8 day	12345678	Rat230_2	0042183LRB	003017643021
acetaminophen	Rat	in vivo	Liver	8 day	1000 mg/kg	High	acetaminophen.8 day.High	12345678	0	3	acetaminophen.3	acetaminophen.3.8 day	12345678	C	acetaminophen.C	acetaminophen.C.8 day	12345678	Rat230_2	0042184LRB	003017643022
acetaminophen	Rat	in vivo	Liver	8 day	1000 mg/kg	High	acetaminophen.8 day.High	12345678	0	3	acetaminophen.3	acetaminophen.3.8 day	12345678	C	acetaminophen.C	acetaminophen.C.8 day	12345678	Rat230_2	0042185LRC	003017655025
acetaminophen	Rat	in vivo	Liver	15 day	1000 mg/kg	High	acetaminophen.15 day.High	12345678	0	3	acetaminophen.3	acetaminophen.3.15 day	12345678	C	acetaminophen.C	acetaminophen.C.15 day	12345678	Rat230_2	0042192LRB	003017644003
acetaminophen	Rat	in vivo	Liver	15 day	1000 mg/kg	High	acetaminophen.15 day.High	12345678	0	3	acetaminophen.3	acetaminophen.3.15 day	12345678	C	acetaminophen.C	acetaminophen.C.15 day	12345678	Rat230_2	0042193LRB	003017644004
acetaminophen	Rat	in vivo	Liver	15 day	1000 mg/kg	High	acetaminophen.15 day.High	12345678	0	3	acetaminophen.3	acetaminophen.3.15 day	12345678	C	acetaminophen.C	acetaminophen.C.15 day	12345678	Rat230_2	0042195LRB	003017644005
acetaminophen	Rat	in vivo	Liver	29 day	1000 mg/kg	High	acetaminophen.29 day.High	12345678	0	3	acetaminophen.3	acetaminophen.3.29 day	12345678	C	acetaminophen.C	acetaminophen.C.29 day	12345678	Rat230_2	0042201LRB	003017644015
acetaminophen	Rat	in vivo	Liver	29 day	1000 mg/kg	High	acetaminophen.29 day.High	12345678	0	3	acetaminophen.3	acetaminophen.3.29 day	12345678	C	acetaminophen.C	acetaminophen.C.29 day	12345678	Rat230_2	0042202LRC	003017644016
acetaminophen	Rat	in vivo	Liver	29 day	1000 mg/kg	High	acetaminophen.29 day.High	12345678	0	3	acetaminophen.3	acetaminophen.3.29 day	12345678	C	acetaminophen.C	acetaminophen.C.29 day	12345678	Rat230_2	0042204LRC	003017644017
isoniazid	Rat	in vivo	Liver	4 day	0 mg/kg	Control	isoniazid.4 day.Control	12345678	1	0	isoniazid.0	isoniazid.0.4 day	12345678	-	isoniazid.-	isoniazid.-.4 day	12345678	Rat230_2	0061012LRB	003017652018
isoniazid	Rat	in vivo	Liver	4 day	0 mg/kg	Control	isoniazid.4 day.Control	12345678	1	0	isoniazid.0	isoniazid.0.4 day	12345678	-	isoniazid.-	isoniazid.-.4 day	12345678	Rat230_2	0061014LRB	003017652019
isoniazid	Rat	in vivo	Liver	4 day	0 mg/kg	Control	isoniazid.4 day.Control	12345678	1	0	isoniazid.0	isoniazid.0.4 day	12345678	-	isoniazid.-	isoniazid.-.4 day	12345678	Rat230_2	0061015LRB	003017652020
isoniazid	Rat	in vivo	Liver	8 day	0 mg/kg	Control	isoniazid.8 day.Control	12345678	1	0	isoniazid.0	isoniazid.0.8 day	12345678	-	isoniazid.-	isoniazid.-.8 day	12345678	Rat230_2	0061021LRB	003017652030
isoniazid	Rat	in vivo	Liver	8 day	0 mg/kg	Control	isoniazid.8 day.Control	12345678	1	0	isoniazid.0	isoniazid.0.8 day	12345678	-	isoniazid.-	isoniazid.-.8 day	12345678	Rat230_2	0061023LRB	003017653001
isoniazid	Rat	in vivo	Liver	8 day	0 mg/kg	Control	isoniazid.8 day.Control	12345678	1	0	isoniazid.0	isoniazid.0.8 day	12345678	-	isoniazid.-	isoniazid.-.8 day	12345678	Rat230_2	0061025LRB	003017653002
isoniazid	Rat	in vivo	Liver	15 day	0 mg/kg	Control	isoniazid.15 day.Control	12345678	1	0	isoniazid.0	isoniazid.0.15 day	12345678	-	isoniazid.-	isoniazid.-.15 day	12345678	Rat230_2	0061032LRB	003017660024
isoniazid	Rat	in vivo	Liver	15 day	0 mg/kg	Control	isoniazid.15 day.Control	12345678	1	0	isoniazid.0	isoniazid.0.15 day	12345678	-	isoniazid.-	isoniazid.-.15 day	12345678	Rat230_2	0061033LRB	003017660025
isoniazid	Rat	in vivo	Liver	15 day	0 mg/kg	Control	isoniazid.15 day.Control	12345678	1	0	isoniazid.0	isoniazid.0.15 day	12345678	-	isoniazid.-	isoniazid.-.15 day	12345678	Rat230_2	0061035LRB	003017660026
isoniazid	Rat	in vivo	Liver	29 day	0 mg/kg	Control	isoniazid.29 day.Control	12345678	1	0	isoniazid.0	isoniazid.0.29 day	12345678	-	isoniazid.-	isoniazid.-.29 day	12345678	Rat230_2	0061041LRB	003017661006
isoniazid	Rat	in vivo	Liver	29 day	0 mg/kg	Control	isoniazid.29 day.Control	12345678	1	0	isoniazid.0	isoniazid.0.29 day	12345678	-	isoniazid.-	isoniazid.-.29 day	12345678	Rat230_2	0061043LRB	003017661007
isoniazid	Rat	in vivo	Liver	29 day	0 mg/kg	Control	isoniazid.29 day.Control	12345678	1	0	isoniazid.0	isoniazid.0.29 day	12345678	-	isoniazid.-	isoniazid.-.29 day	12345678	Rat230_2	0061045LRB	003017661008
isoniazid	Rat	in vivo	Liver	4 day	50 mg/kg	Low	isoniazid.4 day.Low	12345678	1	1	isoniazid.1	isoniazid.1.4 day	----5678	A	isoniazid.A	isoniazid.A.4 day	----5678	Rat230_2	0061091LRB	003017652021
isoniazid	Rat	in vivo	Liver	4 day	50 mg/kg	Low	isoniazid.4 day.Low	12345678	1	1	isoniazid.1	isoniazid.1.4 day	----5678	A	isoniazid.A	isoniazid.A.4 day	----5678	Rat230_2	0061092LRB	003017652022
isoniazid	Rat	in vivo	Liver	4 day	50 mg/kg	Low	isoniazid.4 day.Low	12345678	1	1	isoniazid.1	isoniazid.1.4 day	----5678	A	isoniazid.A	isoniazid.A.4 day	----5678	Rat230_2	0061094LRB	003017652023
isoniazid	Rat	in vivo	Liver	8 day	50 mg/kg	Low	isoniazid.8 day.Low	12345678	1	1	isoniazid.1	isoniazid.1.8 day	----5678	A	isoniazid.A	isoniazid.A.8 day	----5678	Rat230_2	0061101LRB	003017653003
isoniazid	Rat	in vivo	Liver	8 day	50 mg/kg	Low	isoniazid.8 day.Low	12345678	1	1	isoniazid.1	isoniazid.1.8 day	----5678	A	isoniazid.A	isoniazid.A.8 day	----5678	Rat230_2	0061102LRB	003017653004
isoniazid	Rat	in vivo	Liver	8 day	50 mg/kg	Low	isoniazid.8 day.Low	12345678	1	1	isoniazid.1	isoniazid.1.8 day	----5678	A	isoniazid.A	isoniazid.A.8 day	----5678	Rat230_2	0061105LRB	003017653005
isoniazid	Rat	in vivo	Liver	15 day	50 mg/kg	Low	isoniazid.15 day.Low	12345678	1	1	isoniazid.1	isoniazid.1.15 day	----5678	A	isoniazid.A	isoniazid.A.15 day	----5678	Rat230_2	0061111LRB	003017660027
isoniazid	Rat	in vivo	Liver	15 day	50 mg/kg	Low	isoniazid.15 day.Low	12345678	1	1	isoniazid.1	isoniazid.1.15 day	----5678	A	isoniazid.A	isoniazid.A.15 day	----5678	Rat230_2	0061112LRB	003017660028
isoniazid	Rat	in vivo	Liver	15 day	50 mg/kg	Low	isoniazid.15 day.Low	12345678	1	1	isoniazid.1	isoniazid.1.15 day	----5678	A	isoniazid.A	isoniazid.A.15 day	----5678	Rat230_2	0061114LRB	003017660029
isoniazid	Rat	in vivo	Liver	29 day	50 mg/kg	Low	isoniazid.29 day.Low	12345678	1	1	isoniazid.1	isoniazid.1.29 day	----5678	A	isoniazid.A	isoniazid.A.29 day	----5678	Rat230_2	0061121LRB	003017661009
isoniazid	Rat	in vivo	Liver	29 day	50 mg/kg	Low	isoniazid.29 day.Low	12345678	1	1	isoniazid.1	isoniazid.1.29 day	----5678	A	isoniazid.A	isoniazid.A.29 day	----5678	Rat230_2	0061122LRB	003017661010
isoniazid	Rat	in vivo	Liver	29 day	50 mg/kg	Low	isoniazid.29 day.Low	12345678	1	1	isoniazid.1	isoniazid.1.29 day	----5678	A	isoniazid.A	isoniazid.A.29 day	----5678	Rat230_2	0061124LRB	003017661011
isoniazid	Rat	in vivo	Liver	4 day	100 mg/kg	Middle	isoniazid.4 day.Middle	12345678	1	2	isoniazid.2	isoniazid.2.4 day	----5678	B	isoniazid.B	isoniazid.B.4 day	----5678	Rat230_2	0061132LRB	003017652024
isoniazid	Rat	in vivo	Liver	4 day	100 mg/kg	Middle	isoniazid.4 day.Middle	12345678	1	2	isoniazid.2	isoniazid.2.4 day	----5678	B	isoniazid.B	isoniazid.B.4 day	----5678	Rat230_2	0061134LRB	003017652025
isoniazid	Rat	in vivo	Liver	4 day	100 mg/kg	Middle	isoniazid.4 day.Middle	12345678	1	2	isoniazid.2	isoniazid.2.4 day	----5678	B	isoniazid.B	isoniazid.B.4 day	----5678	Rat230_2	0061135LRB	003017652026
isoniazid	Rat	in vivo	Liver	8 day	100 mg/kg	Middle	isoniazid.8 day.Middle	12345678	1	2	isoniazid.2	isoniazid.2.8 day	----5678	B	isoniazid.B	isoniazid.B.8 day	----5678	Rat230_2	0061143LRB	003017653006
isoniazid	Rat	in vivo	Liver	8 day	100 mg/kg	Middle	isoniazid.8 day.Middle	12345678	1	2	isoniazid.2	isoniazid.2.8 day	----5678	B	isoniazid.B	isoniazid.B.8 day	----5678	Rat230_2	0061144LRB	003017653007
isoniazid	Rat	in vivo	Liver	8 day	100 mg/kg	Middle	isoniazid.8 day.Middle	12345678	1	2	isoniazid.2	isoniazid.2.8 day	----5678	B	isoniazid.B	isoniazid.B.8 day	----5678	Rat230_2	0061145LRB	003017653008
isoniazid	Rat	in vivo	Liver	15 day	100 mg/kg	Middle	isoniazid.15 day.Middle	12345678	1	2	isoniazid.2	isoniazid.2.15 day	----5678	B	isoniazid.B	isoniazid.B.15 day	----5678	Rat230_2	0061151LRB	003017660030
isoniazid	Rat	in vivo	Liver	15 day	100 mg/kg	Middle	isoniazid.15 day.Middle	12345678	1	2	isoniazid.2	isoniazid.2.15 day	----5678	B	isoniazid.B	isoniazid.B.15 day	----5678	Rat230_2	0061152LRB	003017661001
isoniazid	Rat	in vivo	Liver	15 day	100 mg/kg	Middle	isoniazid.15 day.Middle	12345678	1	2	isoniazid.2	isoniazid.2.15 day	----5678	B	isoniazid.B	isoniazid.B.15 day	----5678	Rat230_2	0061154LRB	003017661002
isoniazid	Rat	in vivo	Liver	29 day	100 mg/kg	Middle	isoniazid.29 day.Middle	12345678	1	2	isoniazid.2	isoniazid.2.29 day	----5678	B	isoniazid.B	isoniazid.B.29 day	----5678	Rat230_2	0061161LRB	003017661012
isoniazid	Rat	in vivo	Liver	29 day	100 mg/kg	Middle	isoniazid.29 day.Middle	12345678	1	2	isoniazid.2	isoniazid.2.29 day	----5678	B	isoniazid.B	isoniazid.B.29 day	----5678	Rat230_2	0061162LRB	003017661013
isoniazid	Rat	in vivo	Liver	29 day	100 mg/kg	Middle	isoniazid.29 day.Middle	12345678	1	2	isoniazid.2	isoniazid.2.29 day	----5678	B	isoniazid.B	isoniazid.B.29 day	----5678	Rat230_2	0061165LRC	003017661014
isoniazid	Rat	in vivo	Liver	4 day	200 mg/kg	High	isoniazid.4 day.High	12345678	1	3	isoniazid.3	isoniazid.3.4 day	----5678	C	isoniazid.C	isoniazid.C.4 day	12345678	Rat230_2	0061173LRB	003017652027
isoniazid	Rat	in vivo	Liver	4 day	200 mg/kg	High	isoniazid.4 day.High	12345678	1	3	isoniazid.3	isoniazid.3.4 day	----5678	C	isoniazid.C	isoniazid.C.4 day	12345678	Rat230_2	0061174LRB	003017652028
isoniazid	Rat	in vivo	Liver	4 day	200 mg/kg	High	isoniazid.4 day.High	12345678	1	3	isoniazid.3	isoniazid.3.4 day	----5678	C	isoniazid.C	isoniazid.C.4 day	12345678	Rat230_2	0061175LRB	003017652029
isoniazid	Rat	in vivo	Liver	8 day	200 mg/kg	High	isoniazid.8 day.High	12345678	1	3	isoniazid.3	isoniazid.3.8 day	----5678	C	isoniazid.C	isoniazid.C.8 day	12345678	Rat230_2	0061181LRB	003017653009
isoniazid	Rat	in vivo	Liver	8 day	200 mg/kg	High	isoniazid.8 day.High	12345678	1	3	isoniazid.3	isoniazid.3.8 day	----5678	C	isoniazid.C	isoniazid.C.8 day	12345678	Rat230_2	0061182LRB	003017653010
isoniazid	Rat	in vivo	Liver	8 day	200 mg/kg	High	isoniazid.8 day.High	12345678	1	3	isoniazid.3	isoniazid.3.8 day	----5678	C	isoniazid.C	isoniazid.C.8 day	12345678	Rat230_2	0061184LRB	003017653011
isoniazid	Rat	in vivo	Liver	15 day	200 mg/kg	High	isoniazid.15 day.High	12345678	1	3	isoniazid.3	isoniazid.3.15 day	----5678	C	isoniazid.C	isoniazid.C.15 day	12345678	Rat230_2	0061191LRB	003017661003
isoniazid	Rat	in vivo	Liver	15 day	200 mg/kg	High	isoniazid.15 day.High	12345678	1	3	isoniazid.3	isoniazid.3.15 day	----5678	C	isoniazid.C	isoniazid.C.15 day	12345678	Rat230_2	0061194LRB	003017661004
isoniazid	Rat	in vivo	Liver	15 day	200 mg/kg	High	isoniazid.15 day.High	12345678	1	3	isoniazid.3	isoniazid.3.15 day	----5678	C	isoniazid.C	isoniazid.C.15 day	12345678	Rat230_2	0061195LRB	003017661005
isoniazid	Rat	in vivo	Liver	29 day	200 mg/kg	High	isoniazid.29 day.High	12345678	1	3	isoniazid.3	isoniazid.3.29 day	----5678	C	isoniazid.C	isoniazid.C.29 day	12345678	Rat230_2	0061202LRB	003017661015
isoniazid	Rat	in vivo	Liver	29 day	200 mg/kg	High	isoniazid.29 day.High	12345678	1	3	isoniazid.3	isoniazid.3.29 day	----5678	C	isoniazid.C	isoniazid.C.29 day	12345678	Rat230_2	0061204LRB	003017661016
isoniazid	Rat	in vivo	Liver	29 day	200 mg/kg	High	isoniazid.29 day.High	12345678	1	3	isoniazid.3	isoniazid.3.29 day	----5678	C	isoniazid.C	isoniazid.C.29 day	12345678	Rat230_2	0061205LRB	003017661017
carbon tetrachloride	Rat	in vivo	Liver	3 hr	0 mg/kg	Control	carbon tetrachloride.3 hr.Control	12345678	0	0	carbon tetrachloride.0	carbon tetrachloride.0.3 hr	12345678	-	carbon tetrachloride.-	carbon tetrachloride.-.3 hr	12345678	Rat230_2	0066011LRB	003017661018
carbon tetrachloride	Rat	in vivo	Liver	3 hr	0 mg/kg	Control	carbon tetrachloride.3 hr.Control	12345678	0	0	carbon tetrachloride.0	carbon tetrachloride.0.3 hr	12345678	-	carbon tetrachloride.-	carbon tetrachloride.-.3 hr	12345678	Rat230_2	0066012LRB	003017661019
carbon tetrachloride	Rat	in vivo	Liver	3 hr	0 mg/kg	Control	carbon tetrachloride.3 hr.Control	12345678	0	0	carbon tetrachloride.0	carbon tetrachloride.0.3 hr	12345678	-	carbon tetrachloride.-	carbon tetrachloride.-.3 hr	12345678	Rat230_2	0066013LRB	003017661020
carbon tetrachloride	Rat	in vivo	Liver	6 hr	0 mg/kg	Control	carbon tetrachloride.6 hr.Control	12345678	0	0	carbon tetrachloride.0	carbon tetrachloride.0.6 hr	12345678	-	carbon tetrachloride.-	carbon tetrachloride.-.6 hr	12345678	Rat230_2	0066021LRB	003017661030
carbon tetrachloride	Rat	in vivo	Liver	6 hr	0 mg/kg	Control	carbon tetrachloride.6 hr.Control	12345678	0	0	carbon tetrachloride.0	carbon tetrachloride.0.6 hr	12345678	-	carbon tetrachloride.-	carbon tetrachloride.-.6 hr	12345678	Rat230_2	0066022LRB	003017662001
carbon tetrachloride	Rat	in vivo	Liver	6 hr	0 mg/kg	Control	carbon tetrachloride.6 hr.Control	12345678	0	0	carbon tetrachloride.0	carbon tetrachloride.0.6 hr	12345678	-	carbon tetrachloride.-	carbon tetrachloride.-.6 hr	12345678	Rat230_2	0066023LRB	003017662002
carbon tetrachloride	Rat	in vivo	Liver	9 hr	0 mg/kg	Control	carbon tetrachloride.9 hr.Control	12345678	0	0	carbon tetrachloride.0	carbon tetrachloride.0.9 hr	12345678	-	carbon tetrachloride.-	carbon tetrachloride.-.9 hr	12345678	Rat230_2	0066031LRB	003017662012
carbon tetrachloride	Rat	in vivo	Liver	9 hr	0 mg/kg	Control	carbon tetrachloride.9 hr.Control	12345678	0	0	carbon tetrachloride.0	carbon tetrachloride.0.9 hr	12345678	-	carbon tetrachloride.-	carbon tetrachloride.-.9 hr	12345678	Rat230_2	0066033LRB	003017662013
carbon tetrachloride	Rat	in vivo	Liver	9 hr	0 mg/kg	Control	carbon tetrachloride.9 hr.Control	12345678	0	0	carbon tetrachloride.0	carbon tetrachloride.0.9 hr	12345678	-	carbon tetrachloride.-	carbon tetrachloride.-.9 hr	12345678	Rat230_2	0066035LRB	003017662014
carbon tetrachloride	Rat	in vivo	Liver	24 hr	0 mg/kg	Control	carbon tetrachloride.24 hr.Control	12345678	0	0	carbon tetrachloride.0	carbon tetrachloride.0.24 hr	12345678	-	carbon tetrachloride.-	carbon tetrachloride.-.24 hr	12345678	Rat230_2	0066041LRB	003017662024
carbon tetrachloride	Rat	in vivo	Liver	24 hr	0 mg/kg	Control	carbon tetrachloride.24 hr.Control	12345678	0	0	carbon tetrachloride.0	carbon tetrachloride.0.24 hr	12345678	-	carbon tetrachloride.-	carbon tetrachloride.-.24 hr	12345678	Rat230_2	0066043LRB	003017662025
carbon tetrachloride	Rat	in vivo	Liver	24 hr	0 mg/kg	Control	carbon tetrachloride.24 hr.Control	12345678	0	0	carbon tetrachloride.0	carbon tetrachloride.0.24 hr	12345678	-	carbon tetrachloride.-	carbon tetrachloride.-.24 hr	12345678	Rat230_2	0066045LRB	003017662026
carbon tetrachloride	Rat	in vivo	Liver	3 hr	30 mg/kg	Low	carbon tetrachloride.3 hr.Low	12345678	0	1	carbon tetrachloride.1	carbon tetrachloride.1.3 hr	12345678	A	carbon tetrachloride.A	carbon tetrachloride.A.3 hr	12345678	Rat230_2	0066111LRB	003017661021
carbon tetrachloride	Rat	in vivo	Liver	3 hr	30 mg/kg	Low	carbon tetrachloride.3 hr.Low	12345678	0	1	carbon tetrachloride.1	carbon tetrachloride.1.3 hr	12345678	A	carbon tetrachloride.A	carbon tetrachloride.A.3 hr	12345678	Rat230_2	0066113LRB	003017661022
carbon tetrachloride	Rat	in vivo	Liver	3 hr	30 mg/kg	Low	carbon tetrachloride.3 hr.Low	12345678	0	1	carbon tetrachloride.1	carbon tetrachloride.1.3 hr	12345678	A	carbon tetrachloride.A	carbon tetrachloride.A.3 hr	12345678	Rat230_2	0066114LRB	003017661023
carbon tetrachloride	Rat	in vivo	Liver	6 hr	30 mg/kg	Low	carbon tetrachloride.6 hr.Low	12345678	0	1	carbon tetrachloride.1	carbon tetrachloride.1.6 hr	12345678	A	carbon tetrachloride.A	carbon tetrachloride.A.6 hr	12345678	Rat230_2	0066121LRB	003017662003
carbon tetrachloride	Rat	in vivo	Liver	6 hr	30 mg/kg	Low	carbon tetrachloride.6 hr.Low	12345678	0	1	carbon tetrachloride.1	carbon tetrachloride.1.6 hr	12345678	A	carbon tetrachloride.A	carbon tetrachloride.A.6 hr	12345678	Rat230_2	0066122LRB	003017662004
carbon tetrachloride	Rat	in vivo	Liver	6 hr	30 mg/kg	Low	carbon tetrachloride.6 hr.Low	12345678	0	1	carbon tetrachloride.1	carbon tetrachloride.1.6 hr	12345678	A	carbon tetrachloride.A	carbon tetrachloride.A.6 hr	12345678	Rat230_2	0066123LRB	003017662005
carbon tetrachloride	Rat	in vivo	Liver	9 hr	30 mg/kg	Low	carbon tetrachloride.9 hr.Low	12345678	0	1	carbon tetrachloride.1	carbon tetrachloride.1.9 hr	12345678	A	carbon tetrachloride.A	carbon tetrachloride.A.9 hr	12345678	Rat230_2	0066132LRB	003017662015
carbon tetrachloride	Rat	in vivo	Liver	9 hr	30 mg/kg	Low	carbon tetrachloride.9 hr.Low	12345678	0	1	carbon tetrachloride.1	carbon tetrachloride.1.9 hr	12345678	A	carbon tetrachloride.A	carbon tetrachloride.A.9 hr	12345678	Rat230_2	0066134LRB	003017662016
carbon tetrachloride	Rat	in vivo	Liver	9 hr	30 mg/kg	Low	carbon tetrachloride.9 hr.Low	12345678	0	1	carbon tetrachloride.1	carbon tetrachloride.1.9 hr	12345678	A	carbon tetrachloride.A	carbon tetrachloride.A.9 hr	12345678	Rat230_2	0066135LRB	003017662017
carbon tetrachloride	Rat	in vivo	Liver	24 hr	30 mg/kg	Low	carbon tetrachloride.24 hr.Low	12345678	0	1	carbon tetrachloride.1	carbon tetrachloride.1.24 hr	12345678	A	carbon tetrachloride.A	carbon tetrachloride.A.24 hr	12345678	Rat230_2	0066142LRB	003017662027
carbon tetrachloride	Rat	in vivo	Liver	24 hr	30 mg/kg	Low	carbon tetrachloride.24 hr.Low	12345678	0	1	carbon tetrachloride.1	carbon tetrachloride.1.24 hr	12345678	A	carbon tetrachloride.A	carbon tetrachloride.A.24 hr	12345678	Rat230_2	0066143LRB	003017662028
carbon tetrachloride	Rat	in vivo	Liver	24 hr	30 mg/kg	Low	carbon tetrachloride.24 hr.Low	12345678	0	1	carbon tetrachloride.1	carbon tetrachloride.1.24 hr	12345678	A	carbon tetrachloride.A	carbon tetrachloride.A.24 hr	12345678	Rat230_2	0066145LRB	003017662029
carbon tetrachloride	Rat	in vivo	Liver	3 hr	100 mg/kg	Middle	carbon tetrachloride.3 hr.Middle	12345678	0	2	carbon tetrachloride.2	carbon tetrachloride.2.3 hr	12345678	B	carbon tetrachloride.B	carbon tetrachloride.B.3 hr	12345678	Rat230_2	0066162LRB	003017661024
carbon tetrachloride	Rat	in vivo	Liver	3 hr	100 mg/kg	Middle	carbon tetrachloride.3 hr.Middle	12345678	0	2	carbon tetrachloride.2	carbon tetrachloride.2.3 hr	12345678	B	carbon tetrachloride.B	carbon tetrachloride.B.3 hr	12345678	Rat230_2	0066164LRB	003017661025
carbon tetrachloride	Rat	in vivo	Liver	3 hr	100 mg/kg	Middle	carbon tetrachloride.3 hr.Middle	12345678	0	2	carbon tetrachloride.2	carbon tetrachloride.2.3 hr	12345678	B	carbon tetrachloride.B	carbon tetrachloride.B.3 hr	12345678	Rat230_2	0066165LRB	003017661026
carbon tetrachloride	Rat	in vivo	Liver	6 hr	100 mg/kg	Middle	carbon tetrachloride.6 hr.Middle	12345678	0	2	carbon tetrachloride.2	carbon tetrachloride.2.6 hr	12345678	B	carbon tetrachloride.B	carbon tetrachloride.B.6 hr	12345678	Rat230_2	0066172LRB	003017662006
carbon tetrachloride	Rat	in vivo	Liver	6 hr	100 mg/kg	Middle	carbon tetrachloride.6 hr.Middle	12345678	0	2	carbon tetrachloride.2	carbon tetrachloride.2.6 hr	12345678	B	carbon tetrachloride.B	carbon tetrachloride.B.6 hr	12345678	Rat230_2	0066173LRB	003017662007
carbon tetrachloride	Rat	in vivo	Liver	6 hr	100 mg/kg	Middle	carbon tetrachloride.6 hr.Middle	12345678	0	2	carbon tetrachloride.2	carbon tetrachloride.2.6 hr	12345678	B	carbon tetrachloride.B	carbon tetrachloride.B.6 hr	12345678	Rat230_2	0066175LRB	003017662008
carbon tetrachloride	Rat	in vivo	Liver	9 hr	100 mg/kg	Middle	carbon tetrachloride.9 hr.Middle	12345678	0	2	carbon tetrachloride.2	carbon tetrachloride.2.9 hr	12345678	B	carbon tetrachloride.B	carbon tetrachloride.B.9 hr	12345678	Rat230_2	0066181LRB	003017662018
carbon tetrachloride	Rat	in vivo	Liver	9 hr	100 mg/kg	Middle	carbon tetrachloride.9 hr.Middle	12345678	0	2	carbon tetrachloride.2	carbon tetrachloride.2.9 hr	12345678	B	carbon tetrachloride.B	carbon tetrachloride.B.9 hr	12345678	Rat230_2	0066182LRB	003017662019
carbon tetrachloride	Rat	in vivo	Liver	9 hr	100 mg/kg	Middle	carbon tetrachloride.9 hr.Middle	12345678	0	2	carbon tetrachloride.2	carbon tetrachloride.2.9 hr	12345678	B	carbon tetrachloride.B	carbon tetrachloride.B.9 hr	12345678	Rat230_2	0066184LRB	003017662020
carbon tetrachloride	Rat	in vivo	Liver	24 hr	100 mg/kg	Middle	carbon tetrachloride.24 hr.Middle	12345678	0	2	carbon tetrachloride.2	carbon tetrachloride.2.24 hr	12345678	B	carbon tetrachloride.B	carbon tetrachloride.B.24 hr	12345678	Rat230_2	0066192LRB	003017662030
carbon tetrachloride	Rat	in vivo	Liver	24 hr	100 mg/kg	Middle	carbon tetrachloride.24 hr.Middle	12345678	0	2	carbon tetrachloride.2	carbon tetrachloride.2.24 hr	12345678	B	carbon tetrachloride.B	carbon tetrachloride.B.24 hr	12345678	Rat230_2	0066194LRB	003017663001
carbon tetrachloride	Rat	in vivo	Liver	24 hr	100 mg/kg	Middle	carbon tetrachloride.24 hr.Middle	12345678	0	2	carbon tetrachloride.2	carbon tetrachloride.2.24 hr	12345678	B	carbon tetrachloride.B	carbon tetrachloride.B.24 hr	12345678	Rat230_2	0066195LRB	003017663002
carbon tetrachloride	Rat	in vivo	Liver	3 hr	300 mg/kg	High	carbon tetrachloride.3 hr.High	12345678	0	3	carbon tetrachloride.3	carbon tetrachloride.3.3 hr	12345678	C	carbon tetrachloride.C	carbon tetrachloride.C.3 hr	12345678	Rat230_2	0066213LRB	003017661027
carbon tetrachloride	Rat	in vivo	Liver	3 hr	300 mg/kg	High	carbon tetrachloride.3 hr.High	12345678	0	3	carbon tetrachloride.3	carbon tetrachloride.3.3 hr	12345678	C	carbon tetrachloride.C	carbon tetrachloride.C.3 hr	12345678	Rat230_2	0066214LRB	003017661028
carbon tetrachloride	Rat	in vivo	Liver	3 hr	300 mg/kg	High	carbon tetrachloride.3 hr.High	12345678	0	3	carbon tetrachloride.3	carbon tetrachloride.3.3 hr	12345678	C	carbon tetrachloride.C	carbon tetrachloride.C.3 hr	12345678	Rat230_2	0066215LRB	003017661029
carbon tetrachloride	Rat	in vivo	Liver	6 hr	300 mg/kg	High	carbon tetrachloride.6 hr.High	12345678	0	3	carbon tetrachloride.3	carbon tetrachloride.3.6 hr	12345678	C	carbon tetrachloride.C	carbon tetrachloride.C.6 hr	12345678	Rat230_2	0066221LRB	003017662009
carbon tetrachloride	Rat	in vivo	Liver	6 hr	300 mg/kg	High	carbon tetrachloride.6 hr.High	12345678	0	3	carbon tetrachloride.3	carbon tetrachloride.3.6 hr	12345678	C	carbon tetrachloride.C	carbon tetrachloride.C.6 hr	12345678	Rat230_2	0066222LRB	003017662010
carbon tetrachloride	Rat	in vivo	Liver	6 hr	300 mg/kg	High	carbon tetrachloride.6 hr.High	12345678	0	3	carbon tetrachloride.3	carbon tetrachloride.3.6 hr	12345678	C	carbon tetrachloride.C	carbon tetrachloride.C.6 hr	12345678	Rat230_2	0066225LRB	003017662011
carbon tetrachloride	Rat	in vivo	Liver	9 hr	300 mg/kg	High	carbon tetrachloride.9 hr.High	12345678	0	3	carbon tetrachloride.3	carbon tetrachloride.3.9 hr	12345678	C	carbon tetrachloride.C	carbon tetrachloride.C.9 hr	12345678	Rat230_2	0066233LRB	003017662021
carbon tetrachloride	Rat	in vivo	Liver	9 hr	300 mg/kg	High	carbon tetrachloride.9 hr.High	12345678	0	3	carbon tetrachloride.3	carbon tetrachloride.3.9 hr	12345678	C	carbon tetrachloride.C	carbon tetrachloride.C.9 hr	12345678	Rat230_2	0066234LRB	003017662022
carbon tetrachloride	Rat	in vivo	Liver	9 hr	300 mg/kg	High	carbon tetrachloride.9 hr.High	12345678	0	3	carbon tetrachloride.3	carbon tetrachloride.3.9 hr	12345678	C	carbon tetrachloride.C	carbon tetrachloride.C.9 hr	12345678	Rat230_2	0066235LRB	003017662023
carbon tetrachloride	Rat	in vivo	Liver	24 hr	300 mg/kg	High	carbon tetrachloride.24 hr.High	12345678	0	3	carbon tetrachloride.3	carbon tetrachloride.3.24 hr	12345678	C	carbon tetrachloride.C	carbon tetrachloride.C.24 hr	12345678	Rat230_2	0066241LRB	003017663003
carbon tetrachloride	Rat	in vivo	Liver	24 hr	300 mg/kg	High	carbon tetrachloride.24 hr.High	12345678	0	3	carbon tetrachloride.3	carbon tetrachloride.3.24 hr	12345678	C	carbon tetrachloride.C	carbon tetrachloride.C.24 hr	12345678	Rat230_2	0066242LRB	003017663004
carbon tetrachloride	Rat	in vivo	Liver	24 hr	300 mg/kg	High	carbon tetrachloride.24 hr.High	12345678	0	3	carbon tetrachloride.3	carbon tetrachloride.3.24 hr	12345678	C	carbon tetrachloride.C	carbon tetrachloride.C.24 hr	12345678	Rat230_2	0066243LRB	003017663005
carbon tetrachloride	Rat	in vivo	Liver	4 day	0 mg/kg	Control	carbon tetrachloride.4 day.Control	12345678	0	0	carbon tetrachloride.0	carbon tetrachloride.0.4 day	12345678	-	carbon tetrachloride.-	carbon tetrachloride.-.4 day	12345678	Rat230_2	0067011LRB	003017670011
carbon tetrachloride	Rat	in vivo	Liver	4 day	0 mg/kg	Control	carbon tetrachloride.4 day.Control	12345678	0	0	carbon tetrachloride.0	carbon tetrachloride.0.4 day	12345678	-	carbon tetrachloride.-	carbon tetrachloride.-.4 day	12345678	Rat230_2	0067014LRB	003017670012
carbon tetrachloride	Rat	in vivo	Liver	4 day	0 mg/kg	Control	carbon tetrachloride.4 day.Control	12345678	0	0	carbon tetrachloride.0	carbon tetrachloride.0.4 day	12345678	-	carbon tetrachloride.-	carbon tetrachloride.-.4 day	12345678	Rat230_2	0067015LRB	003017670013
carbon tetrachloride	Rat	in vivo	Liver	8 day	0 mg/kg	Control	carbon tetrachloride.8 day.Control	12345678	0	0	carbon tetrachloride.0	carbon tetrachloride.0.8 day	12345678	-	carbon tetrachloride.-	carbon tetrachloride.-.8 day	12345678	Rat230_2	0067022LRB	003017670023
carbon tetrachloride	Rat	in vivo	Liver	8 day	0 mg/kg	Control	carbon tetrachloride.8 day.Control	12345678	0	0	carbon tetrachloride.0	carbon tetrachloride.0.8 day	12345678	-	carbon tetrachloride.-	carbon tetrachloride.-.8 day	12345678	Rat230_2	0067024LRB	003017670024
carbon tetrachloride	Rat	in vivo	Liver	8 day	0 mg/kg	Control	carbon tetrachloride.8 day.Control	12345678	0	0	carbon tetrachloride.0	carbon tetrachloride.0.8 day	12345678	-	carbon tetrachloride.-	carbon tetrachloride.-.8 day	12345678	Rat230_2	0067025LRB	003017670025
carbon tetrachloride	Rat	in vivo	Liver	15 day	0 mg/kg	Control	carbon tetrachloride.15 day.Control	12345678	0	0	carbon tetrachloride.0	carbon tetrachloride.0.15 day	12345678	-	carbon tetrachloride.-	carbon tetrachloride.-.15 day	12345678	Rat230_2	0067031LRB	003017671029
carbon tetrachloride	Rat	in vivo	Liver	15 day	0 mg/kg	Control	carbon tetrachloride.15 day.Control	12345678	0	0	carbon tetrachloride.0	carbon tetrachloride.0.15 day	12345678	-	carbon tetrachloride.-	carbon tetrachloride.-.15 day	12345678	Rat230_2	0067033LRB	003017671030
carbon tetrachloride	Rat	in vivo	Liver	15 day	0 mg/kg	Control	carbon tetrachloride.15 day.Control	12345678	0	0	carbon tetrachloride.0	carbon tetrachloride.0.15 day	12345678	-	carbon tetrachloride.-	carbon tetrachloride.-.15 day	12345678	Rat230_2	0067034LRB	003017672001
carbon tetrachloride	Rat	in vivo	Liver	29 day	0 mg/kg	Control	carbon tetrachloride.29 day.Control	12345678	0	0	carbon tetrachloride.0	carbon tetrachloride.0.29 day	12345678	-	carbon tetrachloride.-	carbon tetrachloride.-.29 day	12345678	Rat230_2	0067041LRB	003017672011
carbon tetrachloride	Rat	in vivo	Liver	29 day	0 mg/kg	Control	carbon tetrachloride.29 day.Control	12345678	0	0	carbon tetrachloride.0	carbon tetrachloride.0.29 day	12345678	-	carbon tetrachloride.-	carbon tetrachloride.-.29 day	12345678	Rat230_2	0067042LRB	003017672012
carbon tetrachloride	Rat	in vivo	Liver	29 day	0 mg/kg	Control	carbon tetrachloride.29 day.Control	12345678	0	0	carbon tetrachloride.0	carbon tetrachloride.0.29 day	12345678	-	carbon tetrachloride.-	carbon tetrachloride.-.29 day	12345678	Rat230_2	0067044LRB	003017672013
carbon tetrachloride	Rat	in vivo	Liver	4 day	30 mg/kg	Low	carbon tetrachloride.4 day.Low	12345678	0	1	carbon tetrachloride.1	carbon tetrachloride.1.4 day	12345678	A	carbon tetrachloride.A	carbon tetrachloride.A.4 day	12345678	Rat230_2	0067092LRB	003017670014
carbon tetrachloride	Rat	in vivo	Liver	4 day	30 mg/kg	Low	carbon tetrachloride.4 day.Low	12345678	0	1	carbon tetrachloride.1	carbon tetrachloride.1.4 day	12345678	A	carbon tetrachloride.A	carbon tetrachloride.A.4 day	12345678	Rat230_2	0067093LRB	003017670015
carbon tetrachloride	Rat	in vivo	Liver	4 day	30 mg/kg	Low	carbon tetrachloride.4 day.Low	12345678	0	1	carbon tetrachloride.1	carbon tetrachloride.1.4 day	12345678	A	carbon tetrachloride.A	carbon tetrachloride.A.4 day	12345678	Rat230_2	0067094LRC	003017670016
carbon tetrachloride	Rat	in vivo	Liver	8 day	30 mg/kg	Low	carbon tetrachloride.8 day.Low	12345678	0	1	carbon tetrachloride.1	carbon tetrachloride.1.8 day	12345678	A	carbon tetrachloride.A	carbon tetrachloride.A.8 day	12345678	Rat230_2	0067101LRB	003017670026
carbon tetrachloride	Rat	in vivo	Liver	8 day	30 mg/kg	Low	carbon tetrachloride.8 day.Low	12345678	0	1	carbon tetrachloride.1	carbon tetrachloride.1.8 day	12345678	A	carbon tetrachloride.A	carbon tetrachloride.A.8 day	12345678	Rat230_2	0067102LRB	003017670027
carbon tetrachloride	Rat	in vivo	Liver	8 day	30 mg/kg	Low	carbon tetrachloride.8 day.Low	12345678	0	1	carbon tetrachloride.1	carbon tetrachloride.1.8 day	12345678	A	carbon tetrachloride.A	carbon tetrachloride.A.8 day	12345678	Rat230_2	0067105LRB	003017670028
carbon tetrachloride	Rat	in vivo	Liver	15 day	30 mg/kg	Low	carbon tetrachloride.15 day.Low	12345678	0	1	carbon tetrachloride.1	carbon tetrachloride.1.15 day	12345678	A	carbon tetrachloride.A	carbon tetrachloride.A.15 day	12345678	Rat230_2	0067111LRB	003017672002
carbon tetrachloride	Rat	in vivo	Liver	15 day	30 mg/kg	Low	carbon tetrachloride.15 day.Low	12345678	0	1	carbon tetrachloride.1	carbon tetrachloride.1.15 day	12345678	A	carbon tetrachloride.A	carbon tetrachloride.A.15 day	12345678	Rat230_2	0067113LRB	003017672003
carbon tetrachloride	Rat	in vivo	Liver	15 day	30 mg/kg	Low	carbon tetrachloride.15 day.Low	12345678	0	1	carbon tetrachloride.1	carbon tetrachloride.1.15 day	12345678	A	carbon tetrachloride.A	carbon tetrachloride.A.15 day	12345678	Rat230_2	0067115LRB	003017672004
carbon tetrachloride	Rat	in vivo	Liver	29 day	30 mg/kg	Low	carbon tetrachloride.29 day.Low	12345678	0	1	carbon tetrachloride.1	carbon tetrachloride.1.29 day	12345678	A	carbon tetrachloride.A	carbon tetrachloride.A.29 day	12345678	Rat230_2	0067122LRB	003017672014
carbon tetrachloride	Rat	in vivo	Liver	29 day	30 mg/kg	Low	carbon tetrachloride.29 day.Low	12345678	0	1	carbon tetrachloride.1	carbon tetrachloride.1.29 day	12345678	A	carbon tetrachloride.A	carbon tetrachloride.A.29 day	12345678	Rat230_2	0067123LRB	003017672015
carbon tetrachloride	Rat	in vivo	Liver	29 day	30 mg/kg	Low	carbon tetrachloride.29 day.Low	12345678	0	1	carbon tetrachloride.1	carbon tetrachloride.1.29 day	12345678	A	carbon tetrachloride.A	carbon tetrachloride.A.29 day	12345678	Rat230_2	0067125LRB	003017672016
carbon tetrachloride	Rat	in vivo	Liver	4 day	100 mg/kg	Middle	carbon tetrachloride.4 day.Middle	12345678	0	2	carbon tetrachloride.2	carbon tetrachloride.2.4 day	12345678	B	carbon tetrachloride.B	carbon tetrachloride.B.4 day	12345678	Rat230_2	0067132LRB	003017670017
carbon tetrachloride	Rat	in vivo	Liver	4 day	100 mg/kg	Middle	carbon tetrachloride.4 day.Middle	12345678	0	2	carbon tetrachloride.2	carbon tetrachloride.2.4 day	12345678	B	carbon tetrachloride.B	carbon tetrachloride.B.4 day	12345678	Rat230_2	0067134LRB	003017670018
carbon tetrachloride	Rat	in vivo	Liver	4 day	100 mg/kg	Middle	carbon tetrachloride.4 day.Middle	12345678	0	2	carbon tetrachloride.2	carbon tetrachloride.2.4 day	12345678	B	carbon tetrachloride.B	carbon tetrachloride.B.4 day	12345678	Rat230_2	0067135LRB	003017670019
carbon tetrachloride	Rat	in vivo	Liver	8 day	100 mg/kg	Middle	carbon tetrachloride.8 day.Middle	12345678	0	2	carbon tetrachloride.2	carbon tetrachloride.2.8 day	12345678	B	carbon tetrachloride.B	carbon tetrachloride.B.8 day	12345678	Rat230_2	0067141LRB	003017670029
carbon tetrachloride	Rat	in vivo	Liver	8 day	100 mg/kg	Middle	carbon tetrachloride.8 day.Middle	12345678	0	2	carbon tetrachloride.2	carbon tetrachloride.2.8 day	12345678	B	carbon tetrachloride.B	carbon tetrachloride.B.8 day	12345678	Rat230_2	0067142LRB	003017670030
carbon tetrachloride	Rat	in vivo	Liver	8 day	100 mg/kg	Middle	carbon tetrachloride.8 day.Middle	12345678	0	2	carbon tetrachloride.2	carbon tetrachloride.2.8 day	12345678	B	carbon tetrachloride.B	carbon tetrachloride.B.8 day	12345678	Rat230_2	0067144LRB	003017671001
carbon tetrachloride	Rat	in vivo	Liver	15 day	100 mg/kg	Middle	carbon tetrachloride.15 day.Middle	12345678	0	2	carbon tetrachloride.2	carbon tetrachloride.2.15 day	12345678	B	carbon tetrachloride.B	carbon tetrachloride.B.15 day	12345678	Rat230_2	0067151LRB	003017672005
carbon tetrachloride	Rat	in vivo	Liver	15 day	100 mg/kg	Middle	carbon tetrachloride.15 day.Middle	12345678	0	2	carbon tetrachloride.2	carbon tetrachloride.2.15 day	12345678	B	carbon tetrachloride.B	carbon tetrachloride.B.15 day	12345678	Rat230_2	0067153LRB	003017672006
carbon tetrachloride	Rat	in vivo	Liver	15 day	100 mg/kg	Middle	carbon tetrachloride.15 day.Middle	12345678	0	2	carbon tetrachloride.2	carbon tetrachloride.2.15 day	12345678	B	carbon tetrachloride.B	carbon tetrachloride.B.15 day	12345678	Rat230_2	0067155LRB	003017672007
carbon tetrachloride	Rat	in vivo	Liver	29 day	100 mg/kg	Middle	carbon tetrachloride.29 day.Middle	12345678	0	2	carbon tetrachloride.2	carbon tetrachloride.2.29 day	12345678	B	carbon tetrachloride.B	carbon tetrachloride.B.29 day	12345678	Rat230_2	0067161LRB	003017672017
carbon tetrachloride	Rat	in vivo	Liver	29 day	100 mg/kg	Middle	carbon tetrachloride.29 day.Middle	12345678	0	2	carbon tetrachloride.2	carbon tetrachloride.2.29 day	12345678	B	carbon tetrachloride.B	carbon tetrachloride.B.29 day	12345678	Rat230_2	0067162LRB	003017672018
carbon tetrachloride	Rat	in vivo	Liver	29 day	100 mg/kg	Middle	carbon tetrachloride.29 day.Middle	12345678	0	2	carbon tetrachloride.2	carbon tetrachloride.2.29 day	12345678	B	carbon tetrachloride.B	carbon tetrachloride.B.29 day	12345678	Rat230_2	0067164LRB	003017672019
carbon tetrachloride	Rat	in vivo	Liver	4 day	300 mg/kg	High	carbon tetrachloride.4 day.High	12345678	0	3	carbon tetrachloride.3	carbon tetrachloride.3.4 day	12345678	C	carbon tetrachloride.C	carbon tetrachloride.C.4 day	12345678	Rat230_2	0067171LRC	003017670020
carbon tetrachloride	Rat	in vivo	Liver	4 day	300 mg/kg	High	carbon tetrachloride.4 day.High	12345678	0	3	carbon tetrachloride.3	carbon tetrachloride.3.4 day	12345678	C	carbon tetrachloride.C	carbon tetrachloride.C.4 day	12345678	Rat230_2	0067174LRC	003017670021
carbon tetrachloride	Rat	in vivo	Liver	4 day	300 mg/kg	High	carbon tetrachloride.4 day.High	12345678	0	3	carbon tetrachloride.3	carbon tetrachloride.3.4 day	12345678	C	carbon tetrachloride.C	carbon tetrachloride.C.4 day	12345678	Rat230_2	0067175LRC	003017670022
carbon tetrachloride	Rat	in vivo	Liver	8 day	300 mg/kg	High	carbon tetrachloride.8 day.High	12345678	0	3	carbon tetrachloride.3	carbon tetrachloride.3.8 day	12345678	C	carbon tetrachloride.C	carbon tetrachloride.C.8 day	12345678	Rat230_2	0067181LRB	003017671002
carbon tetrachloride	Rat	in vivo	Liver	8 day	300 mg/kg	High	carbon tetrachloride.8 day.High	12345678	0	3	carbon tetrachloride.3	carbon tetrachloride.3.8 day	12345678	C	carbon tetrachloride.C	carbon tetrachloride.C.8 day	12345678	Rat230_2	0067182LRB	003017671003
carbon tetrachloride	Rat	in vivo	Liver	8 day	300 mg/kg	High	carbon tetrachloride.8 day.High	12345678	0	3	carbon tetrachloride.3	carbon tetrachloride.3.8 day	12345678	C	carbon tetrachloride.C	carbon tetrachloride.C.8 day	12345678	Rat230_2	0067183LRB	003017671004
carbon tetrachloride	Rat	in vivo	Liver	15 day	300 mg/kg	High	carbon tetrachloride.15 day.High	12345678	0	3	carbon tetrachloride.3	carbon tetrachloride.3.15 day	12345678	C	carbon tetrachloride.C	carbon tetrachloride.C.15 day	12345678	Rat230_2	0067191LRB	003017672008
carbon tetrachloride	Rat	in vivo	Liver	15 day	300 mg/kg	High	carbon tetrachloride.15 day.High	12345678	0	3	carbon tetrachloride.3	carbon tetrachloride.3.15 day	12345678	C	carbon tetrachloride.C	carbon tetrachloride.C.15 day	12345678	Rat230_2	0067192LRB	003017672009
carbon tetrachloride	Rat	in vivo	Liver	15 day	300 mg/kg	High	carbon tetrachloride.15 day.High	12345678	0	3	carbon tetrachloride.3	carbon tetrachloride.3.15 day	12345678	C	carbon tetrachloride.C	carbon tetrachloride.C.15 day	12345678	Rat230_2	0067194LRB	003017672010
carbon tetrachloride	Rat	in vivo	Liver	29 day	300 mg/kg	High	carbon tetrachloride.29 day.High	12345678	0	3	carbon tetrachloride.3	carbon tetrachloride.3.29 day	12345678	C	carbon tetrachloride.C	carbon tetrachloride.C.29 day	12345678	Rat230_2	0067201LRB	003017672020
carbon tetrachloride	Rat	in vivo	Liver	29 day	300 mg/kg	High	carbon tetrachloride.29 day.High	12345678	0	3	carbon tetrachloride.3	carbon tetrachloride.3.29 day	12345678	C	carbon tetrachloride.C	carbon tetrachloride.C.29 day	12345678	Rat230_2	0067202LRB	003017672021
carbon tetrachloride	Rat	in vivo	Liver	29 day	300 mg/kg	High	carbon tetrachloride.29 day.High	12345678	0	3	carbon tetrachloride.3	carbon tetrachloride.3.29 day	12345678	C	carbon tetrachloride.C	carbon tetrachloride.C.29 day	12345678	Rat230_2	0067203LRB	003017672022
valproic acid	Rat	in vivo	Liver	3 hr	0 mg/kg	Control	valproic acid.3 hr.Control	12345678	0	0	valproic acid.0	valproic acid.0.3 hr	12345678	-	valproic acid.-	valproic acid.-.3 hr	12345678	Rat230_2	0090013LRB	003017651024
valproic acid	Rat	in vivo	Liver	3 hr	0 mg/kg	Control	valproic acid.3 hr.Control	12345678	0	0	valproic acid.0	valproic acid.0.3 hr	12345678	-	valproic acid.-	valproic acid.-.3 hr	12345678	Rat230_2	0090014LRB	003017651025
valproic acid	Rat	in vivo	Liver	3 hr	0 mg/kg	Control	valproic acid.3 hr.Control	12345678	0	0	valproic acid.0	valproic acid.0.3 hr	12345678	-	valproic acid.-	valproic acid.-.3 hr	12345678	Rat230_2	0090015LRB	003017651026
valproic acid	Rat	in vivo	Liver	6 hr	0 mg/kg	Control	valproic acid.6 hr.Control	12345678	0	0	valproic acid.0	valproic acid.0.6 hr	12345678	-	valproic acid.-	valproic acid.-.6 hr	12345678	Rat230_2	0090022LRC	003017652006
valproic acid	Rat	in vivo	Liver	6 hr	0 mg/kg	Control	valproic acid.6 hr.Control	12345678	0	0	valproic acid.0	valproic acid.0.6 hr	12345678	-	valproic acid.-	valproic acid.-.6 hr	12345678	Rat230_2	0090023LRC	003017652007
valproic acid	Rat	in vivo	Liver	6 hr	0 mg/kg	Control	valproic acid.6 hr.Control	12345678	0	0	valproic acid.0	valproic acid.0.6 hr	12345678	-	valproic acid.-	valproic acid.-.6 hr	12345678	Rat230_2	0090024LRC	003017652008
valproic acid	Rat	in vivo	Liver	9 hr	0 mg/kg	Control	valproic acid.9 hr.Control	12345678	0	0	valproic acid.0	valproic acid.0.9 hr	12345678	-	valproic acid.-	valproic acid.-.9 hr	12345678	Rat230_2	0090031LRC	003017650006
valproic acid	Rat	in vivo	Liver	9 hr	0 mg/kg	Control	valproic acid.9 hr.Control	12345678	0	0	valproic acid.0	valproic acid.0.9 hr	12345678	-	valproic acid.-	valproic acid.-.9 hr	12345678	Rat230_2	0090032LRC	003017650007
valproic acid	Rat	in vivo	Liver	9 hr	0 mg/kg	Control	valproic acid.9 hr.Control	12345678	0	0	valproic acid.0	valproic acid.0.9 hr	12345678	-	valproic acid.-	valproic acid.-.9 hr	12345678	Rat230_2	0090035LRC	003017650008
valproic acid	Rat	in vivo	Liver	24 hr	0 mg/kg	Control	valproic acid.24 hr.Control	12345678	0	0	valproic acid.0	valproic acid.0.24 hr	12345678	-	valproic acid.-	valproic acid.-.24 hr	12345678	Rat230_2	0090042LRB	003017650018
valproic acid	Rat	in vivo	Liver	24 hr	0 mg/kg	Control	valproic acid.24 hr.Control	12345678	0	0	valproic acid.0	valproic acid.0.24 hr	12345678	-	valproic acid.-	valproic acid.-.24 hr	12345678	Rat230_2	0090043LRB	003017650019
valproic acid	Rat	in vivo	Liver	24 hr	0 mg/kg	Control	valproic acid.24 hr.Control	12345678	0	0	valproic acid.0	valproic acid.0.24 hr	12345678	-	valproic acid.-	valproic acid.-.24 hr	12345678	Rat230_2	0090044LRB	003017650020
valproic acid	Rat	in vivo	Liver	3 hr	45 mg/kg	Low	valproic acid.3 hr.Low	12345678	0	1	valproic acid.1	valproic acid.1.3 hr	12345678	A	valproic acid.A	valproic acid.A.3 hr	12345678	Rat230_2	0090051LRA	003017651027
valproic acid	Rat	in vivo	Liver	3 hr	45 mg/kg	Low	valproic acid.3 hr.Low	12345678	0	1	valproic acid.1	valproic acid.1.3 hr	12345678	A	valproic acid.A	valproic acid.A.3 hr	12345678	Rat230_2	0090053LRB	003017651028
valproic acid	Rat	in vivo	Liver	3 hr	45 mg/kg	Low	valproic acid.3 hr.Low	12345678	0	1	valproic acid.1	valproic acid.1.3 hr	12345678	A	valproic acid.A	valproic acid.A.3 hr	12345678	Rat230_2	0090055LRB	003017651029
valproic acid	Rat	in vivo	Liver	6 hr	45 mg/kg	Low	valproic acid.6 hr.Low	12345678	0	1	valproic acid.1	valproic acid.1.6 hr	12345678	A	valproic acid.A	valproic acid.A.6 hr	12345678	Rat230_2	0090061LRC	003017652009
valproic acid	Rat	in vivo	Liver	6 hr	45 mg/kg	Low	valproic acid.6 hr.Low	12345678	0	1	valproic acid.1	valproic acid.1.6 hr	12345678	A	valproic acid.A	valproic acid.A.6 hr	12345678	Rat230_2	0090064LRC	003017652010
valproic acid	Rat	in vivo	Liver	6 hr	45 mg/kg	Low	valproic acid.6 hr.Low	12345678	0	1	valproic acid.1	valproic acid.1.6 hr	12345678	A	valproic acid.A	valproic acid.A.6 hr	12345678	Rat230_2	0090065LRC	003017652011
valproic acid	Rat	in vivo	Liver	9 hr	45 mg/kg	Low	valproic acid.9 hr.Low	12345678	0	1	valproic acid.1	valproic acid.1.9 hr	12345678	A	valproic acid.A	valproic acid.A.9 hr	12345678	Rat230_2	0090072LRC	003017650009
valproic acid	Rat	in vivo	Liver	9 hr	45 mg/kg	Low	valproic acid.9 hr.Low	12345678	0	1	valproic acid.1	valproic acid.1.9 hr	12345678	A	valproic acid.A	valproic acid.A.9 hr	12345678	Rat230_2	0090074LRC	003017650010
valproic acid	Rat	in vivo	Liver	9 hr	45 mg/kg	Low	valproic acid.9 hr.Low	12345678	0	1	valproic acid.1	valproic acid.1.9 hr	12345678	A	valproic acid.A	valproic acid.A.9 hr	12345678	Rat230_2	0090075LRC	003017650011
valproic acid	Rat	in vivo	Liver	24 hr	45 mg/kg	Low	valproic acid.24 hr.Low	12345678	0	1	valproic acid.1	valproic acid.1.24 hr	12345678	A	valproic acid.A	valproic acid.A.24 hr	12345678	Rat230_2	0090082LRB	003017650021
valproic acid	Rat	in vivo	Liver	24 hr	45 mg/kg	Low	valproic acid.24 hr.Low	12345678	0	1	valproic acid.1	valproic acid.1.24 hr	12345678	A	valproic acid.A	valproic acid.A.24 hr	12345678	Rat230_2	0090083LRB	003017650022
valproic acid	Rat	in vivo	Liver	24 hr	45 mg/kg	Low	valproic acid.24 hr.Low	12345678	0	1	valproic acid.1	valproic acid.1.24 hr	12345678	A	valproic acid.A	valproic acid.A.24 hr	12345678	Rat230_2	0090084LRB	003017650023
valproic acid	Rat	in vivo	Liver	3 hr	150 mg/kg	Middle	valproic acid.3 hr.Middle	12345678	0	2	valproic acid.2	valproic acid.2.3 hr	12345678	B	valproic acid.B	valproic acid.B.3 hr	12345678	Rat230_2	0090091LRB	003017651030
valproic acid	Rat	in vivo	Liver	3 hr	150 mg/kg	Middle	valproic acid.3 hr.Middle	12345678	0	2	valproic acid.2	valproic acid.2.3 hr	12345678	B	valproic acid.B	valproic acid.B.3 hr	12345678	Rat230_2	0090092LRB	003017652001
valproic acid	Rat	in vivo	Liver	3 hr	150 mg/kg	Middle	valproic acid.3 hr.Middle	12345678	0	2	valproic acid.2	valproic acid.2.3 hr	12345678	B	valproic acid.B	valproic acid.B.3 hr	12345678	Rat230_2	0090094LRB	003017652002
valproic acid	Rat	in vivo	Liver	6 hr	150 mg/kg	Middle	valproic acid.6 hr.Middle	12345678	0	2	valproic acid.2	valproic acid.2.6 hr	12345678	B	valproic acid.B	valproic acid.B.6 hr	12345678	Rat230_2	0090103LRC	003017652012
valproic acid	Rat	in vivo	Liver	6 hr	150 mg/kg	Middle	valproic acid.6 hr.Middle	12345678	0	2	valproic acid.2	valproic acid.2.6 hr	12345678	B	valproic acid.B	valproic acid.B.6 hr	12345678	Rat230_2	0090104LRC	003017652013
valproic acid	Rat	in vivo	Liver	6 hr	150 mg/kg	Middle	valproic acid.6 hr.Middle	12345678	0	2	valproic acid.2	valproic acid.2.6 hr	12345678	B	valproic acid.B	valproic acid.B.6 hr	12345678	Rat230_2	0090105LRC	003017652014
valproic acid	Rat	in vivo	Liver	9 hr	150 mg/kg	Middle	valproic acid.9 hr.Middle	12345678	0	2	valproic acid.2	valproic acid.2.9 hr	12345678	B	valproic acid.B	valproic acid.B.9 hr	12345678	Rat230_2	0090112LRC	003017650012
valproic acid	Rat	in vivo	Liver	9 hr	150 mg/kg	Middle	valproic acid.9 hr.Middle	12345678	0	2	valproic acid.2	valproic acid.2.9 hr	12345678	B	valproic acid.B	valproic acid.B.9 hr	12345678	Rat230_2	0090113LRC	003017650013
valproic acid	Rat	in vivo	Liver	9 hr	150 mg/kg	Middle	valproic acid.9 hr.Middle	12345678	0	2	valproic acid.2	valproic acid.2.9 hr	12345678	B	valproic acid.B	valproic acid.B.9 hr	12345678	Rat230_2	0090114LRC	003017650014
valproic acid	Rat	in vivo	Liver	24 hr	150 mg/kg	Middle	valproic acid.24 hr.Middle	12345678	0	2	valproic acid.2	valproic acid.2.24 hr	12345678	B	valproic acid.B	valproic acid.B.24 hr	12345678	Rat230_2	0090122LRB	003017650024
valproic acid	Rat	in vivo	Liver	24 hr	150 mg/kg	Middle	valproic acid.24 hr.Middle	12345678	0	2	valproic acid.2	valproic acid.2.24 hr	12345678	B	valproic acid.B	valproic acid.B.24 hr	12345678	Rat230_2	0090123LRB	003017650025
valproic acid	Rat	in vivo	Liver	24 hr	150 mg/kg	Middle	valproic acid.24 hr.Middle	12345678	0	2	valproic acid.2	valproic acid.2.24 hr	12345678	B	valproic acid.B	valproic acid.B.24 hr	12345678	Rat230_2	0090125LRB	003017650026
valproic acid	Rat	in vivo	Liver	3 hr	450 mg/kg	High	valproic acid.3 hr.High	12345678	0	3	valproic acid.3	valproic acid.3.3 hr	12345678	C	valproic acid.C	valproic acid.C.3 hr	12345678	Rat230_2	0090132LRB	003017652003
valproic acid	Rat	in vivo	Liver	3 hr	450 mg/kg	High	valproic acid.3 hr.High	12345678	0	3	valproic acid.3	valproic acid.3.3 hr	12345678	C	valproic acid.C	valproic acid.C.3 hr	12345678	Rat230_2	0090133LRB	003017652004
valproic acid	Rat	in vivo	Liver	3 hr	450 mg/kg	High	valproic acid.3 hr.High	12345678	0	3	valproic acid.3	valproic acid.3.3 hr	12345678	C	valproic acid.C	valproic acid.C.3 hr	12345678	Rat230_2	0090134LRB	003017652005
valproic acid	Rat	in vivo	Liver	6 hr	450 mg/kg	High	valproic acid.6 hr.High	12345678	0	3	valproic acid.3	valproic acid.3.6 hr	12345678	C	valproic acid.C	valproic acid.C.6 hr	12345678	Rat230_2	0090141LRC	003017652015
valproic acid	Rat	in vivo	Liver	6 hr	450 mg/kg	High	valproic acid.6 hr.High	12345678	0	3	valproic acid.3	valproic acid.3.6 hr	12345678	C	valproic acid.C	valproic acid.C.6 hr	12345678	Rat230_2	0090142LRC	003017652016
valproic acid	Rat	in vivo	Liver	6 hr	450 mg/kg	High	valproic acid.6 hr.High	12345678	0	3	valproic acid.3	valproic acid.3.6 hr	12345678	C	valproic acid.C	valproic acid.C.6 hr	12345678	Rat230_2	0090145LRC	003017652017
valproic acid	Rat	in vivo	Liver	9 hr	450 mg/kg	High	valproic acid.9 hr.High	12345678	0	3	valproic acid.3	valproic acid.3.9 hr	12345678	C	valproic acid.C	valproic acid.C.9 hr	12345678	Rat230_2	0090152LRC	003017650015
valproic acid	Rat	in vivo	Liver	9 hr	450 mg/kg	High	valproic acid.9 hr.High	12345678	0	3	valproic acid.3	valproic acid.3.9 hr	12345678	C	valproic acid.C	valproic acid.C.9 hr	12345678	Rat230_2	0090153LRC	003017650016
valproic acid	Rat	in vivo	Liver	9 hr	450 mg/kg	High	valproic acid.9 hr.High	12345678	0	3	valproic acid.3	valproic acid.3.9 hr	12345678	C	valproic acid.C	valproic acid.C.9 hr	12345678	Rat230_2	0090154LRC	003017650017
valproic acid	Rat	in vivo	Liver	24 hr	450 mg/kg	High	valproic acid.24 hr.High	12345678	0	3	valproic acid.3	valproic acid.3.24 hr	12345678	C	valproic acid.C	valproic acid.C.24 hr	12345678	Rat230_2	0090162LRB	003017650027
valproic acid	Rat	in vivo	Liver	24 hr	450 mg/kg	High	valproic acid.24 hr.High	12345678	0	3	valproic acid.3	valproic acid.3.24 hr	12345678	C	valproic acid.C	valproic acid.C.24 hr	12345678	Rat230_2	0090163LRC	003017650028
valproic acid	Rat	in vivo	Liver	24 hr	450 mg/kg	High	valproic acid.24 hr.High	12345678	0	3	valproic acid.3	valproic acid.3.24 hr	12345678	C	valproic acid.C	valproic acid.C.24 hr	12345678	Rat230_2	0090164LRB	003017650029
valproic acid	Rat	in vivo	Liver	4 day	0 mg/kg	Control	valproic acid.4 day.Control	12345678	0	0	valproic acid.0	valproic acid.0.4 day	12345678	-	valproic acid.-	valproic acid.-.4 day	12345678	Rat230_2	0091012LRB	003017654006
valproic acid	Rat	in vivo	Liver	4 day	0 mg/kg	Control	valproic acid.4 day.Control	12345678	0	0	valproic acid.0	valproic acid.0.4 day	12345678	-	valproic acid.-	valproic acid.-.4 day	12345678	Rat230_2	0091013LRB	003017654007
valproic acid	Rat	in vivo	Liver	4 day	0 mg/kg	Control	valproic acid.4 day.Control	12345678	0	0	valproic acid.0	valproic acid.0.4 day	12345678	-	valproic acid.-	valproic acid.-.4 day	12345678	Rat230_2	0091015LRC	003017654008
valproic acid	Rat	in vivo	Liver	8 day	0 mg/kg	Control	valproic acid.8 day.Control	12345678	0	0	valproic acid.0	valproic acid.0.8 day	12345678	-	valproic acid.-	valproic acid.-.8 day	12345678	Rat230_2	0091023LRB	003017654018
valproic acid	Rat	in vivo	Liver	8 day	0 mg/kg	Control	valproic acid.8 day.Control	12345678	0	0	valproic acid.0	valproic acid.0.8 day	12345678	-	valproic acid.-	valproic acid.-.8 day	12345678	Rat230_2	0091024LRB	003017654019
valproic acid	Rat	in vivo	Liver	8 day	0 mg/kg	Control	valproic acid.8 day.Control	12345678	0	0	valproic acid.0	valproic acid.0.8 day	12345678	-	valproic acid.-	valproic acid.-.8 day	12345678	Rat230_2	0091025LRB	003017654020
valproic acid	Rat	in vivo	Liver	15 day	0 mg/kg	Control	valproic acid.15 day.Control	12345678	0	0	valproic acid.0	valproic acid.0.15 day	12345678	-	valproic acid.-	valproic acid.-.15 day	12345678	Rat230_2	0091031LRB	003017653012
valproic acid	Rat	in vivo	Liver	15 day	0 mg/kg	Control	valproic acid.15 day.Control	12345678	0	0	valproic acid.0	valproic acid.0.15 day	12345678	-	valproic acid.-	valproic acid.-.15 day	12345678	Rat230_2	0091033LRB	003017653013
valproic acid	Rat	in vivo	Liver	15 day	0 mg/kg	Control	valproic acid.15 day.Control	12345678	0	0	valproic acid.0	valproic acid.0.15 day	12345678	-	valproic acid.-	valproic acid.-.15 day	12345678	Rat230_2	0091035LRB	003017653014
valproic acid	Rat	in vivo	Liver	29 day	0 mg/kg	Control	valproic acid.29 day.Control	12345678	0	0	valproic acid.0	valproic acid.0.29 day	12345678	-	valproic acid.-	valproic acid.-.29 day	12345678	Rat230_2	0091041LRB	003017653024
valproic acid	Rat	in vivo	Liver	29 day	0 mg/kg	Control	valproic acid.29 day.Control	12345678	0	0	valproic acid.0	valproic acid.0.29 day	12345678	-	valproic acid.-	valproic acid.-.29 day	12345678	Rat230_2	0091043LRB	003017653025
valproic acid	Rat	in vivo	Liver	29 day	0 mg/kg	Control	valproic acid.29 day.Control	12345678	0	0	valproic acid.0	valproic acid.0.29 day	12345678	-	valproic acid.-	valproic acid.-.29 day	12345678	Rat230_2	0091044LRB	003017653026
valproic acid	Rat	in vivo	Liver	4 day	45 mg/kg	Low	valproic acid.4 day.Low	12345678	0	1	valproic acid.1	valproic acid.1.4 day	12345678	A	valproic acid.A	valproic acid.A.4 day	12345678	Rat230_2	0091051LRB	003017654009
valproic acid	Rat	in vivo	Liver	4 day	45 mg/kg	Low	valproic acid.4 day.Low	12345678	0	1	valproic acid.1	valproic acid.1.4 day	12345678	A	valproic acid.A	valproic acid.A.4 day	12345678	Rat230_2	0091052LRB	003017654010
valproic acid	Rat	in vivo	Liver	4 day	45 mg/kg	Low	valproic acid.4 day.Low	12345678	0	1	valproic acid.1	valproic acid.1.4 day	12345678	A	valproic acid.A	valproic acid.A.4 day	12345678	Rat230_2	0091053LRB	003017654011
valproic acid	Rat	in vivo	Liver	8 day	45 mg/kg	Low	valproic acid.8 day.Low	12345678	0	1	valproic acid.1	valproic acid.1.8 day	12345678	A	valproic acid.A	valproic acid.A.8 day	12345678	Rat230_2	0091061LRB	003017654021
valproic acid	Rat	in vivo	Liver	8 day	45 mg/kg	Low	valproic acid.8 day.Low	12345678	0	1	valproic acid.1	valproic acid.1.8 day	12345678	A	valproic acid.A	valproic acid.A.8 day	12345678	Rat230_2	0091064LRB	003017654022
valproic acid	Rat	in vivo	Liver	8 day	45 mg/kg	Low	valproic acid.8 day.Low	12345678	0	1	valproic acid.1	valproic acid.1.8 day	12345678	A	valproic acid.A	valproic acid.A.8 day	12345678	Rat230_2	0091065LRB	003017654023
valproic acid	Rat	in vivo	Liver	15 day	45 mg/kg	Low	valproic acid.15 day.Low	12345678	0	1	valproic acid.1	valproic acid.1.15 day	12345678	A	valproic acid.A	valproic acid.A.15 day	12345678	Rat230_2	0091072LRB	003017653015
valproic acid	Rat	in vivo	Liver	15 day	45 mg/kg	Low	valproic acid.15 day.Low	12345678	0	1	valproic acid.1	valproic acid.1.15 day	12345678	A	valproic acid.A	valproic acid.A.15 day	12345678	Rat230_2	0091073LRB	003017653016
valproic acid	Rat	in vivo	Liver	15 day	45 mg/kg	Low	valproic acid.15 day.Low	12345678	0	1	valproic acid.1	valproic acid.1.15 day	12345678	A	valproic acid.A	valproic acid.A.15 day	12345678	Rat230_2	0091074LRB	003017653017
valproic acid	Rat	in vivo	Liver	29 day	45 mg/kg	Low	valproic acid.29 day.Low	12345678	0	1	valproic acid.1	valproic acid.1.29 day	12345678	A	valproic acid.A	valproic acid.A.29 day	12345678	Rat230_2	0091081LRB	003017653027
valproic acid	Rat	in vivo	Liver	29 day	45 mg/kg	Low	valproic acid.29 day.Low	12345678	0	1	valproic acid.1	valproic acid.1.29 day	12345678	A	valproic acid.A	valproic acid.A.29 day	12345678	Rat230_2	0091082LRB	003017653028
valproic acid	Rat	in vivo	Liver	29 day	45 mg/kg	Low	valproic acid.29 day.Low	12345678	0	1	valproic acid.1	valproic acid.1.29 day	12345678	A	valproic acid.A	valproic acid.A.29 day	12345678	Rat230_2	0091085LRB	003017653029
valproic acid	Rat	in vivo	Liver	4 day	150 mg/kg	Middle	valproic acid.4 day.Middle	12345678	0	2	valproic acid.2	valproic acid.2.4 day	12345678	B	valproic acid.B	valproic acid.B.4 day	12345678	Rat230_2	0091091LRB	003017654012
valproic acid	Rat	in vivo	Liver	4 day	150 mg/kg	Middle	valproic acid.4 day.Middle	12345678	0	2	valproic acid.2	valproic acid.2.4 day	12345678	B	valproic acid.B	valproic acid.B.4 day	12345678	Rat230_2	0091092LRB	003017654013
valproic acid	Rat	in vivo	Liver	4 day	150 mg/kg	Middle	valproic acid.4 day.Middle	12345678	0	2	valproic acid.2	valproic acid.2.4 day	12345678	B	valproic acid.B	valproic acid.B.4 day	12345678	Rat230_2	0091094LRB	003017654014
valproic acid	Rat	in vivo	Liver	8 day	150 mg/kg	Middle	valproic acid.8 day.Middle	12345678	0	2	valproic acid.2	valproic acid.2.8 day	12345678	B	valproic acid.B	valproic acid.B.8 day	12345678	Rat230_2	0091103LRB	003017654024
valproic acid	Rat	in vivo	Liver	8 day	150 mg/kg	Middle	valproic acid.8 day.Middle	12345678	0	2	valproic acid.2	valproic acid.2.8 day	12345678	B	valproic acid.B	valproic acid.B.8 day	12345678	Rat230_2	0091104LRB	003017654025
valproic acid	Rat	in vivo	Liver	8 day	150 mg/kg	Middle	valproic acid.8 day.Middle	12345678	0	2	valproic acid.2	valproic acid.2.8 day	12345678	B	valproic acid.B	valproic acid.B.8 day	12345678	Rat230_2	0091105LRB	003017654026
valproic acid	Rat	in vivo	Liver	15 day	150 mg/kg	Middle	valproic acid.15 day.Middle	12345678	0	2	valproic acid.2	valproic acid.2.15 day	12345678	B	valproic acid.B	valproic acid.B.15 day	12345678	Rat230_2	0091111LRB	003017653018
valproic acid	Rat	in vivo	Liver	15 day	150 mg/kg	Middle	valproic acid.15 day.Middle	12345678	0	2	valproic acid.2	valproic acid.2.15 day	12345678	B	valproic acid.B	valproic acid.B.15 day	12345678	Rat230_2	0091112LRB	003017653019
valproic acid	Rat	in vivo	Liver	15 day	150 mg/kg	Middle	valproic acid.15 day.Middle	12345678	0	2	valproic acid.2	valproic acid.2.15 day	12345678	B	valproic acid.B	valproic acid.B.15 day	12345678	Rat230_2	0091113LRB	003017653020
valproic acid	Rat	in vivo	Liver	29 day	150 mg/kg	Middle	valproic acid.29 day.Middle	12345678	0	2	valproic acid.2	valproic acid.2.29 day	12345678	B	valproic acid.B	valproic acid.B.29 day	12345678	Rat230_2	0091121LRB	003017653030
valproic acid	Rat	in vivo	Liver	29 day	150 mg/kg	Middle	valproic acid.29 day.Middle	12345678	0	2	valproic acid.2	valproic acid.2.29 day	12345678	B	valproic acid.B	valproic acid.B.29 day	12345678	Rat230_2	0091123LRB	003017654001
valproic acid	Rat	in vivo	Liver	29 day	150 mg/kg	Middle	valproic acid.29 day.Middle	12345678	0	2	valproic acid.2	valproic acid.2.29 day	12345678	B	valproic acid.B	valproic acid.B.29 day	12345678	Rat230_2	0091124LRB	003017654002
valproic acid	Rat	in vivo	Liver	4 day	450 mg/kg	High	valproic acid.4 day.High	12345678	0	3	valproic acid.3	valproic acid.3.4 day	12345678	C	valproic acid.C	valproic acid.C.4 day	12345678	Rat230_2	0091132LRB	003017654015
valproic acid	Rat	in vivo	Liver	4 day	450 mg/kg	High	valproic acid.4 day.High	12345678	0	3	valproic acid.3	valproic acid.3.4 day	12345678	C	valproic acid.C	valproic acid.C.4 day	12345678	Rat230_2	0091133LRB	003017654016
valproic acid	Rat	in vivo	Liver	4 day	450 mg/kg	High	valproic acid.4 day.High	12345678	0	3	valproic acid.3	valproic acid.3.4 day	12345678	C	valproic acid.C	valproic acid.C.4 day	12345678	Rat230_2	0091135LRB	003017654017
valproic acid	Rat	in vivo	Liver	8 day	450 mg/kg	High	valproic acid.8 day.High	12345678	0	3	valproic acid.3	valproic acid.3.8 day	12345678	C	valproic acid.C	valproic acid.C.8 day	12345678	Rat230_2	0091141LRB	003017654027
valproic acid	Rat	in vivo	Liver	8 day	450 mg/kg	High	valproic acid.8 day.High	12345678	0	3	valproic acid.3	valproic acid.3.8 day	12345678	C	valproic acid.C	valproic acid.C.8 day	12345678	Rat230_2	0091143LRB	003017654028
valproic acid	Rat	in vivo	Liver	8 day	450 mg/kg	High	valproic acid.8 day.High	12345678	0	3	valproic acid.3	valproic acid.3.8 day	12345678	C	valproic acid.C	valproic acid.C.8 day	12345678	Rat230_2	0091144LRB	003017654029
valproic acid	Rat	in vivo	Liver	15 day	450 mg/kg	High	valproic acid.15 day.High	12345678	0	3	valproic acid.3	valproic acid.3.15 day	12345678	C	valproic acid.C	valproic acid.C.15 day	12345678	Rat230_2	0091152LRB	003017653021
valproic acid	Rat	in vivo	Liver	15 day	450 mg/kg	High	valproic acid.15 day.High	12345678	0	3	valproic acid.3	valproic acid.3.15 day	12345678	C	valproic acid.C	valproic acid.C.15 day	12345678	Rat230_2	0091153LRB	003017653022
valproic acid	Rat	in vivo	Liver	15 day	450 mg/kg	High	valproic acid.15 day.High	12345678	0	3	valproic acid.3	valproic acid.3.15 day	12345678	C	valproic acid.C	valproic acid.C.15 day	12345678	Rat230_2	0091154LRB	003017653023
valproic acid	Rat	in vivo	Liver	29 day	450 mg/kg	High	valproic acid.29 day.High	12345678	0	3	valproic acid.3	valproic acid.3.29 day	12345678	C	valproic acid.C	valproic acid.C.29 day	12345678	Rat230_2	0091162LRB	003017654003
valproic acid	Rat	in vivo	Liver	29 day	450 mg/kg	High	valproic acid.29 day.High	12345678	0	3	valproic acid.3	valproic acid.3.29 day	12345678	C	valproic acid.C	valproic acid.C.29 day	12345678	Rat230_2	0091164LRB	003017654004
valproic acid	Rat	in vivo	Liver	29 day	450 mg/kg	High	valproic acid.29 day.High	12345678	0	3	valproic acid.3	valproic acid.3.29 day	12345678	C	valproic acid.C	valproic acid.C.29 day	12345678	Rat230_2	0091165LRB	003017654005
phenobarbital	Rat	in vivo	Liver	4 day	0 mg/kg	Control	phenobarbital.4 day.Control	12345678	1	0	phenobarbital.0	phenobarbital.0.4 day	12345678	-	phenobarbital.-	phenobarbital.-.4 day	12345678	Rat230_2	0093011LRC	003017648018
phenobarbital	Rat	in vivo	Liver	4 day	0 mg/kg	Control	phenobarbital.4 day.Control	12345678	1	0	phenobarbital.0	phenobarbital.0.4 day	12345678	-	phenobarbital.-	phenobarbital.-.4 day	12345678	Rat230_2	0093012LRC	003017648019
phenobarbital	Rat	in vivo	Liver	4 day	0 mg/kg	Control	phenobarbital.4 day.Control	12345678	1	0	phenobarbital.0	phenobarbital.0.4 day	12345678	-	phenobarbital.-	phenobarbital.-.4 day	12345678	Rat230_2	0093015LRC	003017648020
phenobarbital	Rat	in vivo	Liver	8 day	0 mg/kg	Control	phenobarbital.8 day.Control	12345678	1	0	phenobarbital.0	phenobarbital.0.8 day	12345678	-	phenobarbital.-	phenobarbital.-.8 day	12345678	Rat230_2	0093022LRB	003017648030
phenobarbital	Rat	in vivo	Liver	8 day	0 mg/kg	Control	phenobarbital.8 day.Control	12345678	1	0	phenobarbital.0	phenobarbital.0.8 day	12345678	-	phenobarbital.-	phenobarbital.-.8 day	12345678	Rat230_2	0093023LRC	003017649001
phenobarbital	Rat	in vivo	Liver	8 day	0 mg/kg	Control	phenobarbital.8 day.Control	12345678	1	0	phenobarbital.0	phenobarbital.0.8 day	12345678	-	phenobarbital.-	phenobarbital.-.8 day	12345678	Rat230_2	0093024LRB	003017649002
phenobarbital	Rat	in vivo	Liver	15 day	0 mg/kg	Control	phenobarbital.15 day.Control	12345678	1	0	phenobarbital.0	phenobarbital.0.15 day	12345678	-	phenobarbital.-	phenobarbital.-.15 day	12345678	Rat230_2	0093031LRB	003017649012
phenobarbital	Rat	in vivo	Liver	15 day	0 mg/kg	Control	phenobarbital.15 day.Control	12345678	1	0	phenobarbital.0	phenobarbital.0.15 day	12345678	-	phenobarbital.-	phenobarbital.-.15 day	12345678	Rat230_2	0093033LRB	003017649013
phenobarbital	Rat	in vivo	Liver	15 day	0 mg/kg	Control	phenobarbital.15 day.Control	12345678	1	0	phenobarbital.0	phenobarbital.0.15 day	12345678	-	phenobarbital.-	phenobarbital.-.15 day	12345678	Rat230_2	0093034LRB	003017649014
phenobarbital	Rat	in vivo	Liver	29 day	0 mg/kg	Control	phenobarbital.29 day.Control	12345678	1	0	phenobarbital.0	phenobarbital.0.29 day	12345678	-	phenobarbital.-	phenobarbital.-.29 day	12345678	Rat230_2	0093041LRC	003017649024
phenobarbital	Rat	in vivo	Liver	29 day	0 mg/kg	Control	phenobarbital.29 day.Control	12345678	1	0	phenobarbital.0	phenobarbital.0.29 day	12345678	-	phenobarbital.-	phenobarbital.-.29 day	12345678	Rat230_2	0093044LRC	003017649025
phenobarbital	Rat	in vivo	Liver	29 day	0 mg/kg	Control	phenobarbital.29 day.Control	12345678	1	0	phenobarbital.0	phenobarbital.0.29 day	12345678	-	phenobarbital.-	phenobarbital.-.29 day	12345678	Rat230_2	0093045LRC	003017649026
phenobarbital	Rat	in vivo	Liver	4 day	10 mg/kg	Low	phenobarbital.4 day.Low	12345678	1	1	phenobarbital.1	phenobarbital.1.4 day	----5678	A	phenobarbital.A	phenobarbital.A.4 day	----5678	Rat230_2	0093052LRB	003017648021
phenobarbital	Rat	in vivo	Liver	4 day	10 mg/kg	Low	phenobarbital.4 day.Low	12345678	1	1	phenobarbital.1	phenobarbital.1.4 day	----5678	A	phenobarbital.A	phenobarbital.A.4 day	----5678	Rat230_2	0093053LRB	003017648022
phenobarbital	Rat	in vivo	Liver	4 day	10 mg/kg	Low	phenobarbital.4 day.Low	12345678	1	1	phenobarbital.1	phenobarbital.1.4 day	----5678	A	phenobarbital.A	phenobarbital.A.4 day	----5678	Rat230_2	0093054LRB	003017648023
phenobarbital	Rat	in vivo	Liver	8 day	10 mg/kg	Low	phenobarbital.8 day.Low	12345678	1	1	phenobarbital.1	phenobarbital.1.8 day	----5678	A	phenobarbital.A	phenobarbital.A.8 day	----5678	Rat230_2	0093061LRB	003017649003
phenobarbital	Rat	in vivo	Liver	8 day	10 mg/kg	Low	phenobarbital.8 day.Low	12345678	1	1	phenobarbital.1	phenobarbital.1.8 day	----5678	A	phenobarbital.A	phenobarbital.A.8 day	----5678	Rat230_2	0093062LRB	003017649004
phenobarbital	Rat	in vivo	Liver	8 day	10 mg/kg	Low	phenobarbital.8 day.Low	12345678	1	1	phenobarbital.1	phenobarbital.1.8 day	----5678	A	phenobarbital.A	phenobarbital.A.8 day	----5678	Rat230_2	0093065LRB	003017649005
phenobarbital	Rat	in vivo	Liver	15 day	10 mg/kg	Low	phenobarbital.15 day.Low	12345678	1	1	phenobarbital.1	phenobarbital.1.15 day	----5678	A	phenobarbital.A	phenobarbital.A.15 day	----5678	Rat230_2	0093071LRB	003017649015
phenobarbital	Rat	in vivo	Liver	15 day	10 mg/kg	Low	phenobarbital.15 day.Low	12345678	1	1	phenobarbital.1	phenobarbital.1.15 day	----5678	A	phenobarbital.A	phenobarbital.A.15 day	----5678	Rat230_2	0093074LRB	003017649016
phenobarbital	Rat	in vivo	Liver	15 day	10 mg/kg	Low	phenobarbital.15 day.Low	12345678	1	1	phenobarbital.1	phenobarbital.1.15 day	----5678	A	phenobarbital.A	phenobarbital.A.15 day	----5678	Rat230_2	0093075LRB	003017649017
phenobarbital	Rat	in vivo	Liver	29 day	10 mg/kg	Low	phenobarbital.29 day.Low	12345678	1	1	phenobarbital.1	phenobarbital.1.29 day	----5678	A	phenobarbital.A	phenobarbital.A.29 day	----5678	Rat230_2	0093082LRB	003017649027
phenobarbital	Rat	in vivo	Liver	29 day	10 mg/kg	Low	phenobarbital.29 day.Low	12345678	1	1	phenobarbital.1	phenobarbital.1.29 day	----5678	A	phenobarbital.A	phenobarbital.A.29 day	----5678	Rat230_2	0093084LRB	003017649028
phenobarbital	Rat	in vivo	Liver	29 day	10 mg/kg	Low	phenobarbital.29 day.Low	12345678	1	1	phenobarbital.1	phenobarbital.1.29 day	----5678	A	phenobarbital.A	phenobarbital.A.29 day	----5678	Rat230_2	0093085LRB	003017649029
phenobarbital	Rat	in vivo	Liver	4 day	30 mg/kg	Middle	phenobarbital.4 day.Middle	12345678	1	2	phenobarbital.2	phenobarbital.2.4 day	----5678	B	phenobarbital.B	phenobarbital.B.4 day	----5678	Rat230_2	0093091LRB	003017648024
phenobarbital	Rat	in vivo	Liver	4 day	30 mg/kg	Middle	phenobarbital.4 day.Middle	12345678	1	2	phenobarbital.2	phenobarbital.2.4 day	----5678	B	phenobarbital.B	phenobarbital.B.4 day	----5678	Rat230_2	0093092LRB	003017648025
phenobarbital	Rat	in vivo	Liver	4 day	30 mg/kg	Middle	phenobarbital.4 day.Middle	12345678	1	2	phenobarbital.2	phenobarbital.2.4 day	----5678	B	phenobarbital.B	phenobarbital.B.4 day	----5678	Rat230_2	0093094LRB	003017648026
phenobarbital	Rat	in vivo	Liver	8 day	30 mg/kg	Middle	phenobarbital.8 day.Middle	12345678	1	2	phenobarbital.2	phenobarbital.2.8 day	----5678	B	phenobarbital.B	phenobarbital.B.8 day	----5678	Rat230_2	0093102LRB	003017649006
phenobarbital	Rat	in vivo	Liver	8 day	30 mg/kg	Middle	phenobarbital.8 day.Middle	12345678	1	2	phenobarbital.2	phenobarbital.2.8 day	----5678	B	phenobarbital.B	phenobarbital.B.8 day	----5678	Rat230_2	0093104LRB	003017649007
phenobarbital	Rat	in vivo	Liver	8 day	30 mg/kg	Middle	phenobarbital.8 day.Middle	12345678	1	2	phenobarbital.2	phenobarbital.2.8 day	----5678	B	phenobarbital.B	phenobarbital.B.8 day	----5678	Rat230_2	0093105LRB	003017649008
phenobarbital	Rat	in vivo	Liver	15 day	30 mg/kg	Middle	phenobarbital.15 day.Middle	12345678	1	2	phenobarbital.2	phenobarbital.2.15 day	----5678	B	phenobarbital.B	phenobarbital.B.15 day	----5678	Rat230_2	0093111LRB	003017649018
phenobarbital	Rat	in vivo	Liver	15 day	30 mg/kg	Middle	phenobarbital.15 day.Middle	12345678	1	2	phenobarbital.2	phenobarbital.2.15 day	----5678	B	phenobarbital.B	phenobarbital.B.15 day	----5678	Rat230_2	0093113LRB	003017649019
phenobarbital	Rat	in vivo	Liver	15 day	30 mg/kg	Middle	phenobarbital.15 day.Middle	12345678	1	2	phenobarbital.2	phenobarbital.2.15 day	----5678	B	phenobarbital.B	phenobarbital.B.15 day	----5678	Rat230_2	0093115LRB	003017649020
phenobarbital	Rat	in vivo	Liver	29 day	30 mg/kg	Middle	phenobarbital.29 day.Middle	12345678	1	2	phenobarbital.2	phenobarbital.2.29 day	----5678	B	phenobarbital.B	phenobarbital.B.29 day	----5678	Rat230_2	0093121LRB	003017649030
phenobarbital	Rat	in vivo	Liver	29 day	30 mg/kg	Middle	phenobarbital.29 day.Middle	12345678	1	2	phenobarbital.2	phenobarbital.2.29 day	----5678	B	phenobarbital.B	phenobarbital.B.29 day	----5678	Rat230_2	0093122LRB	003017650001
phenobarbital	Rat	in vivo	Liver	29 day	30 mg/kg	Middle	phenobarbital.29 day.Middle	12345678	1	2	phenobarbital.2	phenobarbital.2.29 day	----5678	B	phenobarbital.B	phenobarbital.B.29 day	----5678	Rat230_2	0093125LRB	003017650002
phenobarbital	Rat	in vivo	Liver	4 day	100 mg/kg	High	phenobarbital.4 day.High	12345678	1	3	phenobarbital.3	phenobarbital.3.4 day	----5678	C	phenobarbital.C	phenobarbital.C.4 day	12345678	Rat230_2	0093131LRC	003017648027
phenobarbital	Rat	in vivo	Liver	4 day	100 mg/kg	High	phenobarbital.4 day.High	12345678	1	3	phenobarbital.3	phenobarbital.3.4 day	----5678	C	phenobarbital.C	phenobarbital.C.4 day	12345678	Rat230_2	0093132LRC	003017648028
phenobarbital	Rat	in vivo	Liver	4 day	100 mg/kg	High	phenobarbital.4 day.High	12345678	1	3	phenobarbital.3	phenobarbital.3.4 day	----5678	C	phenobarbital.C	phenobarbital.C.4 day	12345678	Rat230_2	0093135LRC	003017648029
phenobarbital	Rat	in vivo	Liver	8 day	100 mg/kg	High	phenobarbital.8 day.High	12345678	1	3	phenobarbital.3	phenobarbital.3.8 day	----5678	C	phenobarbital.C	phenobarbital.C.8 day	12345678	Rat230_2	0093141LRB	003017649009
phenobarbital	Rat	in vivo	Liver	8 day	100 mg/kg	High	phenobarbital.8 day.High	12345678	1	3	phenobarbital.3	phenobarbital.3.8 day	----5678	C	phenobarbital.C	phenobarbital.C.8 day	12345678	Rat230_2	0093142LRB	003017649010
phenobarbital	Rat	in vivo	Liver	8 day	100 mg/kg	High	phenobarbital.8 day.High	12345678	1	3	phenobarbital.3	phenobarbital.3.8 day	----5678	C	phenobarbital.C	phenobarbital.C.8 day	12345678	Rat230_2	0093143LRB	003017649011
phenobarbital	Rat	in vivo	Liver	15 day	100 mg/kg	High	phenobarbital.15 day.High	12345678	1	3	phenobarbital.3	phenobarbital.3.15 day	----5678	C	phenobarbital.C	phenobarbital.C.15 day	12345678	Rat230_2	0093153LRB	003017649021
phenobarbital	Rat	in vivo	Liver	15 day	100 mg/kg	High	phenobarbital.15 day.High	12345678	1	3	phenobarbital.3	phenobarbital.3.15 day	----5678	C	phenobarbital.C	phenobarbital.C.15 day	12345678	Rat230_2	0093154LRB	003017649022
phenobarbital	Rat	in vivo	Liver	15 day	100 mg/kg	High	phenobarbital.15 day.High	12345678	1	3	phenobarbital.3	phenobarbital.3.15 day	----5678	C	phenobarbital.C	phenobarbital.C.15 day	12345678	Rat230_2	0093155LRB	003017649023
phenobarbital	Rat	in vivo	Liver	29 day	100 mg/kg	High	phenobarbital.29 day.High	12345678	1	3	phenobarbital.3	phenobarbital.3.29 day	----5678	C	phenobarbital.C	phenobarbital.C.29 day	12345678	Rat230_2	0093162LRC	003017650003
phenobarbital	Rat	in vivo	Liver	29 day	100 mg/kg	High	phenobarbital.29 day.High	12345678	1	3	phenobarbital.3	phenobarbital.3.29 day	----5678	C	phenobarbital.C	phenobarbital.C.29 day	12345678	Rat230_2	0093163LRC	003017650004
phenobarbital	Rat	in vivo	Liver	29 day	100 mg/kg	High	phenobarbital.29 day.High	12345678	1	3	phenobarbital.3	phenobarbital.3.29 day	----5678	C	phenobarbital.C	phenobarbital.C.29 day	12345678	Rat230_2	0093164LRC	003017650005
rifampicin	Rat	in vivo	Liver	3 hr	0 mg/kg	Control	rifampicin.3 hr.Control	12345678	0	0	rifampicin.0	rifampicin.0.3 hr	12345678	-	rifampicin.-	rifampicin.-.3 hr	12345678	Rat230_2	0094011LRB	003017666025
rifampicin	Rat	in vivo	Liver	3 hr	0 mg/kg	Control	rifampicin.3 hr.Control	12345678	0	0	rifampicin.0	rifampicin.0.3 hr	12345678	-	rifampicin.-	rifampicin.-.3 hr	12345678	Rat230_2	0094014LRB	003017666026
rifampicin	Rat	in vivo	Liver	3 hr	0 mg/kg	Control	rifampicin.3 hr.Control	12345678	0	0	rifampicin.0	rifampicin.0.3 hr	12345678	-	rifampicin.-	rifampicin.-.3 hr	12345678	Rat230_2	0094015LRB	003017666027
rifampicin	Rat	in vivo	Liver	6 hr	0 mg/kg	Control	rifampicin.6 hr.Control	12345678	0	0	rifampicin.0	rifampicin.0.6 hr	12345678	-	rifampicin.-	rifampicin.-.6 hr	12345678	Rat230_2	0094021LRB	003017665024
rifampicin	Rat	in vivo	Liver	6 hr	0 mg/kg	Control	rifampicin.6 hr.Control	12345678	0	0	rifampicin.0	rifampicin.0.6 hr	12345678	-	rifampicin.-	rifampicin.-.6 hr	12345678	Rat230_2	0094023LRB	003017665025
rifampicin	Rat	in vivo	Liver	6 hr	0 mg/kg	Control	rifampicin.6 hr.Control	12345678	0	0	rifampicin.0	rifampicin.0.6 hr	12345678	-	rifampicin.-	rifampicin.-.6 hr	12345678	Rat230_2	0094025LRB	003017665026
rifampicin	Rat	in vivo	Liver	9 hr	0 mg/kg	Control	rifampicin.9 hr.Control	12345678	0	0	rifampicin.0	rifampicin.0.9 hr	12345678	-	rifampicin.-	rifampicin.-.9 hr	12345678	Rat230_2	0094031LRB	003017666001
rifampicin	Rat	in vivo	Liver	9 hr	0 mg/kg	Control	rifampicin.9 hr.Control	12345678	0	0	rifampicin.0	rifampicin.0.9 hr	12345678	-	rifampicin.-	rifampicin.-.9 hr	12345678	Rat230_2	0094032LRB	003017666002
rifampicin	Rat	in vivo	Liver	9 hr	0 mg/kg	Control	rifampicin.9 hr.Control	12345678	0	0	rifampicin.0	rifampicin.0.9 hr	12345678	-	rifampicin.-	rifampicin.-.9 hr	12345678	Rat230_2	0094033LRB	003017666003
rifampicin	Rat	in vivo	Liver	24 hr	0 mg/kg	Control	rifampicin.24 hr.Control	12345678	0	0	rifampicin.0	rifampicin.0.24 hr	12345678	-	rifampicin.-	rifampicin.-.24 hr	12345678	Rat230_2	0094041LRB	003017666013
rifampicin	Rat	in vivo	Liver	24 hr	0 mg/kg	Control	rifampicin.24 hr.Control	12345678	0	0	rifampicin.0	rifampicin.0.24 hr	12345678	-	rifampicin.-	rifampicin.-.24 hr	12345678	Rat230_2	0094042LRB	003017666014
rifampicin	Rat	in vivo	Liver	24 hr	0 mg/kg	Control	rifampicin.24 hr.Control	12345678	0	0	rifampicin.0	rifampicin.0.24 hr	12345678	-	rifampicin.-	rifampicin.-.24 hr	12345678	Rat230_2	0094044LRB	003017666015
rifampicin	Rat	in vivo	Liver	3 hr	20 mg/kg	Low	rifampicin.3 hr.Low	12345678	0	1	rifampicin.1	rifampicin.1.3 hr	12345678	A	rifampicin.A	rifampicin.A.3 hr	12345678	Rat230_2	0094052LRB	003017666028
rifampicin	Rat	in vivo	Liver	3 hr	20 mg/kg	Low	rifampicin.3 hr.Low	12345678	0	1	rifampicin.1	rifampicin.1.3 hr	12345678	A	rifampicin.A	rifampicin.A.3 hr	12345678	Rat230_2	0094054LRB	003017666029
rifampicin	Rat	in vivo	Liver	3 hr	20 mg/kg	Low	rifampicin.3 hr.Low	12345678	0	1	rifampicin.1	rifampicin.1.3 hr	12345678	A	rifampicin.A	rifampicin.A.3 hr	12345678	Rat230_2	0094055LRB	003017666030
rifampicin	Rat	in vivo	Liver	6 hr	20 mg/kg	Low	rifampicin.6 hr.Low	12345678	0	1	rifampicin.1	rifampicin.1.6 hr	12345678	A	rifampicin.A	rifampicin.A.6 hr	12345678	Rat230_2	0094061LRB	003017665027
rifampicin	Rat	in vivo	Liver	6 hr	20 mg/kg	Low	rifampicin.6 hr.Low	12345678	0	1	rifampicin.1	rifampicin.1.6 hr	12345678	A	rifampicin.A	rifampicin.A.6 hr	12345678	Rat230_2	0094063LRB	003017665028
rifampicin	Rat	in vivo	Liver	6 hr	20 mg/kg	Low	rifampicin.6 hr.Low	12345678	0	1	rifampicin.1	rifampicin.1.6 hr	12345678	A	rifampicin.A	rifampicin.A.6 hr	12345678	Rat230_2	0094065LRB	003017665029
rifampicin	Rat	in vivo	Liver	9 hr	20 mg/kg	Low	rifampicin.9 hr.Low	12345678	0	1	rifampicin.1	rifampicin.1.9 hr	12345678	A	rifampicin.A	rifampicin.A.9 hr	12345678	Rat230_2	0094071LRB	003017666004
rifampicin	Rat	in vivo	Liver	9 hr	20 mg/kg	Low	rifampicin.9 hr.Low	12345678	0	1	rifampicin.1	rifampicin.1.9 hr	12345678	A	rifampicin.A	rifampicin.A.9 hr	12345678	Rat230_2	0094072LRB	003017666005
rifampicin	Rat	in vivo	Liver	9 hr	20 mg/kg	Low	rifampicin.9 hr.Low	12345678	0	1	rifampicin.1	rifampicin.1.9 hr	12345678	A	rifampicin.A	rifampicin.A.9 hr	12345678	Rat230_2	0094074LRB	003017666006
rifampicin	Rat	in vivo	Liver	24 hr	20 mg/kg	Low	rifampicin.24 hr.Low	12345678	0	1	rifampicin.1	rifampicin.1.24 hr	12345678	A	rifampicin.A	rifampicin.A.24 hr	12345678	Rat230_2	0094081LRB	003017666016
rifampicin	Rat	in vivo	Liver	24 hr	20 mg/kg	Low	rifampicin.24 hr.Low	12345678	0	1	rifampicin.1	rifampicin.1.24 hr	12345678	A	rifampicin.A	rifampicin.A.24 hr	12345678	Rat230_2	0094082LRB	003017666017
rifampicin	Rat	in vivo	Liver	24 hr	20 mg/kg	Low	rifampicin.24 hr.Low	12345678	0	1	rifampicin.1	rifampicin.1.24 hr	12345678	A	rifampicin.A	rifampicin.A.24 hr	12345678	Rat230_2	0094085LRB	003017666018
rifampicin	Rat	in vivo	Liver	3 hr	60 mg/kg	Middle	rifampicin.3 hr.Middle	12345678	0	2	rifampicin.2	rifampicin.2.3 hr	12345678	B	rifampicin.B	rifampicin.B.3 hr	12345678	Rat230_2	0094091LRB	003017665018
rifampicin	Rat	in vivo	Liver	3 hr	60 mg/kg	Middle	rifampicin.3 hr.Middle	12345678	0	2	rifampicin.2	rifampicin.2.3 hr	12345678	B	rifampicin.B	rifampicin.B.3 hr	12345678	Rat230_2	0094093LRB	003017665019
rifampicin	Rat	in vivo	Liver	3 hr	60 mg/kg	Middle	rifampicin.3 hr.Middle	12345678	0	2	rifampicin.2	rifampicin.2.3 hr	12345678	B	rifampicin.B	rifampicin.B.3 hr	12345678	Rat230_2	0094095LRB	003017665020
rifampicin	Rat	in vivo	Liver	6 hr	60 mg/kg	Middle	rifampicin.6 hr.Middle	12345678	0	2	rifampicin.2	rifampicin.2.6 hr	12345678	B	rifampicin.B	rifampicin.B.6 hr	12345678	Rat230_2	0094101LRB	003017665030
rifampicin	Rat	in vivo	Liver	6 hr	60 mg/kg	Middle	rifampicin.6 hr.Middle	12345678	0	2	rifampicin.2	rifampicin.2.6 hr	12345678	B	rifampicin.B	rifampicin.B.6 hr	12345678	Rat230_2	0094102LRB	003017667001
rifampicin	Rat	in vivo	Liver	6 hr	60 mg/kg	Middle	rifampicin.6 hr.Middle	12345678	0	2	rifampicin.2	rifampicin.2.6 hr	12345678	B	rifampicin.B	rifampicin.B.6 hr	12345678	Rat230_2	0094104LRB	003017667002
rifampicin	Rat	in vivo	Liver	9 hr	60 mg/kg	Middle	rifampicin.9 hr.Middle	12345678	0	2	rifampicin.2	rifampicin.2.9 hr	12345678	B	rifampicin.B	rifampicin.B.9 hr	12345678	Rat230_2	0094111LRB	003017666007
rifampicin	Rat	in vivo	Liver	9 hr	60 mg/kg	Middle	rifampicin.9 hr.Middle	12345678	0	2	rifampicin.2	rifampicin.2.9 hr	12345678	B	rifampicin.B	rifampicin.B.9 hr	12345678	Rat230_2	0094112LRB	003017666008
rifampicin	Rat	in vivo	Liver	9 hr	60 mg/kg	Middle	rifampicin.9 hr.Middle	12345678	0	2	rifampicin.2	rifampicin.2.9 hr	12345678	B	rifampicin.B	rifampicin.B.9 hr	12345678	Rat230_2	0094115LRB	003017666009
rifampicin	Rat	in vivo	Liver	24 hr	60 mg/kg	Middle	rifampicin.24 hr.Middle	12345678	0	2	rifampicin.2	rifampicin.2.24 hr	12345678	B	rifampicin.B	rifampicin.B.24 hr	12345678	Rat230_2	0094121LRB	003017666019
rifampicin	Rat	in vivo	Liver	24 hr	60 mg/kg	Middle	rifampicin.24 hr.Middle	12345678	0	2	rifampicin.2	rifampicin.2.24 hr	12345678	B	rifampicin.B	rifampicin.B.24 hr	12345678	Rat230_2	0094123LRB	003017666020
rifampicin	Rat	in vivo	Liver	24 hr	60 mg/kg	Middle	rifampicin.24 hr.Middle	12345678	0	2	rifampicin.2	rifampicin.2.24 hr	12345678	B	rifampicin.B	rifampicin.B.24 hr	12345678	Rat230_2	0094125LRB	003017666021
rifampicin	Rat	in vivo	Liver	3 hr	200 mg/kg	High	rifampicin.3 hr.High	12345678	0	3	rifampicin.3	rifampicin.3.3 hr	12345678	C	rifampicin.C	rifampicin.C.3 hr	12345678	Rat230_2	0094131LRB	003017665021
rifampicin	Rat	in vivo	Liver	3 hr	200 mg/kg	High	rifampicin.3 hr.High	12345678	0	3	rifampicin.3	rifampicin.3.3 hr	12345678	C	rifampicin.C	rifampicin.C.3 hr	12345678	Rat230_2	0094134LRB	003017665022
rifampicin	Rat	in vivo	Liver	3 hr	200 mg/kg	High	rifampicin.3 hr.High	12345678	0	3	rifampicin.3	rifampicin.3.3 hr	12345678	C	rifampicin.C	rifampicin.C.3 hr	12345678	Rat230_2	0094135LRB	003017665023
rifampicin	Rat	in vivo	Liver	6 hr	200 mg/kg	High	rifampicin.6 hr.High	12345678	0	3	rifampicin.3	rifampicin.3.6 hr	12345678	C	rifampicin.C	rifampicin.C.6 hr	12345678	Rat230_2	0094141LRB	003017667003
rifampicin	Rat	in vivo	Liver	6 hr	200 mg/kg	High	rifampicin.6 hr.High	12345678	0	3	rifampicin.3	rifampicin.3.6 hr	12345678	C	rifampicin.C	rifampicin.C.6 hr	12345678	Rat230_2	0094144LRB	003017667004
rifampicin	Rat	in vivo	Liver	6 hr	200 mg/kg	High	rifampicin.6 hr.High	12345678	0	3	rifampicin.3	rifampicin.3.6 hr	12345678	C	rifampicin.C	rifampicin.C.6 hr	12345678	Rat230_2	0094145LRB	003017667005
rifampicin	Rat	in vivo	Liver	9 hr	200 mg/kg	High	rifampicin.9 hr.High	12345678	0	3	rifampicin.3	rifampicin.3.9 hr	12345678	C	rifampicin.C	rifampicin.C.9 hr	12345678	Rat230_2	0094152LRB	003017666010
rifampicin	Rat	in vivo	Liver	9 hr	200 mg/kg	High	rifampicin.9 hr.High	12345678	0	3	rifampicin.3	rifampicin.3.9 hr	12345678	C	rifampicin.C	rifampicin.C.9 hr	12345678	Rat230_2	0094153LRB	003017666011
rifampicin	Rat	in vivo	Liver	9 hr	200 mg/kg	High	rifampicin.9 hr.High	12345678	0	3	rifampicin.3	rifampicin.3.9 hr	12345678	C	rifampicin.C	rifampicin.C.9 hr	12345678	Rat230_2	0094155LRB	003017666012
rifampicin	Rat	in vivo	Liver	24 hr	200 mg/kg	High	rifampicin.24 hr.High	12345678	0	3	rifampicin.3	rifampicin.3.24 hr	12345678	C	rifampicin.C	rifampicin.C.24 hr	12345678	Rat230_2	0094161LRB	003017666022
rifampicin	Rat	in vivo	Liver	24 hr	200 mg/kg	High	rifampicin.24 hr.High	12345678	0	3	rifampicin.3	rifampicin.3.24 hr	12345678	C	rifampicin.C	rifampicin.C.24 hr	12345678	Rat230_2	0094162LRB	003017666023
rifampicin	Rat	in vivo	Liver	24 hr	200 mg/kg	High	rifampicin.24 hr.High	12345678	0	3	rifampicin.3	rifampicin.3.24 hr	12345678	C	rifampicin.C	rifampicin.C.24 hr	12345678	Rat230_2	0094165LRB	003017666024
rifampicin	Rat	in vivo	Liver	4 day	0 mg/kg	Control	rifampicin.4 day.Control	12345678	0	0	rifampicin.0	rifampicin.0.4 day	12345678	-	rifampicin.-	rifampicin.-.4 day	12345678	Rat230_2	0095011LRB	003017719017
rifampicin	Rat	in vivo	Liver	4 day	0 mg/kg	Control	rifampicin.4 day.Control	12345678	0	0	rifampicin.0	rifampicin.0.4 day	12345678	-	rifampicin.-	rifampicin.-.4 day	12345678	Rat230_2	0095012LRB	003017719018
rifampicin	Rat	in vivo	Liver	4 day	0 mg/kg	Control	rifampicin.4 day.Control	12345678	0	0	rifampicin.0	rifampicin.0.4 day	12345678	-	rifampicin.-	rifampicin.-.4 day	12345678	Rat230_2	0095013LRB	003017719019
rifampicin	Rat	in vivo	Liver	8 day	0 mg/kg	Control	rifampicin.8 day.Control	12345678	0	0	rifampicin.0	rifampicin.0.8 day	12345678	-	rifampicin.-	rifampicin.-.8 day	12345678	Rat230_2	0095021LRB	003017719029
rifampicin	Rat	in vivo	Liver	8 day	0 mg/kg	Control	rifampicin.8 day.Control	12345678	0	0	rifampicin.0	rifampicin.0.8 day	12345678	-	rifampicin.-	rifampicin.-.8 day	12345678	Rat230_2	0095022LRB	003017719030
rifampicin	Rat	in vivo	Liver	8 day	0 mg/kg	Control	rifampicin.8 day.Control	12345678	0	0	rifampicin.0	rifampicin.0.8 day	12345678	-	rifampicin.-	rifampicin.-.8 day	12345678	Rat230_2	0095023LRC	003017720001
rifampicin	Rat	in vivo	Liver	15 day	0 mg/kg	Control	rifampicin.15 day.Control	12345678	0	0	rifampicin.0	rifampicin.0.15 day	12345678	-	rifampicin.-	rifampicin.-.15 day	12345678	Rat230_2	0095031LRB	003017720011
rifampicin	Rat	in vivo	Liver	15 day	0 mg/kg	Control	rifampicin.15 day.Control	12345678	0	0	rifampicin.0	rifampicin.0.15 day	12345678	-	rifampicin.-	rifampicin.-.15 day	12345678	Rat230_2	0095034LRB	003017720012
rifampicin	Rat	in vivo	Liver	15 day	0 mg/kg	Control	rifampicin.15 day.Control	12345678	0	0	rifampicin.0	rifampicin.0.15 day	12345678	-	rifampicin.-	rifampicin.-.15 day	12345678	Rat230_2	0095035LRB	003017720013
rifampicin	Rat	in vivo	Liver	29 day	0 mg/kg	Control	rifampicin.29 day.Control	12345678	0	0	rifampicin.0	rifampicin.0.29 day	12345678	-	rifampicin.-	rifampicin.-.29 day	12345678	Rat230_2	0095042LRB	003017720023
rifampicin	Rat	in vivo	Liver	29 day	0 mg/kg	Control	rifampicin.29 day.Control	12345678	0	0	rifampicin.0	rifampicin.0.29 day	12345678	-	rifampicin.-	rifampicin.-.29 day	12345678	Rat230_2	0095044LRB	003017720024
rifampicin	Rat	in vivo	Liver	29 day	0 mg/kg	Control	rifampicin.29 day.Control	12345678	0	0	rifampicin.0	rifampicin.0.29 day	12345678	-	rifampicin.-	rifampicin.-.29 day	12345678	Rat230_2	0095045LRB	003017720025
rifampicin	Rat	in vivo	Liver	4 day	20 mg/kg	Low	rifampicin.4 day.Low	12345678	0	1	rifampicin.1	rifampicin.1.4 day	12345678	A	rifampicin.A	rifampicin.A.4 day	12345678	Rat230_2	0095051LRB	003017719020
rifampicin	Rat	in vivo	Liver	4 day	20 mg/kg	Low	rifampicin.4 day.Low	12345678	0	1	rifampicin.1	rifampicin.1.4 day	12345678	A	rifampicin.A	rifampicin.A.4 day	12345678	Rat230_2	0095053LRB	003017719021
rifampicin	Rat	in vivo	Liver	4 day	20 mg/kg	Low	rifampicin.4 day.Low	12345678	0	1	rifampicin.1	rifampicin.1.4 day	12345678	A	rifampicin.A	rifampicin.A.4 day	12345678	Rat230_2	0095055LRB	003017719022
rifampicin	Rat	in vivo	Liver	8 day	20 mg/kg	Low	rifampicin.8 day.Low	12345678	0	1	rifampicin.1	rifampicin.1.8 day	12345678	A	rifampicin.A	rifampicin.A.8 day	12345678	Rat230_2	0095061LRB	003017720002
rifampicin	Rat	in vivo	Liver	8 day	20 mg/kg	Low	rifampicin.8 day.Low	12345678	0	1	rifampicin.1	rifampicin.1.8 day	12345678	A	rifampicin.A	rifampicin.A.8 day	12345678	Rat230_2	0095064LRB	003017720003
rifampicin	Rat	in vivo	Liver	8 day	20 mg/kg	Low	rifampicin.8 day.Low	12345678	0	1	rifampicin.1	rifampicin.1.8 day	12345678	A	rifampicin.A	rifampicin.A.8 day	12345678	Rat230_2	0095065LRC	003017720004
rifampicin	Rat	in vivo	Liver	15 day	20 mg/kg	Low	rifampicin.15 day.Low	12345678	0	1	rifampicin.1	rifampicin.1.15 day	12345678	A	rifampicin.A	rifampicin.A.15 day	12345678	Rat230_2	0095072LRB	003017720014
rifampicin	Rat	in vivo	Liver	15 day	20 mg/kg	Low	rifampicin.15 day.Low	12345678	0	1	rifampicin.1	rifampicin.1.15 day	12345678	A	rifampicin.A	rifampicin.A.15 day	12345678	Rat230_2	0095073LRB	003017720015
rifampicin	Rat	in vivo	Liver	15 day	20 mg/kg	Low	rifampicin.15 day.Low	12345678	0	1	rifampicin.1	rifampicin.1.15 day	12345678	A	rifampicin.A	rifampicin.A.15 day	12345678	Rat230_2	0095075LRB	003017720016
rifampicin	Rat	in vivo	Liver	29 day	20 mg/kg	Low	rifampicin.29 day.Low	12345678	0	1	rifampicin.1	rifampicin.1.29 day	12345678	A	rifampicin.A	rifampicin.A.29 day	12345678	Rat230_2	0095082LRB	003017720026
rifampicin	Rat	in vivo	Liver	29 day	20 mg/kg	Low	rifampicin.29 day.Low	12345678	0	1	rifampicin.1	rifampicin.1.29 day	12345678	A	rifampicin.A	rifampicin.A.29 day	12345678	Rat230_2	0095083LRB	003017720027
rifampicin	Rat	in vivo	Liver	29 day	20 mg/kg	Low	rifampicin.29 day.Low	12345678	0	1	rifampicin.1	rifampicin.1.29 day	12345678	A	rifampicin.A	rifampicin.A.29 day	12345678	Rat230_2	0095084LRC	003017720028
rifampicin	Rat	in vivo	Liver	4 day	60 mg/kg	Middle	rifampicin.4 day.Middle	12345678	0	2	rifampicin.2	rifampicin.2.4 day	12345678	B	rifampicin.B	rifampicin.B.4 day	12345678	Rat230_2	0095091LRB	003017719023
rifampicin	Rat	in vivo	Liver	4 day	60 mg/kg	Middle	rifampicin.4 day.Middle	12345678	0	2	rifampicin.2	rifampicin.2.4 day	12345678	B	rifampicin.B	rifampicin.B.4 day	12345678	Rat230_2	0095092LRB	003017719024
rifampicin	Rat	in vivo	Liver	4 day	60 mg/kg	Middle	rifampicin.4 day.Middle	12345678	0	2	rifampicin.2	rifampicin.2.4 day	12345678	B	rifampicin.B	rifampicin.B.4 day	12345678	Rat230_2	0095094LRB	003017719025
rifampicin	Rat	in vivo	Liver	8 day	60 mg/kg	Middle	rifampicin.8 day.Middle	12345678	0	2	rifampicin.2	rifampicin.2.8 day	12345678	B	rifampicin.B	rifampicin.B.8 day	12345678	Rat230_2	0095101LRB	003017720005
rifampicin	Rat	in vivo	Liver	8 day	60 mg/kg	Middle	rifampicin.8 day.Middle	12345678	0	2	rifampicin.2	rifampicin.2.8 day	12345678	B	rifampicin.B	rifampicin.B.8 day	12345678	Rat230_2	0095102LRC	003017720006
rifampicin	Rat	in vivo	Liver	8 day	60 mg/kg	Middle	rifampicin.8 day.Middle	12345678	0	2	rifampicin.2	rifampicin.2.8 day	12345678	B	rifampicin.B	rifampicin.B.8 day	12345678	Rat230_2	0095105LRB	003017720007
rifampicin	Rat	in vivo	Liver	15 day	60 mg/kg	Middle	rifampicin.15 day.Middle	12345678	0	2	rifampicin.2	rifampicin.2.15 day	12345678	B	rifampicin.B	rifampicin.B.15 day	12345678	Rat230_2	0095111LRB	003017720017
rifampicin	Rat	in vivo	Liver	15 day	60 mg/kg	Middle	rifampicin.15 day.Middle	12345678	0	2	rifampicin.2	rifampicin.2.15 day	12345678	B	rifampicin.B	rifampicin.B.15 day	12345678	Rat230_2	0095112LRB	003017720018
rifampicin	Rat	in vivo	Liver	15 day	60 mg/kg	Middle	rifampicin.15 day.Middle	12345678	0	2	rifampicin.2	rifampicin.2.15 day	12345678	B	rifampicin.B	rifampicin.B.15 day	12345678	Rat230_2	0095114LRB	003017720019
rifampicin	Rat	in vivo	Liver	29 day	60 mg/kg	Middle	rifampicin.29 day.Middle	12345678	0	2	rifampicin.2	rifampicin.2.29 day	12345678	B	rifampicin.B	rifampicin.B.29 day	12345678	Rat230_2	0095122LRB	003017720029
rifampicin	Rat	in vivo	Liver	29 day	60 mg/kg	Middle	rifampicin.29 day.Middle	12345678	0	2	rifampicin.2	rifampicin.2.29 day	12345678	B	rifampicin.B	rifampicin.B.29 day	12345678	Rat230_2	0095123LRB	003017720030
rifampicin	Rat	in vivo	Liver	29 day	60 mg/kg	Middle	rifampicin.29 day.Middle	12345678	0	2	rifampicin.2	rifampicin.2.29 day	12345678	B	rifampicin.B	rifampicin.B.29 day	12345678	Rat230_2	0095124LRB	003017721001
rifampicin	Rat	in vivo	Liver	4 day	200 mg/kg	High	rifampicin.4 day.High	12345678	0	3	rifampicin.3	rifampicin.3.4 day	12345678	C	rifampicin.C	rifampicin.C.4 day	12345678	Rat230_2	0095132LRB	003017719026
rifampicin	Rat	in vivo	Liver	4 day	200 mg/kg	High	rifampicin.4 day.High	12345678	0	3	rifampicin.3	rifampicin.3.4 day	12345678	C	rifampicin.C	rifampicin.C.4 day	12345678	Rat230_2	0095133LRB	003017719027
rifampicin	Rat	in vivo	Liver	4 day	200 mg/kg	High	rifampicin.4 day.High	12345678	0	3	rifampicin.3	rifampicin.3.4 day	12345678	C	rifampicin.C	rifampicin.C.4 day	12345678	Rat230_2	0095134LRB	003017719028
rifampicin	Rat	in vivo	Liver	8 day	200 mg/kg	High	rifampicin.8 day.High	12345678	0	3	rifampicin.3	rifampicin.3.8 day	12345678	C	rifampicin.C	rifampicin.C.8 day	12345678	Rat230_2	0095143LRC	003017720008
rifampicin	Rat	in vivo	Liver	8 day	200 mg/kg	High	rifampicin.8 day.High	12345678	0	3	rifampicin.3	rifampicin.3.8 day	12345678	C	rifampicin.C	rifampicin.C.8 day	12345678	Rat230_2	0095144LRB	003017720009
rifampicin	Rat	in vivo	Liver	8 day	200 mg/kg	High	rifampicin.8 day.High	12345678	0	3	rifampicin.3	rifampicin.3.8 day	12345678	C	rifampicin.C	rifampicin.C.8 day	12345678	Rat230_2	0095145LRB	003017720010
rifampicin	Rat	in vivo	Liver	15 day	200 mg/kg	High	rifampicin.15 day.High	12345678	0	3	rifampicin.3	rifampicin.3.15 day	12345678	C	rifampicin.C	rifampicin.C.15 day	12345678	Rat230_2	0095153LRB	003017720020
rifampicin	Rat	in vivo	Liver	15 day	200 mg/kg	High	rifampicin.15 day.High	12345678	0	3	rifampicin.3	rifampicin.3.15 day	12345678	C	rifampicin.C	rifampicin.C.15 day	12345678	Rat230_2	0095154LRB	003017720021
rifampicin	Rat	in vivo	Liver	15 day	200 mg/kg	High	rifampicin.15 day.High	12345678	0	3	rifampicin.3	rifampicin.3.15 day	12345678	C	rifampicin.C	rifampicin.C.15 day	12345678	Rat230_2	0095155LRB	003017720022
rifampicin	Rat	in vivo	Liver	29 day	200 mg/kg	High	rifampicin.29 day.High	12345678	0	3	rifampicin.3	rifampicin.3.29 day	12345678	C	rifampicin.C	rifampicin.C.29 day	12345678	Rat230_2	0095161LRC	003017721002
rifampicin	Rat	in vivo	Liver	29 day	200 mg/kg	High	rifampicin.29 day.High	12345678	0	3	rifampicin.3	rifampicin.3.29 day	12345678	C	rifampicin.C	rifampicin.C.29 day	12345678	Rat230_2	0095162LRB	003017721003
rifampicin	Rat	in vivo	Liver	29 day	200 mg/kg	High	rifampicin.29 day.High	12345678	0	3	rifampicin.3	rifampicin.3.29 day	12345678	C	rifampicin.C	rifampicin.C.29 day	12345678	Rat230_2	0095163LRC	003017721004
phenylbutazone	Rat	in vivo	Liver	3 hr	0 mg/kg	Control	phenylbutazone.3 hr.Control	12345678	0	0	phenylbutazone.0	phenylbutazone.0.3 hr	12345678	-	phenylbutazone.-	phenylbutazone.-.3 hr	12345678	Rat230_2	0096011LRB	003017675029
phenylbutazone	Rat	in vivo	Liver	3 hr	0 mg/kg	Control	phenylbutazone.3 hr.Control	12345678	0	0	phenylbutazone.0	phenylbutazone.0.3 hr	12345678	-	phenylbutazone.-	phenylbutazone.-.3 hr	12345678	Rat230_2	0096012LRB	003017675030
phenylbutazone	Rat	in vivo	Liver	3 hr	0 mg/kg	Control	phenylbutazone.3 hr.Control	12345678	0	0	phenylbutazone.0	phenylbutazone.0.3 hr	12345678	-	phenylbutazone.-	phenylbutazone.-.3 hr	12345678	Rat230_2	0096014LRB	003017676001
phenylbutazone	Rat	in vivo	Liver	6 hr	0 mg/kg	Control	phenylbutazone.6 hr.Control	12345678	0	0	phenylbutazone.0	phenylbutazone.0.6 hr	12345678	-	phenylbutazone.-	phenylbutazone.-.6 hr	12345678	Rat230_2	0096021LRB	003017676011
phenylbutazone	Rat	in vivo	Liver	6 hr	0 mg/kg	Control	phenylbutazone.6 hr.Control	12345678	0	0	phenylbutazone.0	phenylbutazone.0.6 hr	12345678	-	phenylbutazone.-	phenylbutazone.-.6 hr	12345678	Rat230_2	0096022LRB	003017676012
phenylbutazone	Rat	in vivo	Liver	6 hr	0 mg/kg	Control	phenylbutazone.6 hr.Control	12345678	0	0	phenylbutazone.0	phenylbutazone.0.6 hr	12345678	-	phenylbutazone.-	phenylbutazone.-.6 hr	12345678	Rat230_2	0096025LRB	003017676013
phenylbutazone	Rat	in vivo	Liver	9 hr	0 mg/kg	Control	phenylbutazone.9 hr.Control	12345678	0	0	phenylbutazone.0	phenylbutazone.0.9 hr	12345678	-	phenylbutazone.-	phenylbutazone.-.9 hr	12345678	Rat230_2	0096031LRB	003017675005
phenylbutazone	Rat	in vivo	Liver	9 hr	0 mg/kg	Control	phenylbutazone.9 hr.Control	12345678	0	0	phenylbutazone.0	phenylbutazone.0.9 hr	12345678	-	phenylbutazone.-	phenylbutazone.-.9 hr	12345678	Rat230_2	0096032LRB	003017675006
phenylbutazone	Rat	in vivo	Liver	9 hr	0 mg/kg	Control	phenylbutazone.9 hr.Control	12345678	0	0	phenylbutazone.0	phenylbutazone.0.9 hr	12345678	-	phenylbutazone.-	phenylbutazone.-.9 hr	12345678	Rat230_2	0096033LRB	003017675007
phenylbutazone	Rat	in vivo	Liver	24 hr	0 mg/kg	Control	phenylbutazone.24 hr.Control	12345678	0	0	phenylbutazone.0	phenylbutazone.0.24 hr	12345678	-	phenylbutazone.-	phenylbutazone.-.24 hr	12345678	Rat230_2	0096041LRB	003017675017
phenylbutazone	Rat	in vivo	Liver	24 hr	0 mg/kg	Control	phenylbutazone.24 hr.Control	12345678	0	0	phenylbutazone.0	phenylbutazone.0.24 hr	12345678	-	phenylbutazone.-	phenylbutazone.-.24 hr	12345678	Rat230_2	0096043LRB	003017675018
phenylbutazone	Rat	in vivo	Liver	24 hr	0 mg/kg	Control	phenylbutazone.24 hr.Control	12345678	0	0	phenylbutazone.0	phenylbutazone.0.24 hr	12345678	-	phenylbutazone.-	phenylbutazone.-.24 hr	12345678	Rat230_2	0096044LRB	003017675019
phenylbutazone	Rat	in vivo	Liver	3 hr	20 mg/kg	Low	phenylbutazone.3 hr.Low	12345678	0	1	phenylbutazone.1	phenylbutazone.1.3 hr	12345678	A	phenylbutazone.A	phenylbutazone.A.3 hr	12345678	Rat230_2	0096051LRB	003017676002
phenylbutazone	Rat	in vivo	Liver	3 hr	20 mg/kg	Low	phenylbutazone.3 hr.Low	12345678	0	1	phenylbutazone.1	phenylbutazone.1.3 hr	12345678	A	phenylbutazone.A	phenylbutazone.A.3 hr	12345678	Rat230_2	0096053LRB	003017676003
phenylbutazone	Rat	in vivo	Liver	3 hr	20 mg/kg	Low	phenylbutazone.3 hr.Low	12345678	0	1	phenylbutazone.1	phenylbutazone.1.3 hr	12345678	A	phenylbutazone.A	phenylbutazone.A.3 hr	12345678	Rat230_2	0096055LRC	003017676004
phenylbutazone	Rat	in vivo	Liver	6 hr	20 mg/kg	Low	phenylbutazone.6 hr.Low	12345678	0	1	phenylbutazone.1	phenylbutazone.1.6 hr	12345678	A	phenylbutazone.A	phenylbutazone.A.6 hr	12345678	Rat230_2	0096061LRB	003017676014
phenylbutazone	Rat	in vivo	Liver	6 hr	20 mg/kg	Low	phenylbutazone.6 hr.Low	12345678	0	1	phenylbutazone.1	phenylbutazone.1.6 hr	12345678	A	phenylbutazone.A	phenylbutazone.A.6 hr	12345678	Rat230_2	0096062LRB	003017676015
phenylbutazone	Rat	in vivo	Liver	6 hr	20 mg/kg	Low	phenylbutazone.6 hr.Low	12345678	0	1	phenylbutazone.1	phenylbutazone.1.6 hr	12345678	A	phenylbutazone.A	phenylbutazone.A.6 hr	12345678	Rat230_2	0096063LRB	003017676016
phenylbutazone	Rat	in vivo	Liver	9 hr	20 mg/kg	Low	phenylbutazone.9 hr.Low	12345678	0	1	phenylbutazone.1	phenylbutazone.1.9 hr	12345678	A	phenylbutazone.A	phenylbutazone.A.9 hr	12345678	Rat230_2	0096071LRB	003017675008
phenylbutazone	Rat	in vivo	Liver	9 hr	20 mg/kg	Low	phenylbutazone.9 hr.Low	12345678	0	1	phenylbutazone.1	phenylbutazone.1.9 hr	12345678	A	phenylbutazone.A	phenylbutazone.A.9 hr	12345678	Rat230_2	0096074LRB	003017675009
phenylbutazone	Rat	in vivo	Liver	9 hr	20 mg/kg	Low	phenylbutazone.9 hr.Low	12345678	0	1	phenylbutazone.1	phenylbutazone.1.9 hr	12345678	A	phenylbutazone.A	phenylbutazone.A.9 hr	12345678	Rat230_2	0096075LRB	003017675010
phenylbutazone	Rat	in vivo	Liver	24 hr	20 mg/kg	Low	phenylbutazone.24 hr.Low	12345678	0	1	phenylbutazone.1	phenylbutazone.1.24 hr	12345678	A	phenylbutazone.A	phenylbutazone.A.24 hr	12345678	Rat230_2	0096081LRB	003017675020
phenylbutazone	Rat	in vivo	Liver	24 hr	20 mg/kg	Low	phenylbutazone.24 hr.Low	12345678	0	1	phenylbutazone.1	phenylbutazone.1.24 hr	12345678	A	phenylbutazone.A	phenylbutazone.A.24 hr	12345678	Rat230_2	0096082LRB	003017675021
phenylbutazone	Rat	in vivo	Liver	24 hr	20 mg/kg	Low	phenylbutazone.24 hr.Low	12345678	0	1	phenylbutazone.1	phenylbutazone.1.24 hr	12345678	A	phenylbutazone.A	phenylbutazone.A.24 hr	12345678	Rat230_2	0096085LRB	003017675022
phenylbutazone	Rat	in vivo	Liver	3 hr	60 mg/kg	Middle	phenylbutazone.3 hr.Middle	12345678	0	2	phenylbutazone.2	phenylbutazone.2.3 hr	12345678	B	phenylbutazone.B	phenylbutazone.B.3 hr	12345678	Rat230_2	0096092LRB	003017676005
phenylbutazone	Rat	in vivo	Liver	3 hr	60 mg/kg	Middle	phenylbutazone.3 hr.Middle	12345678	0	2	phenylbutazone.2	phenylbutazone.2.3 hr	12345678	B	phenylbutazone.B	phenylbutazone.B.3 hr	12345678	Rat230_2	0096093LRB	003017676006
phenylbutazone	Rat	in vivo	Liver	3 hr	60 mg/kg	Middle	phenylbutazone.3 hr.Middle	12345678	0	2	phenylbutazone.2	phenylbutazone.2.3 hr	12345678	B	phenylbutazone.B	phenylbutazone.B.3 hr	12345678	Rat230_2	0096094LRB	003017676007
phenylbutazone	Rat	in vivo	Liver	6 hr	60 mg/kg	Middle	phenylbutazone.6 hr.Middle	12345678	0	2	phenylbutazone.2	phenylbutazone.2.6 hr	12345678	B	phenylbutazone.B	phenylbutazone.B.6 hr	12345678	Rat230_2	0096101LRB	003017676017
phenylbutazone	Rat	in vivo	Liver	6 hr	60 mg/kg	Middle	phenylbutazone.6 hr.Middle	12345678	0	2	phenylbutazone.2	phenylbutazone.2.6 hr	12345678	B	phenylbutazone.B	phenylbutazone.B.6 hr	12345678	Rat230_2	0096102LRB	003017676018
phenylbutazone	Rat	in vivo	Liver	6 hr	60 mg/kg	Middle	phenylbutazone.6 hr.Middle	12345678	0	2	phenylbutazone.2	phenylbutazone.2.6 hr	12345678	B	phenylbutazone.B	phenylbutazone.B.6 hr	12345678	Rat230_2	0096104LRB	003017676019
phenylbutazone	Rat	in vivo	Liver	9 hr	60 mg/kg	Middle	phenylbutazone.9 hr.Middle	12345678	0	2	phenylbutazone.2	phenylbutazone.2.9 hr	12345678	B	phenylbutazone.B	phenylbutazone.B.9 hr	12345678	Rat230_2	0096111LRB	003017675011
phenylbutazone	Rat	in vivo	Liver	9 hr	60 mg/kg	Middle	phenylbutazone.9 hr.Middle	12345678	0	2	phenylbutazone.2	phenylbutazone.2.9 hr	12345678	B	phenylbutazone.B	phenylbutazone.B.9 hr	12345678	Rat230_2	0096112LRB	003017675012
phenylbutazone	Rat	in vivo	Liver	9 hr	60 mg/kg	Middle	phenylbutazone.9 hr.Middle	12345678	0	2	phenylbutazone.2	phenylbutazone.2.9 hr	12345678	B	phenylbutazone.B	phenylbutazone.B.9 hr	12345678	Rat230_2	0096115LRB	003017675013
phenylbutazone	Rat	in vivo	Liver	24 hr	60 mg/kg	Middle	phenylbutazone.24 hr.Middle	12345678	0	2	phenylbutazone.2	phenylbutazone.2.24 hr	12345678	B	phenylbutazone.B	phenylbutazone.B.24 hr	12345678	Rat230_2	0096123LRB	003017675023
phenylbutazone	Rat	in vivo	Liver	24 hr	60 mg/kg	Middle	phenylbutazone.24 hr.Middle	12345678	0	2	phenylbutazone.2	phenylbutazone.2.24 hr	12345678	B	phenylbutazone.B	phenylbutazone.B.24 hr	12345678	Rat230_2	0096124LRB	003017675024
phenylbutazone	Rat	in vivo	Liver	24 hr	60 mg/kg	Middle	phenylbutazone.24 hr.Middle	12345678	0	2	phenylbutazone.2	phenylbutazone.2.24 hr	12345678	B	phenylbutazone.B	phenylbutazone.B.24 hr	12345678	Rat230_2	0096125LRB	003017675025
phenylbutazone	Rat	in vivo	Liver	3 hr	200 mg/kg	High	phenylbutazone.3 hr.High	12345678	0	3	phenylbutazone.3	phenylbutazone.3.3 hr	12345678	C	phenylbutazone.C	phenylbutazone.C.3 hr	12345678	Rat230_2	0096131LRB	003017676008
phenylbutazone	Rat	in vivo	Liver	3 hr	200 mg/kg	High	phenylbutazone.3 hr.High	12345678	0	3	phenylbutazone.3	phenylbutazone.3.3 hr	12345678	C	phenylbutazone.C	phenylbutazone.C.3 hr	12345678	Rat230_2	0096133LRB	003017676009
phenylbutazone	Rat	in vivo	Liver	3 hr	200 mg/kg	High	phenylbutazone.3 hr.High	12345678	0	3	phenylbutazone.3	phenylbutazone.3.3 hr	12345678	C	phenylbutazone.C	phenylbutazone.C.3 hr	12345678	Rat230_2	0096135LRB	003017676010
phenylbutazone	Rat	in vivo	Liver	6 hr	200 mg/kg	High	phenylbutazone.6 hr.High	12345678	0	3	phenylbutazone.3	phenylbutazone.3.6 hr	12345678	C	phenylbutazone.C	phenylbutazone.C.6 hr	12345678	Rat230_2	0096142LRB	003017676020
phenylbutazone	Rat	in vivo	Liver	6 hr	200 mg/kg	High	phenylbutazone.6 hr.High	12345678	0	3	phenylbutazone.3	phenylbutazone.3.6 hr	12345678	C	phenylbutazone.C	phenylbutazone.C.6 hr	12345678	Rat230_2	0096144LRC	003017676021
phenylbutazone	Rat	in vivo	Liver	6 hr	200 mg/kg	High	phenylbutazone.6 hr.High	12345678	0	3	phenylbutazone.3	phenylbutazone.3.6 hr	12345678	C	phenylbutazone.C	phenylbutazone.C.6 hr	12345678	Rat230_2	0096145LRB	003017676022
phenylbutazone	Rat	in vivo	Liver	9 hr	200 mg/kg	High	phenylbutazone.9 hr.High	12345678	0	3	phenylbutazone.3	phenylbutazone.3.9 hr	12345678	C	phenylbutazone.C	phenylbutazone.C.9 hr	12345678	Rat230_2	0096151LRB	003017675014
phenylbutazone	Rat	in vivo	Liver	9 hr	200 mg/kg	High	phenylbutazone.9 hr.High	12345678	0	3	phenylbutazone.3	phenylbutazone.3.9 hr	12345678	C	phenylbutazone.C	phenylbutazone.C.9 hr	12345678	Rat230_2	0096153LRB	003017675015
phenylbutazone	Rat	in vivo	Liver	9 hr	200 mg/kg	High	phenylbutazone.9 hr.High	12345678	0	3	phenylbutazone.3	phenylbutazone.3.9 hr	12345678	C	phenylbutazone.C	phenylbutazone.C.9 hr	12345678	Rat230_2	0096154LRB	003017675016
phenylbutazone	Rat	in vivo	Liver	24 hr	200 mg/kg	High	phenylbutazone.24 hr.High	12345678	0	3	phenylbutazone.3	phenylbutazone.3.24 hr	12345678	C	phenylbutazone.C	phenylbutazone.C.24 hr	12345678	Rat230_2	0096161LRB	003017675026
phenylbutazone	Rat	in vivo	Liver	24 hr	200 mg/kg	High	phenylbutazone.24 hr.High	12345678	0	3	phenylbutazone.3	phenylbutazone.3.24 hr	12345678	C	phenylbutazone.C	phenylbutazone.C.24 hr	12345678	Rat230_2	0096162LRB	003017675027
phenylbutazone	Rat	in vivo	Liver	24 hr	200 mg/kg	High	phenylbutazone.24 hr.High	12345678	0	3	phenylbutazone.3	phenylbutazone.3.24 hr	12345678	C	phenylbutazone.C	phenylbutazone.C.24 hr	12345678	Rat230_2	0096165LRB	003017675028
phenylbutazone	Rat	in vivo	Liver	4 day	0 mg/kg	Control	phenylbutazone.4 day.Control	12345678	0	0	phenylbutazone.0	phenylbutazone.0.4 day	12345678	-	phenylbutazone.-	phenylbutazone.-.4 day	12345678	Rat230_2	0097011LRB	003017729025
phenylbutazone	Rat	in vivo	Liver	4 day	0 mg/kg	Control	phenylbutazone.4 day.Control	12345678	0	0	phenylbutazone.0	phenylbutazone.0.4 day	12345678	-	phenylbutazone.-	phenylbutazone.-.4 day	12345678	Rat230_2	0097012LRB	003017729026
phenylbutazone	Rat	in vivo	Liver	4 day	0 mg/kg	Control	phenylbutazone.4 day.Control	12345678	0	0	phenylbutazone.0	phenylbutazone.0.4 day	12345678	-	phenylbutazone.-	phenylbutazone.-.4 day	12345678	Rat230_2	0097015LRB	003017729027
phenylbutazone	Rat	in vivo	Liver	8 day	0 mg/kg	Control	phenylbutazone.8 day.Control	12345678	0	0	phenylbutazone.0	phenylbutazone.0.8 day	12345678	-	phenylbutazone.-	phenylbutazone.-.8 day	12345678	Rat230_2	0097021LRB	003017730007
phenylbutazone	Rat	in vivo	Liver	8 day	0 mg/kg	Control	phenylbutazone.8 day.Control	12345678	0	0	phenylbutazone.0	phenylbutazone.0.8 day	12345678	-	phenylbutazone.-	phenylbutazone.-.8 day	12345678	Rat230_2	0097023LRB	003017730008
phenylbutazone	Rat	in vivo	Liver	8 day	0 mg/kg	Control	phenylbutazone.8 day.Control	12345678	0	0	phenylbutazone.0	phenylbutazone.0.8 day	12345678	-	phenylbutazone.-	phenylbutazone.-.8 day	12345678	Rat230_2	0097025LRB	003017730009
phenylbutazone	Rat	in vivo	Liver	15 day	0 mg/kg	Control	phenylbutazone.15 day.Control	12345678	0	0	phenylbutazone.0	phenylbutazone.0.15 day	12345678	-	phenylbutazone.-	phenylbutazone.-.15 day	12345678	Rat230_2	0097031LRB	003017728007
phenylbutazone	Rat	in vivo	Liver	15 day	0 mg/kg	Control	phenylbutazone.15 day.Control	12345678	0	0	phenylbutazone.0	phenylbutazone.0.15 day	12345678	-	phenylbutazone.-	phenylbutazone.-.15 day	12345678	Rat230_2	0097032LRB	003017728008
phenylbutazone	Rat	in vivo	Liver	15 day	0 mg/kg	Control	phenylbutazone.15 day.Control	12345678	0	0	phenylbutazone.0	phenylbutazone.0.15 day	12345678	-	phenylbutazone.-	phenylbutazone.-.15 day	12345678	Rat230_2	0097034LRB	003017728009
phenylbutazone	Rat	in vivo	Liver	29 day	0 mg/kg	Control	phenylbutazone.29 day.Control	12345678	0	0	phenylbutazone.0	phenylbutazone.0.29 day	12345678	-	phenylbutazone.-	phenylbutazone.-.29 day	12345678	Rat230_2	0097042LRB	003017728019
phenylbutazone	Rat	in vivo	Liver	29 day	0 mg/kg	Control	phenylbutazone.29 day.Control	12345678	0	0	phenylbutazone.0	phenylbutazone.0.29 day	12345678	-	phenylbutazone.-	phenylbutazone.-.29 day	12345678	Rat230_2	0097043LRB	003017728020
phenylbutazone	Rat	in vivo	Liver	29 day	0 mg/kg	Control	phenylbutazone.29 day.Control	12345678	0	0	phenylbutazone.0	phenylbutazone.0.29 day	12345678	-	phenylbutazone.-	phenylbutazone.-.29 day	12345678	Rat230_2	0097045LRB	003017728021
phenylbutazone	Rat	in vivo	Liver	4 day	20 mg/kg	Low	phenylbutazone.4 day.Low	12345678	0	1	phenylbutazone.1	phenylbutazone.1.4 day	12345678	A	phenylbutazone.A	phenylbutazone.A.4 day	12345678	Rat230_2	0097053LRB	003017729028
phenylbutazone	Rat	in vivo	Liver	4 day	20 mg/kg	Low	phenylbutazone.4 day.Low	12345678	0	1	phenylbutazone.1	phenylbutazone.1.4 day	12345678	A	phenylbutazone.A	phenylbutazone.A.4 day	12345678	Rat230_2	0097054LRB	003017729029
phenylbutazone	Rat	in vivo	Liver	4 day	20 mg/kg	Low	phenylbutazone.4 day.Low	12345678	0	1	phenylbutazone.1	phenylbutazone.1.4 day	12345678	A	phenylbutazone.A	phenylbutazone.A.4 day	12345678	Rat230_2	0097055LRC	003017729030
phenylbutazone	Rat	in vivo	Liver	8 day	20 mg/kg	Low	phenylbutazone.8 day.Low	12345678	0	1	phenylbutazone.1	phenylbutazone.1.8 day	12345678	A	phenylbutazone.A	phenylbutazone.A.8 day	12345678	Rat230_2	0097061LRB	003017730010
phenylbutazone	Rat	in vivo	Liver	8 day	20 mg/kg	Low	phenylbutazone.8 day.Low	12345678	0	1	phenylbutazone.1	phenylbutazone.1.8 day	12345678	A	phenylbutazone.A	phenylbutazone.A.8 day	12345678	Rat230_2	0097064LRB	003017730011
phenylbutazone	Rat	in vivo	Liver	8 day	20 mg/kg	Low	phenylbutazone.8 day.Low	12345678	0	1	phenylbutazone.1	phenylbutazone.1.8 day	12345678	A	phenylbutazone.A	phenylbutazone.A.8 day	12345678	Rat230_2	0097065LRB	003017730012
phenylbutazone	Rat	in vivo	Liver	15 day	20 mg/kg	Low	phenylbutazone.15 day.Low	12345678	0	1	phenylbutazone.1	phenylbutazone.1.15 day	12345678	A	phenylbutazone.A	phenylbutazone.A.15 day	12345678	Rat230_2	0097071LRB	003017728010
phenylbutazone	Rat	in vivo	Liver	15 day	20 mg/kg	Low	phenylbutazone.15 day.Low	12345678	0	1	phenylbutazone.1	phenylbutazone.1.15 day	12345678	A	phenylbutazone.A	phenylbutazone.A.15 day	12345678	Rat230_2	0097072LRB	003017728011
phenylbutazone	Rat	in vivo	Liver	15 day	20 mg/kg	Low	phenylbutazone.15 day.Low	12345678	0	1	phenylbutazone.1	phenylbutazone.1.15 day	12345678	A	phenylbutazone.A	phenylbutazone.A.15 day	12345678	Rat230_2	0097074LRB	003017728012
phenylbutazone	Rat	in vivo	Liver	29 day	20 mg/kg	Low	phenylbutazone.29 day.Low	12345678	0	1	phenylbutazone.1	phenylbutazone.1.29 day	12345678	A	phenylbutazone.A	phenylbutazone.A.29 day	12345678	Rat230_2	0097081LRB	003017728022
phenylbutazone	Rat	in vivo	Liver	29 day	20 mg/kg	Low	phenylbutazone.29 day.Low	12345678	0	1	phenylbutazone.1	phenylbutazone.1.29 day	12345678	A	phenylbutazone.A	phenylbutazone.A.29 day	12345678	Rat230_2	0097084LRB	003017728023
phenylbutazone	Rat	in vivo	Liver	29 day	20 mg/kg	Low	phenylbutazone.29 day.Low	12345678	0	1	phenylbutazone.1	phenylbutazone.1.29 day	12345678	A	phenylbutazone.A	phenylbutazone.A.29 day	12345678	Rat230_2	0097085LRB	003017728024
phenylbutazone	Rat	in vivo	Liver	4 day	60 mg/kg	Middle	phenylbutazone.4 day.Middle	12345678	0	2	phenylbutazone.2	phenylbutazone.2.4 day	12345678	B	phenylbutazone.B	phenylbutazone.B.4 day	12345678	Rat230_2	0097091LRB	003017730001
phenylbutazone	Rat	in vivo	Liver	4 day	60 mg/kg	Middle	phenylbutazone.4 day.Middle	12345678	0	2	phenylbutazone.2	phenylbutazone.2.4 day	12345678	B	phenylbutazone.B	phenylbutazone.B.4 day	12345678	Rat230_2	0097093LRB	003017730002
phenylbutazone	Rat	in vivo	Liver	4 day	60 mg/kg	Middle	phenylbutazone.4 day.Middle	12345678	0	2	phenylbutazone.2	phenylbutazone.2.4 day	12345678	B	phenylbutazone.B	phenylbutazone.B.4 day	12345678	Rat230_2	0097095LRB	003017730003
phenylbutazone	Rat	in vivo	Liver	8 day	60 mg/kg	Middle	phenylbutazone.8 day.Middle	12345678	0	2	phenylbutazone.2	phenylbutazone.2.8 day	12345678	B	phenylbutazone.B	phenylbutazone.B.8 day	12345678	Rat230_2	0097103LRB	003017730013
phenylbutazone	Rat	in vivo	Liver	8 day	60 mg/kg	Middle	phenylbutazone.8 day.Middle	12345678	0	2	phenylbutazone.2	phenylbutazone.2.8 day	12345678	B	phenylbutazone.B	phenylbutazone.B.8 day	12345678	Rat230_2	0097104LRB	003017730014
phenylbutazone	Rat	in vivo	Liver	8 day	60 mg/kg	Middle	phenylbutazone.8 day.Middle	12345678	0	2	phenylbutazone.2	phenylbutazone.2.8 day	12345678	B	phenylbutazone.B	phenylbutazone.B.8 day	12345678	Rat230_2	0097105LRB	003017730015
phenylbutazone	Rat	in vivo	Liver	15 day	60 mg/kg	Middle	phenylbutazone.15 day.Middle	12345678	0	2	phenylbutazone.2	phenylbutazone.2.15 day	12345678	B	phenylbutazone.B	phenylbutazone.B.15 day	12345678	Rat230_2	0097113LRB	003017728013
phenylbutazone	Rat	in vivo	Liver	15 day	60 mg/kg	Middle	phenylbutazone.15 day.Middle	12345678	0	2	phenylbutazone.2	phenylbutazone.2.15 day	12345678	B	phenylbutazone.B	phenylbutazone.B.15 day	12345678	Rat230_2	0097114LRB	003017728014
phenylbutazone	Rat	in vivo	Liver	15 day	60 mg/kg	Middle	phenylbutazone.15 day.Middle	12345678	0	2	phenylbutazone.2	phenylbutazone.2.15 day	12345678	B	phenylbutazone.B	phenylbutazone.B.15 day	12345678	Rat230_2	0097115LRB	003017728015
phenylbutazone	Rat	in vivo	Liver	29 day	60 mg/kg	Middle	phenylbutazone.29 day.Middle	12345678	0	2	phenylbutazone.2	phenylbutazone.2.29 day	12345678	B	phenylbutazone.B	phenylbutazone.B.29 day	12345678	Rat230_2	0097121LRB	003017728025
phenylbutazone	Rat	in vivo	Liver	29 day	60 mg/kg	Middle	phenylbutazone.29 day.Middle	12345678	0	2	phenylbutazone.2	phenylbutazone.2.29 day	12345678	B	phenylbutazone.B	phenylbutazone.B.29 day	12345678	Rat230_2	0097124LRB	003017728026
phenylbutazone	Rat	in vivo	Liver	29 day	60 mg/kg	Middle	phenylbutazone.29 day.Middle	12345678	0	2	phenylbutazone.2	phenylbutazone.2.29 day	12345678	B	phenylbutazone.B	phenylbutazone.B.29 day	12345678	Rat230_2	0097125LRB	003017728027
phenylbutazone	Rat	in vivo	Liver	4 day	200 mg/kg	High	phenylbutazone.4 day.High	12345678	0	3	phenylbutazone.3	phenylbutazone.3.4 day	12345678	C	phenylbutazone.C	phenylbutazone.C.4 day	12345678	Rat230_2	0097131LRB	003017730004
phenylbutazone	Rat	in vivo	Liver	4 day	200 mg/kg	High	phenylbutazone.4 day.High	12345678	0	3	phenylbutazone.3	phenylbutazone.3.4 day	12345678	C	phenylbutazone.C	phenylbutazone.C.4 day	12345678	Rat230_2	0097132LRB	003017730005
phenylbutazone	Rat	in vivo	Liver	4 day	200 mg/kg	High	phenylbutazone.4 day.High	12345678	0	3	phenylbutazone.3	phenylbutazone.3.4 day	12345678	C	phenylbutazone.C	phenylbutazone.C.4 day	12345678	Rat230_2	0097133LRB	003017730006
phenylbutazone	Rat	in vivo	Liver	8 day	200 mg/kg	High	phenylbutazone.8 day.High	12345678	0	3	phenylbutazone.3	phenylbutazone.3.8 day	12345678	C	phenylbutazone.C	phenylbutazone.C.8 day	12345678	Rat230_2	0097143LRB	003017730016
phenylbutazone	Rat	in vivo	Liver	8 day	200 mg/kg	High	phenylbutazone.8 day.High	12345678	0	3	phenylbutazone.3	phenylbutazone.3.8 day	12345678	C	phenylbutazone.C	phenylbutazone.C.8 day	12345678	Rat230_2	0097144LRB	003017730017
phenylbutazone	Rat	in vivo	Liver	8 day	200 mg/kg	High	phenylbutazone.8 day.High	12345678	0	3	phenylbutazone.3	phenylbutazone.3.8 day	12345678	C	phenylbutazone.C	phenylbutazone.C.8 day	12345678	Rat230_2	0097145LRB	003017730018
phenylbutazone	Rat	in vivo	Liver	15 day	200 mg/kg	High	phenylbutazone.15 day.High	12345678	0	3	phenylbutazone.3	phenylbutazone.3.15 day	12345678	C	phenylbutazone.C	phenylbutazone.C.15 day	12345678	Rat230_2	0097151LRB	003017728016
phenylbutazone	Rat	in vivo	Liver	15 day	200 mg/kg	High	phenylbutazone.15 day.High	12345678	0	3	phenylbutazone.3	phenylbutazone.3.15 day	12345678	C	phenylbutazone.C	phenylbutazone.C.15 day	12345678	Rat230_2	0097154LRB	003017728017
phenylbutazone	Rat	in vivo	Liver	15 day	200 mg/kg	High	phenylbutazone.15 day.High	12345678	0	3	phenylbutazone.3	phenylbutazone.3.15 day	12345678	C	phenylbutazone.C	phenylbutazone.C.15 day	12345678	Rat230_2	0097155LRB	003017728018
phenylbutazone	Rat	in vivo	Liver	29 day	200 mg/kg	High	phenylbutazone.29 day.High	12345678	0	3	phenylbutazone.3	phenylbutazone.3.29 day	12345678	C	phenylbutazone.C	phenylbutazone.C.29 day	12345678	Rat230_2	0097161LRB	003017728028
phenylbutazone	Rat	in vivo	Liver	29 day	200 mg/kg	High	phenylbutazone.29 day.High	12345678	0	3	phenylbutazone.3	phenylbutazone.3.29 day	12345678	C	phenylbutazone.C	phenylbutazone.C.29 day	12345678	Rat230_2	0097162LRB	003017728029
phenylbutazone	Rat	in vivo	Liver	29 day	200 mg/kg	High	phenylbutazone.29 day.High	12345678	0	3	phenylbutazone.3	phenylbutazone.3.29 day	12345678	C	phenylbutazone.C	phenylbutazone.C.29 day	12345678	Rat230_2	0097164LRB	003017728030
clofibrate	Rat	in vivo	Liver	3 hr	0 mg/kg	Control	clofibrate.3 hr.Control	12345678	0	0	clofibrate.0	clofibrate.0.3 hr	12345678	-	clofibrate.-	clofibrate.-.3 hr	12345678	Rat230_2	0098012LRB	003017659006
clofibrate	Rat	in vivo	Liver	3 hr	0 mg/kg	Control	clofibrate.3 hr.Control	12345678	0	0	clofibrate.0	clofibrate.0.3 hr	12345678	-	clofibrate.-	clofibrate.-.3 hr	12345678	Rat230_2	0098014LRB	003017659007
clofibrate	Rat	in vivo	Liver	3 hr	0 mg/kg	Control	clofibrate.3 hr.Control	12345678	0	0	clofibrate.0	clofibrate.0.3 hr	12345678	-	clofibrate.-	clofibrate.-.3 hr	12345678	Rat230_2	0098015LRB	003017659008
clofibrate	Rat	in vivo	Liver	6 hr	0 mg/kg	Control	clofibrate.6 hr.Control	12345678	0	0	clofibrate.0	clofibrate.0.6 hr	12345678	-	clofibrate.-	clofibrate.-.6 hr	12345678	Rat230_2	0098023LRB	003017659018
clofibrate	Rat	in vivo	Liver	6 hr	0 mg/kg	Control	clofibrate.6 hr.Control	12345678	0	0	clofibrate.0	clofibrate.0.6 hr	12345678	-	clofibrate.-	clofibrate.-.6 hr	12345678	Rat230_2	0098024LRB	003017659019
clofibrate	Rat	in vivo	Liver	6 hr	0 mg/kg	Control	clofibrate.6 hr.Control	12345678	0	0	clofibrate.0	clofibrate.0.6 hr	12345678	-	clofibrate.-	clofibrate.-.6 hr	12345678	Rat230_2	0098025LRB	003017659020
clofibrate	Rat	in vivo	Liver	9 hr	0 mg/kg	Control	clofibrate.9 hr.Control	12345678	0	0	clofibrate.0	clofibrate.0.9 hr	12345678	-	clofibrate.-	clofibrate.-.9 hr	12345678	Rat230_2	0098031LRB	003017659030
clofibrate	Rat	in vivo	Liver	9 hr	0 mg/kg	Control	clofibrate.9 hr.Control	12345678	0	0	clofibrate.0	clofibrate.0.9 hr	12345678	-	clofibrate.-	clofibrate.-.9 hr	12345678	Rat230_2	0098032LRB	003017660001
clofibrate	Rat	in vivo	Liver	9 hr	0 mg/kg	Control	clofibrate.9 hr.Control	12345678	0	0	clofibrate.0	clofibrate.0.9 hr	12345678	-	clofibrate.-	clofibrate.-.9 hr	12345678	Rat230_2	0098033LRB	003017660002
clofibrate	Rat	in vivo	Liver	24 hr	0 mg/kg	Control	clofibrate.24 hr.Control	12345678	0	0	clofibrate.0	clofibrate.0.24 hr	12345678	-	clofibrate.-	clofibrate.-.24 hr	12345678	Rat230_2	0098042LRB	003017660012
clofibrate	Rat	in vivo	Liver	24 hr	0 mg/kg	Control	clofibrate.24 hr.Control	12345678	0	0	clofibrate.0	clofibrate.0.24 hr	12345678	-	clofibrate.-	clofibrate.-.24 hr	12345678	Rat230_2	0098043LRB	003017660013
clofibrate	Rat	in vivo	Liver	24 hr	0 mg/kg	Control	clofibrate.24 hr.Control	12345678	0	0	clofibrate.0	clofibrate.0.24 hr	12345678	-	clofibrate.-	clofibrate.-.24 hr	12345678	Rat230_2	0098044LRB	003017660014
clofibrate	Rat	in vivo	Liver	3 hr	30 mg/kg	Low	clofibrate.3 hr.Low	12345678	0	1	clofibrate.1	clofibrate.1.3 hr	12345678	A	clofibrate.A	clofibrate.A.3 hr	12345678	Rat230_2	0098051LRB	003017659009
clofibrate	Rat	in vivo	Liver	3 hr	30 mg/kg	Low	clofibrate.3 hr.Low	12345678	0	1	clofibrate.1	clofibrate.1.3 hr	12345678	A	clofibrate.A	clofibrate.A.3 hr	12345678	Rat230_2	0098053LRB	003017659010
clofibrate	Rat	in vivo	Liver	3 hr	30 mg/kg	Low	clofibrate.3 hr.Low	12345678	0	1	clofibrate.1	clofibrate.1.3 hr	12345678	A	clofibrate.A	clofibrate.A.3 hr	12345678	Rat230_2	0098055LRB	003017659011
clofibrate	Rat	in vivo	Liver	6 hr	30 mg/kg	Low	clofibrate.6 hr.Low	12345678	0	1	clofibrate.1	clofibrate.1.6 hr	12345678	A	clofibrate.A	clofibrate.A.6 hr	12345678	Rat230_2	0098062LRB	003017659021
clofibrate	Rat	in vivo	Liver	6 hr	30 mg/kg	Low	clofibrate.6 hr.Low	12345678	0	1	clofibrate.1	clofibrate.1.6 hr	12345678	A	clofibrate.A	clofibrate.A.6 hr	12345678	Rat230_2	0098064LRB	003017659022
clofibrate	Rat	in vivo	Liver	6 hr	30 mg/kg	Low	clofibrate.6 hr.Low	12345678	0	1	clofibrate.1	clofibrate.1.6 hr	12345678	A	clofibrate.A	clofibrate.A.6 hr	12345678	Rat230_2	0098065LRB	003017659023
clofibrate	Rat	in vivo	Liver	9 hr	30 mg/kg	Low	clofibrate.9 hr.Low	12345678	0	1	clofibrate.1	clofibrate.1.9 hr	12345678	A	clofibrate.A	clofibrate.A.9 hr	12345678	Rat230_2	0098071LRB	003017660003
clofibrate	Rat	in vivo	Liver	9 hr	30 mg/kg	Low	clofibrate.9 hr.Low	12345678	0	1	clofibrate.1	clofibrate.1.9 hr	12345678	A	clofibrate.A	clofibrate.A.9 hr	12345678	Rat230_2	0098072LRB	003017660004
clofibrate	Rat	in vivo	Liver	9 hr	30 mg/kg	Low	clofibrate.9 hr.Low	12345678	0	1	clofibrate.1	clofibrate.1.9 hr	12345678	A	clofibrate.A	clofibrate.A.9 hr	12345678	Rat230_2	0098073LRB	003017660005
clofibrate	Rat	in vivo	Liver	24 hr	30 mg/kg	Low	clofibrate.24 hr.Low	12345678	0	1	clofibrate.1	clofibrate.1.24 hr	12345678	A	clofibrate.A	clofibrate.A.24 hr	12345678	Rat230_2	0098081LRB	003017660015
clofibrate	Rat	in vivo	Liver	24 hr	30 mg/kg	Low	clofibrate.24 hr.Low	12345678	0	1	clofibrate.1	clofibrate.1.24 hr	12345678	A	clofibrate.A	clofibrate.A.24 hr	12345678	Rat230_2	0098083LRB	003017660016
clofibrate	Rat	in vivo	Liver	24 hr	30 mg/kg	Low	clofibrate.24 hr.Low	12345678	0	1	clofibrate.1	clofibrate.1.24 hr	12345678	A	clofibrate.A	clofibrate.A.24 hr	12345678	Rat230_2	0098084LRB	003017660017
clofibrate	Rat	in vivo	Liver	3 hr	100 mg/kg	Middle	clofibrate.3 hr.Middle	12345678	0	2	clofibrate.2	clofibrate.2.3 hr	12345678	B	clofibrate.B	clofibrate.B.3 hr	12345678	Rat230_2	0098091LRB	003017659012
clofibrate	Rat	in vivo	Liver	3 hr	100 mg/kg	Middle	clofibrate.3 hr.Middle	12345678	0	2	clofibrate.2	clofibrate.2.3 hr	12345678	B	clofibrate.B	clofibrate.B.3 hr	12345678	Rat230_2	0098093LRB	003017659013
clofibrate	Rat	in vivo	Liver	3 hr	100 mg/kg	Middle	clofibrate.3 hr.Middle	12345678	0	2	clofibrate.2	clofibrate.2.3 hr	12345678	B	clofibrate.B	clofibrate.B.3 hr	12345678	Rat230_2	0098095LRB	003017659014
clofibrate	Rat	in vivo	Liver	6 hr	100 mg/kg	Middle	clofibrate.6 hr.Middle	12345678	0	2	clofibrate.2	clofibrate.2.6 hr	12345678	B	clofibrate.B	clofibrate.B.6 hr	12345678	Rat230_2	0098101LRB	003017659024
clofibrate	Rat	in vivo	Liver	6 hr	100 mg/kg	Middle	clofibrate.6 hr.Middle	12345678	0	2	clofibrate.2	clofibrate.2.6 hr	12345678	B	clofibrate.B	clofibrate.B.6 hr	12345678	Rat230_2	0098102LRB	003017659025
clofibrate	Rat	in vivo	Liver	6 hr	100 mg/kg	Middle	clofibrate.6 hr.Middle	12345678	0	2	clofibrate.2	clofibrate.2.6 hr	12345678	B	clofibrate.B	clofibrate.B.6 hr	12345678	Rat230_2	0098105LRB	003017659026
clofibrate	Rat	in vivo	Liver	9 hr	100 mg/kg	Middle	clofibrate.9 hr.Middle	12345678	0	2	clofibrate.2	clofibrate.2.9 hr	12345678	B	clofibrate.B	clofibrate.B.9 hr	12345678	Rat230_2	0098112LRB	003017660006
clofibrate	Rat	in vivo	Liver	9 hr	100 mg/kg	Middle	clofibrate.9 hr.Middle	12345678	0	2	clofibrate.2	clofibrate.2.9 hr	12345678	B	clofibrate.B	clofibrate.B.9 hr	12345678	Rat230_2	0098114LRB	003017660007
clofibrate	Rat	in vivo	Liver	9 hr	100 mg/kg	Middle	clofibrate.9 hr.Middle	12345678	0	2	clofibrate.2	clofibrate.2.9 hr	12345678	B	clofibrate.B	clofibrate.B.9 hr	12345678	Rat230_2	0098115LRB	003017660008
clofibrate	Rat	in vivo	Liver	24 hr	100 mg/kg	Middle	clofibrate.24 hr.Middle	12345678	0	2	clofibrate.2	clofibrate.2.24 hr	12345678	B	clofibrate.B	clofibrate.B.24 hr	12345678	Rat230_2	0098122LRB	003017660018
clofibrate	Rat	in vivo	Liver	24 hr	100 mg/kg	Middle	clofibrate.24 hr.Middle	12345678	0	2	clofibrate.2	clofibrate.2.24 hr	12345678	B	clofibrate.B	clofibrate.B.24 hr	12345678	Rat230_2	0098124LRB	003017660019
clofibrate	Rat	in vivo	Liver	24 hr	100 mg/kg	Middle	clofibrate.24 hr.Middle	12345678	0	2	clofibrate.2	clofibrate.2.24 hr	12345678	B	clofibrate.B	clofibrate.B.24 hr	12345678	Rat230_2	0098125LRB	003017660020
clofibrate	Rat	in vivo	Liver	3 hr	300 mg/kg	High	clofibrate.3 hr.High	12345678	0	3	clofibrate.3	clofibrate.3.3 hr	12345678	C	clofibrate.C	clofibrate.C.3 hr	12345678	Rat230_2	0098131LRB	003017659015
clofibrate	Rat	in vivo	Liver	3 hr	300 mg/kg	High	clofibrate.3 hr.High	12345678	0	3	clofibrate.3	clofibrate.3.3 hr	12345678	C	clofibrate.C	clofibrate.C.3 hr	12345678	Rat230_2	0098132LRB	003017659016
clofibrate	Rat	in vivo	Liver	3 hr	300 mg/kg	High	clofibrate.3 hr.High	12345678	0	3	clofibrate.3	clofibrate.3.3 hr	12345678	C	clofibrate.C	clofibrate.C.3 hr	12345678	Rat230_2	0098135LRB	003017659017
clofibrate	Rat	in vivo	Liver	6 hr	300 mg/kg	High	clofibrate.6 hr.High	12345678	0	3	clofibrate.3	clofibrate.3.6 hr	12345678	C	clofibrate.C	clofibrate.C.6 hr	12345678	Rat230_2	0098141LRB	003017659027
clofibrate	Rat	in vivo	Liver	6 hr	300 mg/kg	High	clofibrate.6 hr.High	12345678	0	3	clofibrate.3	clofibrate.3.6 hr	12345678	C	clofibrate.C	clofibrate.C.6 hr	12345678	Rat230_2	0098142LRB	003017659028
clofibrate	Rat	in vivo	Liver	6 hr	300 mg/kg	High	clofibrate.6 hr.High	12345678	0	3	clofibrate.3	clofibrate.3.6 hr	12345678	C	clofibrate.C	clofibrate.C.6 hr	12345678	Rat230_2	0098144LRB	003017659029
clofibrate	Rat	in vivo	Liver	9 hr	300 mg/kg	High	clofibrate.9 hr.High	12345678	0	3	clofibrate.3	clofibrate.3.9 hr	12345678	C	clofibrate.C	clofibrate.C.9 hr	12345678	Rat230_2	0098152LRB	003017660009
clofibrate	Rat	in vivo	Liver	9 hr	300 mg/kg	High	clofibrate.9 hr.High	12345678	0	3	clofibrate.3	clofibrate.3.9 hr	12345678	C	clofibrate.C	clofibrate.C.9 hr	12345678	Rat230_2	0098153LRB	003017660010
clofibrate	Rat	in vivo	Liver	9 hr	300 mg/kg	High	clofibrate.9 hr.High	12345678	0	3	clofibrate.3	clofibrate.3.9 hr	12345678	C	clofibrate.C	clofibrate.C.9 hr	12345678	Rat230_2	0098155LRB	003017660011
clofibrate	Rat	in vivo	Liver	24 hr	300 mg/kg	High	clofibrate.24 hr.High	12345678	0	3	clofibrate.3	clofibrate.3.24 hr	12345678	C	clofibrate.C	clofibrate.C.24 hr	12345678	Rat230_2	0098161LRB	003017660021
clofibrate	Rat	in vivo	Liver	24 hr	300 mg/kg	High	clofibrate.24 hr.High	12345678	0	3	clofibrate.3	clofibrate.3.24 hr	12345678	C	clofibrate.C	clofibrate.C.24 hr	12345678	Rat230_2	0098164LRB	003017660022
clofibrate	Rat	in vivo	Liver	24 hr	300 mg/kg	High	clofibrate.24 hr.High	12345678	0	3	clofibrate.3	clofibrate.3.24 hr	12345678	C	clofibrate.C	clofibrate.C.24 hr	12345678	Rat230_2	0098165LRB	003017660023
clofibrate	Rat	in vivo	Liver	4 day	0 mg/kg	Control	clofibrate.4 day.Control	12345678	0	0	clofibrate.0	clofibrate.0.4 day	12345678	-	clofibrate.-	clofibrate.-.4 day	12345678	Rat230_2	0099011LRB	003017679001
clofibrate	Rat	in vivo	Liver	4 day	0 mg/kg	Control	clofibrate.4 day.Control	12345678	0	0	clofibrate.0	clofibrate.0.4 day	12345678	-	clofibrate.-	clofibrate.-.4 day	12345678	Rat230_2	0099013LRB	003017679002
clofibrate	Rat	in vivo	Liver	4 day	0 mg/kg	Control	clofibrate.4 day.Control	12345678	0	0	clofibrate.0	clofibrate.0.4 day	12345678	-	clofibrate.-	clofibrate.-.4 day	12345678	Rat230_2	0099014LRB	003017679003
clofibrate	Rat	in vivo	Liver	8 day	0 mg/kg	Control	clofibrate.8 day.Control	12345678	0	0	clofibrate.0	clofibrate.0.8 day	12345678	-	clofibrate.-	clofibrate.-.8 day	12345678	Rat230_2	0099021LRB	003017679013
clofibrate	Rat	in vivo	Liver	8 day	0 mg/kg	Control	clofibrate.8 day.Control	12345678	0	0	clofibrate.0	clofibrate.0.8 day	12345678	-	clofibrate.-	clofibrate.-.8 day	12345678	Rat230_2	0099022LRB	003017679014
clofibrate	Rat	in vivo	Liver	8 day	0 mg/kg	Control	clofibrate.8 day.Control	12345678	0	0	clofibrate.0	clofibrate.0.8 day	12345678	-	clofibrate.-	clofibrate.-.8 day	12345678	Rat230_2	0099024LRB	003017679015
clofibrate	Rat	in vivo	Liver	15 day	0 mg/kg	Control	clofibrate.15 day.Control	12345678	0	0	clofibrate.0	clofibrate.0.15 day	12345678	-	clofibrate.-	clofibrate.-.15 day	12345678	Rat230_2	0099031LRB	003017686011
clofibrate	Rat	in vivo	Liver	15 day	0 mg/kg	Control	clofibrate.15 day.Control	12345678	0	0	clofibrate.0	clofibrate.0.15 day	12345678	-	clofibrate.-	clofibrate.-.15 day	12345678	Rat230_2	0099032LRB	003017686012
clofibrate	Rat	in vivo	Liver	15 day	0 mg/kg	Control	clofibrate.15 day.Control	12345678	0	0	clofibrate.0	clofibrate.0.15 day	12345678	-	clofibrate.-	clofibrate.-.15 day	12345678	Rat230_2	0099034LRB	003017686013
clofibrate	Rat	in vivo	Liver	29 day	0 mg/kg	Control	clofibrate.29 day.Control	12345678	0	0	clofibrate.0	clofibrate.0.29 day	12345678	-	clofibrate.-	clofibrate.-.29 day	12345678	Rat230_2	0099041LRB	003017686023
clofibrate	Rat	in vivo	Liver	29 day	0 mg/kg	Control	clofibrate.29 day.Control	12345678	0	0	clofibrate.0	clofibrate.0.29 day	12345678	-	clofibrate.-	clofibrate.-.29 day	12345678	Rat230_2	0099043LRB	003017686024
clofibrate	Rat	in vivo	Liver	29 day	0 mg/kg	Control	clofibrate.29 day.Control	12345678	0	0	clofibrate.0	clofibrate.0.29 day	12345678	-	clofibrate.-	clofibrate.-.29 day	12345678	Rat230_2	0099044LRB	003017686025
clofibrate	Rat	in vivo	Liver	4 day	30 mg/kg	Low	clofibrate.4 day.Low	12345678	0	1	clofibrate.1	clofibrate.1.4 day	12345678	A	clofibrate.A	clofibrate.A.4 day	12345678	Rat230_2	0099051LRB	003017679004
clofibrate	Rat	in vivo	Liver	4 day	30 mg/kg	Low	clofibrate.4 day.Low	12345678	0	1	clofibrate.1	clofibrate.1.4 day	12345678	A	clofibrate.A	clofibrate.A.4 day	12345678	Rat230_2	0099053LRB	003017679005
clofibrate	Rat	in vivo	Liver	4 day	30 mg/kg	Low	clofibrate.4 day.Low	12345678	0	1	clofibrate.1	clofibrate.1.4 day	12345678	A	clofibrate.A	clofibrate.A.4 day	12345678	Rat230_2	0099055LRB	003017679006
clofibrate	Rat	in vivo	Liver	8 day	30 mg/kg	Low	clofibrate.8 day.Low	12345678	0	1	clofibrate.1	clofibrate.1.8 day	12345678	A	clofibrate.A	clofibrate.A.8 day	12345678	Rat230_2	0099061LRB	003017679016
clofibrate	Rat	in vivo	Liver	8 day	30 mg/kg	Low	clofibrate.8 day.Low	12345678	0	1	clofibrate.1	clofibrate.1.8 day	12345678	A	clofibrate.A	clofibrate.A.8 day	12345678	Rat230_2	0099062LRB	003017679017
clofibrate	Rat	in vivo	Liver	8 day	30 mg/kg	Low	clofibrate.8 day.Low	12345678	0	1	clofibrate.1	clofibrate.1.8 day	12345678	A	clofibrate.A	clofibrate.A.8 day	12345678	Rat230_2	0099065LRB	003017679018
clofibrate	Rat	in vivo	Liver	15 day	30 mg/kg	Low	clofibrate.15 day.Low	12345678	0	1	clofibrate.1	clofibrate.1.15 day	12345678	A	clofibrate.A	clofibrate.A.15 day	12345678	Rat230_2	0099073LRB	003017686014
clofibrate	Rat	in vivo	Liver	15 day	30 mg/kg	Low	clofibrate.15 day.Low	12345678	0	1	clofibrate.1	clofibrate.1.15 day	12345678	A	clofibrate.A	clofibrate.A.15 day	12345678	Rat230_2	0099074LRB	003017686015
clofibrate	Rat	in vivo	Liver	15 day	30 mg/kg	Low	clofibrate.15 day.Low	12345678	0	1	clofibrate.1	clofibrate.1.15 day	12345678	A	clofibrate.A	clofibrate.A.15 day	12345678	Rat230_2	0099075LRB	003017686016
clofibrate	Rat	in vivo	Liver	29 day	30 mg/kg	Low	clofibrate.29 day.Low	12345678	0	1	clofibrate.1	clofibrate.1.29 day	12345678	A	clofibrate.A	clofibrate.A.29 day	12345678	Rat230_2	0099081LRB	003017686026
clofibrate	Rat	in vivo	Liver	29 day	30 mg/kg	Low	clofibrate.29 day.Low	12345678	0	1	clofibrate.1	clofibrate.1.29 day	12345678	A	clofibrate.A	clofibrate.A.29 day	12345678	Rat230_2	0099082LRB	003017686027
clofibrate	Rat	in vivo	Liver	29 day	30 mg/kg	Low	clofibrate.29 day.Low	12345678	0	1	clofibrate.1	clofibrate.1.29 day	12345678	A	clofibrate.A	clofibrate.A.29 day	12345678	Rat230_2	0099083LRB	003017686028
clofibrate	Rat	in vivo	Liver	4 day	100 mg/kg	Middle	clofibrate.4 day.Middle	12345678	0	2	clofibrate.2	clofibrate.2.4 day	12345678	B	clofibrate.B	clofibrate.B.4 day	12345678	Rat230_2	0099093LRB	003017679007
clofibrate	Rat	in vivo	Liver	4 day	100 mg/kg	Middle	clofibrate.4 day.Middle	12345678	0	2	clofibrate.2	clofibrate.2.4 day	12345678	B	clofibrate.B	clofibrate.B.4 day	12345678	Rat230_2	0099094LRB	003017679008
clofibrate	Rat	in vivo	Liver	4 day	100 mg/kg	Middle	clofibrate.4 day.Middle	12345678	0	2	clofibrate.2	clofibrate.2.4 day	12345678	B	clofibrate.B	clofibrate.B.4 day	12345678	Rat230_2	0099095LRB	003017679009
clofibrate	Rat	in vivo	Liver	8 day	100 mg/kg	Middle	clofibrate.8 day.Middle	12345678	0	2	clofibrate.2	clofibrate.2.8 day	12345678	B	clofibrate.B	clofibrate.B.8 day	12345678	Rat230_2	0099102LRB	003017679019
clofibrate	Rat	in vivo	Liver	8 day	100 mg/kg	Middle	clofibrate.8 day.Middle	12345678	0	2	clofibrate.2	clofibrate.2.8 day	12345678	B	clofibrate.B	clofibrate.B.8 day	12345678	Rat230_2	0099103LRB	003017679020
clofibrate	Rat	in vivo	Liver	8 day	100 mg/kg	Middle	clofibrate.8 day.Middle	12345678	0	2	clofibrate.2	clofibrate.2.8 day	12345678	B	clofibrate.B	clofibrate.B.8 day	12345678	Rat230_2	0099105LRB	003017679021
clofibrate	Rat	in vivo	Liver	15 day	100 mg/kg	Middle	clofibrate.15 day.Middle	12345678	0	2	clofibrate.2	clofibrate.2.15 day	12345678	B	clofibrate.B	clofibrate.B.15 day	12345678	Rat230_2	0099112LRB	003017686017
clofibrate	Rat	in vivo	Liver	15 day	100 mg/kg	Middle	clofibrate.15 day.Middle	12345678	0	2	clofibrate.2	clofibrate.2.15 day	12345678	B	clofibrate.B	clofibrate.B.15 day	12345678	Rat230_2	0099113LRB	003017686018
clofibrate	Rat	in vivo	Liver	15 day	100 mg/kg	Middle	clofibrate.15 day.Middle	12345678	0	2	clofibrate.2	clofibrate.2.15 day	12345678	B	clofibrate.B	clofibrate.B.15 day	12345678	Rat230_2	0099115LRB	003017686019
clofibrate	Rat	in vivo	Liver	29 day	100 mg/kg	Middle	clofibrate.29 day.Middle	12345678	0	2	clofibrate.2	clofibrate.2.29 day	12345678	B	clofibrate.B	clofibrate.B.29 day	12345678	Rat230_2	0099121LRB	003017686029
clofibrate	Rat	in vivo	Liver	29 day	100 mg/kg	Middle	clofibrate.29 day.Middle	12345678	0	2	clofibrate.2	clofibrate.2.29 day	12345678	B	clofibrate.B	clofibrate.B.29 day	12345678	Rat230_2	0099123LRB	003017686030
clofibrate	Rat	in vivo	Liver	29 day	100 mg/kg	Middle	clofibrate.29 day.Middle	12345678	0	2	clofibrate.2	clofibrate.2.29 day	12345678	B	clofibrate.B	clofibrate.B.29 day	12345678	Rat230_2	0099124LRB	003017687001
clofibrate	Rat	in vivo	Liver	4 day	300 mg/kg	High	clofibrate.4 day.High	12345678	0	3	clofibrate.3	clofibrate.3.4 day	12345678	C	clofibrate.C	clofibrate.C.4 day	12345678	Rat230_2	0099132LRB	003017679010
clofibrate	Rat	in vivo	Liver	4 day	300 mg/kg	High	clofibrate.4 day.High	12345678	0	3	clofibrate.3	clofibrate.3.4 day	12345678	C	clofibrate.C	clofibrate.C.4 day	12345678	Rat230_2	0099134LRB	003017679011
clofibrate	Rat	in vivo	Liver	4 day	300 mg/kg	High	clofibrate.4 day.High	12345678	0	3	clofibrate.3	clofibrate.3.4 day	12345678	C	clofibrate.C	clofibrate.C.4 day	12345678	Rat230_2	0099135LRB	003017679012
clofibrate	Rat	in vivo	Liver	8 day	300 mg/kg	High	clofibrate.8 day.High	12345678	0	3	clofibrate.3	clofibrate.3.8 day	12345678	C	clofibrate.C	clofibrate.C.8 day	12345678	Rat230_2	0099142LRB	003017679022
clofibrate	Rat	in vivo	Liver	8 day	300 mg/kg	High	clofibrate.8 day.High	12345678	0	3	clofibrate.3	clofibrate.3.8 day	12345678	C	clofibrate.C	clofibrate.C.8 day	12345678	Rat230_2	0099143LRB	003017679023
clofibrate	Rat	in vivo	Liver	8 day	300 mg/kg	High	clofibrate.8 day.High	12345678	0	3	clofibrate.3	clofibrate.3.8 day	12345678	C	clofibrate.C	clofibrate.C.8 day	12345678	Rat230_2	0099145LRB	003017679024
clofibrate	Rat	in vivo	Liver	15 day	300 mg/kg	High	clofibrate.15 day.High	12345678	0	3	clofibrate.3	clofibrate.3.15 day	12345678	C	clofibrate.C	clofibrate.C.15 day	12345678	Rat230_2	0099151LRB	003017686020
clofibrate	Rat	in vivo	Liver	15 day	300 mg/kg	High	clofibrate.15 day.High	12345678	0	3	clofibrate.3	clofibrate.3.15 day	12345678	C	clofibrate.C	clofibrate.C.15 day	12345678	Rat230_2	0099154LRB	003017686021
clofibrate	Rat	in vivo	Liver	15 day	300 mg/kg	High	clofibrate.15 day.High	12345678	0	3	clofibrate.3	clofibrate.3.15 day	12345678	C	clofibrate.C	clofibrate.C.15 day	12345678	Rat230_2	0099155LRB	003017686022
clofibrate	Rat	in vivo	Liver	29 day	300 mg/kg	High	clofibrate.29 day.High	12345678	0	3	clofibrate.3	clofibrate.3.29 day	12345678	C	clofibrate.C	clofibrate.C.29 day	12345678	Rat230_2	0099161LRB	003017687002
clofibrate	Rat	in vivo	Liver	29 day	300 mg/kg	High	clofibrate.29 day.High	12345678	0	3	clofibrate.3	clofibrate.3.29 day	12345678	C	clofibrate.C	clofibrate.C.29 day	12345678	Rat230_2	0099162LRB	003017687003
clofibrate	Rat	in vivo	Liver	29 day	300 mg/kg	High	clofibrate.29 day.High	12345678	0	3	clofibrate.3	clofibrate.3.29 day	12345678	C	clofibrate.C	clofibrate.C.29 day	12345678	Rat230_2	0099164LRB	003017687004
naphthyl isothiocyanate	Rat	in vivo	Liver	4 day	0 mg/kg	Control	naphthyl isothiocyanate.4 day.Control	12345678	1	0	naphthyl isothiocyanate.0	naphthyl isothiocyanate.0.4 day	12345678	-	naphthyl isothiocyanate.-	naphthyl isothiocyanate.-.4 day	12345678	Rat230_2	0101011LRB	003017713004
naphthyl isothiocyanate	Rat	in vivo	Liver	4 day	0 mg/kg	Control	naphthyl isothiocyanate.4 day.Control	12345678	1	0	naphthyl isothiocyanate.0	naphthyl isothiocyanate.0.4 day	12345678	-	naphthyl isothiocyanate.-	naphthyl isothiocyanate.-.4 day	12345678	Rat230_2	0101013LRB	003017713005
naphthyl isothiocyanate	Rat	in vivo	Liver	4 day	0 mg/kg	Control	naphthyl isothiocyanate.4 day.Control	12345678	1	0	naphthyl isothiocyanate.0	naphthyl isothiocyanate.0.4 day	12345678	-	naphthyl isothiocyanate.-	naphthyl isothiocyanate.-.4 day	12345678	Rat230_2	0101014LRB	003017713006
naphthyl isothiocyanate	Rat	in vivo	Liver	8 day	0 mg/kg	Control	naphthyl isothiocyanate.8 day.Control	12345678	1	0	naphthyl isothiocyanate.0	naphthyl isothiocyanate.0.8 day	12345678	-	naphthyl isothiocyanate.-	naphthyl isothiocyanate.-.8 day	12345678	Rat230_2	0101021LRB	003017713016
naphthyl isothiocyanate	Rat	in vivo	Liver	8 day	0 mg/kg	Control	naphthyl isothiocyanate.8 day.Control	12345678	1	0	naphthyl isothiocyanate.0	naphthyl isothiocyanate.0.8 day	12345678	-	naphthyl isothiocyanate.-	naphthyl isothiocyanate.-.8 day	12345678	Rat230_2	0101024LRB	003017713017
naphthyl isothiocyanate	Rat	in vivo	Liver	8 day	0 mg/kg	Control	naphthyl isothiocyanate.8 day.Control	12345678	1	0	naphthyl isothiocyanate.0	naphthyl isothiocyanate.0.8 day	12345678	-	naphthyl isothiocyanate.-	naphthyl isothiocyanate.-.8 day	12345678	Rat230_2	0101025LRB	003017713018
naphthyl isothiocyanate	Rat	in vivo	Liver	15 day	0 mg/kg	Control	naphthyl isothiocyanate.15 day.Control	12345678	1	0	naphthyl isothiocyanate.0	naphthyl isothiocyanate.0.15 day	12345678	-	naphthyl isothiocyanate.-	naphthyl isothiocyanate.-.15 day	12345678	Rat230_2	0101031LRB	003017713028
naphthyl isothiocyanate	Rat	in vivo	Liver	15 day	0 mg/kg	Control	naphthyl isothiocyanate.15 day.Control	12345678	1	0	naphthyl isothiocyanate.0	naphthyl isothiocyanate.0.15 day	12345678	-	naphthyl isothiocyanate.-	naphthyl isothiocyanate.-.15 day	12345678	Rat230_2	0101034LRB	003017713029
naphthyl isothiocyanate	Rat	in vivo	Liver	15 day	0 mg/kg	Control	naphthyl isothiocyanate.15 day.Control	12345678	1	0	naphthyl isothiocyanate.0	naphthyl isothiocyanate.0.15 day	12345678	-	naphthyl isothiocyanate.-	naphthyl isothiocyanate.-.15 day	12345678	Rat230_2	0101035LRC	003017713030
naphthyl isothiocyanate	Rat	in vivo	Liver	29 day	0 mg/kg	Control	naphthyl isothiocyanate.29 day.Control	12345678	1	0	naphthyl isothiocyanate.0	naphthyl isothiocyanate.0.29 day	12345678	-	naphthyl isothiocyanate.-	naphthyl isothiocyanate.-.29 day	12345678	Rat230_2	0101042LRB	003017714010
naphthyl isothiocyanate	Rat	in vivo	Liver	29 day	0 mg/kg	Control	naphthyl isothiocyanate.29 day.Control	12345678	1	0	naphthyl isothiocyanate.0	naphthyl isothiocyanate.0.29 day	12345678	-	naphthyl isothiocyanate.-	naphthyl isothiocyanate.-.29 day	12345678	Rat230_2	0101043LRB	003017714011
naphthyl isothiocyanate	Rat	in vivo	Liver	29 day	0 mg/kg	Control	naphthyl isothiocyanate.29 day.Control	12345678	1	0	naphthyl isothiocyanate.0	naphthyl isothiocyanate.0.29 day	12345678	-	naphthyl isothiocyanate.-	naphthyl isothiocyanate.-.29 day	12345678	Rat230_2	0101045LRB	003017714012
naphthyl isothiocyanate	Rat	in vivo	Liver	4 day	1.5 mg/kg	Low	naphthyl isothiocyanate.4 day.Low	12345678	1	1	naphthyl isothiocyanate.1	naphthyl isothiocyanate.1.4 day	----5678	A	naphthyl isothiocyanate.A	naphthyl isothiocyanate.A.4 day	----5678	Rat230_2	0101052LRB	003017713007
naphthyl isothiocyanate	Rat	in vivo	Liver	4 day	1.5 mg/kg	Low	naphthyl isothiocyanate.4 day.Low	12345678	1	1	naphthyl isothiocyanate.1	naphthyl isothiocyanate.1.4 day	----5678	A	naphthyl isothiocyanate.A	naphthyl isothiocyanate.A.4 day	----5678	Rat230_2	0101053LRB	003017713008
naphthyl isothiocyanate	Rat	in vivo	Liver	4 day	1.5 mg/kg	Low	naphthyl isothiocyanate.4 day.Low	12345678	1	1	naphthyl isothiocyanate.1	naphthyl isothiocyanate.1.4 day	----5678	A	naphthyl isothiocyanate.A	naphthyl isothiocyanate.A.4 day	----5678	Rat230_2	0101055LRB	003017713009
naphthyl isothiocyanate	Rat	in vivo	Liver	8 day	1.5 mg/kg	Low	naphthyl isothiocyanate.8 day.Low	12345678	1	1	naphthyl isothiocyanate.1	naphthyl isothiocyanate.1.8 day	----5678	A	naphthyl isothiocyanate.A	naphthyl isothiocyanate.A.8 day	----5678	Rat230_2	0101063LRB	003017713019
naphthyl isothiocyanate	Rat	in vivo	Liver	8 day	1.5 mg/kg	Low	naphthyl isothiocyanate.8 day.Low	12345678	1	1	naphthyl isothiocyanate.1	naphthyl isothiocyanate.1.8 day	----5678	A	naphthyl isothiocyanate.A	naphthyl isothiocyanate.A.8 day	----5678	Rat230_2	0101064LRB	003017713020
naphthyl isothiocyanate	Rat	in vivo	Liver	8 day	1.5 mg/kg	Low	naphthyl isothiocyanate.8 day.Low	12345678	1	1	naphthyl isothiocyanate.1	naphthyl isothiocyanate.1.8 day	----5678	A	naphthyl isothiocyanate.A	naphthyl isothiocyanate.A.8 day	----5678	Rat230_2	0101065LRB	003017713021
naphthyl isothiocyanate	Rat	in vivo	Liver	15 day	1.5 mg/kg	Low	naphthyl isothiocyanate.15 day.Low	12345678	1	1	naphthyl isothiocyanate.1	naphthyl isothiocyanate.1.15 day	----5678	A	naphthyl isothiocyanate.A	naphthyl isothiocyanate.A.15 day	----5678	Rat230_2	0101071LRB	003017714001
naphthyl isothiocyanate	Rat	in vivo	Liver	15 day	1.5 mg/kg	Low	naphthyl isothiocyanate.15 day.Low	12345678	1	1	naphthyl isothiocyanate.1	naphthyl isothiocyanate.1.15 day	----5678	A	naphthyl isothiocyanate.A	naphthyl isothiocyanate.A.15 day	----5678	Rat230_2	0101072LRB	003017714002
naphthyl isothiocyanate	Rat	in vivo	Liver	15 day	1.5 mg/kg	Low	naphthyl isothiocyanate.15 day.Low	12345678	1	1	naphthyl isothiocyanate.1	naphthyl isothiocyanate.1.15 day	----5678	A	naphthyl isothiocyanate.A	naphthyl isothiocyanate.A.15 day	----5678	Rat230_2	0101075LRB	003017714003
naphthyl isothiocyanate	Rat	in vivo	Liver	29 day	1.5 mg/kg	Low	naphthyl isothiocyanate.29 day.Low	12345678	1	1	naphthyl isothiocyanate.1	naphthyl isothiocyanate.1.29 day	----5678	A	naphthyl isothiocyanate.A	naphthyl isothiocyanate.A.29 day	----5678	Rat230_2	0101082LRB	003017714013
naphthyl isothiocyanate	Rat	in vivo	Liver	29 day	1.5 mg/kg	Low	naphthyl isothiocyanate.29 day.Low	12345678	1	1	naphthyl isothiocyanate.1	naphthyl isothiocyanate.1.29 day	----5678	A	naphthyl isothiocyanate.A	naphthyl isothiocyanate.A.29 day	----5678	Rat230_2	0101083LRB	003017714014
naphthyl isothiocyanate	Rat	in vivo	Liver	29 day	1.5 mg/kg	Low	naphthyl isothiocyanate.29 day.Low	12345678	1	1	naphthyl isothiocyanate.1	naphthyl isothiocyanate.1.29 day	----5678	A	naphthyl isothiocyanate.A	naphthyl isothiocyanate.A.29 day	----5678	Rat230_2	0101085LRB	003017714015
naphthyl isothiocyanate	Rat	in vivo	Liver	4 day	5 mg/kg	Middle	naphthyl isothiocyanate.4 day.Middle	12345678	1	2	naphthyl isothiocyanate.2	naphthyl isothiocyanate.2.4 day	----5678	B	naphthyl isothiocyanate.B	naphthyl isothiocyanate.B.4 day	----5678	Rat230_2	0101092LRB	003017713010
naphthyl isothiocyanate	Rat	in vivo	Liver	4 day	5 mg/kg	Middle	naphthyl isothiocyanate.4 day.Middle	12345678	1	2	naphthyl isothiocyanate.2	naphthyl isothiocyanate.2.4 day	----5678	B	naphthyl isothiocyanate.B	naphthyl isothiocyanate.B.4 day	----5678	Rat230_2	0101093LRB	003017713011
naphthyl isothiocyanate	Rat	in vivo	Liver	4 day	5 mg/kg	Middle	naphthyl isothiocyanate.4 day.Middle	12345678	1	2	naphthyl isothiocyanate.2	naphthyl isothiocyanate.2.4 day	----5678	B	naphthyl isothiocyanate.B	naphthyl isothiocyanate.B.4 day	----5678	Rat230_2	0101094LRB	003017713012
naphthyl isothiocyanate	Rat	in vivo	Liver	8 day	5 mg/kg	Middle	naphthyl isothiocyanate.8 day.Middle	12345678	1	2	naphthyl isothiocyanate.2	naphthyl isothiocyanate.2.8 day	----5678	B	naphthyl isothiocyanate.B	naphthyl isothiocyanate.B.8 day	----5678	Rat230_2	0101101LRB	003017713022
naphthyl isothiocyanate	Rat	in vivo	Liver	8 day	5 mg/kg	Middle	naphthyl isothiocyanate.8 day.Middle	12345678	1	2	naphthyl isothiocyanate.2	naphthyl isothiocyanate.2.8 day	----5678	B	naphthyl isothiocyanate.B	naphthyl isothiocyanate.B.8 day	----5678	Rat230_2	0101102LRC	003017713023
naphthyl isothiocyanate	Rat	in vivo	Liver	8 day	5 mg/kg	Middle	naphthyl isothiocyanate.8 day.Middle	12345678	1	2	naphthyl isothiocyanate.2	naphthyl isothiocyanate.2.8 day	----5678	B	naphthyl isothiocyanate.B	naphthyl isothiocyanate.B.8 day	----5678	Rat230_2	0101105LRB	003017713024
naphthyl isothiocyanate	Rat	in vivo	Liver	15 day	5 mg/kg	Middle	naphthyl isothiocyanate.15 day.Middle	12345678	1	2	naphthyl isothiocyanate.2	naphthyl isothiocyanate.2.15 day	----5678	B	naphthyl isothiocyanate.B	naphthyl isothiocyanate.B.15 day	----5678	Rat230_2	0101111LRB	003017714004
naphthyl isothiocyanate	Rat	in vivo	Liver	15 day	5 mg/kg	Middle	naphthyl isothiocyanate.15 day.Middle	12345678	1	2	naphthyl isothiocyanate.2	naphthyl isothiocyanate.2.15 day	----5678	B	naphthyl isothiocyanate.B	naphthyl isothiocyanate.B.15 day	----5678	Rat230_2	0101112LRB	003017714005
naphthyl isothiocyanate	Rat	in vivo	Liver	15 day	5 mg/kg	Middle	naphthyl isothiocyanate.15 day.Middle	12345678	1	2	naphthyl isothiocyanate.2	naphthyl isothiocyanate.2.15 day	----5678	B	naphthyl isothiocyanate.B	naphthyl isothiocyanate.B.15 day	----5678	Rat230_2	0101115LRB	003017714006
naphthyl isothiocyanate	Rat	in vivo	Liver	29 day	5 mg/kg	Middle	naphthyl isothiocyanate.29 day.Middle	12345678	1	2	naphthyl isothiocyanate.2	naphthyl isothiocyanate.2.29 day	----5678	B	naphthyl isothiocyanate.B	naphthyl isothiocyanate.B.29 day	----5678	Rat230_2	0101121LRB	003017714016
naphthyl isothiocyanate	Rat	in vivo	Liver	29 day	5 mg/kg	Middle	naphthyl isothiocyanate.29 day.Middle	12345678	1	2	naphthyl isothiocyanate.2	naphthyl isothiocyanate.2.29 day	----5678	B	naphthyl isothiocyanate.B	naphthyl isothiocyanate.B.29 day	----5678	Rat230_2	0101122LRB	003017714017
naphthyl isothiocyanate	Rat	in vivo	Liver	29 day	5 mg/kg	Middle	naphthyl isothiocyanate.29 day.Middle	12345678	1	2	naphthyl isothiocyanate.2	naphthyl isothiocyanate.2.29 day	----5678	B	naphthyl isothiocyanate.B	naphthyl isothiocyanate.B.29 day	----5678	Rat230_2	0101124LRB	003017714018
naphthyl isothiocyanate	Rat	in vivo	Liver	4 day	15 mg/kg	High	naphthyl isothiocyanate.4 day.High	12345678	1	3	naphthyl isothiocyanate.3	naphthyl isothiocyanate.3.4 day	----5678	C	naphthyl isothiocyanate.C	naphthyl isothiocyanate.C.4 day	12345678	Rat230_2	0101131LRB	003017713013
naphthyl isothiocyanate	Rat	in vivo	Liver	4 day	15 mg/kg	High	naphthyl isothiocyanate.4 day.High	12345678	1	3	naphthyl isothiocyanate.3	naphthyl isothiocyanate.3.4 day	----5678	C	naphthyl isothiocyanate.C	naphthyl isothiocyanate.C.4 day	12345678	Rat230_2	0101132LRB	003017713014
naphthyl isothiocyanate	Rat	in vivo	Liver	4 day	15 mg/kg	High	naphthyl isothiocyanate.4 day.High	12345678	1	3	naphthyl isothiocyanate.3	naphthyl isothiocyanate.3.4 day	----5678	C	naphthyl isothiocyanate.C	naphthyl isothiocyanate.C.4 day	12345678	Rat230_2	0101135LRB	003017713015
naphthyl isothiocyanate	Rat	in vivo	Liver	8 day	15 mg/kg	High	naphthyl isothiocyanate.8 day.High	12345678	1	3	naphthyl isothiocyanate.3	naphthyl isothiocyanate.3.8 day	----5678	C	naphthyl isothiocyanate.C	naphthyl isothiocyanate.C.8 day	12345678	Rat230_2	0101142LRB	003017713025
naphthyl isothiocyanate	Rat	in vivo	Liver	8 day	15 mg/kg	High	naphthyl isothiocyanate.8 day.High	12345678	1	3	naphthyl isothiocyanate.3	naphthyl isothiocyanate.3.8 day	----5678	C	naphthyl isothiocyanate.C	naphthyl isothiocyanate.C.8 day	12345678	Rat230_2	0101143LRB	003017713026
naphthyl isothiocyanate	Rat	in vivo	Liver	8 day	15 mg/kg	High	naphthyl isothiocyanate.8 day.High	12345678	1	3	naphthyl isothiocyanate.3	naphthyl isothiocyanate.3.8 day	----5678	C	naphthyl isothiocyanate.C	naphthyl isothiocyanate.C.8 day	12345678	Rat230_2	0101145LRB	003017713027
naphthyl isothiocyanate	Rat	in vivo	Liver	15 day	15 mg/kg	High	naphthyl isothiocyanate.15 day.High	12345678	1	3	naphthyl isothiocyanate.3	naphthyl isothiocyanate.3.15 day	----5678	C	naphthyl isothiocyanate.C	naphthyl isothiocyanate.C.15 day	12345678	Rat230_2	0101151LRB	003017714007
naphthyl isothiocyanate	Rat	in vivo	Liver	15 day	15 mg/kg	High	naphthyl isothiocyanate.15 day.High	12345678	1	3	naphthyl isothiocyanate.3	naphthyl isothiocyanate.3.15 day	----5678	C	naphthyl isothiocyanate.C	naphthyl isothiocyanate.C.15 day	12345678	Rat230_2	0101152LRB	003017714008
naphthyl isothiocyanate	Rat	in vivo	Liver	15 day	15 mg/kg	High	naphthyl isothiocyanate.15 day.High	12345678	1	3	naphthyl isothiocyanate.3	naphthyl isothiocyanate.3.15 day	----5678	C	naphthyl isothiocyanate.C	naphthyl isothiocyanate.C.15 day	12345678	Rat230_2	0101155LRB	003017714009
naphthyl isothiocyanate	Rat	in vivo	Liver	29 day	15 mg/kg	High	naphthyl isothiocyanate.29 day.High	12345678	1	3	naphthyl isothiocyanate.3	naphthyl isothiocyanate.3.29 day	----5678	C	naphthyl isothiocyanate.C	naphthyl isothiocyanate.C.29 day	12345678	Rat230_2	0101161LRB	003017714019
naphthyl isothiocyanate	Rat	in vivo	Liver	29 day	15 mg/kg	High	naphthyl isothiocyanate.29 day.High	12345678	1	3	naphthyl isothiocyanate.3	naphthyl isothiocyanate.3.29 day	----5678	C	naphthyl isothiocyanate.C	naphthyl isothiocyanate.C.29 day	12345678	Rat230_2	0101162LRB	003017714020
naphthyl isothiocyanate	Rat	in vivo	Liver	29 day	15 mg/kg	High	naphthyl isothiocyanate.29 day.High	12345678	1	3	naphthyl isothiocyanate.3	naphthyl isothiocyanate.3.29 day	----5678	C	naphthyl isothiocyanate.C	naphthyl isothiocyanate.C.29 day	12345678	Rat230_2	0101165LRB	003017714021
allyl alcohol	Rat	in vivo	Liver	3 hr	0 mg/kg	Control	allyl alcohol.3 hr.Control	12345678	0	0	allyl alcohol.0	allyl alcohol.0.3 hr	12345678	-	allyl alcohol.-	allyl alcohol.-.3 hr	12345678	Rat230_2	0102012LRB	003017672023
allyl alcohol	Rat	in vivo	Liver	3 hr	0 mg/kg	Control	allyl alcohol.3 hr.Control	12345678	0	0	allyl alcohol.0	allyl alcohol.0.3 hr	12345678	-	allyl alcohol.-	allyl alcohol.-.3 hr	12345678	Rat230_2	0102013LRB	003017672024
allyl alcohol	Rat	in vivo	Liver	3 hr	0 mg/kg	Control	allyl alcohol.3 hr.Control	12345678	0	0	allyl alcohol.0	allyl alcohol.0.3 hr	12345678	-	allyl alcohol.-	allyl alcohol.-.3 hr	12345678	Rat230_2	0102015LRB	003017672025
allyl alcohol	Rat	in vivo	Liver	6 hr	0 mg/kg	Control	allyl alcohol.6 hr.Control	12345678	0	0	allyl alcohol.0	allyl alcohol.0.6 hr	12345678	-	allyl alcohol.-	allyl alcohol.-.6 hr	12345678	Rat230_2	0102021LRB	003017673005
allyl alcohol	Rat	in vivo	Liver	6 hr	0 mg/kg	Control	allyl alcohol.6 hr.Control	12345678	0	0	allyl alcohol.0	allyl alcohol.0.6 hr	12345678	-	allyl alcohol.-	allyl alcohol.-.6 hr	12345678	Rat230_2	0102023LRB	003017673006
allyl alcohol	Rat	in vivo	Liver	6 hr	0 mg/kg	Control	allyl alcohol.6 hr.Control	12345678	0	0	allyl alcohol.0	allyl alcohol.0.6 hr	12345678	-	allyl alcohol.-	allyl alcohol.-.6 hr	12345678	Rat230_2	0102025LRB	003017673007
allyl alcohol	Rat	in vivo	Liver	9 hr	0 mg/kg	Control	allyl alcohol.9 hr.Control	12345678	0	0	allyl alcohol.0	allyl alcohol.0.9 hr	12345678	-	allyl alcohol.-	allyl alcohol.-.9 hr	12345678	Rat230_2	0102031LRB	003017673017
allyl alcohol	Rat	in vivo	Liver	9 hr	0 mg/kg	Control	allyl alcohol.9 hr.Control	12345678	0	0	allyl alcohol.0	allyl alcohol.0.9 hr	12345678	-	allyl alcohol.-	allyl alcohol.-.9 hr	12345678	Rat230_2	0102032LRC	003017673018
allyl alcohol	Rat	in vivo	Liver	9 hr	0 mg/kg	Control	allyl alcohol.9 hr.Control	12345678	0	0	allyl alcohol.0	allyl alcohol.0.9 hr	12345678	-	allyl alcohol.-	allyl alcohol.-.9 hr	12345678	Rat230_2	0102033LRB	003017673019
allyl alcohol	Rat	in vivo	Liver	24 hr	0 mg/kg	Control	allyl alcohol.24 hr.Control	12345678	0	0	allyl alcohol.0	allyl alcohol.0.24 hr	12345678	-	allyl alcohol.-	allyl alcohol.-.24 hr	12345678	Rat230_2	0102042LRB	003017673029
allyl alcohol	Rat	in vivo	Liver	24 hr	0 mg/kg	Control	allyl alcohol.24 hr.Control	12345678	0	0	allyl alcohol.0	allyl alcohol.0.24 hr	12345678	-	allyl alcohol.-	allyl alcohol.-.24 hr	12345678	Rat230_2	0102043LRB	003017673030
allyl alcohol	Rat	in vivo	Liver	24 hr	0 mg/kg	Control	allyl alcohol.24 hr.Control	12345678	0	0	allyl alcohol.0	allyl alcohol.0.24 hr	12345678	-	allyl alcohol.-	allyl alcohol.-.24 hr	12345678	Rat230_2	0102045LRB	003017674001
allyl alcohol	Rat	in vivo	Liver	3 hr	3 mg/kg	Low	allyl alcohol.3 hr.Low	12345678	0	1	allyl alcohol.1	allyl alcohol.1.3 hr	12345678	A	allyl alcohol.A	allyl alcohol.A.3 hr	12345678	Rat230_2	0102051LRB	003017672026
allyl alcohol	Rat	in vivo	Liver	3 hr	3 mg/kg	Low	allyl alcohol.3 hr.Low	12345678	0	1	allyl alcohol.1	allyl alcohol.1.3 hr	12345678	A	allyl alcohol.A	allyl alcohol.A.3 hr	12345678	Rat230_2	0102053LRB	003017672027
allyl alcohol	Rat	in vivo	Liver	3 hr	3 mg/kg	Low	allyl alcohol.3 hr.Low	12345678	0	1	allyl alcohol.1	allyl alcohol.1.3 hr	12345678	A	allyl alcohol.A	allyl alcohol.A.3 hr	12345678	Rat230_2	0102054LRB	003017672028
allyl alcohol	Rat	in vivo	Liver	6 hr	3 mg/kg	Low	allyl alcohol.6 hr.Low	12345678	0	1	allyl alcohol.1	allyl alcohol.1.6 hr	12345678	A	allyl alcohol.A	allyl alcohol.A.6 hr	12345678	Rat230_2	0102061LRB	003017673008
allyl alcohol	Rat	in vivo	Liver	6 hr	3 mg/kg	Low	allyl alcohol.6 hr.Low	12345678	0	1	allyl alcohol.1	allyl alcohol.1.6 hr	12345678	A	allyl alcohol.A	allyl alcohol.A.6 hr	12345678	Rat230_2	0102063LRB	003017673009
allyl alcohol	Rat	in vivo	Liver	6 hr	3 mg/kg	Low	allyl alcohol.6 hr.Low	12345678	0	1	allyl alcohol.1	allyl alcohol.1.6 hr	12345678	A	allyl alcohol.A	allyl alcohol.A.6 hr	12345678	Rat230_2	0102064LRB	003017673010
allyl alcohol	Rat	in vivo	Liver	9 hr	3 mg/kg	Low	allyl alcohol.9 hr.Low	12345678	0	1	allyl alcohol.1	allyl alcohol.1.9 hr	12345678	A	allyl alcohol.A	allyl alcohol.A.9 hr	12345678	Rat230_2	0102072LRB	003017673020
allyl alcohol	Rat	in vivo	Liver	9 hr	3 mg/kg	Low	allyl alcohol.9 hr.Low	12345678	0	1	allyl alcohol.1	allyl alcohol.1.9 hr	12345678	A	allyl alcohol.A	allyl alcohol.A.9 hr	12345678	Rat230_2	0102073LRB	003017673021
allyl alcohol	Rat	in vivo	Liver	9 hr	3 mg/kg	Low	allyl alcohol.9 hr.Low	12345678	0	1	allyl alcohol.1	allyl alcohol.1.9 hr	12345678	A	allyl alcohol.A	allyl alcohol.A.9 hr	12345678	Rat230_2	0102075LRB	003017673022
allyl alcohol	Rat	in vivo	Liver	24 hr	3 mg/kg	Low	allyl alcohol.24 hr.Low	12345678	0	1	allyl alcohol.1	allyl alcohol.1.24 hr	12345678	A	allyl alcohol.A	allyl alcohol.A.24 hr	12345678	Rat230_2	0102081LRB	003017674002
allyl alcohol	Rat	in vivo	Liver	24 hr	3 mg/kg	Low	allyl alcohol.24 hr.Low	12345678	0	1	allyl alcohol.1	allyl alcohol.1.24 hr	12345678	A	allyl alcohol.A	allyl alcohol.A.24 hr	12345678	Rat230_2	0102083LRB	003017674003
allyl alcohol	Rat	in vivo	Liver	24 hr	3 mg/kg	Low	allyl alcohol.24 hr.Low	12345678	0	1	allyl alcohol.1	allyl alcohol.1.24 hr	12345678	A	allyl alcohol.A	allyl alcohol.A.24 hr	12345678	Rat230_2	0102084LRB	003017674004
allyl alcohol	Rat	in vivo	Liver	3 hr	10 mg/kg	Middle	allyl alcohol.3 hr.Middle	12345678	0	2	allyl alcohol.2	allyl alcohol.2.3 hr	12345678	B	allyl alcohol.B	allyl alcohol.B.3 hr	12345678	Rat230_2	0102091LRB	003017672029
allyl alcohol	Rat	in vivo	Liver	3 hr	10 mg/kg	Middle	allyl alcohol.3 hr.Middle	12345678	0	2	allyl alcohol.2	allyl alcohol.2.3 hr	12345678	B	allyl alcohol.B	allyl alcohol.B.3 hr	12345678	Rat230_2	0102092LRB	003017672030
allyl alcohol	Rat	in vivo	Liver	3 hr	10 mg/kg	Middle	allyl alcohol.3 hr.Middle	12345678	0	2	allyl alcohol.2	allyl alcohol.2.3 hr	12345678	B	allyl alcohol.B	allyl alcohol.B.3 hr	12345678	Rat230_2	0102093LRB	003017673001
allyl alcohol	Rat	in vivo	Liver	6 hr	10 mg/kg	Middle	allyl alcohol.6 hr.Middle	12345678	0	2	allyl alcohol.2	allyl alcohol.2.6 hr	12345678	B	allyl alcohol.B	allyl alcohol.B.6 hr	12345678	Rat230_2	0102101LRB	003017673011
allyl alcohol	Rat	in vivo	Liver	6 hr	10 mg/kg	Middle	allyl alcohol.6 hr.Middle	12345678	0	2	allyl alcohol.2	allyl alcohol.2.6 hr	12345678	B	allyl alcohol.B	allyl alcohol.B.6 hr	12345678	Rat230_2	0102102LRB	003017673012
allyl alcohol	Rat	in vivo	Liver	6 hr	10 mg/kg	Middle	allyl alcohol.6 hr.Middle	12345678	0	2	allyl alcohol.2	allyl alcohol.2.6 hr	12345678	B	allyl alcohol.B	allyl alcohol.B.6 hr	12345678	Rat230_2	0102104LRB	003017673013
allyl alcohol	Rat	in vivo	Liver	9 hr	10 mg/kg	Middle	allyl alcohol.9 hr.Middle	12345678	0	2	allyl alcohol.2	allyl alcohol.2.9 hr	12345678	B	allyl alcohol.B	allyl alcohol.B.9 hr	12345678	Rat230_2	0102112LRB	003017673023
allyl alcohol	Rat	in vivo	Liver	9 hr	10 mg/kg	Middle	allyl alcohol.9 hr.Middle	12345678	0	2	allyl alcohol.2	allyl alcohol.2.9 hr	12345678	B	allyl alcohol.B	allyl alcohol.B.9 hr	12345678	Rat230_2	0102113LRB	003017673024
allyl alcohol	Rat	in vivo	Liver	9 hr	10 mg/kg	Middle	allyl alcohol.9 hr.Middle	12345678	0	2	allyl alcohol.2	allyl alcohol.2.9 hr	12345678	B	allyl alcohol.B	allyl alcohol.B.9 hr	12345678	Rat230_2	0102115LRB	003017673025
allyl alcohol	Rat	in vivo	Liver	24 hr	10 mg/kg	Middle	allyl alcohol.24 hr.Middle	12345678	0	2	allyl alcohol.2	allyl alcohol.2.24 hr	12345678	B	allyl alcohol.B	allyl alcohol.B.24 hr	12345678	Rat230_2	0102123LRB	003017674005
allyl alcohol	Rat	in vivo	Liver	24 hr	10 mg/kg	Middle	allyl alcohol.24 hr.Middle	12345678	0	2	allyl alcohol.2	allyl alcohol.2.24 hr	12345678	B	allyl alcohol.B	allyl alcohol.B.24 hr	12345678	Rat230_2	0102124LRB	003017674006
allyl alcohol	Rat	in vivo	Liver	24 hr	10 mg/kg	Middle	allyl alcohol.24 hr.Middle	12345678	0	2	allyl alcohol.2	allyl alcohol.2.24 hr	12345678	B	allyl alcohol.B	allyl alcohol.B.24 hr	12345678	Rat230_2	0102125LRB	003017674007
allyl alcohol	Rat	in vivo	Liver	3 hr	30 mg/kg	High	allyl alcohol.3 hr.High	12345678	0	3	allyl alcohol.3	allyl alcohol.3.3 hr	12345678	C	allyl alcohol.C	allyl alcohol.C.3 hr	12345678	Rat230_2	0102131LRB	003017673002
allyl alcohol	Rat	in vivo	Liver	3 hr	30 mg/kg	High	allyl alcohol.3 hr.High	12345678	0	3	allyl alcohol.3	allyl alcohol.3.3 hr	12345678	C	allyl alcohol.C	allyl alcohol.C.3 hr	12345678	Rat230_2	0102132LRB	003017673003
allyl alcohol	Rat	in vivo	Liver	3 hr	30 mg/kg	High	allyl alcohol.3 hr.High	12345678	0	3	allyl alcohol.3	allyl alcohol.3.3 hr	12345678	C	allyl alcohol.C	allyl alcohol.C.3 hr	12345678	Rat230_2	0102135LRB	003017673004
allyl alcohol	Rat	in vivo	Liver	6 hr	30 mg/kg	High	allyl alcohol.6 hr.High	12345678	0	3	allyl alcohol.3	allyl alcohol.3.6 hr	12345678	C	allyl alcohol.C	allyl alcohol.C.6 hr	12345678	Rat230_2	0102143LRB	003017673014
allyl alcohol	Rat	in vivo	Liver	6 hr	30 mg/kg	High	allyl alcohol.6 hr.High	12345678	0	3	allyl alcohol.3	allyl alcohol.3.6 hr	12345678	C	allyl alcohol.C	allyl alcohol.C.6 hr	12345678	Rat230_2	0102144LRB	003017673015
allyl alcohol	Rat	in vivo	Liver	6 hr	30 mg/kg	High	allyl alcohol.6 hr.High	12345678	0	3	allyl alcohol.3	allyl alcohol.3.6 hr	12345678	C	allyl alcohol.C	allyl alcohol.C.6 hr	12345678	Rat230_2	0102145LRB	003017673016
allyl alcohol	Rat	in vivo	Liver	9 hr	30 mg/kg	High	allyl alcohol.9 hr.High	12345678	0	3	allyl alcohol.3	allyl alcohol.3.9 hr	12345678	C	allyl alcohol.C	allyl alcohol.C.9 hr	12345678	Rat230_2	0102151LRB	003017673026
allyl alcohol	Rat	in vivo	Liver	9 hr	30 mg/kg	High	allyl alcohol.9 hr.High	12345678	0	3	allyl alcohol.3	allyl alcohol.3.9 hr	12345678	C	allyl alcohol.C	allyl alcohol.C.9 hr	12345678	Rat230_2	0102152LRB	003017673027
allyl alcohol	Rat	in vivo	Liver	9 hr	30 mg/kg	High	allyl alcohol.9 hr.High	12345678	0	3	allyl alcohol.3	allyl alcohol.3.9 hr	12345678	C	allyl alcohol.C	allyl alcohol.C.9 hr	12345678	Rat230_2	0102154LRB	003017673028
allyl alcohol	Rat	in vivo	Liver	24 hr	30 mg/kg	High	allyl alcohol.24 hr.High	12345678	0	3	allyl alcohol.3	allyl alcohol.3.24 hr	12345678	C	allyl alcohol.C	allyl alcohol.C.24 hr	12345678	Rat230_2	0102161LRB	003017674008
allyl alcohol	Rat	in vivo	Liver	24 hr	30 mg/kg	High	allyl alcohol.24 hr.High	12345678	0	3	allyl alcohol.3	allyl alcohol.3.24 hr	12345678	C	allyl alcohol.C	allyl alcohol.C.24 hr	12345678	Rat230_2	0102163LRC	003017674009
allyl alcohol	Rat	in vivo	Liver	24 hr	30 mg/kg	High	allyl alcohol.24 hr.High	12345678	0	3	allyl alcohol.3	allyl alcohol.3.24 hr	12345678	C	allyl alcohol.C	allyl alcohol.C.24 hr	12345678	Rat230_2	0102164LRB	003017674010
allyl alcohol	Rat	in vivo	Liver	4 day	0 mg/kg	Control	allyl alcohol.4 day.Control	12345678	0	0	allyl alcohol.0	allyl alcohol.0.4 day	12345678	-	allyl alcohol.-	allyl alcohol.-.4 day	12345678	Rat230_2	0103011LRB	003017727013
allyl alcohol	Rat	in vivo	Liver	4 day	0 mg/kg	Control	allyl alcohol.4 day.Control	12345678	0	0	allyl alcohol.0	allyl alcohol.0.4 day	12345678	-	allyl alcohol.-	allyl alcohol.-.4 day	12345678	Rat230_2	0103012LRB	003017727014
allyl alcohol	Rat	in vivo	Liver	4 day	0 mg/kg	Control	allyl alcohol.4 day.Control	12345678	0	0	allyl alcohol.0	allyl alcohol.0.4 day	12345678	-	allyl alcohol.-	allyl alcohol.-.4 day	12345678	Rat230_2	0103013LRC	003017727015
allyl alcohol	Rat	in vivo	Liver	8 day	0 mg/kg	Control	allyl alcohol.8 day.Control	12345678	0	0	allyl alcohol.0	allyl alcohol.0.8 day	12345678	-	allyl alcohol.-	allyl alcohol.-.8 day	12345678	Rat230_2	0103021LRB	003017727025
allyl alcohol	Rat	in vivo	Liver	8 day	0 mg/kg	Control	allyl alcohol.8 day.Control	12345678	0	0	allyl alcohol.0	allyl alcohol.0.8 day	12345678	-	allyl alcohol.-	allyl alcohol.-.8 day	12345678	Rat230_2	0103022LRB	003017727026
allyl alcohol	Rat	in vivo	Liver	8 day	0 mg/kg	Control	allyl alcohol.8 day.Control	12345678	0	0	allyl alcohol.0	allyl alcohol.0.8 day	12345678	-	allyl alcohol.-	allyl alcohol.-.8 day	12345678	Rat230_2	0103025LRB	003017727027
allyl alcohol	Rat	in vivo	Liver	15 day	0 mg/kg	Control	allyl alcohol.15 day.Control	12345678	0	0	allyl alcohol.0	allyl alcohol.0.15 day	12345678	-	allyl alcohol.-	allyl alcohol.-.15 day	12345678	Rat230_2	0103033LRB	003017725025
allyl alcohol	Rat	in vivo	Liver	15 day	0 mg/kg	Control	allyl alcohol.15 day.Control	12345678	0	0	allyl alcohol.0	allyl alcohol.0.15 day	12345678	-	allyl alcohol.-	allyl alcohol.-.15 day	12345678	Rat230_2	0103034LRB	003017725026
allyl alcohol	Rat	in vivo	Liver	15 day	0 mg/kg	Control	allyl alcohol.15 day.Control	12345678	0	0	allyl alcohol.0	allyl alcohol.0.15 day	12345678	-	allyl alcohol.-	allyl alcohol.-.15 day	12345678	Rat230_2	0103035LRB	003017725027
allyl alcohol	Rat	in vivo	Liver	29 day	0 mg/kg	Control	allyl alcohol.29 day.Control	12345678	0	0	allyl alcohol.0	allyl alcohol.0.29 day	12345678	-	allyl alcohol.-	allyl alcohol.-.29 day	12345678	Rat230_2	0103042LRB	003017726007
allyl alcohol	Rat	in vivo	Liver	29 day	0 mg/kg	Control	allyl alcohol.29 day.Control	12345678	0	0	allyl alcohol.0	allyl alcohol.0.29 day	12345678	-	allyl alcohol.-	allyl alcohol.-.29 day	12345678	Rat230_2	0103044LRB	003017726008
allyl alcohol	Rat	in vivo	Liver	29 day	0 mg/kg	Control	allyl alcohol.29 day.Control	12345678	0	0	allyl alcohol.0	allyl alcohol.0.29 day	12345678	-	allyl alcohol.-	allyl alcohol.-.29 day	12345678	Rat230_2	0103045LRB	003017726009
allyl alcohol	Rat	in vivo	Liver	4 day	3 mg/kg	Low	allyl alcohol.4 day.Low	12345678	0	1	allyl alcohol.1	allyl alcohol.1.4 day	12345678	A	allyl alcohol.A	allyl alcohol.A.4 day	12345678	Rat230_2	0103052LRC	003017727016
allyl alcohol	Rat	in vivo	Liver	4 day	3 mg/kg	Low	allyl alcohol.4 day.Low	12345678	0	1	allyl alcohol.1	allyl alcohol.1.4 day	12345678	A	allyl alcohol.A	allyl alcohol.A.4 day	12345678	Rat230_2	0103053LRB	003017727017
allyl alcohol	Rat	in vivo	Liver	4 day	3 mg/kg	Low	allyl alcohol.4 day.Low	12345678	0	1	allyl alcohol.1	allyl alcohol.1.4 day	12345678	A	allyl alcohol.A	allyl alcohol.A.4 day	12345678	Rat230_2	0103054LRB	003017727018
allyl alcohol	Rat	in vivo	Liver	8 day	3 mg/kg	Low	allyl alcohol.8 day.Low	12345678	0	1	allyl alcohol.1	allyl alcohol.1.8 day	12345678	A	allyl alcohol.A	allyl alcohol.A.8 day	12345678	Rat230_2	0103061LRB	003017727028
allyl alcohol	Rat	in vivo	Liver	8 day	3 mg/kg	Low	allyl alcohol.8 day.Low	12345678	0	1	allyl alcohol.1	allyl alcohol.1.8 day	12345678	A	allyl alcohol.A	allyl alcohol.A.8 day	12345678	Rat230_2	0103062LRB	003017727029
allyl alcohol	Rat	in vivo	Liver	8 day	3 mg/kg	Low	allyl alcohol.8 day.Low	12345678	0	1	allyl alcohol.1	allyl alcohol.1.8 day	12345678	A	allyl alcohol.A	allyl alcohol.A.8 day	12345678	Rat230_2	0103064LRC	003017727030
allyl alcohol	Rat	in vivo	Liver	15 day	3 mg/kg	Low	allyl alcohol.15 day.Low	12345678	0	1	allyl alcohol.1	allyl alcohol.1.15 day	12345678	A	allyl alcohol.A	allyl alcohol.A.15 day	12345678	Rat230_2	0103071LRB	003017725028
allyl alcohol	Rat	in vivo	Liver	15 day	3 mg/kg	Low	allyl alcohol.15 day.Low	12345678	0	1	allyl alcohol.1	allyl alcohol.1.15 day	12345678	A	allyl alcohol.A	allyl alcohol.A.15 day	12345678	Rat230_2	0103073LRB	003017725029
allyl alcohol	Rat	in vivo	Liver	15 day	3 mg/kg	Low	allyl alcohol.15 day.Low	12345678	0	1	allyl alcohol.1	allyl alcohol.1.15 day	12345678	A	allyl alcohol.A	allyl alcohol.A.15 day	12345678	Rat230_2	0103074LRB	003017725030
allyl alcohol	Rat	in vivo	Liver	29 day	3 mg/kg	Low	allyl alcohol.29 day.Low	12345678	0	1	allyl alcohol.1	allyl alcohol.1.29 day	12345678	A	allyl alcohol.A	allyl alcohol.A.29 day	12345678	Rat230_2	0103082LRB	003017726010
allyl alcohol	Rat	in vivo	Liver	29 day	3 mg/kg	Low	allyl alcohol.29 day.Low	12345678	0	1	allyl alcohol.1	allyl alcohol.1.29 day	12345678	A	allyl alcohol.A	allyl alcohol.A.29 day	12345678	Rat230_2	0103083LRB	003017726011
allyl alcohol	Rat	in vivo	Liver	29 day	3 mg/kg	Low	allyl alcohol.29 day.Low	12345678	0	1	allyl alcohol.1	allyl alcohol.1.29 day	12345678	A	allyl alcohol.A	allyl alcohol.A.29 day	12345678	Rat230_2	0103085LRB	003017726012
allyl alcohol	Rat	in vivo	Liver	4 day	10 mg/kg	Middle	allyl alcohol.4 day.Middle	12345678	0	2	allyl alcohol.2	allyl alcohol.2.4 day	12345678	B	allyl alcohol.B	allyl alcohol.B.4 day	12345678	Rat230_2	0103091LRB	003017727019
allyl alcohol	Rat	in vivo	Liver	4 day	10 mg/kg	Middle	allyl alcohol.4 day.Middle	12345678	0	2	allyl alcohol.2	allyl alcohol.2.4 day	12345678	B	allyl alcohol.B	allyl alcohol.B.4 day	12345678	Rat230_2	0103092LRB	003017727020
allyl alcohol	Rat	in vivo	Liver	4 day	10 mg/kg	Middle	allyl alcohol.4 day.Middle	12345678	0	2	allyl alcohol.2	allyl alcohol.2.4 day	12345678	B	allyl alcohol.B	allyl alcohol.B.4 day	12345678	Rat230_2	0103093LRC	003017727021
allyl alcohol	Rat	in vivo	Liver	8 day	10 mg/kg	Middle	allyl alcohol.8 day.Middle	12345678	0	2	allyl alcohol.2	allyl alcohol.2.8 day	12345678	B	allyl alcohol.B	allyl alcohol.B.8 day	12345678	Rat230_2	0103101LRB	003017728001
allyl alcohol	Rat	in vivo	Liver	8 day	10 mg/kg	Middle	allyl alcohol.8 day.Middle	12345678	0	2	allyl alcohol.2	allyl alcohol.2.8 day	12345678	B	allyl alcohol.B	allyl alcohol.B.8 day	12345678	Rat230_2	0103104LRB	003017728002
allyl alcohol	Rat	in vivo	Liver	8 day	10 mg/kg	Middle	allyl alcohol.8 day.Middle	12345678	0	2	allyl alcohol.2	allyl alcohol.2.8 day	12345678	B	allyl alcohol.B	allyl alcohol.B.8 day	12345678	Rat230_2	0103105LRB	003017728003
allyl alcohol	Rat	in vivo	Liver	15 day	10 mg/kg	Middle	allyl alcohol.15 day.Middle	12345678	0	2	allyl alcohol.2	allyl alcohol.2.15 day	12345678	B	allyl alcohol.B	allyl alcohol.B.15 day	12345678	Rat230_2	0103111LRB	003017726001
allyl alcohol	Rat	in vivo	Liver	15 day	10 mg/kg	Middle	allyl alcohol.15 day.Middle	12345678	0	2	allyl alcohol.2	allyl alcohol.2.15 day	12345678	B	allyl alcohol.B	allyl alcohol.B.15 day	12345678	Rat230_2	0103112LRB	003017726002
allyl alcohol	Rat	in vivo	Liver	15 day	10 mg/kg	Middle	allyl alcohol.15 day.Middle	12345678	0	2	allyl alcohol.2	allyl alcohol.2.15 day	12345678	B	allyl alcohol.B	allyl alcohol.B.15 day	12345678	Rat230_2	0103115LRB	003017726003
allyl alcohol	Rat	in vivo	Liver	29 day	10 mg/kg	Middle	allyl alcohol.29 day.Middle	12345678	0	2	allyl alcohol.2	allyl alcohol.2.29 day	12345678	B	allyl alcohol.B	allyl alcohol.B.29 day	12345678	Rat230_2	0103122LRB	003017726013
allyl alcohol	Rat	in vivo	Liver	29 day	10 mg/kg	Middle	allyl alcohol.29 day.Middle	12345678	0	2	allyl alcohol.2	allyl alcohol.2.29 day	12345678	B	allyl alcohol.B	allyl alcohol.B.29 day	12345678	Rat230_2	0103123LRB	003017726014
allyl alcohol	Rat	in vivo	Liver	29 day	10 mg/kg	Middle	allyl alcohol.29 day.Middle	12345678	0	2	allyl alcohol.2	allyl alcohol.2.29 day	12345678	B	allyl alcohol.B	allyl alcohol.B.29 day	12345678	Rat230_2	0103125LRB	003017726015
allyl alcohol	Rat	in vivo	Liver	4 day	30 mg/kg	High	allyl alcohol.4 day.High	12345678	0	3	allyl alcohol.3	allyl alcohol.3.4 day	12345678	C	allyl alcohol.C	allyl alcohol.C.4 day	12345678	Rat230_2	0103133LRC	003017727022
allyl alcohol	Rat	in vivo	Liver	4 day	30 mg/kg	High	allyl alcohol.4 day.High	12345678	0	3	allyl alcohol.3	allyl alcohol.3.4 day	12345678	C	allyl alcohol.C	allyl alcohol.C.4 day	12345678	Rat230_2	0103134LRB	003017727023
allyl alcohol	Rat	in vivo	Liver	4 day	30 mg/kg	High	allyl alcohol.4 day.High	12345678	0	3	allyl alcohol.3	allyl alcohol.3.4 day	12345678	C	allyl alcohol.C	allyl alcohol.C.4 day	12345678	Rat230_2	0103135LRB	003017727024
allyl alcohol	Rat	in vivo	Liver	8 day	30 mg/kg	High	allyl alcohol.8 day.High	12345678	0	3	allyl alcohol.3	allyl alcohol.3.8 day	12345678	C	allyl alcohol.C	allyl alcohol.C.8 day	12345678	Rat230_2	0103141LRB	003017728004
allyl alcohol	Rat	in vivo	Liver	8 day	30 mg/kg	High	allyl alcohol.8 day.High	12345678	0	3	allyl alcohol.3	allyl alcohol.3.8 day	12345678	C	allyl alcohol.C	allyl alcohol.C.8 day	12345678	Rat230_2	0103142LRB	003017728005
allyl alcohol	Rat	in vivo	Liver	8 day	30 mg/kg	High	allyl alcohol.8 day.High	12345678	0	3	allyl alcohol.3	allyl alcohol.3.8 day	12345678	C	allyl alcohol.C	allyl alcohol.C.8 day	12345678	Rat230_2	0103144LRB	003017728006
allyl alcohol	Rat	in vivo	Liver	15 day	30 mg/kg	High	allyl alcohol.15 day.High	12345678	0	3	allyl alcohol.3	allyl alcohol.3.15 day	12345678	C	allyl alcohol.C	allyl alcohol.C.15 day	12345678	Rat230_2	0103153LRB	003017726004
allyl alcohol	Rat	in vivo	Liver	15 day	30 mg/kg	High	allyl alcohol.15 day.High	12345678	0	3	allyl alcohol.3	allyl alcohol.3.15 day	12345678	C	allyl alcohol.C	allyl alcohol.C.15 day	12345678	Rat230_2	0103154LRB	003017726005
allyl alcohol	Rat	in vivo	Liver	15 day	30 mg/kg	High	allyl alcohol.15 day.High	12345678	0	3	allyl alcohol.3	allyl alcohol.3.15 day	12345678	C	allyl alcohol.C	allyl alcohol.C.15 day	12345678	Rat230_2	0103155LRB	003017726006
allyl alcohol	Rat	in vivo	Liver	29 day	30 mg/kg	High	allyl alcohol.29 day.High	12345678	0	3	allyl alcohol.3	allyl alcohol.3.29 day	12345678	C	allyl alcohol.C	allyl alcohol.C.29 day	12345678	Rat230_2	0103162LRB	003017726016
allyl alcohol	Rat	in vivo	Liver	29 day	30 mg/kg	High	allyl alcohol.29 day.High	12345678	0	3	allyl alcohol.3	allyl alcohol.3.29 day	12345678	C	allyl alcohol.C	allyl alcohol.C.29 day	12345678	Rat230_2	0103163LRB	003017726017
allyl alcohol	Rat	in vivo	Liver	29 day	30 mg/kg	High	allyl alcohol.29 day.High	12345678	0	3	allyl alcohol.3	allyl alcohol.3.29 day	12345678	C	allyl alcohol.C	allyl alcohol.C.29 day	12345678	Rat230_2	0103164LRB	003017726018
indomethacin	Rat	in vivo	Liver	4 day	0 mg/kg	Control	indomethacin.4 day.Control	12345678	1	0	indomethacin.0	indomethacin.0.4 day	12345678	-	indomethacin.-	indomethacin.-.4 day	12345678	Rat230_2	0113011LRB	003017706025
indomethacin	Rat	in vivo	Liver	4 day	0 mg/kg	Control	indomethacin.4 day.Control	12345678	1	0	indomethacin.0	indomethacin.0.4 day	12345678	-	indomethacin.-	indomethacin.-.4 day	12345678	Rat230_2	0113012LRB	003017706026
indomethacin	Rat	in vivo	Liver	4 day	0 mg/kg	Control	indomethacin.4 day.Control	12345678	1	0	indomethacin.0	indomethacin.0.4 day	12345678	-	indomethacin.-	indomethacin.-.4 day	12345678	Rat230_2	0113014LRB	003017706027
indomethacin	Rat	in vivo	Liver	8 day	0 mg/kg	Control	indomethacin.8 day.Control	12345678	1	0	indomethacin.0	indomethacin.0.8 day	12345678	-	indomethacin.-	indomethacin.-.8 day	12345678	Rat230_2	0113021LRB	003017707007
indomethacin	Rat	in vivo	Liver	8 day	0 mg/kg	Control	indomethacin.8 day.Control	12345678	1	0	indomethacin.0	indomethacin.0.8 day	12345678	-	indomethacin.-	indomethacin.-.8 day	12345678	Rat230_2	0113023LRC	003017707008
indomethacin	Rat	in vivo	Liver	8 day	0 mg/kg	Control	indomethacin.8 day.Control	12345678	1	0	indomethacin.0	indomethacin.0.8 day	12345678	-	indomethacin.-	indomethacin.-.8 day	12345678	Rat230_2	0113024LRB	003017707009
indomethacin	Rat	in vivo	Liver	15 day	0 mg/kg	Control	indomethacin.15 day.Control	12345678	1	0	indomethacin.0	indomethacin.0.15 day	12345678	-	indomethacin.-	indomethacin.-.15 day	12345678	Rat230_2	0113031LRB	003017708013
indomethacin	Rat	in vivo	Liver	15 day	0 mg/kg	Control	indomethacin.15 day.Control	12345678	1	0	indomethacin.0	indomethacin.0.15 day	12345678	-	indomethacin.-	indomethacin.-.15 day	12345678	Rat230_2	0113033LRB	003017708014
indomethacin	Rat	in vivo	Liver	15 day	0 mg/kg	Control	indomethacin.15 day.Control	12345678	1	0	indomethacin.0	indomethacin.0.15 day	12345678	-	indomethacin.-	indomethacin.-.15 day	12345678	Rat230_2	0113035LRB	003017708015
indomethacin	Rat	in vivo	Liver	29 day	0 mg/kg	Control	indomethacin.29 day.Control	12345678	1	0	indomethacin.0	indomethacin.0.29 day	12345678	-	indomethacin.-	indomethacin.-.29 day	12345678	Rat230_2	0113041LRB	003017708025
indomethacin	Rat	in vivo	Liver	29 day	0 mg/kg	Control	indomethacin.29 day.Control	12345678	1	0	indomethacin.0	indomethacin.0.29 day	12345678	-	indomethacin.-	indomethacin.-.29 day	12345678	Rat230_2	0113042LRB	003017708026
indomethacin	Rat	in vivo	Liver	29 day	0 mg/kg	Control	indomethacin.29 day.Control	12345678	1	0	indomethacin.0	indomethacin.0.29 day	12345678	-	indomethacin.-	indomethacin.-.29 day	12345678	Rat230_2	0113044LRB	003017708027
indomethacin	Rat	in vivo	Liver	4 day	0.5 mg/kg	Low	indomethacin.4 day.Low	12345678	1	1	indomethacin.1	indomethacin.1.4 day	----5678	A	indomethacin.A	indomethacin.A.4 day	----5678	Rat230_2	0113051LRB	003017706028
indomethacin	Rat	in vivo	Liver	4 day	0.5 mg/kg	Low	indomethacin.4 day.Low	12345678	1	1	indomethacin.1	indomethacin.1.4 day	----5678	A	indomethacin.A	indomethacin.A.4 day	----5678	Rat230_2	0113052LRB	003017706029
indomethacin	Rat	in vivo	Liver	4 day	0.5 mg/kg	Low	indomethacin.4 day.Low	12345678	1	1	indomethacin.1	indomethacin.1.4 day	----5678	A	indomethacin.A	indomethacin.A.4 day	----5678	Rat230_2	0113055LRB	003017706030
indomethacin	Rat	in vivo	Liver	8 day	0.5 mg/kg	Low	indomethacin.8 day.Low	12345678	1	1	indomethacin.1	indomethacin.1.8 day	----5678	A	indomethacin.A	indomethacin.A.8 day	----5678	Rat230_2	0113063LRB	003017707010
indomethacin	Rat	in vivo	Liver	8 day	0.5 mg/kg	Low	indomethacin.8 day.Low	12345678	1	1	indomethacin.1	indomethacin.1.8 day	----5678	A	indomethacin.A	indomethacin.A.8 day	----5678	Rat230_2	0113064LRB	003017707011
indomethacin	Rat	in vivo	Liver	8 day	0.5 mg/kg	Low	indomethacin.8 day.Low	12345678	1	1	indomethacin.1	indomethacin.1.8 day	----5678	A	indomethacin.A	indomethacin.A.8 day	----5678	Rat230_2	0113065LRB	003017707012
indomethacin	Rat	in vivo	Liver	15 day	0.5 mg/kg	Low	indomethacin.15 day.Low	12345678	1	1	indomethacin.1	indomethacin.1.15 day	----5678	A	indomethacin.A	indomethacin.A.15 day	----5678	Rat230_2	0113072LRB	003017708016
indomethacin	Rat	in vivo	Liver	15 day	0.5 mg/kg	Low	indomethacin.15 day.Low	12345678	1	1	indomethacin.1	indomethacin.1.15 day	----5678	A	indomethacin.A	indomethacin.A.15 day	----5678	Rat230_2	0113073LRB	003017708017
indomethacin	Rat	in vivo	Liver	15 day	0.5 mg/kg	Low	indomethacin.15 day.Low	12345678	1	1	indomethacin.1	indomethacin.1.15 day	----5678	A	indomethacin.A	indomethacin.A.15 day	----5678	Rat230_2	0113075LRB	003017708018
indomethacin	Rat	in vivo	Liver	29 day	0.5 mg/kg	Low	indomethacin.29 day.Low	12345678	1	1	indomethacin.1	indomethacin.1.29 day	----5678	A	indomethacin.A	indomethacin.A.29 day	----5678	Rat230_2	0113081LRB	003017708028
indomethacin	Rat	in vivo	Liver	29 day	0.5 mg/kg	Low	indomethacin.29 day.Low	12345678	1	1	indomethacin.1	indomethacin.1.29 day	----5678	A	indomethacin.A	indomethacin.A.29 day	----5678	Rat230_2	0113082LRB	003017708029
indomethacin	Rat	in vivo	Liver	29 day	0.5 mg/kg	Low	indomethacin.29 day.Low	12345678	1	1	indomethacin.1	indomethacin.1.29 day	----5678	A	indomethacin.A	indomethacin.A.29 day	----5678	Rat230_2	0113084LRB	003017708030
indomethacin	Rat	in vivo	Liver	4 day	1.6 mg/kg	Middle	indomethacin.4 day.Middle	12345678	1	2	indomethacin.2	indomethacin.2.4 day	----5678	B	indomethacin.B	indomethacin.B.4 day	----5678	Rat230_2	0113091LRB	003017707001
indomethacin	Rat	in vivo	Liver	4 day	1.6 mg/kg	Middle	indomethacin.4 day.Middle	12345678	1	2	indomethacin.2	indomethacin.2.4 day	----5678	B	indomethacin.B	indomethacin.B.4 day	----5678	Rat230_2	0113093LRB	003017707002
indomethacin	Rat	in vivo	Liver	4 day	1.6 mg/kg	Middle	indomethacin.4 day.Middle	12345678	1	2	indomethacin.2	indomethacin.2.4 day	----5678	B	indomethacin.B	indomethacin.B.4 day	----5678	Rat230_2	0113095LRB	003017707003
indomethacin	Rat	in vivo	Liver	8 day	1.6 mg/kg	Middle	indomethacin.8 day.Middle	12345678	1	2	indomethacin.2	indomethacin.2.8 day	----5678	B	indomethacin.B	indomethacin.B.8 day	----5678	Rat230_2	0113101LRB	003017707013
indomethacin	Rat	in vivo	Liver	8 day	1.6 mg/kg	Middle	indomethacin.8 day.Middle	12345678	1	2	indomethacin.2	indomethacin.2.8 day	----5678	B	indomethacin.B	indomethacin.B.8 day	----5678	Rat230_2	0113102LRB	003017707014
indomethacin	Rat	in vivo	Liver	8 day	1.6 mg/kg	Middle	indomethacin.8 day.Middle	12345678	1	2	indomethacin.2	indomethacin.2.8 day	----5678	B	indomethacin.B	indomethacin.B.8 day	----5678	Rat230_2	0113104LRB	003017707015
indomethacin	Rat	in vivo	Liver	15 day	1.6 mg/kg	Middle	indomethacin.15 day.Middle	12345678	1	2	indomethacin.2	indomethacin.2.15 day	----5678	B	indomethacin.B	indomethacin.B.15 day	----5678	Rat230_2	0113111LRB	003017708019
indomethacin	Rat	in vivo	Liver	15 day	1.6 mg/kg	Middle	indomethacin.15 day.Middle	12345678	1	2	indomethacin.2	indomethacin.2.15 day	----5678	B	indomethacin.B	indomethacin.B.15 day	----5678	Rat230_2	0113112LRB	003017708020
indomethacin	Rat	in vivo	Liver	15 day	1.6 mg/kg	Middle	indomethacin.15 day.Middle	12345678	1	2	indomethacin.2	indomethacin.2.15 day	----5678	B	indomethacin.B	indomethacin.B.15 day	----5678	Rat230_2	0113114LRB	003017708021
indomethacin	Rat	in vivo	Liver	29 day	1.6 mg/kg	Middle	indomethacin.29 day.Middle	12345678	1	2	indomethacin.2	indomethacin.2.29 day	----5678	B	indomethacin.B	indomethacin.B.29 day	----5678	Rat230_2	0113121LRB	003017709001
indomethacin	Rat	in vivo	Liver	29 day	1.6 mg/kg	Middle	indomethacin.29 day.Middle	12345678	1	2	indomethacin.2	indomethacin.2.29 day	----5678	B	indomethacin.B	indomethacin.B.29 day	----5678	Rat230_2	0113124LRB	003017709002
indomethacin	Rat	in vivo	Liver	29 day	1.6 mg/kg	Middle	indomethacin.29 day.Middle	12345678	1	2	indomethacin.2	indomethacin.2.29 day	----5678	B	indomethacin.B	indomethacin.B.29 day	----5678	Rat230_2	0113125LRB	003017709003
indomethacin	Rat	in vivo	Liver	4 day	5 mg/kg	High	indomethacin.4 day.High	12345678	1	3	indomethacin.3	indomethacin.3.4 day	----567X	C	indomethacin.C	indomethacin.C.4 day	1234567X	Rat230_2	0113131LRC	003017707004
indomethacin	Rat	in vivo	Liver	4 day	5 mg/kg	High	indomethacin.4 day.High	12345678	1	3	indomethacin.3	indomethacin.3.4 day	----567X	C	indomethacin.C	indomethacin.C.4 day	1234567X	Rat230_2	0113132LRC	003017707005
indomethacin	Rat	in vivo	Liver	4 day	5 mg/kg	High	indomethacin.4 day.High	12345678	1	3	indomethacin.3	indomethacin.3.4 day	----567X	C	indomethacin.C	indomethacin.C.4 day	1234567X	Rat230_2	0113134LRB	003017707006
indomethacin	Rat	in vivo	Liver	8 day	5 mg/kg	High	indomethacin.8 day.High	12345678	1	3	indomethacin.3	indomethacin.3.8 day	----567X	C	indomethacin.C	indomethacin.C.8 day	1234567X	Rat230_2	0113141LRB	003017707016
indomethacin	Rat	in vivo	Liver	8 day	5 mg/kg	High	indomethacin.8 day.High	12345678	1	3	indomethacin.3	indomethacin.3.8 day	----567X	C	indomethacin.C	indomethacin.C.8 day	1234567X	Rat230_2	0113144LRB	003017707017
indomethacin	Rat	in vivo	Liver	8 day	5 mg/kg	High	indomethacin.8 day.High	12345678	1	3	indomethacin.3	indomethacin.3.8 day	----567X	C	indomethacin.C	indomethacin.C.8 day	1234567X	Rat230_2	0113145LRB	003017707018
indomethacin	Rat	in vivo	Liver	15 day	5 mg/kg	High	indomethacin.15 day.High	12345678	1	3	indomethacin.3	indomethacin.3.15 day	----567X	C	indomethacin.C	indomethacin.C.15 day	1234567X	Rat230_2	0113154LRB	003017708022
indomethacin	Rat	in vivo	Liver	15 day	5 mg/kg	High	indomethacin.15 day.High	12345678	1	3	indomethacin.3	indomethacin.3.15 day	----567X	C	indomethacin.C	indomethacin.C.15 day	1234567X	Rat230_2	0113161LRB	003017708023
indomethacin	Rat	in vivo	Liver	15 day	5 mg/kg	High	indomethacin.15 day.High	12345678	1	3	indomethacin.3	indomethacin.3.15 day	----567X	C	indomethacin.C	indomethacin.C.15 day	1234567X	Rat230_2	0113163LRB	003017708024
chlorpromazine	Rat	in vivo	Liver	4 day	0 mg/kg	Control	chlorpromazine.4 day.Control	12345678	1	0	chlorpromazine.0	chlorpromazine.0.4 day	12345678	-	chlorpromazine.-	chlorpromazine.-.4 day	12345678	Rat230_2	0115012LRB	003017738017
chlorpromazine	Rat	in vivo	Liver	4 day	0 mg/kg	Control	chlorpromazine.4 day.Control	12345678	1	0	chlorpromazine.0	chlorpromazine.0.4 day	12345678	-	chlorpromazine.-	chlorpromazine.-.4 day	12345678	Rat230_2	0115013LRB	003017738018
chlorpromazine	Rat	in vivo	Liver	4 day	0 mg/kg	Control	chlorpromazine.4 day.Control	12345678	1	0	chlorpromazine.0	chlorpromazine.0.4 day	12345678	-	chlorpromazine.-	chlorpromazine.-.4 day	12345678	Rat230_2	0115014LRB	003017738019
chlorpromazine	Rat	in vivo	Liver	8 day	0 mg/kg	Control	chlorpromazine.8 day.Control	12345678	1	0	chlorpromazine.0	chlorpromazine.0.8 day	12345678	-	chlorpromazine.-	chlorpromazine.-.8 day	12345678	Rat230_2	0115021LRB	003017738029
chlorpromazine	Rat	in vivo	Liver	8 day	0 mg/kg	Control	chlorpromazine.8 day.Control	12345678	1	0	chlorpromazine.0	chlorpromazine.0.8 day	12345678	-	chlorpromazine.-	chlorpromazine.-.8 day	12345678	Rat230_2	0115024LRB	003017738030
chlorpromazine	Rat	in vivo	Liver	8 day	0 mg/kg	Control	chlorpromazine.8 day.Control	12345678	1	0	chlorpromazine.0	chlorpromazine.0.8 day	12345678	-	chlorpromazine.-	chlorpromazine.-.8 day	12345678	Rat230_2	0115025LRB	003017739001
chlorpromazine	Rat	in vivo	Liver	15 day	0 mg/kg	Control	chlorpromazine.15 day.Control	12345678	1	0	chlorpromazine.0	chlorpromazine.0.15 day	12345678	-	chlorpromazine.-	chlorpromazine.-.15 day	12345678	Rat230_2	0115031LRB	003017739011
chlorpromazine	Rat	in vivo	Liver	15 day	0 mg/kg	Control	chlorpromazine.15 day.Control	12345678	1	0	chlorpromazine.0	chlorpromazine.0.15 day	12345678	-	chlorpromazine.-	chlorpromazine.-.15 day	12345678	Rat230_2	0115032LRC	003017739012
chlorpromazine	Rat	in vivo	Liver	15 day	0 mg/kg	Control	chlorpromazine.15 day.Control	12345678	1	0	chlorpromazine.0	chlorpromazine.0.15 day	12345678	-	chlorpromazine.-	chlorpromazine.-.15 day	12345678	Rat230_2	0115034LRB	003017739013
chlorpromazine	Rat	in vivo	Liver	29 day	0 mg/kg	Control	chlorpromazine.29 day.Control	12345678	1	0	chlorpromazine.0	chlorpromazine.0.29 day	12345678	-	chlorpromazine.-	chlorpromazine.-.29 day	12345678	Rat230_2	0115042LRB	003017739023
chlorpromazine	Rat	in vivo	Liver	29 day	0 mg/kg	Control	chlorpromazine.29 day.Control	12345678	1	0	chlorpromazine.0	chlorpromazine.0.29 day	12345678	-	chlorpromazine.-	chlorpromazine.-.29 day	12345678	Rat230_2	0115043LRB	003017739024
chlorpromazine	Rat	in vivo	Liver	29 day	0 mg/kg	Control	chlorpromazine.29 day.Control	12345678	1	0	chlorpromazine.0	chlorpromazine.0.29 day	12345678	-	chlorpromazine.-	chlorpromazine.-.29 day	12345678	Rat230_2	0115045LRB	003017739025
chlorpromazine	Rat	in vivo	Liver	4 day	4.5 mg/kg	Low	chlorpromazine.4 day.Low	12345678	1	1	chlorpromazine.1	chlorpromazine.1.4 day	----5678	A	chlorpromazine.A	chlorpromazine.A.4 day	----5678	Rat230_2	0115051LRB	003017738020
chlorpromazine	Rat	in vivo	Liver	4 day	4.5 mg/kg	Low	chlorpromazine.4 day.Low	12345678	1	1	chlorpromazine.1	chlorpromazine.1.4 day	----5678	A	chlorpromazine.A	chlorpromazine.A.4 day	----5678	Rat230_2	0115054LRB	003017738021
chlorpromazine	Rat	in vivo	Liver	4 day	4.5 mg/kg	Low	chlorpromazine.4 day.Low	12345678	1	1	chlorpromazine.1	chlorpromazine.1.4 day	----5678	A	chlorpromazine.A	chlorpromazine.A.4 day	----5678	Rat230_2	0115055LRB	003017738022
chlorpromazine	Rat	in vivo	Liver	8 day	4.5 mg/kg	Low	chlorpromazine.8 day.Low	12345678	1	1	chlorpromazine.1	chlorpromazine.1.8 day	----5678	A	chlorpromazine.A	chlorpromazine.A.8 day	----5678	Rat230_2	0115062LRB	003017739002
chlorpromazine	Rat	in vivo	Liver	8 day	4.5 mg/kg	Low	chlorpromazine.8 day.Low	12345678	1	1	chlorpromazine.1	chlorpromazine.1.8 day	----5678	A	chlorpromazine.A	chlorpromazine.A.8 day	----5678	Rat230_2	0115063LRB	003017739003
chlorpromazine	Rat	in vivo	Liver	8 day	4.5 mg/kg	Low	chlorpromazine.8 day.Low	12345678	1	1	chlorpromazine.1	chlorpromazine.1.8 day	----5678	A	chlorpromazine.A	chlorpromazine.A.8 day	----5678	Rat230_2	0115064LRB	003017739004
chlorpromazine	Rat	in vivo	Liver	15 day	4.5 mg/kg	Low	chlorpromazine.15 day.Low	12345678	1	1	chlorpromazine.1	chlorpromazine.1.15 day	----5678	A	chlorpromazine.A	chlorpromazine.A.15 day	----5678	Rat230_2	0115072LRB	003017739014
chlorpromazine	Rat	in vivo	Liver	15 day	4.5 mg/kg	Low	chlorpromazine.15 day.Low	12345678	1	1	chlorpromazine.1	chlorpromazine.1.15 day	----5678	A	chlorpromazine.A	chlorpromazine.A.15 day	----5678	Rat230_2	0115073LRB	003017739015
chlorpromazine	Rat	in vivo	Liver	15 day	4.5 mg/kg	Low	chlorpromazine.15 day.Low	12345678	1	1	chlorpromazine.1	chlorpromazine.1.15 day	----5678	A	chlorpromazine.A	chlorpromazine.A.15 day	----5678	Rat230_2	0115074LRB	003017739016
chlorpromazine	Rat	in vivo	Liver	29 day	4.5 mg/kg	Low	chlorpromazine.29 day.Low	12345678	1	1	chlorpromazine.1	chlorpromazine.1.29 day	----5678	A	chlorpromazine.A	chlorpromazine.A.29 day	----5678	Rat230_2	0115082LRB	003017739026
chlorpromazine	Rat	in vivo	Liver	29 day	4.5 mg/kg	Low	chlorpromazine.29 day.Low	12345678	1	1	chlorpromazine.1	chlorpromazine.1.29 day	----5678	A	chlorpromazine.A	chlorpromazine.A.29 day	----5678	Rat230_2	0115083LRB	003017739027
chlorpromazine	Rat	in vivo	Liver	29 day	4.5 mg/kg	Low	chlorpromazine.29 day.Low	12345678	1	1	chlorpromazine.1	chlorpromazine.1.29 day	----5678	A	chlorpromazine.A	chlorpromazine.A.29 day	----5678	Rat230_2	0115084LRB	003017739028
chlorpromazine	Rat	in vivo	Liver	4 day	15 mg/kg	Middle	chlorpromazine.4 day.Middle	12345678	1	2	chlorpromazine.2	chlorpromazine.2.4 day	----5678	B	chlorpromazine.B	chlorpromazine.B.4 day	----5678	Rat230_2	0115091LRB	003017738023
chlorpromazine	Rat	in vivo	Liver	4 day	15 mg/kg	Middle	chlorpromazine.4 day.Middle	12345678	1	2	chlorpromazine.2	chlorpromazine.2.4 day	----5678	B	chlorpromazine.B	chlorpromazine.B.4 day	----5678	Rat230_2	0115092LRB	003017738024
chlorpromazine	Rat	in vivo	Liver	4 day	15 mg/kg	Middle	chlorpromazine.4 day.Middle	12345678	1	2	chlorpromazine.2	chlorpromazine.2.4 day	----5678	B	chlorpromazine.B	chlorpromazine.B.4 day	----5678	Rat230_2	0115094LRB	003017738025
chlorpromazine	Rat	in vivo	Liver	8 day	15 mg/kg	Middle	chlorpromazine.8 day.Middle	12345678	1	2	chlorpromazine.2	chlorpromazine.2.8 day	----5678	B	chlorpromazine.B	chlorpromazine.B.8 day	----5678	Rat230_2	0115102LRB	003017739005
chlorpromazine	Rat	in vivo	Liver	8 day	15 mg/kg	Middle	chlorpromazine.8 day.Middle	12345678	1	2	chlorpromazine.2	chlorpromazine.2.8 day	----5678	B	chlorpromazine.B	chlorpromazine.B.8 day	----5678	Rat230_2	0115103LRB	003017739006
chlorpromazine	Rat	in vivo	Liver	8 day	15 mg/kg	Middle	chlorpromazine.8 day.Middle	12345678	1	2	chlorpromazine.2	chlorpromazine.2.8 day	----5678	B	chlorpromazine.B	chlorpromazine.B.8 day	----5678	Rat230_2	0115104LRB	003017739007
chlorpromazine	Rat	in vivo	Liver	15 day	15 mg/kg	Middle	chlorpromazine.15 day.Middle	12345678	1	2	chlorpromazine.2	chlorpromazine.2.15 day	----5678	B	chlorpromazine.B	chlorpromazine.B.15 day	----5678	Rat230_2	0115111LRB	003017739017
chlorpromazine	Rat	in vivo	Liver	15 day	15 mg/kg	Middle	chlorpromazine.15 day.Middle	12345678	1	2	chlorpromazine.2	chlorpromazine.2.15 day	----5678	B	chlorpromazine.B	chlorpromazine.B.15 day	----5678	Rat230_2	0115114LRB	003017739018
chlorpromazine	Rat	in vivo	Liver	15 day	15 mg/kg	Middle	chlorpromazine.15 day.Middle	12345678	1	2	chlorpromazine.2	chlorpromazine.2.15 day	----5678	B	chlorpromazine.B	chlorpromazine.B.15 day	----5678	Rat230_2	0115115LRB	003017739019
chlorpromazine	Rat	in vivo	Liver	29 day	15 mg/kg	Middle	chlorpromazine.29 day.Middle	12345678	1	2	chlorpromazine.2	chlorpromazine.2.29 day	----5678	B	chlorpromazine.B	chlorpromazine.B.29 day	----5678	Rat230_2	0115122LRB	003017739029
chlorpromazine	Rat	in vivo	Liver	29 day	15 mg/kg	Middle	chlorpromazine.29 day.Middle	12345678	1	2	chlorpromazine.2	chlorpromazine.2.29 day	----5678	B	chlorpromazine.B	chlorpromazine.B.29 day	----5678	Rat230_2	0115124LRB	003017739030
chlorpromazine	Rat	in vivo	Liver	29 day	15 mg/kg	Middle	chlorpromazine.29 day.Middle	12345678	1	2	chlorpromazine.2	chlorpromazine.2.29 day	----5678	B	chlorpromazine.B	chlorpromazine.B.29 day	----5678	Rat230_2	0115125LRB	003017740001
chlorpromazine	Rat	in vivo	Liver	4 day	45 mg/kg	High	chlorpromazine.4 day.High	12345678	1	3	chlorpromazine.3	chlorpromazine.3.4 day	----5678	C	chlorpromazine.C	chlorpromazine.C.4 day	12345678	Rat230_2	0115131LRC	003017738026
chlorpromazine	Rat	in vivo	Liver	4 day	45 mg/kg	High	chlorpromazine.4 day.High	12345678	1	3	chlorpromazine.3	chlorpromazine.3.4 day	----5678	C	chlorpromazine.C	chlorpromazine.C.4 day	12345678	Rat230_2	0115132LRB	003017738027
chlorpromazine	Rat	in vivo	Liver	4 day	45 mg/kg	High	chlorpromazine.4 day.High	12345678	1	3	chlorpromazine.3	chlorpromazine.3.4 day	----5678	C	chlorpromazine.C	chlorpromazine.C.4 day	12345678	Rat230_2	0115134LRC	003017738028
chlorpromazine	Rat	in vivo	Liver	8 day	45 mg/kg	High	chlorpromazine.8 day.High	12345678	1	3	chlorpromazine.3	chlorpromazine.3.8 day	----5678	C	chlorpromazine.C	chlorpromazine.C.8 day	12345678	Rat230_2	0115141LRB	003017739008
chlorpromazine	Rat	in vivo	Liver	8 day	45 mg/kg	High	chlorpromazine.8 day.High	12345678	1	3	chlorpromazine.3	chlorpromazine.3.8 day	----5678	C	chlorpromazine.C	chlorpromazine.C.8 day	12345678	Rat230_2	0115143LRB	003017739009
chlorpromazine	Rat	in vivo	Liver	8 day	45 mg/kg	High	chlorpromazine.8 day.High	12345678	1	3	chlorpromazine.3	chlorpromazine.3.8 day	----5678	C	chlorpromazine.C	chlorpromazine.C.8 day	12345678	Rat230_2	0115145LRB	003017739010
chlorpromazine	Rat	in vivo	Liver	15 day	45 mg/kg	High	chlorpromazine.15 day.High	12345678	1	3	chlorpromazine.3	chlorpromazine.3.15 day	----5678	C	chlorpromazine.C	chlorpromazine.C.15 day	12345678	Rat230_2	0115151LRB	003017739020
chlorpromazine	Rat	in vivo	Liver	15 day	45 mg/kg	High	chlorpromazine.15 day.High	12345678	1	3	chlorpromazine.3	chlorpromazine.3.15 day	----5678	C	chlorpromazine.C	chlorpromazine.C.15 day	12345678	Rat230_2	0115154LRC	003017739021
chlorpromazine	Rat	in vivo	Liver	15 day	45 mg/kg	High	chlorpromazine.15 day.High	12345678	1	3	chlorpromazine.3	chlorpromazine.3.15 day	----5678	C	chlorpromazine.C	chlorpromazine.C.15 day	12345678	Rat230_2	0115155LRB	003017739022
chlorpromazine	Rat	in vivo	Liver	29 day	45 mg/kg	High	chlorpromazine.29 day.High	12345678	1	3	chlorpromazine.3	chlorpromazine.3.29 day	----5678	C	chlorpromazine.C	chlorpromazine.C.29 day	12345678	Rat230_2	0115161LRB	003017740002
chlorpromazine	Rat	in vivo	Liver	29 day	45 mg/kg	High	chlorpromazine.29 day.High	12345678	1	3	chlorpromazine.3	chlorpromazine.3.29 day	----5678	C	chlorpromazine.C	chlorpromazine.C.29 day	12345678	Rat230_2	0115163LRB	003017741001
chlorpromazine	Rat	in vivo	Liver	29 day	45 mg/kg	High	chlorpromazine.29 day.High	12345678	1	3	chlorpromazine.3	chlorpromazine.3.29 day	----5678	C	chlorpromazine.C	chlorpromazine.C.29 day	12345678	Rat230_2	0115165LRB	003017741002
thioacetamide	Rat	in vivo	Liver	3 hr	0 mg/kg	Control	thioacetamide.3 hr.Control	12345678	0	0	thioacetamide.0	thioacetamide.0.3 hr	12345678	-	thioacetamide.-	thioacetamide.-.3 hr	12345678	Rat230_2	0116011LRB	003017655026
thioacetamide	Rat	in vivo	Liver	3 hr	0 mg/kg	Control	thioacetamide.3 hr.Control	12345678	0	0	thioacetamide.0	thioacetamide.0.3 hr	12345678	-	thioacetamide.-	thioacetamide.-.3 hr	12345678	Rat230_2	0116012LRB	003017655027
thioacetamide	Rat	in vivo	Liver	3 hr	0 mg/kg	Control	thioacetamide.3 hr.Control	12345678	0	0	thioacetamide.0	thioacetamide.0.3 hr	12345678	-	thioacetamide.-	thioacetamide.-.3 hr	12345678	Rat230_2	0116013LRB	003017655028
thioacetamide	Rat	in vivo	Liver	6 hr	0 mg/kg	Control	thioacetamide.6 hr.Control	12345678	0	0	thioacetamide.0	thioacetamide.0.6 hr	12345678	-	thioacetamide.-	thioacetamide.-.6 hr	12345678	Rat230_2	0116021LRB	003017656008
thioacetamide	Rat	in vivo	Liver	6 hr	0 mg/kg	Control	thioacetamide.6 hr.Control	12345678	0	0	thioacetamide.0	thioacetamide.0.6 hr	12345678	-	thioacetamide.-	thioacetamide.-.6 hr	12345678	Rat230_2	0116022LRB	003017656009
thioacetamide	Rat	in vivo	Liver	6 hr	0 mg/kg	Control	thioacetamide.6 hr.Control	12345678	0	0	thioacetamide.0	thioacetamide.0.6 hr	12345678	-	thioacetamide.-	thioacetamide.-.6 hr	12345678	Rat230_2	0116024LRB	003017656010
thioacetamide	Rat	in vivo	Liver	9 hr	0 mg/kg	Control	thioacetamide.9 hr.Control	12345678	0	0	thioacetamide.0	thioacetamide.0.9 hr	12345678	-	thioacetamide.-	thioacetamide.-.9 hr	12345678	Rat230_2	0116032LRB	003017663006
thioacetamide	Rat	in vivo	Liver	9 hr	0 mg/kg	Control	thioacetamide.9 hr.Control	12345678	0	0	thioacetamide.0	thioacetamide.0.9 hr	12345678	-	thioacetamide.-	thioacetamide.-.9 hr	12345678	Rat230_2	0116034LRB	003017663007
thioacetamide	Rat	in vivo	Liver	9 hr	0 mg/kg	Control	thioacetamide.9 hr.Control	12345678	0	0	thioacetamide.0	thioacetamide.0.9 hr	12345678	-	thioacetamide.-	thioacetamide.-.9 hr	12345678	Rat230_2	0116035LRB	003017663008
thioacetamide	Rat	in vivo	Liver	24 hr	0 mg/kg	Control	thioacetamide.24 hr.Control	12345678	0	0	thioacetamide.0	thioacetamide.0.24 hr	12345678	-	thioacetamide.-	thioacetamide.-.24 hr	12345678	Rat230_2	0116041LRC	003017663018
thioacetamide	Rat	in vivo	Liver	24 hr	0 mg/kg	Control	thioacetamide.24 hr.Control	12345678	0	0	thioacetamide.0	thioacetamide.0.24 hr	12345678	-	thioacetamide.-	thioacetamide.-.24 hr	12345678	Rat230_2	0116043LRB	003017663019
thioacetamide	Rat	in vivo	Liver	24 hr	0 mg/kg	Control	thioacetamide.24 hr.Control	12345678	0	0	thioacetamide.0	thioacetamide.0.24 hr	12345678	-	thioacetamide.-	thioacetamide.-.24 hr	12345678	Rat230_2	0116044LRB	003017663020
thioacetamide	Rat	in vivo	Liver	3 hr	4.5 mg/kg	Low	thioacetamide.3 hr.Low	12345678	0	1	thioacetamide.1	thioacetamide.1.3 hr	12345678	A	thioacetamide.A	thioacetamide.A.3 hr	12345678	Rat230_2	0116051LRB	003017655029
thioacetamide	Rat	in vivo	Liver	3 hr	4.5 mg/kg	Low	thioacetamide.3 hr.Low	12345678	0	1	thioacetamide.1	thioacetamide.1.3 hr	12345678	A	thioacetamide.A	thioacetamide.A.3 hr	12345678	Rat230_2	0116054LRB	003017655030
thioacetamide	Rat	in vivo	Liver	3 hr	4.5 mg/kg	Low	thioacetamide.3 hr.Low	12345678	0	1	thioacetamide.1	thioacetamide.1.3 hr	12345678	A	thioacetamide.A	thioacetamide.A.3 hr	12345678	Rat230_2	0116055LRB	003017656001
thioacetamide	Rat	in vivo	Liver	6 hr	4.5 mg/kg	Low	thioacetamide.6 hr.Low	12345678	0	1	thioacetamide.1	thioacetamide.1.6 hr	12345678	A	thioacetamide.A	thioacetamide.A.6 hr	12345678	Rat230_2	0116061LRB	003017656011
thioacetamide	Rat	in vivo	Liver	6 hr	4.5 mg/kg	Low	thioacetamide.6 hr.Low	12345678	0	1	thioacetamide.1	thioacetamide.1.6 hr	12345678	A	thioacetamide.A	thioacetamide.A.6 hr	12345678	Rat230_2	0116062LRB	003017656012
thioacetamide	Rat	in vivo	Liver	6 hr	4.5 mg/kg	Low	thioacetamide.6 hr.Low	12345678	0	1	thioacetamide.1	thioacetamide.1.6 hr	12345678	A	thioacetamide.A	thioacetamide.A.6 hr	12345678	Rat230_2	0116065LRB	003017656013
thioacetamide	Rat	in vivo	Liver	9 hr	4.5 mg/kg	Low	thioacetamide.9 hr.Low	12345678	0	1	thioacetamide.1	thioacetamide.1.9 hr	12345678	A	thioacetamide.A	thioacetamide.A.9 hr	12345678	Rat230_2	0116071LRB	003017663009
thioacetamide	Rat	in vivo	Liver	9 hr	4.5 mg/kg	Low	thioacetamide.9 hr.Low	12345678	0	1	thioacetamide.1	thioacetamide.1.9 hr	12345678	A	thioacetamide.A	thioacetamide.A.9 hr	12345678	Rat230_2	0116073LRB	003017663010
thioacetamide	Rat	in vivo	Liver	9 hr	4.5 mg/kg	Low	thioacetamide.9 hr.Low	12345678	0	1	thioacetamide.1	thioacetamide.1.9 hr	12345678	A	thioacetamide.A	thioacetamide.A.9 hr	12345678	Rat230_2	0116075LRB	003017663011
thioacetamide	Rat	in vivo	Liver	24 hr	4.5 mg/kg	Low	thioacetamide.24 hr.Low	12345678	0	1	thioacetamide.1	thioacetamide.1.24 hr	12345678	A	thioacetamide.A	thioacetamide.A.24 hr	12345678	Rat230_2	0116081LRA	003017663021
thioacetamide	Rat	in vivo	Liver	24 hr	4.5 mg/kg	Low	thioacetamide.24 hr.Low	12345678	0	1	thioacetamide.1	thioacetamide.1.24 hr	12345678	A	thioacetamide.A	thioacetamide.A.24 hr	12345678	Rat230_2	0116084LRB	003017663022
thioacetamide	Rat	in vivo	Liver	24 hr	4.5 mg/kg	Low	thioacetamide.24 hr.Low	12345678	0	1	thioacetamide.1	thioacetamide.1.24 hr	12345678	A	thioacetamide.A	thioacetamide.A.24 hr	12345678	Rat230_2	0116085LRB	003017663023
thioacetamide	Rat	in vivo	Liver	3 hr	15 mg/kg	Middle	thioacetamide.3 hr.Middle	12345678	0	2	thioacetamide.2	thioacetamide.2.3 hr	12345678	B	thioacetamide.B	thioacetamide.B.3 hr	12345678	Rat230_2	0116091LRB	003017656002
thioacetamide	Rat	in vivo	Liver	3 hr	15 mg/kg	Middle	thioacetamide.3 hr.Middle	12345678	0	2	thioacetamide.2	thioacetamide.2.3 hr	12345678	B	thioacetamide.B	thioacetamide.B.3 hr	12345678	Rat230_2	0116092LRB	003017656003
thioacetamide	Rat	in vivo	Liver	3 hr	15 mg/kg	Middle	thioacetamide.3 hr.Middle	12345678	0	2	thioacetamide.2	thioacetamide.2.3 hr	12345678	B	thioacetamide.B	thioacetamide.B.3 hr	12345678	Rat230_2	0116094LRB	003017656004
thioacetamide	Rat	in vivo	Liver	6 hr	15 mg/kg	Middle	thioacetamide.6 hr.Middle	12345678	0	2	thioacetamide.2	thioacetamide.2.6 hr	12345678	B	thioacetamide.B	thioacetamide.B.6 hr	12345678	Rat230_2	0116101LRB	003017656014
thioacetamide	Rat	in vivo	Liver	6 hr	15 mg/kg	Middle	thioacetamide.6 hr.Middle	12345678	0	2	thioacetamide.2	thioacetamide.2.6 hr	12345678	B	thioacetamide.B	thioacetamide.B.6 hr	12345678	Rat230_2	0116103LRB	003017656015
thioacetamide	Rat	in vivo	Liver	6 hr	15 mg/kg	Middle	thioacetamide.6 hr.Middle	12345678	0	2	thioacetamide.2	thioacetamide.2.6 hr	12345678	B	thioacetamide.B	thioacetamide.B.6 hr	12345678	Rat230_2	0116105LRC	003017656016
thioacetamide	Rat	in vivo	Liver	9 hr	15 mg/kg	Middle	thioacetamide.9 hr.Middle	12345678	0	2	thioacetamide.2	thioacetamide.2.9 hr	12345678	B	thioacetamide.B	thioacetamide.B.9 hr	12345678	Rat230_2	0116112LRB	003017663012
thioacetamide	Rat	in vivo	Liver	9 hr	15 mg/kg	Middle	thioacetamide.9 hr.Middle	12345678	0	2	thioacetamide.2	thioacetamide.2.9 hr	12345678	B	thioacetamide.B	thioacetamide.B.9 hr	12345678	Rat230_2	0116113LRB	003017663013
thioacetamide	Rat	in vivo	Liver	9 hr	15 mg/kg	Middle	thioacetamide.9 hr.Middle	12345678	0	2	thioacetamide.2	thioacetamide.2.9 hr	12345678	B	thioacetamide.B	thioacetamide.B.9 hr	12345678	Rat230_2	0116114LRB	003017663014
thioacetamide	Rat	in vivo	Liver	24 hr	15 mg/kg	Middle	thioacetamide.24 hr.Middle	12345678	0	2	thioacetamide.2	thioacetamide.2.24 hr	12345678	B	thioacetamide.B	thioacetamide.B.24 hr	12345678	Rat230_2	0116122LRB	003017663024
thioacetamide	Rat	in vivo	Liver	24 hr	15 mg/kg	Middle	thioacetamide.24 hr.Middle	12345678	0	2	thioacetamide.2	thioacetamide.2.24 hr	12345678	B	thioacetamide.B	thioacetamide.B.24 hr	12345678	Rat230_2	0116124LRC	003017663025
thioacetamide	Rat	in vivo	Liver	24 hr	15 mg/kg	Middle	thioacetamide.24 hr.Middle	12345678	0	2	thioacetamide.2	thioacetamide.2.24 hr	12345678	B	thioacetamide.B	thioacetamide.B.24 hr	12345678	Rat230_2	0116125LRB	003017663026
thioacetamide	Rat	in vivo	Liver	3 hr	45 mg/kg	High	thioacetamide.3 hr.High	12345678	0	3	thioacetamide.3	thioacetamide.3.3 hr	12345678	C	thioacetamide.C	thioacetamide.C.3 hr	12345678	Rat230_2	0116131LRB	003017656005
thioacetamide	Rat	in vivo	Liver	3 hr	45 mg/kg	High	thioacetamide.3 hr.High	12345678	0	3	thioacetamide.3	thioacetamide.3.3 hr	12345678	C	thioacetamide.C	thioacetamide.C.3 hr	12345678	Rat230_2	0116132LRB	003017656006
thioacetamide	Rat	in vivo	Liver	3 hr	45 mg/kg	High	thioacetamide.3 hr.High	12345678	0	3	thioacetamide.3	thioacetamide.3.3 hr	12345678	C	thioacetamide.C	thioacetamide.C.3 hr	12345678	Rat230_2	0116134LRB	003017656007
thioacetamide	Rat	in vivo	Liver	6 hr	45 mg/kg	High	thioacetamide.6 hr.High	12345678	0	3	thioacetamide.3	thioacetamide.3.6 hr	12345678	C	thioacetamide.C	thioacetamide.C.6 hr	12345678	Rat230_2	0116141LRB	003017656017
thioacetamide	Rat	in vivo	Liver	6 hr	45 mg/kg	High	thioacetamide.6 hr.High	12345678	0	3	thioacetamide.3	thioacetamide.3.6 hr	12345678	C	thioacetamide.C	thioacetamide.C.6 hr	12345678	Rat230_2	0116144LRB	003017656018
thioacetamide	Rat	in vivo	Liver	6 hr	45 mg/kg	High	thioacetamide.6 hr.High	12345678	0	3	thioacetamide.3	thioacetamide.3.6 hr	12345678	C	thioacetamide.C	thioacetamide.C.6 hr	12345678	Rat230_2	0116145LRC	003017656019
thioacetamide	Rat	in vivo	Liver	9 hr	45 mg/kg	High	thioacetamide.9 hr.High	12345678	0	3	thioacetamide.3	thioacetamide.3.9 hr	12345678	C	thioacetamide.C	thioacetamide.C.9 hr	12345678	Rat230_2	0116151LRB	003017663015
thioacetamide	Rat	in vivo	Liver	9 hr	45 mg/kg	High	thioacetamide.9 hr.High	12345678	0	3	thioacetamide.3	thioacetamide.3.9 hr	12345678	C	thioacetamide.C	thioacetamide.C.9 hr	12345678	Rat230_2	0116152LRC	003017663016
thioacetamide	Rat	in vivo	Liver	9 hr	45 mg/kg	High	thioacetamide.9 hr.High	12345678	0	3	thioacetamide.3	thioacetamide.3.9 hr	12345678	C	thioacetamide.C	thioacetamide.C.9 hr	12345678	Rat230_2	0116155LRB	003017663017
thioacetamide	Rat	in vivo	Liver	24 hr	45 mg/kg	High	thioacetamide.24 hr.High	12345678	0	3	thioacetamide.3	thioacetamide.3.24 hr	12345678	C	thioacetamide.C	thioacetamide.C.24 hr	12345678	Rat230_2	0116163LRC	003017663027
thioacetamide	Rat	in vivo	Liver	24 hr	45 mg/kg	High	thioacetamide.24 hr.High	12345678	0	3	thioacetamide.3	thioacetamide.3.24 hr	12345678	C	thioacetamide.C	thioacetamide.C.24 hr	12345678	Rat230_2	0116164LRB	003017663028
thioacetamide	Rat	in vivo	Liver	24 hr	45 mg/kg	High	thioacetamide.24 hr.High	12345678	0	3	thioacetamide.3	thioacetamide.3.24 hr	12345678	C	thioacetamide.C	thioacetamide.C.24 hr	12345678	Rat230_2	0116165LRB	003017663029
thioacetamide	Rat	in vivo	Liver	4 day	0 mg/kg	Control	thioacetamide.4 day.Control	12345678	0	0	thioacetamide.0	thioacetamide.0.4 day	12345678	-	thioacetamide.-	thioacetamide.-.4 day	12345678	Rat230_2	0117011LRB	003017664024
thioacetamide	Rat	in vivo	Liver	4 day	0 mg/kg	Control	thioacetamide.4 day.Control	12345678	0	0	thioacetamide.0	thioacetamide.0.4 day	12345678	-	thioacetamide.-	thioacetamide.-.4 day	12345678	Rat230_2	0117012LRB	003017664025
thioacetamide	Rat	in vivo	Liver	4 day	0 mg/kg	Control	thioacetamide.4 day.Control	12345678	0	0	thioacetamide.0	thioacetamide.0.4 day	12345678	-	thioacetamide.-	thioacetamide.-.4 day	12345678	Rat230_2	0117014LRB	003017664026
thioacetamide	Rat	in vivo	Liver	8 day	0 mg/kg	Control	thioacetamide.8 day.Control	12345678	0	0	thioacetamide.0	thioacetamide.0.8 day	12345678	-	thioacetamide.-	thioacetamide.-.8 day	12345678	Rat230_2	0117022LRB	003017665006
thioacetamide	Rat	in vivo	Liver	8 day	0 mg/kg	Control	thioacetamide.8 day.Control	12345678	0	0	thioacetamide.0	thioacetamide.0.8 day	12345678	-	thioacetamide.-	thioacetamide.-.8 day	12345678	Rat230_2	0117024LRC	003017665007
thioacetamide	Rat	in vivo	Liver	8 day	0 mg/kg	Control	thioacetamide.8 day.Control	12345678	0	0	thioacetamide.0	thioacetamide.0.8 day	12345678	-	thioacetamide.-	thioacetamide.-.8 day	12345678	Rat230_2	0117025LRB	003017665008
thioacetamide	Rat	in vivo	Liver	15 day	0 mg/kg	Control	thioacetamide.15 day.Control	12345678	0	0	thioacetamide.0	thioacetamide.0.15 day	12345678	-	thioacetamide.-	thioacetamide.-.15 day	12345678	Rat230_2	0117031LRB	003017674011
thioacetamide	Rat	in vivo	Liver	15 day	0 mg/kg	Control	thioacetamide.15 day.Control	12345678	0	0	thioacetamide.0	thioacetamide.0.15 day	12345678	-	thioacetamide.-	thioacetamide.-.15 day	12345678	Rat230_2	0117033LRB	003017674012
thioacetamide	Rat	in vivo	Liver	15 day	0 mg/kg	Control	thioacetamide.15 day.Control	12345678	0	0	thioacetamide.0	thioacetamide.0.15 day	12345678	-	thioacetamide.-	thioacetamide.-.15 day	12345678	Rat230_2	0117035LRB	003017674013
thioacetamide	Rat	in vivo	Liver	29 day	0 mg/kg	Control	thioacetamide.29 day.Control	12345678	0	0	thioacetamide.0	thioacetamide.0.29 day	12345678	-	thioacetamide.-	thioacetamide.-.29 day	12345678	Rat230_2	0117041LRB	003017674023
thioacetamide	Rat	in vivo	Liver	29 day	0 mg/kg	Control	thioacetamide.29 day.Control	12345678	0	0	thioacetamide.0	thioacetamide.0.29 day	12345678	-	thioacetamide.-	thioacetamide.-.29 day	12345678	Rat230_2	0117044LRB	003017674024
thioacetamide	Rat	in vivo	Liver	29 day	0 mg/kg	Control	thioacetamide.29 day.Control	12345678	0	0	thioacetamide.0	thioacetamide.0.29 day	12345678	-	thioacetamide.-	thioacetamide.-.29 day	12345678	Rat230_2	0117045LRB	003017674025
thioacetamide	Rat	in vivo	Liver	4 day	4.5 mg/kg	Low	thioacetamide.4 day.Low	12345678	0	1	thioacetamide.1	thioacetamide.1.4 day	12345678	A	thioacetamide.A	thioacetamide.A.4 day	12345678	Rat230_2	0117052LRB	003017664027
thioacetamide	Rat	in vivo	Liver	4 day	4.5 mg/kg	Low	thioacetamide.4 day.Low	12345678	0	1	thioacetamide.1	thioacetamide.1.4 day	12345678	A	thioacetamide.A	thioacetamide.A.4 day	12345678	Rat230_2	0117054LRB	003017664028
thioacetamide	Rat	in vivo	Liver	4 day	4.5 mg/kg	Low	thioacetamide.4 day.Low	12345678	0	1	thioacetamide.1	thioacetamide.1.4 day	12345678	A	thioacetamide.A	thioacetamide.A.4 day	12345678	Rat230_2	0117055LRB	003017664029
thioacetamide	Rat	in vivo	Liver	8 day	4.5 mg/kg	Low	thioacetamide.8 day.Low	12345678	0	1	thioacetamide.1	thioacetamide.1.8 day	12345678	A	thioacetamide.A	thioacetamide.A.8 day	12345678	Rat230_2	0117063LRB	003017665009
thioacetamide	Rat	in vivo	Liver	8 day	4.5 mg/kg	Low	thioacetamide.8 day.Low	12345678	0	1	thioacetamide.1	thioacetamide.1.8 day	12345678	A	thioacetamide.A	thioacetamide.A.8 day	12345678	Rat230_2	0117064LRB	003017665010
thioacetamide	Rat	in vivo	Liver	8 day	4.5 mg/kg	Low	thioacetamide.8 day.Low	12345678	0	1	thioacetamide.1	thioacetamide.1.8 day	12345678	A	thioacetamide.A	thioacetamide.A.8 day	12345678	Rat230_2	0117065LRB	003017665011
thioacetamide	Rat	in vivo	Liver	15 day	4.5 mg/kg	Low	thioacetamide.15 day.Low	12345678	0	1	thioacetamide.1	thioacetamide.1.15 day	12345678	A	thioacetamide.A	thioacetamide.A.15 day	12345678	Rat230_2	0117071LRB	003017674014
thioacetamide	Rat	in vivo	Liver	15 day	4.5 mg/kg	Low	thioacetamide.15 day.Low	12345678	0	1	thioacetamide.1	thioacetamide.1.15 day	12345678	A	thioacetamide.A	thioacetamide.A.15 day	12345678	Rat230_2	0117074LRB	003017674015
thioacetamide	Rat	in vivo	Liver	15 day	4.5 mg/kg	Low	thioacetamide.15 day.Low	12345678	0	1	thioacetamide.1	thioacetamide.1.15 day	12345678	A	thioacetamide.A	thioacetamide.A.15 day	12345678	Rat230_2	0117075LRB	003017674016
thioacetamide	Rat	in vivo	Liver	29 day	4.5 mg/kg	Low	thioacetamide.29 day.Low	12345678	0	1	thioacetamide.1	thioacetamide.1.29 day	12345678	A	thioacetamide.A	thioacetamide.A.29 day	12345678	Rat230_2	0117081LRB	003017674026
thioacetamide	Rat	in vivo	Liver	29 day	4.5 mg/kg	Low	thioacetamide.29 day.Low	12345678	0	1	thioacetamide.1	thioacetamide.1.29 day	12345678	A	thioacetamide.A	thioacetamide.A.29 day	12345678	Rat230_2	0117082LRB	003017674027
thioacetamide	Rat	in vivo	Liver	29 day	4.5 mg/kg	Low	thioacetamide.29 day.Low	12345678	0	1	thioacetamide.1	thioacetamide.1.29 day	12345678	A	thioacetamide.A	thioacetamide.A.29 day	12345678	Rat230_2	0117083LRB	003017674028
thioacetamide	Rat	in vivo	Liver	4 day	15 mg/kg	Middle	thioacetamide.4 day.Middle	12345678	0	2	thioacetamide.2	thioacetamide.2.4 day	12345678	B	thioacetamide.B	thioacetamide.B.4 day	12345678	Rat230_2	0117093LRB	003017664030
thioacetamide	Rat	in vivo	Liver	4 day	15 mg/kg	Middle	thioacetamide.4 day.Middle	12345678	0	2	thioacetamide.2	thioacetamide.2.4 day	12345678	B	thioacetamide.B	thioacetamide.B.4 day	12345678	Rat230_2	0117094LRB	003017665001
thioacetamide	Rat	in vivo	Liver	4 day	15 mg/kg	Middle	thioacetamide.4 day.Middle	12345678	0	2	thioacetamide.2	thioacetamide.2.4 day	12345678	B	thioacetamide.B	thioacetamide.B.4 day	12345678	Rat230_2	0117095LRB	003017665002
thioacetamide	Rat	in vivo	Liver	8 day	15 mg/kg	Middle	thioacetamide.8 day.Middle	12345678	0	2	thioacetamide.2	thioacetamide.2.8 day	12345678	B	thioacetamide.B	thioacetamide.B.8 day	12345678	Rat230_2	0117101LRB	003017665012
thioacetamide	Rat	in vivo	Liver	8 day	15 mg/kg	Middle	thioacetamide.8 day.Middle	12345678	0	2	thioacetamide.2	thioacetamide.2.8 day	12345678	B	thioacetamide.B	thioacetamide.B.8 day	12345678	Rat230_2	0117102LRB	003017665013
thioacetamide	Rat	in vivo	Liver	8 day	15 mg/kg	Middle	thioacetamide.8 day.Middle	12345678	0	2	thioacetamide.2	thioacetamide.2.8 day	12345678	B	thioacetamide.B	thioacetamide.B.8 day	12345678	Rat230_2	0117104LRB	003017665014
thioacetamide	Rat	in vivo	Liver	15 day	15 mg/kg	Middle	thioacetamide.15 day.Middle	12345678	0	2	thioacetamide.2	thioacetamide.2.15 day	12345678	B	thioacetamide.B	thioacetamide.B.15 day	12345678	Rat230_2	0117111LRB	003017674017
thioacetamide	Rat	in vivo	Liver	15 day	15 mg/kg	Middle	thioacetamide.15 day.Middle	12345678	0	2	thioacetamide.2	thioacetamide.2.15 day	12345678	B	thioacetamide.B	thioacetamide.B.15 day	12345678	Rat230_2	0117113LRB	003017674018
thioacetamide	Rat	in vivo	Liver	15 day	15 mg/kg	Middle	thioacetamide.15 day.Middle	12345678	0	2	thioacetamide.2	thioacetamide.2.15 day	12345678	B	thioacetamide.B	thioacetamide.B.15 day	12345678	Rat230_2	0117115LRB	003017674019
thioacetamide	Rat	in vivo	Liver	29 day	15 mg/kg	Middle	thioacetamide.29 day.Middle	12345678	0	2	thioacetamide.2	thioacetamide.2.29 day	12345678	B	thioacetamide.B	thioacetamide.B.29 day	12345678	Rat230_2	0117122LRB	003017674029
thioacetamide	Rat	in vivo	Liver	29 day	15 mg/kg	Middle	thioacetamide.29 day.Middle	12345678	0	2	thioacetamide.2	thioacetamide.2.29 day	12345678	B	thioacetamide.B	thioacetamide.B.29 day	12345678	Rat230_2	0117123LRB	003017674030
thioacetamide	Rat	in vivo	Liver	29 day	15 mg/kg	Middle	thioacetamide.29 day.Middle	12345678	0	2	thioacetamide.2	thioacetamide.2.29 day	12345678	B	thioacetamide.B	thioacetamide.B.29 day	12345678	Rat230_2	0117124LRB	003017675001
thioacetamide	Rat	in vivo	Liver	4 day	45 mg/kg	High	thioacetamide.4 day.High	12345678	0	3	thioacetamide.3	thioacetamide.3.4 day	12345678	C	thioacetamide.C	thioacetamide.C.4 day	12345678	Rat230_2	0117131LRB	003017665003
thioacetamide	Rat	in vivo	Liver	4 day	45 mg/kg	High	thioacetamide.4 day.High	12345678	0	3	thioacetamide.3	thioacetamide.3.4 day	12345678	C	thioacetamide.C	thioacetamide.C.4 day	12345678	Rat230_2	0117132LRB	003017665004
thioacetamide	Rat	in vivo	Liver	4 day	45 mg/kg	High	thioacetamide.4 day.High	12345678	0	3	thioacetamide.3	thioacetamide.3.4 day	12345678	C	thioacetamide.C	thioacetamide.C.4 day	12345678	Rat230_2	0117134LRB	003017665005
thioacetamide	Rat	in vivo	Liver	8 day	45 mg/kg	High	thioacetamide.8 day.High	12345678	0	3	thioacetamide.3	thioacetamide.3.8 day	12345678	C	thioacetamide.C	thioacetamide.C.8 day	12345678	Rat230_2	0117141LRB	003017665015
thioacetamide	Rat	in vivo	Liver	8 day	45 mg/kg	High	thioacetamide.8 day.High	12345678	0	3	thioacetamide.3	thioacetamide.3.8 day	12345678	C	thioacetamide.C	thioacetamide.C.8 day	12345678	Rat230_2	0117143LRC	003017665016
thioacetamide	Rat	in vivo	Liver	8 day	45 mg/kg	High	thioacetamide.8 day.High	12345678	0	3	thioacetamide.3	thioacetamide.3.8 day	12345678	C	thioacetamide.C	thioacetamide.C.8 day	12345678	Rat230_2	0117144LRB	003017665017
thioacetamide	Rat	in vivo	Liver	15 day	45 mg/kg	High	thioacetamide.15 day.High	12345678	0	3	thioacetamide.3	thioacetamide.3.15 day	12345678	C	thioacetamide.C	thioacetamide.C.15 day	12345678	Rat230_2	0117151LRB	003017674020
thioacetamide	Rat	in vivo	Liver	15 day	45 mg/kg	High	thioacetamide.15 day.High	12345678	0	3	thioacetamide.3	thioacetamide.3.15 day	12345678	C	thioacetamide.C	thioacetamide.C.15 day	12345678	Rat230_2	0117152LRB	003017674021
thioacetamide	Rat	in vivo	Liver	15 day	45 mg/kg	High	thioacetamide.15 day.High	12345678	0	3	thioacetamide.3	thioacetamide.3.15 day	12345678	C	thioacetamide.C	thioacetamide.C.15 day	12345678	Rat230_2	0117153LRB	003017674022
thioacetamide	Rat	in vivo	Liver	29 day	45 mg/kg	High	thioacetamide.29 day.High	12345678	0	3	thioacetamide.3	thioacetamide.3.29 day	12345678	C	thioacetamide.C	thioacetamide.C.29 day	12345678	Rat230_2	0117161LRB	003017675002
thioacetamide	Rat	in vivo	Liver	29 day	45 mg/kg	High	thioacetamide.29 day.High	12345678	0	3	thioacetamide.3	thioacetamide.3.29 day	12345678	C	thioacetamide.C	thioacetamide.C.29 day	12345678	Rat230_2	0117162LRB	003017675003
thioacetamide	Rat	in vivo	Liver	29 day	45 mg/kg	High	thioacetamide.29 day.High	12345678	0	3	thioacetamide.3	thioacetamide.3.29 day	12345678	C	thioacetamide.C	thioacetamide.C.29 day	12345678	Rat230_2	0117163LRB	003017675004
omeprazole	Rat	in vivo	Liver	3 hr	0 mg/kg	Control	omeprazole.3 hr.Control	12345678	0	0	omeprazole.0	omeprazole.0.3 hr	12345678	-	omeprazole.-	omeprazole.-.3 hr	12345678	Rat230_2	0123011LRC	003017668023
omeprazole	Rat	in vivo	Liver	3 hr	0 mg/kg	Control	omeprazole.3 hr.Control	12345678	0	0	omeprazole.0	omeprazole.0.3 hr	12345678	-	omeprazole.-	omeprazole.-.3 hr	12345678	Rat230_2	0123012LRB	003017668024
omeprazole	Rat	in vivo	Liver	3 hr	0 mg/kg	Control	omeprazole.3 hr.Control	12345678	0	0	omeprazole.0	omeprazole.0.3 hr	12345678	-	omeprazole.-	omeprazole.-.3 hr	12345678	Rat230_2	0123015LRB	003017668025
omeprazole	Rat	in vivo	Liver	6 hr	0 mg/kg	Control	omeprazole.6 hr.Control	12345678	0	0	omeprazole.0	omeprazole.0.6 hr	12345678	-	omeprazole.-	omeprazole.-.6 hr	12345678	Rat230_2	0123022LRB	003017669005
omeprazole	Rat	in vivo	Liver	6 hr	0 mg/kg	Control	omeprazole.6 hr.Control	12345678	0	0	omeprazole.0	omeprazole.0.6 hr	12345678	-	omeprazole.-	omeprazole.-.6 hr	12345678	Rat230_2	0123024LRB	003017669006
omeprazole	Rat	in vivo	Liver	6 hr	0 mg/kg	Control	omeprazole.6 hr.Control	12345678	0	0	omeprazole.0	omeprazole.0.6 hr	12345678	-	omeprazole.-	omeprazole.-.6 hr	12345678	Rat230_2	0123025LRB	003017669007
omeprazole	Rat	in vivo	Liver	9 hr	0 mg/kg	Control	omeprazole.9 hr.Control	12345678	0	0	omeprazole.0	omeprazole.0.9 hr	12345678	-	omeprazole.-	omeprazole.-.9 hr	12345678	Rat230_2	0123031LRB	003017667029
omeprazole	Rat	in vivo	Liver	9 hr	0 mg/kg	Control	omeprazole.9 hr.Control	12345678	0	0	omeprazole.0	omeprazole.0.9 hr	12345678	-	omeprazole.-	omeprazole.-.9 hr	12345678	Rat230_2	0123034LRB	003017667030
omeprazole	Rat	in vivo	Liver	9 hr	0 mg/kg	Control	omeprazole.9 hr.Control	12345678	0	0	omeprazole.0	omeprazole.0.9 hr	12345678	-	omeprazole.-	omeprazole.-.9 hr	12345678	Rat230_2	0123035LRB	003017668001
omeprazole	Rat	in vivo	Liver	24 hr	0 mg/kg	Control	omeprazole.24 hr.Control	12345678	0	0	omeprazole.0	omeprazole.0.24 hr	12345678	-	omeprazole.-	omeprazole.-.24 hr	12345678	Rat230_2	0123042LRB	003017668011
omeprazole	Rat	in vivo	Liver	24 hr	0 mg/kg	Control	omeprazole.24 hr.Control	12345678	0	0	omeprazole.0	omeprazole.0.24 hr	12345678	-	omeprazole.-	omeprazole.-.24 hr	12345678	Rat230_2	0123043LRB	003017668012
omeprazole	Rat	in vivo	Liver	24 hr	0 mg/kg	Control	omeprazole.24 hr.Control	12345678	0	0	omeprazole.0	omeprazole.0.24 hr	12345678	-	omeprazole.-	omeprazole.-.24 hr	12345678	Rat230_2	0123044LRB	003017668013
omeprazole	Rat	in vivo	Liver	3 hr	100 mg/kg	Low	omeprazole.3 hr.Low	12345678	0	1	omeprazole.1	omeprazole.1.3 hr	12345678	A	omeprazole.A	omeprazole.A.3 hr	12345678	Rat230_2	0123052LRB	003017668026
omeprazole	Rat	in vivo	Liver	3 hr	100 mg/kg	Low	omeprazole.3 hr.Low	12345678	0	1	omeprazole.1	omeprazole.1.3 hr	12345678	A	omeprazole.A	omeprazole.A.3 hr	12345678	Rat230_2	0123054LRB	003017668027
omeprazole	Rat	in vivo	Liver	3 hr	100 mg/kg	Low	omeprazole.3 hr.Low	12345678	0	1	omeprazole.1	omeprazole.1.3 hr	12345678	A	omeprazole.A	omeprazole.A.3 hr	12345678	Rat230_2	0123055LRB	003017668028
omeprazole	Rat	in vivo	Liver	6 hr	100 mg/kg	Low	omeprazole.6 hr.Low	12345678	0	1	omeprazole.1	omeprazole.1.6 hr	12345678	A	omeprazole.A	omeprazole.A.6 hr	12345678	Rat230_2	0123063LRB	003017669008
omeprazole	Rat	in vivo	Liver	6 hr	100 mg/kg	Low	omeprazole.6 hr.Low	12345678	0	1	omeprazole.1	omeprazole.1.6 hr	12345678	A	omeprazole.A	omeprazole.A.6 hr	12345678	Rat230_2	0123064LRB	003017669009
omeprazole	Rat	in vivo	Liver	6 hr	100 mg/kg	Low	omeprazole.6 hr.Low	12345678	0	1	omeprazole.1	omeprazole.1.6 hr	12345678	A	omeprazole.A	omeprazole.A.6 hr	12345678	Rat230_2	0123065LRB	003017669010
omeprazole	Rat	in vivo	Liver	9 hr	100 mg/kg	Low	omeprazole.9 hr.Low	12345678	0	1	omeprazole.1	omeprazole.1.9 hr	12345678	A	omeprazole.A	omeprazole.A.9 hr	12345678	Rat230_2	0123072LRB	003017668002
omeprazole	Rat	in vivo	Liver	9 hr	100 mg/kg	Low	omeprazole.9 hr.Low	12345678	0	1	omeprazole.1	omeprazole.1.9 hr	12345678	A	omeprazole.A	omeprazole.A.9 hr	12345678	Rat230_2	0123073LRB	003017668003
omeprazole	Rat	in vivo	Liver	9 hr	100 mg/kg	Low	omeprazole.9 hr.Low	12345678	0	1	omeprazole.1	omeprazole.1.9 hr	12345678	A	omeprazole.A	omeprazole.A.9 hr	12345678	Rat230_2	0123075LRB	003017668004
omeprazole	Rat	in vivo	Liver	24 hr	100 mg/kg	Low	omeprazole.24 hr.Low	12345678	0	1	omeprazole.1	omeprazole.1.24 hr	12345678	A	omeprazole.A	omeprazole.A.24 hr	12345678	Rat230_2	0123081LRB	003017668014
omeprazole	Rat	in vivo	Liver	24 hr	100 mg/kg	Low	omeprazole.24 hr.Low	12345678	0	1	omeprazole.1	omeprazole.1.24 hr	12345678	A	omeprazole.A	omeprazole.A.24 hr	12345678	Rat230_2	0123082LRB	003017668015
omeprazole	Rat	in vivo	Liver	24 hr	100 mg/kg	Low	omeprazole.24 hr.Low	12345678	0	1	omeprazole.1	omeprazole.1.24 hr	12345678	A	omeprazole.A	omeprazole.A.24 hr	12345678	Rat230_2	0123085LRB	003017668016
omeprazole	Rat	in vivo	Liver	3 hr	300 mg/kg	Middle	omeprazole.3 hr.Middle	12345678	0	2	omeprazole.2	omeprazole.2.3 hr	12345678	B	omeprazole.B	omeprazole.B.3 hr	12345678	Rat230_2	0123091LRB	003017668029
omeprazole	Rat	in vivo	Liver	3 hr	300 mg/kg	Middle	omeprazole.3 hr.Middle	12345678	0	2	omeprazole.2	omeprazole.2.3 hr	12345678	B	omeprazole.B	omeprazole.B.3 hr	12345678	Rat230_2	0123092LRB	003017668030
omeprazole	Rat	in vivo	Liver	3 hr	300 mg/kg	Middle	omeprazole.3 hr.Middle	12345678	0	2	omeprazole.2	omeprazole.2.3 hr	12345678	B	omeprazole.B	omeprazole.B.3 hr	12345678	Rat230_2	0123095LRB	003017669001
omeprazole	Rat	in vivo	Liver	6 hr	300 mg/kg	Middle	omeprazole.6 hr.Middle	12345678	0	2	omeprazole.2	omeprazole.2.6 hr	12345678	B	omeprazole.B	omeprazole.B.6 hr	12345678	Rat230_2	0123101LRB	003017669011
omeprazole	Rat	in vivo	Liver	6 hr	300 mg/kg	Middle	omeprazole.6 hr.Middle	12345678	0	2	omeprazole.2	omeprazole.2.6 hr	12345678	B	omeprazole.B	omeprazole.B.6 hr	12345678	Rat230_2	0123103LRB	003017669012
omeprazole	Rat	in vivo	Liver	6 hr	300 mg/kg	Middle	omeprazole.6 hr.Middle	12345678	0	2	omeprazole.2	omeprazole.2.6 hr	12345678	B	omeprazole.B	omeprazole.B.6 hr	12345678	Rat230_2	0123105LRB	003017669013
omeprazole	Rat	in vivo	Liver	9 hr	300 mg/kg	Middle	omeprazole.9 hr.Middle	12345678	0	2	omeprazole.2	omeprazole.2.9 hr	12345678	B	omeprazole.B	omeprazole.B.9 hr	12345678	Rat230_2	0123111LRB	003017668005
omeprazole	Rat	in vivo	Liver	9 hr	300 mg/kg	Middle	omeprazole.9 hr.Middle	12345678	0	2	omeprazole.2	omeprazole.2.9 hr	12345678	B	omeprazole.B	omeprazole.B.9 hr	12345678	Rat230_2	0123113LRB	003017668006
omeprazole	Rat	in vivo	Liver	9 hr	300 mg/kg	Middle	omeprazole.9 hr.Middle	12345678	0	2	omeprazole.2	omeprazole.2.9 hr	12345678	B	omeprazole.B	omeprazole.B.9 hr	12345678	Rat230_2	0123115LRB	003017668007
omeprazole	Rat	in vivo	Liver	24 hr	300 mg/kg	Middle	omeprazole.24 hr.Middle	12345678	0	2	omeprazole.2	omeprazole.2.24 hr	12345678	B	omeprazole.B	omeprazole.B.24 hr	12345678	Rat230_2	0123121LRB	003017668017
omeprazole	Rat	in vivo	Liver	24 hr	300 mg/kg	Middle	omeprazole.24 hr.Middle	12345678	0	2	omeprazole.2	omeprazole.2.24 hr	12345678	B	omeprazole.B	omeprazole.B.24 hr	12345678	Rat230_2	0123123LRB	003017668018
omeprazole	Rat	in vivo	Liver	24 hr	300 mg/kg	Middle	omeprazole.24 hr.Middle	12345678	0	2	omeprazole.2	omeprazole.2.24 hr	12345678	B	omeprazole.B	omeprazole.B.24 hr	12345678	Rat230_2	0123125LRB	003017668019
omeprazole	Rat	in vivo	Liver	3 hr	1000 mg/kg	High	omeprazole.3 hr.High	12345678	0	3	omeprazole.3	omeprazole.3.3 hr	12345678	C	omeprazole.C	omeprazole.C.3 hr	12345678	Rat230_2	0123131LRB	003017669002
omeprazole	Rat	in vivo	Liver	3 hr	1000 mg/kg	High	omeprazole.3 hr.High	12345678	0	3	omeprazole.3	omeprazole.3.3 hr	12345678	C	omeprazole.C	omeprazole.C.3 hr	12345678	Rat230_2	0123132LRB	003017669003
omeprazole	Rat	in vivo	Liver	3 hr	1000 mg/kg	High	omeprazole.3 hr.High	12345678	0	3	omeprazole.3	omeprazole.3.3 hr	12345678	C	omeprazole.C	omeprazole.C.3 hr	12345678	Rat230_2	0123133LRB	003017669004
omeprazole	Rat	in vivo	Liver	6 hr	1000 mg/kg	High	omeprazole.6 hr.High	12345678	0	3	omeprazole.3	omeprazole.3.6 hr	12345678	C	omeprazole.C	omeprazole.C.6 hr	12345678	Rat230_2	0123141LRB	003017669014
omeprazole	Rat	in vivo	Liver	6 hr	1000 mg/kg	High	omeprazole.6 hr.High	12345678	0	3	omeprazole.3	omeprazole.3.6 hr	12345678	C	omeprazole.C	omeprazole.C.6 hr	12345678	Rat230_2	0123142LRB	003017669015
omeprazole	Rat	in vivo	Liver	6 hr	1000 mg/kg	High	omeprazole.6 hr.High	12345678	0	3	omeprazole.3	omeprazole.3.6 hr	12345678	C	omeprazole.C	omeprazole.C.6 hr	12345678	Rat230_2	0123144LRB	003017669016
omeprazole	Rat	in vivo	Liver	9 hr	1000 mg/kg	High	omeprazole.9 hr.High	12345678	0	3	omeprazole.3	omeprazole.3.9 hr	12345678	C	omeprazole.C	omeprazole.C.9 hr	12345678	Rat230_2	0123151LRB	003017668008
omeprazole	Rat	in vivo	Liver	9 hr	1000 mg/kg	High	omeprazole.9 hr.High	12345678	0	3	omeprazole.3	omeprazole.3.9 hr	12345678	C	omeprazole.C	omeprazole.C.9 hr	12345678	Rat230_2	0123153LRB	003017668009
omeprazole	Rat	in vivo	Liver	9 hr	1000 mg/kg	High	omeprazole.9 hr.High	12345678	0	3	omeprazole.3	omeprazole.3.9 hr	12345678	C	omeprazole.C	omeprazole.C.9 hr	12345678	Rat230_2	0123155LRB	003017668010
omeprazole	Rat	in vivo	Liver	24 hr	1000 mg/kg	High	omeprazole.24 hr.High	12345678	0	3	omeprazole.3	omeprazole.3.24 hr	12345678	C	omeprazole.C	omeprazole.C.24 hr	12345678	Rat230_2	0123162LRB	003017668020
omeprazole	Rat	in vivo	Liver	24 hr	1000 mg/kg	High	omeprazole.24 hr.High	12345678	0	3	omeprazole.3	omeprazole.3.24 hr	12345678	C	omeprazole.C	omeprazole.C.24 hr	12345678	Rat230_2	0123163LRB	003017668021
omeprazole	Rat	in vivo	Liver	24 hr	1000 mg/kg	High	omeprazole.24 hr.High	12345678	0	3	omeprazole.3	omeprazole.3.24 hr	12345678	C	omeprazole.C	omeprazole.C.24 hr	12345678	Rat230_2	0123165LRB	003017668022
omeprazole	Rat	in vivo	Liver	4 day	0 mg/kg	Control	omeprazole.4 day.Control	12345678	0	0	omeprazole.0	omeprazole.0.4 day	12345678	-	omeprazole.-	omeprazole.-.4 day	12345678	Rat230_2	0124012LRB	003017698023
omeprazole	Rat	in vivo	Liver	4 day	0 mg/kg	Control	omeprazole.4 day.Control	12345678	0	0	omeprazole.0	omeprazole.0.4 day	12345678	-	omeprazole.-	omeprazole.-.4 day	12345678	Rat230_2	0124013LRB	003017698024
omeprazole	Rat	in vivo	Liver	4 day	0 mg/kg	Control	omeprazole.4 day.Control	12345678	0	0	omeprazole.0	omeprazole.0.4 day	12345678	-	omeprazole.-	omeprazole.-.4 day	12345678	Rat230_2	0124014LRB	003017698025
omeprazole	Rat	in vivo	Liver	8 day	0 mg/kg	Control	omeprazole.8 day.Control	12345678	0	0	omeprazole.0	omeprazole.0.8 day	12345678	-	omeprazole.-	omeprazole.-.8 day	12345678	Rat230_2	0124022LRB	003017699005
omeprazole	Rat	in vivo	Liver	8 day	0 mg/kg	Control	omeprazole.8 day.Control	12345678	0	0	omeprazole.0	omeprazole.0.8 day	12345678	-	omeprazole.-	omeprazole.-.8 day	12345678	Rat230_2	0124023LRB	003017699006
omeprazole	Rat	in vivo	Liver	8 day	0 mg/kg	Control	omeprazole.8 day.Control	12345678	0	0	omeprazole.0	omeprazole.0.8 day	12345678	-	omeprazole.-	omeprazole.-.8 day	12345678	Rat230_2	0124025LRB	003017699007
omeprazole	Rat	in vivo	Liver	15 day	0 mg/kg	Control	omeprazole.15 day.Control	12345678	0	0	omeprazole.0	omeprazole.0.15 day	12345678	-	omeprazole.-	omeprazole.-.15 day	12345678	Rat230_2	0124032LRB	003017667006
omeprazole	Rat	in vivo	Liver	15 day	0 mg/kg	Control	omeprazole.15 day.Control	12345678	0	0	omeprazole.0	omeprazole.0.15 day	12345678	-	omeprazole.-	omeprazole.-.15 day	12345678	Rat230_2	0124034LRB	003017667007
omeprazole	Rat	in vivo	Liver	15 day	0 mg/kg	Control	omeprazole.15 day.Control	12345678	0	0	omeprazole.0	omeprazole.0.15 day	12345678	-	omeprazole.-	omeprazole.-.15 day	12345678	Rat230_2	0124035LRB	003017667008
omeprazole	Rat	in vivo	Liver	29 day	0 mg/kg	Control	omeprazole.29 day.Control	12345678	0	0	omeprazole.0	omeprazole.0.29 day	12345678	-	omeprazole.-	omeprazole.-.29 day	12345678	Rat230_2	0124041LRB	003017667018
omeprazole	Rat	in vivo	Liver	29 day	0 mg/kg	Control	omeprazole.29 day.Control	12345678	0	0	omeprazole.0	omeprazole.0.29 day	12345678	-	omeprazole.-	omeprazole.-.29 day	12345678	Rat230_2	0124042LRB	003017667019
omeprazole	Rat	in vivo	Liver	29 day	0 mg/kg	Control	omeprazole.29 day.Control	12345678	0	0	omeprazole.0	omeprazole.0.29 day	12345678	-	omeprazole.-	omeprazole.-.29 day	12345678	Rat230_2	0124044LRB	003017667020
omeprazole	Rat	in vivo	Liver	4 day	100 mg/kg	Low	omeprazole.4 day.Low	12345678	0	1	omeprazole.1	omeprazole.1.4 day	12345678	A	omeprazole.A	omeprazole.A.4 day	12345678	Rat230_2	0124052LRB	003017698026
omeprazole	Rat	in vivo	Liver	4 day	100 mg/kg	Low	omeprazole.4 day.Low	12345678	0	1	omeprazole.1	omeprazole.1.4 day	12345678	A	omeprazole.A	omeprazole.A.4 day	12345678	Rat230_2	0124053LRB	003017698027
omeprazole	Rat	in vivo	Liver	4 day	100 mg/kg	Low	omeprazole.4 day.Low	12345678	0	1	omeprazole.1	omeprazole.1.4 day	12345678	A	omeprazole.A	omeprazole.A.4 day	12345678	Rat230_2	0124055LRB	003017698028
omeprazole	Rat	in vivo	Liver	8 day	100 mg/kg	Low	omeprazole.8 day.Low	12345678	0	1	omeprazole.1	omeprazole.1.8 day	12345678	A	omeprazole.A	omeprazole.A.8 day	12345678	Rat230_2	0124062LRB	003017699008
omeprazole	Rat	in vivo	Liver	8 day	100 mg/kg	Low	omeprazole.8 day.Low	12345678	0	1	omeprazole.1	omeprazole.1.8 day	12345678	A	omeprazole.A	omeprazole.A.8 day	12345678	Rat230_2	0124064LRB	003017699009
omeprazole	Rat	in vivo	Liver	8 day	100 mg/kg	Low	omeprazole.8 day.Low	12345678	0	1	omeprazole.1	omeprazole.1.8 day	12345678	A	omeprazole.A	omeprazole.A.8 day	12345678	Rat230_2	0124065LRB	003017699010
omeprazole	Rat	in vivo	Liver	15 day	100 mg/kg	Low	omeprazole.15 day.Low	12345678	0	1	omeprazole.1	omeprazole.1.15 day	12345678	A	omeprazole.A	omeprazole.A.15 day	12345678	Rat230_2	0124071LRB	003017667009
omeprazole	Rat	in vivo	Liver	15 day	100 mg/kg	Low	omeprazole.15 day.Low	12345678	0	1	omeprazole.1	omeprazole.1.15 day	12345678	A	omeprazole.A	omeprazole.A.15 day	12345678	Rat230_2	0124073LRB	003017667010
omeprazole	Rat	in vivo	Liver	15 day	100 mg/kg	Low	omeprazole.15 day.Low	12345678	0	1	omeprazole.1	omeprazole.1.15 day	12345678	A	omeprazole.A	omeprazole.A.15 day	12345678	Rat230_2	0124075LRB	003017667011
omeprazole	Rat	in vivo	Liver	29 day	100 mg/kg	Low	omeprazole.29 day.Low	12345678	0	1	omeprazole.1	omeprazole.1.29 day	12345678	A	omeprazole.A	omeprazole.A.29 day	12345678	Rat230_2	0124082LRB	003017677016
omeprazole	Rat	in vivo	Liver	29 day	100 mg/kg	Low	omeprazole.29 day.Low	12345678	0	1	omeprazole.1	omeprazole.1.29 day	12345678	A	omeprazole.A	omeprazole.A.29 day	12345678	Rat230_2	0124083LRB	003017667021
omeprazole	Rat	in vivo	Liver	29 day	100 mg/kg	Low	omeprazole.29 day.Low	12345678	0	1	omeprazole.1	omeprazole.1.29 day	12345678	A	omeprazole.A	omeprazole.A.29 day	12345678	Rat230_2	0124084LRB	003017667022
omeprazole	Rat	in vivo	Liver	4 day	300 mg/kg	Middle	omeprazole.4 day.Middle	12345678	0	2	omeprazole.2	omeprazole.2.4 day	12345678	B	omeprazole.B	omeprazole.B.4 day	12345678	Rat230_2	0124091LRB	003017698029
omeprazole	Rat	in vivo	Liver	4 day	300 mg/kg	Middle	omeprazole.4 day.Middle	12345678	0	2	omeprazole.2	omeprazole.2.4 day	12345678	B	omeprazole.B	omeprazole.B.4 day	12345678	Rat230_2	0124093LRB	003017698030
omeprazole	Rat	in vivo	Liver	4 day	300 mg/kg	Middle	omeprazole.4 day.Middle	12345678	0	2	omeprazole.2	omeprazole.2.4 day	12345678	B	omeprazole.B	omeprazole.B.4 day	12345678	Rat230_2	0124095LRB	003017699001
omeprazole	Rat	in vivo	Liver	8 day	300 mg/kg	Middle	omeprazole.8 day.Middle	12345678	0	2	omeprazole.2	omeprazole.2.8 day	12345678	B	omeprazole.B	omeprazole.B.8 day	12345678	Rat230_2	0124101LRB	003017699011
omeprazole	Rat	in vivo	Liver	8 day	300 mg/kg	Middle	omeprazole.8 day.Middle	12345678	0	2	omeprazole.2	omeprazole.2.8 day	12345678	B	omeprazole.B	omeprazole.B.8 day	12345678	Rat230_2	0124103LRB	003017699012
omeprazole	Rat	in vivo	Liver	8 day	300 mg/kg	Middle	omeprazole.8 day.Middle	12345678	0	2	omeprazole.2	omeprazole.2.8 day	12345678	B	omeprazole.B	omeprazole.B.8 day	12345678	Rat230_2	0124105LRB	003017699013
omeprazole	Rat	in vivo	Liver	15 day	300 mg/kg	Middle	omeprazole.15 day.Middle	12345678	0	2	omeprazole.2	omeprazole.2.15 day	12345678	B	omeprazole.B	omeprazole.B.15 day	12345678	Rat230_2	0124113LRB	003017667012
omeprazole	Rat	in vivo	Liver	15 day	300 mg/kg	Middle	omeprazole.15 day.Middle	12345678	0	2	omeprazole.2	omeprazole.2.15 day	12345678	B	omeprazole.B	omeprazole.B.15 day	12345678	Rat230_2	0124114LRB	003017667013
omeprazole	Rat	in vivo	Liver	15 day	300 mg/kg	Middle	omeprazole.15 day.Middle	12345678	0	2	omeprazole.2	omeprazole.2.15 day	12345678	B	omeprazole.B	omeprazole.B.15 day	12345678	Rat230_2	0124115LRB	003017667014
omeprazole	Rat	in vivo	Liver	29 day	300 mg/kg	Middle	omeprazole.29 day.Middle	12345678	0	2	omeprazole.2	omeprazole.2.29 day	12345678	B	omeprazole.B	omeprazole.B.29 day	12345678	Rat230_2	0124121LRB	003017667023
omeprazole	Rat	in vivo	Liver	29 day	300 mg/kg	Middle	omeprazole.29 day.Middle	12345678	0	2	omeprazole.2	omeprazole.2.29 day	12345678	B	omeprazole.B	omeprazole.B.29 day	12345678	Rat230_2	0124122LRB	003017667024
omeprazole	Rat	in vivo	Liver	29 day	300 mg/kg	Middle	omeprazole.29 day.Middle	12345678	0	2	omeprazole.2	omeprazole.2.29 day	12345678	B	omeprazole.B	omeprazole.B.29 day	12345678	Rat230_2	0124124LRB	003017667025
omeprazole	Rat	in vivo	Liver	4 day	1000 mg/kg	High	omeprazole.4 day.High	12345678	0	3	omeprazole.3	omeprazole.3.4 day	12345678	C	omeprazole.C	omeprazole.C.4 day	12345678	Rat230_2	0124132LRB	003017699002
omeprazole	Rat	in vivo	Liver	4 day	1000 mg/kg	High	omeprazole.4 day.High	12345678	0	3	omeprazole.3	omeprazole.3.4 day	12345678	C	omeprazole.C	omeprazole.C.4 day	12345678	Rat230_2	0124134LRB	003017699003
omeprazole	Rat	in vivo	Liver	4 day	1000 mg/kg	High	omeprazole.4 day.High	12345678	0	3	omeprazole.3	omeprazole.3.4 day	12345678	C	omeprazole.C	omeprazole.C.4 day	12345678	Rat230_2	0124135LRB	003017699004
omeprazole	Rat	in vivo	Liver	8 day	1000 mg/kg	High	omeprazole.8 day.High	12345678	0	3	omeprazole.3	omeprazole.3.8 day	12345678	C	omeprazole.C	omeprazole.C.8 day	12345678	Rat230_2	0124141LRB	003017699014
omeprazole	Rat	in vivo	Liver	8 day	1000 mg/kg	High	omeprazole.8 day.High	12345678	0	3	omeprazole.3	omeprazole.3.8 day	12345678	C	omeprazole.C	omeprazole.C.8 day	12345678	Rat230_2	0124144LRB	003017699015
omeprazole	Rat	in vivo	Liver	8 day	1000 mg/kg	High	omeprazole.8 day.High	12345678	0	3	omeprazole.3	omeprazole.3.8 day	12345678	C	omeprazole.C	omeprazole.C.8 day	12345678	Rat230_2	0124145LRB	003017699017
omeprazole	Rat	in vivo	Liver	15 day	1000 mg/kg	High	omeprazole.15 day.High	12345678	0	3	omeprazole.3	omeprazole.3.15 day	12345678	C	omeprazole.C	omeprazole.C.15 day	12345678	Rat230_2	0124151LRB	003017667015
omeprazole	Rat	in vivo	Liver	15 day	1000 mg/kg	High	omeprazole.15 day.High	12345678	0	3	omeprazole.3	omeprazole.3.15 day	12345678	C	omeprazole.C	omeprazole.C.15 day	12345678	Rat230_2	0124154LRB	003017667016
omeprazole	Rat	in vivo	Liver	15 day	1000 mg/kg	High	omeprazole.15 day.High	12345678	0	3	omeprazole.3	omeprazole.3.15 day	12345678	C	omeprazole.C	omeprazole.C.15 day	12345678	Rat230_2	0124155LRB	003017667017
omeprazole	Rat	in vivo	Liver	29 day	1000 mg/kg	High	omeprazole.29 day.High	12345678	0	3	omeprazole.3	omeprazole.3.29 day	12345678	C	omeprazole.C	omeprazole.C.29 day	12345678	Rat230_2	0124162LRB	003017667026
omeprazole	Rat	in vivo	Liver	29 day	1000 mg/kg	High	omeprazole.29 day.High	12345678	0	3	omeprazole.3	omeprazole.3.29 day	12345678	C	omeprazole.C	omeprazole.C.29 day	12345678	Rat230_2	0124164LRB	003017667027
omeprazole	Rat	in vivo	Liver	29 day	1000 mg/kg	High	omeprazole.29 day.High	12345678	0	3	omeprazole.3	omeprazole.3.29 day	12345678	C	omeprazole.C	omeprazole.C.29 day	12345678	Rat230_2	0124165LRB	003017667028
ethionine	Rat	in vivo	Liver	3 hr	0 mg/kg	Control	ethionine.3 hr.Control	12345678	0	0	ethionine.0	ethionine.0.3 hr	12345678	-	ethionine.-	ethionine.-.3 hr	12345678	Rat230_2	0125012LRB	003017669017
ethionine	Rat	in vivo	Liver	3 hr	0 mg/kg	Control	ethionine.3 hr.Control	12345678	0	0	ethionine.0	ethionine.0.3 hr	12345678	-	ethionine.-	ethionine.-.3 hr	12345678	Rat230_2	0125013LRB	003017669018
ethionine	Rat	in vivo	Liver	3 hr	0 mg/kg	Control	ethionine.3 hr.Control	12345678	0	0	ethionine.0	ethionine.0.3 hr	12345678	-	ethionine.-	ethionine.-.3 hr	12345678	Rat230_2	0125015LRB	003017669019
ethionine	Rat	in vivo	Liver	6 hr	0 mg/kg	Control	ethionine.6 hr.Control	12345678	0	0	ethionine.0	ethionine.0.6 hr	12345678	-	ethionine.-	ethionine.-.6 hr	12345678	Rat230_2	0125021LRB	003017669029
ethionine	Rat	in vivo	Liver	6 hr	0 mg/kg	Control	ethionine.6 hr.Control	12345678	0	0	ethionine.0	ethionine.0.6 hr	12345678	-	ethionine.-	ethionine.-.6 hr	12345678	Rat230_2	0125022LRB	003017669030
ethionine	Rat	in vivo	Liver	6 hr	0 mg/kg	Control	ethionine.6 hr.Control	12345678	0	0	ethionine.0	ethionine.0.6 hr	12345678	-	ethionine.-	ethionine.-.6 hr	12345678	Rat230_2	0125025LRB	003017670001
ethionine	Rat	in vivo	Liver	9 hr	0 mg/kg	Control	ethionine.9 hr.Control	12345678	0	0	ethionine.0	ethionine.0.9 hr	12345678	-	ethionine.-	ethionine.-.9 hr	12345678	Rat230_2	0125031LRB	003017671005
ethionine	Rat	in vivo	Liver	9 hr	0 mg/kg	Control	ethionine.9 hr.Control	12345678	0	0	ethionine.0	ethionine.0.9 hr	12345678	-	ethionine.-	ethionine.-.9 hr	12345678	Rat230_2	0125032LRB	003017671006
ethionine	Rat	in vivo	Liver	9 hr	0 mg/kg	Control	ethionine.9 hr.Control	12345678	0	0	ethionine.0	ethionine.0.9 hr	12345678	-	ethionine.-	ethionine.-.9 hr	12345678	Rat230_2	0125035LRB	003017671007
ethionine	Rat	in vivo	Liver	24 hr	0 mg/kg	Control	ethionine.24 hr.Control	12345678	0	0	ethionine.0	ethionine.0.24 hr	12345678	-	ethionine.-	ethionine.-.24 hr	12345678	Rat230_2	0125042LRB	003017671017
ethionine	Rat	in vivo	Liver	24 hr	0 mg/kg	Control	ethionine.24 hr.Control	12345678	0	0	ethionine.0	ethionine.0.24 hr	12345678	-	ethionine.-	ethionine.-.24 hr	12345678	Rat230_2	0125043LRB	003017671018
ethionine	Rat	in vivo	Liver	24 hr	0 mg/kg	Control	ethionine.24 hr.Control	12345678	0	0	ethionine.0	ethionine.0.24 hr	12345678	-	ethionine.-	ethionine.-.24 hr	12345678	Rat230_2	0125044LRB	003017671019
ethionine	Rat	in vivo	Liver	3 hr	25 mg/kg	Low	ethionine.3 hr.Low	12345678	0	1	ethionine.1	ethionine.1.3 hr	12345678	A	ethionine.A	ethionine.A.3 hr	12345678	Rat230_2	0125051LRB	003017669020
ethionine	Rat	in vivo	Liver	3 hr	25 mg/kg	Low	ethionine.3 hr.Low	12345678	0	1	ethionine.1	ethionine.1.3 hr	12345678	A	ethionine.A	ethionine.A.3 hr	12345678	Rat230_2	0125053LRB	003017669021
ethionine	Rat	in vivo	Liver	3 hr	25 mg/kg	Low	ethionine.3 hr.Low	12345678	0	1	ethionine.1	ethionine.1.3 hr	12345678	A	ethionine.A	ethionine.A.3 hr	12345678	Rat230_2	0125054LRB	003017669022
ethionine	Rat	in vivo	Liver	6 hr	25 mg/kg	Low	ethionine.6 hr.Low	12345678	0	1	ethionine.1	ethionine.1.6 hr	12345678	A	ethionine.A	ethionine.A.6 hr	12345678	Rat230_2	0125061LRB	003017670002
ethionine	Rat	in vivo	Liver	6 hr	25 mg/kg	Low	ethionine.6 hr.Low	12345678	0	1	ethionine.1	ethionine.1.6 hr	12345678	A	ethionine.A	ethionine.A.6 hr	12345678	Rat230_2	0125063LRB	003017698020
ethionine	Rat	in vivo	Liver	6 hr	25 mg/kg	Low	ethionine.6 hr.Low	12345678	0	1	ethionine.1	ethionine.1.6 hr	12345678	A	ethionine.A	ethionine.A.6 hr	12345678	Rat230_2	0125064LRB	003017670004
ethionine	Rat	in vivo	Liver	9 hr	25 mg/kg	Low	ethionine.9 hr.Low	12345678	0	1	ethionine.1	ethionine.1.9 hr	12345678	A	ethionine.A	ethionine.A.9 hr	12345678	Rat230_2	0125072LRB	003017671008
ethionine	Rat	in vivo	Liver	9 hr	25 mg/kg	Low	ethionine.9 hr.Low	12345678	0	1	ethionine.1	ethionine.1.9 hr	12345678	A	ethionine.A	ethionine.A.9 hr	12345678	Rat230_2	0125074LRB	003017671009
ethionine	Rat	in vivo	Liver	9 hr	25 mg/kg	Low	ethionine.9 hr.Low	12345678	0	1	ethionine.1	ethionine.1.9 hr	12345678	A	ethionine.A	ethionine.A.9 hr	12345678	Rat230_2	0125075LRB	003017671010
ethionine	Rat	in vivo	Liver	24 hr	25 mg/kg	Low	ethionine.24 hr.Low	12345678	0	1	ethionine.1	ethionine.1.24 hr	12345678	A	ethionine.A	ethionine.A.24 hr	12345678	Rat230_2	0125081LRB	003017671020
ethionine	Rat	in vivo	Liver	24 hr	25 mg/kg	Low	ethionine.24 hr.Low	12345678	0	1	ethionine.1	ethionine.1.24 hr	12345678	A	ethionine.A	ethionine.A.24 hr	12345678	Rat230_2	0125083LRB	003017671021
ethionine	Rat	in vivo	Liver	24 hr	25 mg/kg	Low	ethionine.24 hr.Low	12345678	0	1	ethionine.1	ethionine.1.24 hr	12345678	A	ethionine.A	ethionine.A.24 hr	12345678	Rat230_2	0125084LRB	003017671022
ethionine	Rat	in vivo	Liver	3 hr	80 mg/kg	Middle	ethionine.3 hr.Middle	12345678	0	2	ethionine.2	ethionine.2.3 hr	12345678	B	ethionine.B	ethionine.B.3 hr	12345678	Rat230_2	0125091LRB	003017669023
ethionine	Rat	in vivo	Liver	3 hr	80 mg/kg	Middle	ethionine.3 hr.Middle	12345678	0	2	ethionine.2	ethionine.2.3 hr	12345678	B	ethionine.B	ethionine.B.3 hr	12345678	Rat230_2	0125092LRB	003017669024
ethionine	Rat	in vivo	Liver	3 hr	80 mg/kg	Middle	ethionine.3 hr.Middle	12345678	0	2	ethionine.2	ethionine.2.3 hr	12345678	B	ethionine.B	ethionine.B.3 hr	12345678	Rat230_2	0125094LRB	003017669025
ethionine	Rat	in vivo	Liver	6 hr	80 mg/kg	Middle	ethionine.6 hr.Middle	12345678	0	2	ethionine.2	ethionine.2.6 hr	12345678	B	ethionine.B	ethionine.B.6 hr	12345678	Rat230_2	0125102LRB	003017670005
ethionine	Rat	in vivo	Liver	6 hr	80 mg/kg	Middle	ethionine.6 hr.Middle	12345678	0	2	ethionine.2	ethionine.2.6 hr	12345678	B	ethionine.B	ethionine.B.6 hr	12345678	Rat230_2	0125103LRA	003017670006
ethionine	Rat	in vivo	Liver	6 hr	80 mg/kg	Middle	ethionine.6 hr.Middle	12345678	0	2	ethionine.2	ethionine.2.6 hr	12345678	B	ethionine.B	ethionine.B.6 hr	12345678	Rat230_2	0125104LRB	003017670007
ethionine	Rat	in vivo	Liver	9 hr	80 mg/kg	Middle	ethionine.9 hr.Middle	12345678	0	2	ethionine.2	ethionine.2.9 hr	12345678	B	ethionine.B	ethionine.B.9 hr	12345678	Rat230_2	0125111LRB	003017671011
ethionine	Rat	in vivo	Liver	9 hr	80 mg/kg	Middle	ethionine.9 hr.Middle	12345678	0	2	ethionine.2	ethionine.2.9 hr	12345678	B	ethionine.B	ethionine.B.9 hr	12345678	Rat230_2	0125114LRB	003017671012
ethionine	Rat	in vivo	Liver	9 hr	80 mg/kg	Middle	ethionine.9 hr.Middle	12345678	0	2	ethionine.2	ethionine.2.9 hr	12345678	B	ethionine.B	ethionine.B.9 hr	12345678	Rat230_2	0125115LRB	003017671013
ethionine	Rat	in vivo	Liver	24 hr	80 mg/kg	Middle	ethionine.24 hr.Middle	12345678	0	2	ethionine.2	ethionine.2.24 hr	12345678	B	ethionine.B	ethionine.B.24 hr	12345678	Rat230_2	0125121LRB	003017671023
ethionine	Rat	in vivo	Liver	24 hr	80 mg/kg	Middle	ethionine.24 hr.Middle	12345678	0	2	ethionine.2	ethionine.2.24 hr	12345678	B	ethionine.B	ethionine.B.24 hr	12345678	Rat230_2	0125122LRB	003017671024
ethionine	Rat	in vivo	Liver	24 hr	80 mg/kg	Middle	ethionine.24 hr.Middle	12345678	0	2	ethionine.2	ethionine.2.24 hr	12345678	B	ethionine.B	ethionine.B.24 hr	12345678	Rat230_2	0125123LRB	003017671025
ethionine	Rat	in vivo	Liver	3 hr	250 mg/kg	High	ethionine.3 hr.High	12345678	0	3	ethionine.3	ethionine.3.3 hr	12345678	C	ethionine.C	ethionine.C.3 hr	12345678	Rat230_2	0125132LRB	003017669026
ethionine	Rat	in vivo	Liver	3 hr	250 mg/kg	High	ethionine.3 hr.High	12345678	0	3	ethionine.3	ethionine.3.3 hr	12345678	C	ethionine.C	ethionine.C.3 hr	12345678	Rat230_2	0125133LRB	003017669027
ethionine	Rat	in vivo	Liver	3 hr	250 mg/kg	High	ethionine.3 hr.High	12345678	0	3	ethionine.3	ethionine.3.3 hr	12345678	C	ethionine.C	ethionine.C.3 hr	12345678	Rat230_2	0125134LRB	003017669028
ethionine	Rat	in vivo	Liver	6 hr	250 mg/kg	High	ethionine.6 hr.High	12345678	0	3	ethionine.3	ethionine.3.6 hr	12345678	C	ethionine.C	ethionine.C.6 hr	12345678	Rat230_2	0125141LRB	003017670008
ethionine	Rat	in vivo	Liver	6 hr	250 mg/kg	High	ethionine.6 hr.High	12345678	0	3	ethionine.3	ethionine.3.6 hr	12345678	C	ethionine.C	ethionine.C.6 hr	12345678	Rat230_2	0125144LRB	003017670009
ethionine	Rat	in vivo	Liver	6 hr	250 mg/kg	High	ethionine.6 hr.High	12345678	0	3	ethionine.3	ethionine.3.6 hr	12345678	C	ethionine.C	ethionine.C.6 hr	12345678	Rat230_2	0125145LRB	003017670010
ethionine	Rat	in vivo	Liver	9 hr	250 mg/kg	High	ethionine.9 hr.High	12345678	0	3	ethionine.3	ethionine.3.9 hr	12345678	C	ethionine.C	ethionine.C.9 hr	12345678	Rat230_2	0125151LRB	003017671014
ethionine	Rat	in vivo	Liver	9 hr	250 mg/kg	High	ethionine.9 hr.High	12345678	0	3	ethionine.3	ethionine.3.9 hr	12345678	C	ethionine.C	ethionine.C.9 hr	12345678	Rat230_2	0125152LRB	003017671015
ethionine	Rat	in vivo	Liver	9 hr	250 mg/kg	High	ethionine.9 hr.High	12345678	0	3	ethionine.3	ethionine.3.9 hr	12345678	C	ethionine.C	ethionine.C.9 hr	12345678	Rat230_2	0125155LRB	003017671016
ethionine	Rat	in vivo	Liver	24 hr	250 mg/kg	High	ethionine.24 hr.High	12345678	0	3	ethionine.3	ethionine.3.24 hr	12345678	C	ethionine.C	ethionine.C.24 hr	12345678	Rat230_2	0125161LRB	003017671026
ethionine	Rat	in vivo	Liver	24 hr	250 mg/kg	High	ethionine.24 hr.High	12345678	0	3	ethionine.3	ethionine.3.24 hr	12345678	C	ethionine.C	ethionine.C.24 hr	12345678	Rat230_2	0125164LRB	003017671027
ethionine	Rat	in vivo	Liver	24 hr	250 mg/kg	High	ethionine.24 hr.High	12345678	0	3	ethionine.3	ethionine.3.24 hr	12345678	C	ethionine.C	ethionine.C.24 hr	12345678	Rat230_2	0125165LRB	003017671028
ethionine	Rat	in vivo	Liver	4 day	0 mg/kg	Control	ethionine.4 day.Control	12345678	0	0	ethionine.0	ethionine.0.4 day	12345678	-	ethionine.-	ethionine.-.4 day	12345678	Rat230_2	0126012LRB	003017655001
ethionine	Rat	in vivo	Liver	4 day	0 mg/kg	Control	ethionine.4 day.Control	12345678	0	0	ethionine.0	ethionine.0.4 day	12345678	-	ethionine.-	ethionine.-.4 day	12345678	Rat230_2	0126014LRB	003017655002
ethionine	Rat	in vivo	Liver	4 day	0 mg/kg	Control	ethionine.4 day.Control	12345678	0	0	ethionine.0	ethionine.0.4 day	12345678	-	ethionine.-	ethionine.-.4 day	12345678	Rat230_2	0126015LRB	003017655003
ethionine	Rat	in vivo	Liver	8 day	0 mg/kg	Control	ethionine.8 day.Control	12345678	0	0	ethionine.0	ethionine.0.8 day	12345678	-	ethionine.-	ethionine.-.8 day	12345678	Rat230_2	0126021LRA	003017655013
ethionine	Rat	in vivo	Liver	8 day	0 mg/kg	Control	ethionine.8 day.Control	12345678	0	0	ethionine.0	ethionine.0.8 day	12345678	-	ethionine.-	ethionine.-.8 day	12345678	Rat230_2	0126022LRB	003017655014
ethionine	Rat	in vivo	Liver	8 day	0 mg/kg	Control	ethionine.8 day.Control	12345678	0	0	ethionine.0	ethionine.0.8 day	12345678	-	ethionine.-	ethionine.-.8 day	12345678	Rat230_2	0126024LRB	003017655015
ethionine	Rat	in vivo	Liver	15 day	0 mg/kg	Control	ethionine.15 day.Control	12345678	0	0	ethionine.0	ethionine.0.15 day	12345678	-	ethionine.-	ethionine.-.15 day	12345678	Rat230_2	0126031LRB	003017656020
ethionine	Rat	in vivo	Liver	15 day	0 mg/kg	Control	ethionine.15 day.Control	12345678	0	0	ethionine.0	ethionine.0.15 day	12345678	-	ethionine.-	ethionine.-.15 day	12345678	Rat230_2	0126032LRB	003017656021
ethionine	Rat	in vivo	Liver	15 day	0 mg/kg	Control	ethionine.15 day.Control	12345678	0	0	ethionine.0	ethionine.0.15 day	12345678	-	ethionine.-	ethionine.-.15 day	12345678	Rat230_2	0126034LRB	003017656022
ethionine	Rat	in vivo	Liver	29 day	0 mg/kg	Control	ethionine.29 day.Control	12345678	0	0	ethionine.0	ethionine.0.29 day	12345678	-	ethionine.-	ethionine.-.29 day	12345678	Rat230_2	0126041LRB	003017657002
ethionine	Rat	in vivo	Liver	29 day	0 mg/kg	Control	ethionine.29 day.Control	12345678	0	0	ethionine.0	ethionine.0.29 day	12345678	-	ethionine.-	ethionine.-.29 day	12345678	Rat230_2	0126042LRB	003017657003
ethionine	Rat	in vivo	Liver	29 day	0 mg/kg	Control	ethionine.29 day.Control	12345678	0	0	ethionine.0	ethionine.0.29 day	12345678	-	ethionine.-	ethionine.-.29 day	12345678	Rat230_2	0126045LRB	003017657004
ethionine	Rat	in vivo	Liver	4 day	25 mg/kg	Low	ethionine.4 day.Low	12345678	0	1	ethionine.1	ethionine.1.4 day	12345678	A	ethionine.A	ethionine.A.4 day	12345678	Rat230_2	0126051LRB	003017655004
ethionine	Rat	in vivo	Liver	4 day	25 mg/kg	Low	ethionine.4 day.Low	12345678	0	1	ethionine.1	ethionine.1.4 day	12345678	A	ethionine.A	ethionine.A.4 day	12345678	Rat230_2	0126054LRB	003017655005
ethionine	Rat	in vivo	Liver	4 day	25 mg/kg	Low	ethionine.4 day.Low	12345678	0	1	ethionine.1	ethionine.1.4 day	12345678	A	ethionine.A	ethionine.A.4 day	12345678	Rat230_2	0126055LRB	003017655006
ethionine	Rat	in vivo	Liver	8 day	25 mg/kg	Low	ethionine.8 day.Low	12345678	0	1	ethionine.1	ethionine.1.8 day	12345678	A	ethionine.A	ethionine.A.8 day	12345678	Rat230_2	0126062LRB	003017655016
ethionine	Rat	in vivo	Liver	8 day	25 mg/kg	Low	ethionine.8 day.Low	12345678	0	1	ethionine.1	ethionine.1.8 day	12345678	A	ethionine.A	ethionine.A.8 day	12345678	Rat230_2	0126064LRB	003017655017
ethionine	Rat	in vivo	Liver	8 day	25 mg/kg	Low	ethionine.8 day.Low	12345678	0	1	ethionine.1	ethionine.1.8 day	12345678	A	ethionine.A	ethionine.A.8 day	12345678	Rat230_2	0126065LRC	003017655018
ethionine	Rat	in vivo	Liver	15 day	25 mg/kg	Low	ethionine.15 day.Low	12345678	0	1	ethionine.1	ethionine.1.15 day	12345678	A	ethionine.A	ethionine.A.15 day	12345678	Rat230_2	0126071LRB	003017656023
ethionine	Rat	in vivo	Liver	15 day	25 mg/kg	Low	ethionine.15 day.Low	12345678	0	1	ethionine.1	ethionine.1.15 day	12345678	A	ethionine.A	ethionine.A.15 day	12345678	Rat230_2	0126072LRB	003017656024
ethionine	Rat	in vivo	Liver	15 day	25 mg/kg	Low	ethionine.15 day.Low	12345678	0	1	ethionine.1	ethionine.1.15 day	12345678	A	ethionine.A	ethionine.A.15 day	12345678	Rat230_2	0126075LRB	003017656025
ethionine	Rat	in vivo	Liver	29 day	25 mg/kg	Low	ethionine.29 day.Low	12345678	0	1	ethionine.1	ethionine.1.29 day	12345678	A	ethionine.A	ethionine.A.29 day	12345678	Rat230_2	0126081LRB	003017657005
ethionine	Rat	in vivo	Liver	29 day	25 mg/kg	Low	ethionine.29 day.Low	12345678	0	1	ethionine.1	ethionine.1.29 day	12345678	A	ethionine.A	ethionine.A.29 day	12345678	Rat230_2	0126084LRB	003017657006
ethionine	Rat	in vivo	Liver	29 day	25 mg/kg	Low	ethionine.29 day.Low	12345678	0	1	ethionine.1	ethionine.1.29 day	12345678	A	ethionine.A	ethionine.A.29 day	12345678	Rat230_2	0126085LRB	003017657007
ethionine	Rat	in vivo	Liver	4 day	80 mg/kg	Middle	ethionine.4 day.Middle	12345678	0	2	ethionine.2	ethionine.2.4 day	12345678	B	ethionine.B	ethionine.B.4 day	12345678	Rat230_2	0126091LRB	003017655007
ethionine	Rat	in vivo	Liver	4 day	80 mg/kg	Middle	ethionine.4 day.Middle	12345678	0	2	ethionine.2	ethionine.2.4 day	12345678	B	ethionine.B	ethionine.B.4 day	12345678	Rat230_2	0126092LRB	003017655008
ethionine	Rat	in vivo	Liver	4 day	80 mg/kg	Middle	ethionine.4 day.Middle	12345678	0	2	ethionine.2	ethionine.2.4 day	12345678	B	ethionine.B	ethionine.B.4 day	12345678	Rat230_2	0126093LRB	003017655009
ethionine	Rat	in vivo	Liver	8 day	80 mg/kg	Middle	ethionine.8 day.Middle	12345678	0	2	ethionine.2	ethionine.2.8 day	12345678	B	ethionine.B	ethionine.B.8 day	12345678	Rat230_2	0126101LRB	003017655019
ethionine	Rat	in vivo	Liver	8 day	80 mg/kg	Middle	ethionine.8 day.Middle	12345678	0	2	ethionine.2	ethionine.2.8 day	12345678	B	ethionine.B	ethionine.B.8 day	12345678	Rat230_2	0126102LRB	003017655020
ethionine	Rat	in vivo	Liver	8 day	80 mg/kg	Middle	ethionine.8 day.Middle	12345678	0	2	ethionine.2	ethionine.2.8 day	12345678	B	ethionine.B	ethionine.B.8 day	12345678	Rat230_2	0126105LRC	003017655021
ethionine	Rat	in vivo	Liver	15 day	80 mg/kg	Middle	ethionine.15 day.Middle	12345678	0	2	ethionine.2	ethionine.2.15 day	12345678	B	ethionine.B	ethionine.B.15 day	12345678	Rat230_2	0126111LRB	003017656026
ethionine	Rat	in vivo	Liver	15 day	80 mg/kg	Middle	ethionine.15 day.Middle	12345678	0	2	ethionine.2	ethionine.2.15 day	12345678	B	ethionine.B	ethionine.B.15 day	12345678	Rat230_2	0126113LRB	003017656027
ethionine	Rat	in vivo	Liver	15 day	80 mg/kg	Middle	ethionine.15 day.Middle	12345678	0	2	ethionine.2	ethionine.2.15 day	12345678	B	ethionine.B	ethionine.B.15 day	12345678	Rat230_2	0126114LRB	003017656028
ethionine	Rat	in vivo	Liver	29 day	80 mg/kg	Middle	ethionine.29 day.Middle	12345678	0	2	ethionine.2	ethionine.2.29 day	12345678	B	ethionine.B	ethionine.B.29 day	12345678	Rat230_2	0126121LRB	003017657008
ethionine	Rat	in vivo	Liver	29 day	80 mg/kg	Middle	ethionine.29 day.Middle	12345678	0	2	ethionine.2	ethionine.2.29 day	12345678	B	ethionine.B	ethionine.B.29 day	12345678	Rat230_2	0126122LRB	003017657009
ethionine	Rat	in vivo	Liver	29 day	80 mg/kg	Middle	ethionine.29 day.Middle	12345678	0	2	ethionine.2	ethionine.2.29 day	12345678	B	ethionine.B	ethionine.B.29 day	12345678	Rat230_2	0126124LRB	003017657010
ethionine	Rat	in vivo	Liver	4 day	250 mg/kg	High	ethionine.4 day.High	12345678	0	3	ethionine.3	ethionine.3.4 day	12345678	C	ethionine.C	ethionine.C.4 day	12345678	Rat230_2	0126132LRB	003017655010
ethionine	Rat	in vivo	Liver	4 day	250 mg/kg	High	ethionine.4 day.High	12345678	0	3	ethionine.3	ethionine.3.4 day	12345678	C	ethionine.C	ethionine.C.4 day	12345678	Rat230_2	0126134LRB	003017655011
ethionine	Rat	in vivo	Liver	4 day	250 mg/kg	High	ethionine.4 day.High	12345678	0	3	ethionine.3	ethionine.3.4 day	12345678	C	ethionine.C	ethionine.C.4 day	12345678	Rat230_2	0126135LRB	003017655012
ethionine	Rat	in vivo	Liver	8 day	250 mg/kg	High	ethionine.8 day.High	12345678	0	3	ethionine.3	ethionine.3.8 day	12345678	C	ethionine.C	ethionine.C.8 day	12345678	Rat230_2	0126141LRB	003017655022
ethionine	Rat	in vivo	Liver	8 day	250 mg/kg	High	ethionine.8 day.High	12345678	0	3	ethionine.3	ethionine.3.8 day	12345678	C	ethionine.C	ethionine.C.8 day	12345678	Rat230_2	0126144LRC	003017655023
ethionine	Rat	in vivo	Liver	8 day	250 mg/kg	High	ethionine.8 day.High	12345678	0	3	ethionine.3	ethionine.3.8 day	12345678	C	ethionine.C	ethionine.C.8 day	12345678	Rat230_2	0126145LRB	003017655024
ethionine	Rat	in vivo	Liver	15 day	250 mg/kg	High	ethionine.15 day.High	12345678	0	3	ethionine.3	ethionine.3.15 day	12345678	C	ethionine.C	ethionine.C.15 day	12345678	Rat230_2	0126151LRB	003017656029
ethionine	Rat	in vivo	Liver	15 day	250 mg/kg	High	ethionine.15 day.High	12345678	0	3	ethionine.3	ethionine.3.15 day	12345678	C	ethionine.C	ethionine.C.15 day	12345678	Rat230_2	0126153LRB	003017656030
ethionine	Rat	in vivo	Liver	15 day	250 mg/kg	High	ethionine.15 day.High	12345678	0	3	ethionine.3	ethionine.3.15 day	12345678	C	ethionine.C	ethionine.C.15 day	12345678	Rat230_2	0126154LRB	003017657001
ethionine	Rat	in vivo	Liver	29 day	250 mg/kg	High	ethionine.29 day.High	12345678	0	3	ethionine.3	ethionine.3.29 day	12345678	C	ethionine.C	ethionine.C.29 day	12345678	Rat230_2	0126161LRC	003017657011
ethionine	Rat	in vivo	Liver	29 day	250 mg/kg	High	ethionine.29 day.High	12345678	0	3	ethionine.3	ethionine.3.29 day	12345678	C	ethionine.C	ethionine.C.29 day	12345678	Rat230_2	0126163LRB	003017657012
ethionine	Rat	in vivo	Liver	29 day	250 mg/kg	High	ethionine.29 day.High	12345678	0	3	ethionine.3	ethionine.3.29 day	12345678	C	ethionine.C	ethionine.C.29 day	12345678	Rat230_2	0126165LRB	003017657013
aspirin	Rat	in vivo	Liver	4 day	0 mg/kg	Control	aspirin.4 day.Control	12345678	1	0	aspirin.0	aspirin.0.4 day	12345678	-	aspirin.-	aspirin.-.4 day	12345678	Rat230_2	0128011LRB	003017717005
aspirin	Rat	in vivo	Liver	4 day	0 mg/kg	Control	aspirin.4 day.Control	12345678	1	0	aspirin.0	aspirin.0.4 day	12345678	-	aspirin.-	aspirin.-.4 day	12345678	Rat230_2	0128012LRB	003017717006
aspirin	Rat	in vivo	Liver	4 day	0 mg/kg	Control	aspirin.4 day.Control	12345678	1	0	aspirin.0	aspirin.0.4 day	12345678	-	aspirin.-	aspirin.-.4 day	12345678	Rat230_2	0128015LRB	003017717007
aspirin	Rat	in vivo	Liver	8 day	0 mg/kg	Control	aspirin.8 day.Control	12345678	1	0	aspirin.0	aspirin.0.8 day	12345678	-	aspirin.-	aspirin.-.8 day	12345678	Rat230_2	0128021LRB	003017717017
aspirin	Rat	in vivo	Liver	8 day	0 mg/kg	Control	aspirin.8 day.Control	12345678	1	0	aspirin.0	aspirin.0.8 day	12345678	-	aspirin.-	aspirin.-.8 day	12345678	Rat230_2	0128022LRB	003017717018
aspirin	Rat	in vivo	Liver	8 day	0 mg/kg	Control	aspirin.8 day.Control	12345678	1	0	aspirin.0	aspirin.0.8 day	12345678	-	aspirin.-	aspirin.-.8 day	12345678	Rat230_2	0128024LRB	003017717019
aspirin	Rat	in vivo	Liver	15 day	0 mg/kg	Control	aspirin.15 day.Control	12345678	1	0	aspirin.0	aspirin.0.15 day	12345678	-	aspirin.-	aspirin.-.15 day	12345678	Rat230_2	0128031LRB	003017716011
aspirin	Rat	in vivo	Liver	15 day	0 mg/kg	Control	aspirin.15 day.Control	12345678	1	0	aspirin.0	aspirin.0.15 day	12345678	-	aspirin.-	aspirin.-.15 day	12345678	Rat230_2	0128034LRB	003017716012
aspirin	Rat	in vivo	Liver	15 day	0 mg/kg	Control	aspirin.15 day.Control	12345678	1	0	aspirin.0	aspirin.0.15 day	12345678	-	aspirin.-	aspirin.-.15 day	12345678	Rat230_2	0128035LRB	003017716013
aspirin	Rat	in vivo	Liver	29 day	0 mg/kg	Control	aspirin.29 day.Control	12345678	1	0	aspirin.0	aspirin.0.29 day	12345678	-	aspirin.-	aspirin.-.29 day	12345678	Rat230_2	0128042LRB	003017716023
aspirin	Rat	in vivo	Liver	29 day	0 mg/kg	Control	aspirin.29 day.Control	12345678	1	0	aspirin.0	aspirin.0.29 day	12345678	-	aspirin.-	aspirin.-.29 day	12345678	Rat230_2	0128043LRB	003017716024
aspirin	Rat	in vivo	Liver	29 day	0 mg/kg	Control	aspirin.29 day.Control	12345678	1	0	aspirin.0	aspirin.0.29 day	12345678	-	aspirin.-	aspirin.-.29 day	12345678	Rat230_2	0128045LRB	003017716025
aspirin	Rat	in vivo	Liver	4 day	45 mg/kg	Low	aspirin.4 day.Low	12345678	1	1	aspirin.1	aspirin.1.4 day	----5678	A	aspirin.A	aspirin.A.4 day	----5678	Rat230_2	0128052LRB	003017717008
aspirin	Rat	in vivo	Liver	4 day	45 mg/kg	Low	aspirin.4 day.Low	12345678	1	1	aspirin.1	aspirin.1.4 day	----5678	A	aspirin.A	aspirin.A.4 day	----5678	Rat230_2	0128054LRB	003017717009
aspirin	Rat	in vivo	Liver	4 day	45 mg/kg	Low	aspirin.4 day.Low	12345678	1	1	aspirin.1	aspirin.1.4 day	----5678	A	aspirin.A	aspirin.A.4 day	----5678	Rat230_2	0128055LRB	003017717010
aspirin	Rat	in vivo	Liver	8 day	45 mg/kg	Low	aspirin.8 day.Low	12345678	1	1	aspirin.1	aspirin.1.8 day	----5678	A	aspirin.A	aspirin.A.8 day	----5678	Rat230_2	0128062LRB	003017717020
aspirin	Rat	in vivo	Liver	8 day	45 mg/kg	Low	aspirin.8 day.Low	12345678	1	1	aspirin.1	aspirin.1.8 day	----5678	A	aspirin.A	aspirin.A.8 day	----5678	Rat230_2	0128063LRB	003017717021
aspirin	Rat	in vivo	Liver	8 day	45 mg/kg	Low	aspirin.8 day.Low	12345678	1	1	aspirin.1	aspirin.1.8 day	----5678	A	aspirin.A	aspirin.A.8 day	----5678	Rat230_2	0128065LRB	003017717022
aspirin	Rat	in vivo	Liver	15 day	45 mg/kg	Low	aspirin.15 day.Low	12345678	1	1	aspirin.1	aspirin.1.15 day	----5678	A	aspirin.A	aspirin.A.15 day	----5678	Rat230_2	0128071LRB	003017716014
aspirin	Rat	in vivo	Liver	15 day	45 mg/kg	Low	aspirin.15 day.Low	12345678	1	1	aspirin.1	aspirin.1.15 day	----5678	A	aspirin.A	aspirin.A.15 day	----5678	Rat230_2	0128072LRB	003017716015
aspirin	Rat	in vivo	Liver	15 day	45 mg/kg	Low	aspirin.15 day.Low	12345678	1	1	aspirin.1	aspirin.1.15 day	----5678	A	aspirin.A	aspirin.A.15 day	----5678	Rat230_2	0128074LRB	003017716016
aspirin	Rat	in vivo	Liver	29 day	45 mg/kg	Low	aspirin.29 day.Low	12345678	1	1	aspirin.1	aspirin.1.29 day	----5678	A	aspirin.A	aspirin.A.29 day	----5678	Rat230_2	0128082LRB	003017716026
aspirin	Rat	in vivo	Liver	29 day	45 mg/kg	Low	aspirin.29 day.Low	12345678	1	1	aspirin.1	aspirin.1.29 day	----5678	A	aspirin.A	aspirin.A.29 day	----5678	Rat230_2	0128084LRB	003017716027
aspirin	Rat	in vivo	Liver	29 day	45 mg/kg	Low	aspirin.29 day.Low	12345678	1	1	aspirin.1	aspirin.1.29 day	----5678	A	aspirin.A	aspirin.A.29 day	----5678	Rat230_2	0128085LRB	003017716028
aspirin	Rat	in vivo	Liver	4 day	150 mg/kg	Middle	aspirin.4 day.Middle	12345678	1	2	aspirin.2	aspirin.2.4 day	----5678	B	aspirin.B	aspirin.B.4 day	----5678	Rat230_2	0128091LRB	003017717011
aspirin	Rat	in vivo	Liver	4 day	150 mg/kg	Middle	aspirin.4 day.Middle	12345678	1	2	aspirin.2	aspirin.2.4 day	----5678	B	aspirin.B	aspirin.B.4 day	----5678	Rat230_2	0128092LRB	003017717012
aspirin	Rat	in vivo	Liver	4 day	150 mg/kg	Middle	aspirin.4 day.Middle	12345678	1	2	aspirin.2	aspirin.2.4 day	----5678	B	aspirin.B	aspirin.B.4 day	----5678	Rat230_2	0128095LRB	003017717013
aspirin	Rat	in vivo	Liver	8 day	150 mg/kg	Middle	aspirin.8 day.Middle	12345678	1	2	aspirin.2	aspirin.2.8 day	----5678	B	aspirin.B	aspirin.B.8 day	----5678	Rat230_2	0128101LRB	003017717023
aspirin	Rat	in vivo	Liver	8 day	150 mg/kg	Middle	aspirin.8 day.Middle	12345678	1	2	aspirin.2	aspirin.2.8 day	----5678	B	aspirin.B	aspirin.B.8 day	----5678	Rat230_2	0128103LRB	003017717024
aspirin	Rat	in vivo	Liver	8 day	150 mg/kg	Middle	aspirin.8 day.Middle	12345678	1	2	aspirin.2	aspirin.2.8 day	----5678	B	aspirin.B	aspirin.B.8 day	----5678	Rat230_2	0128105LRB	003017717025
aspirin	Rat	in vivo	Liver	15 day	150 mg/kg	Middle	aspirin.15 day.Middle	12345678	1	2	aspirin.2	aspirin.2.15 day	----5678	B	aspirin.B	aspirin.B.15 day	----5678	Rat230_2	0128112LRB	003017716017
aspirin	Rat	in vivo	Liver	15 day	150 mg/kg	Middle	aspirin.15 day.Middle	12345678	1	2	aspirin.2	aspirin.2.15 day	----5678	B	aspirin.B	aspirin.B.15 day	----5678	Rat230_2	0128113LRB	003017716018
aspirin	Rat	in vivo	Liver	15 day	150 mg/kg	Middle	aspirin.15 day.Middle	12345678	1	2	aspirin.2	aspirin.2.15 day	----5678	B	aspirin.B	aspirin.B.15 day	----5678	Rat230_2	0128114LRB	003017716019
aspirin	Rat	in vivo	Liver	29 day	150 mg/kg	Middle	aspirin.29 day.Middle	12345678	1	2	aspirin.2	aspirin.2.29 day	----5678	B	aspirin.B	aspirin.B.29 day	----5678	Rat230_2	0128121LRB	003017716029
aspirin	Rat	in vivo	Liver	29 day	150 mg/kg	Middle	aspirin.29 day.Middle	12345678	1	2	aspirin.2	aspirin.2.29 day	----5678	B	aspirin.B	aspirin.B.29 day	----5678	Rat230_2	0128122LRB	003017716030
aspirin	Rat	in vivo	Liver	29 day	150 mg/kg	Middle	aspirin.29 day.Middle	12345678	1	2	aspirin.2	aspirin.2.29 day	----5678	B	aspirin.B	aspirin.B.29 day	----5678	Rat230_2	0128124LRB	003017717001
aspirin	Rat	in vivo	Liver	4 day	450 mg/kg	High	aspirin.4 day.High	12345678	1	3	aspirin.3	aspirin.3.4 day	----5678	C	aspirin.C	aspirin.C.4 day	12345678	Rat230_2	0128133LRB	003017717014
aspirin	Rat	in vivo	Liver	4 day	450 mg/kg	High	aspirin.4 day.High	12345678	1	3	aspirin.3	aspirin.3.4 day	----5678	C	aspirin.C	aspirin.C.4 day	12345678	Rat230_2	0128134LRB	003017717015
aspirin	Rat	in vivo	Liver	4 day	450 mg/kg	High	aspirin.4 day.High	12345678	1	3	aspirin.3	aspirin.3.4 day	----5678	C	aspirin.C	aspirin.C.4 day	12345678	Rat230_2	0128135LRB	003017717016
aspirin	Rat	in vivo	Liver	8 day	450 mg/kg	High	aspirin.8 day.High	12345678	1	3	aspirin.3	aspirin.3.8 day	----5678	C	aspirin.C	aspirin.C.8 day	12345678	Rat230_2	0128141LRB	003017717026
aspirin	Rat	in vivo	Liver	8 day	450 mg/kg	High	aspirin.8 day.High	12345678	1	3	aspirin.3	aspirin.3.8 day	----5678	C	aspirin.C	aspirin.C.8 day	12345678	Rat230_2	0128142LRB	003017717027
aspirin	Rat	in vivo	Liver	8 day	450 mg/kg	High	aspirin.8 day.High	12345678	1	3	aspirin.3	aspirin.3.8 day	----5678	C	aspirin.C	aspirin.C.8 day	12345678	Rat230_2	0128145LRB	003017717028
aspirin	Rat	in vivo	Liver	15 day	450 mg/kg	High	aspirin.15 day.High	12345678	1	3	aspirin.3	aspirin.3.15 day	----5678	C	aspirin.C	aspirin.C.15 day	12345678	Rat230_2	0128151LRB	003017716020
aspirin	Rat	in vivo	Liver	15 day	450 mg/kg	High	aspirin.15 day.High	12345678	1	3	aspirin.3	aspirin.3.15 day	----5678	C	aspirin.C	aspirin.C.15 day	12345678	Rat230_2	0128152LRB	003017716021
aspirin	Rat	in vivo	Liver	15 day	450 mg/kg	High	aspirin.15 day.High	12345678	1	3	aspirin.3	aspirin.3.15 day	----5678	C	aspirin.C	aspirin.C.15 day	12345678	Rat230_2	0128155LRB	003017716022
aspirin	Rat	in vivo	Liver	29 day	450 mg/kg	High	aspirin.29 day.High	12345678	1	3	aspirin.3	aspirin.3.29 day	----5678	C	aspirin.C	aspirin.C.29 day	12345678	Rat230_2	0128161LRB	003017717002
aspirin	Rat	in vivo	Liver	29 day	450 mg/kg	High	aspirin.29 day.High	12345678	1	3	aspirin.3	aspirin.3.29 day	----5678	C	aspirin.C	aspirin.C.29 day	12345678	Rat230_2	0128162LRB	003017717003
aspirin	Rat	in vivo	Liver	29 day	450 mg/kg	High	aspirin.29 day.High	12345678	1	3	aspirin.3	aspirin.3.29 day	----5678	C	aspirin.C	aspirin.C.29 day	12345678	Rat230_2	0128163LRB	003017717004
carbamazepine	Rat	in vivo	Liver	3 hr	0 mg/kg	Control	carbamazepine.3 hr.Control	12345678	0	0	carbamazepine.0	carbamazepine.0.3 hr	12345678	-	carbamazepine.-	carbamazepine.-.3 hr	12345678	Rat230_2	0146012LRB	003017676023
carbamazepine	Rat	in vivo	Liver	3 hr	0 mg/kg	Control	carbamazepine.3 hr.Control	12345678	0	0	carbamazepine.0	carbamazepine.0.3 hr	12345678	-	carbamazepine.-	carbamazepine.-.3 hr	12345678	Rat230_2	0146013LRB	003017676024
carbamazepine	Rat	in vivo	Liver	3 hr	0 mg/kg	Control	carbamazepine.3 hr.Control	12345678	0	0	carbamazepine.0	carbamazepine.0.3 hr	12345678	-	carbamazepine.-	carbamazepine.-.3 hr	12345678	Rat230_2	0146014LRB	003017676025
carbamazepine	Rat	in vivo	Liver	6 hr	0 mg/kg	Control	carbamazepine.6 hr.Control	12345678	0	0	carbamazepine.0	carbamazepine.0.6 hr	12345678	-	carbamazepine.-	carbamazepine.-.6 hr	12345678	Rat230_2	0146022LRB	003017677004
carbamazepine	Rat	in vivo	Liver	6 hr	0 mg/kg	Control	carbamazepine.6 hr.Control	12345678	0	0	carbamazepine.0	carbamazepine.0.6 hr	12345678	-	carbamazepine.-	carbamazepine.-.6 hr	12345678	Rat230_2	0146023LRB	003017677005
carbamazepine	Rat	in vivo	Liver	6 hr	0 mg/kg	Control	carbamazepine.6 hr.Control	12345678	0	0	carbamazepine.0	carbamazepine.0.6 hr	12345678	-	carbamazepine.-	carbamazepine.-.6 hr	12345678	Rat230_2	0146024LRB	003017677006
carbamazepine	Rat	in vivo	Liver	9 hr	0 mg/kg	Control	carbamazepine.9 hr.Control	12345678	0	0	carbamazepine.0	carbamazepine.0.9 hr	12345678	-	carbamazepine.-	carbamazepine.-.9 hr	12345678	Rat230_2	0146031LRB	003017677017
carbamazepine	Rat	in vivo	Liver	9 hr	0 mg/kg	Control	carbamazepine.9 hr.Control	12345678	0	0	carbamazepine.0	carbamazepine.0.9 hr	12345678	-	carbamazepine.-	carbamazepine.-.9 hr	12345678	Rat230_2	0146032LRB	003017677018
carbamazepine	Rat	in vivo	Liver	9 hr	0 mg/kg	Control	carbamazepine.9 hr.Control	12345678	0	0	carbamazepine.0	carbamazepine.0.9 hr	12345678	-	carbamazepine.-	carbamazepine.-.9 hr	12345678	Rat230_2	0146033LRB	003017677019
carbamazepine	Rat	in vivo	Liver	24 hr	0 mg/kg	Control	carbamazepine.24 hr.Control	12345678	0	0	carbamazepine.0	carbamazepine.0.24 hr	12345678	-	carbamazepine.-	carbamazepine.-.24 hr	12345678	Rat230_2	0146041LRB	003017677029
carbamazepine	Rat	in vivo	Liver	24 hr	0 mg/kg	Control	carbamazepine.24 hr.Control	12345678	0	0	carbamazepine.0	carbamazepine.0.24 hr	12345678	-	carbamazepine.-	carbamazepine.-.24 hr	12345678	Rat230_2	0146042LRB	003017677030
carbamazepine	Rat	in vivo	Liver	24 hr	0 mg/kg	Control	carbamazepine.24 hr.Control	12345678	0	0	carbamazepine.0	carbamazepine.0.24 hr	12345678	-	carbamazepine.-	carbamazepine.-.24 hr	12345678	Rat230_2	0146043LRB	003017678001
carbamazepine	Rat	in vivo	Liver	3 hr	30 mg/kg	Low	carbamazepine.3 hr.Low	12345678	0	1	carbamazepine.1	carbamazepine.1.3 hr	12345678	A	carbamazepine.A	carbamazepine.A.3 hr	12345678	Rat230_2	0146053LRC	003017698022
carbamazepine	Rat	in vivo	Liver	3 hr	30 mg/kg	Low	carbamazepine.3 hr.Low	12345678	0	1	carbamazepine.1	carbamazepine.1.3 hr	12345678	A	carbamazepine.A	carbamazepine.A.3 hr	12345678	Rat230_2	0146054LRB	003017676026
carbamazepine	Rat	in vivo	Liver	3 hr	30 mg/kg	Low	carbamazepine.3 hr.Low	12345678	0	1	carbamazepine.1	carbamazepine.1.3 hr	12345678	A	carbamazepine.A	carbamazepine.A.3 hr	12345678	Rat230_2	0146055LRB	003017676027
carbamazepine	Rat	in vivo	Liver	6 hr	30 mg/kg	Low	carbamazepine.6 hr.Low	12345678	0	1	carbamazepine.1	carbamazepine.1.6 hr	12345678	A	carbamazepine.A	carbamazepine.A.6 hr	12345678	Rat230_2	0146061LRC	003017677007
carbamazepine	Rat	in vivo	Liver	6 hr	30 mg/kg	Low	carbamazepine.6 hr.Low	12345678	0	1	carbamazepine.1	carbamazepine.1.6 hr	12345678	A	carbamazepine.A	carbamazepine.A.6 hr	12345678	Rat230_2	0146063LRB	003017677008
carbamazepine	Rat	in vivo	Liver	6 hr	30 mg/kg	Low	carbamazepine.6 hr.Low	12345678	0	1	carbamazepine.1	carbamazepine.1.6 hr	12345678	A	carbamazepine.A	carbamazepine.A.6 hr	12345678	Rat230_2	0146065LRB	003017677009
carbamazepine	Rat	in vivo	Liver	9 hr	30 mg/kg	Low	carbamazepine.9 hr.Low	12345678	0	1	carbamazepine.1	carbamazepine.1.9 hr	12345678	A	carbamazepine.A	carbamazepine.A.9 hr	12345678	Rat230_2	0146072LRB	003017677020
carbamazepine	Rat	in vivo	Liver	9 hr	30 mg/kg	Low	carbamazepine.9 hr.Low	12345678	0	1	carbamazepine.1	carbamazepine.1.9 hr	12345678	A	carbamazepine.A	carbamazepine.A.9 hr	12345678	Rat230_2	0146073LRB	003017677021
carbamazepine	Rat	in vivo	Liver	9 hr	30 mg/kg	Low	carbamazepine.9 hr.Low	12345678	0	1	carbamazepine.1	carbamazepine.1.9 hr	12345678	A	carbamazepine.A	carbamazepine.A.9 hr	12345678	Rat230_2	0146074LRB	003017677022
carbamazepine	Rat	in vivo	Liver	24 hr	30 mg/kg	Low	carbamazepine.24 hr.Low	12345678	0	1	carbamazepine.1	carbamazepine.1.24 hr	12345678	A	carbamazepine.A	carbamazepine.A.24 hr	12345678	Rat230_2	0146081LRB	003017678002
carbamazepine	Rat	in vivo	Liver	24 hr	30 mg/kg	Low	carbamazepine.24 hr.Low	12345678	0	1	carbamazepine.1	carbamazepine.1.24 hr	12345678	A	carbamazepine.A	carbamazepine.A.24 hr	12345678	Rat230_2	0146083LRB	003017678003
carbamazepine	Rat	in vivo	Liver	24 hr	30 mg/kg	Low	carbamazepine.24 hr.Low	12345678	0	1	carbamazepine.1	carbamazepine.1.24 hr	12345678	A	carbamazepine.A	carbamazepine.A.24 hr	12345678	Rat230_2	0146085LRB	003017678004
carbamazepine	Rat	in vivo	Liver	3 hr	100 mg/kg	Middle	carbamazepine.3 hr.Middle	12345678	0	2	carbamazepine.2	carbamazepine.2.3 hr	12345678	B	carbamazepine.B	carbamazepine.B.3 hr	12345678	Rat230_2	0146092LRB	003017676028
carbamazepine	Rat	in vivo	Liver	3 hr	100 mg/kg	Middle	carbamazepine.3 hr.Middle	12345678	0	2	carbamazepine.2	carbamazepine.2.3 hr	12345678	B	carbamazepine.B	carbamazepine.B.3 hr	12345678	Rat230_2	0146093LRB	003017676029
carbamazepine	Rat	in vivo	Liver	3 hr	100 mg/kg	Middle	carbamazepine.3 hr.Middle	12345678	0	2	carbamazepine.2	carbamazepine.2.3 hr	12345678	B	carbamazepine.B	carbamazepine.B.3 hr	12345678	Rat230_2	0146095LRB	003017676030
carbamazepine	Rat	in vivo	Liver	6 hr	100 mg/kg	Middle	carbamazepine.6 hr.Middle	12345678	0	2	carbamazepine.2	carbamazepine.2.6 hr	12345678	B	carbamazepine.B	carbamazepine.B.6 hr	12345678	Rat230_2	0146101LRC	003017677010
carbamazepine	Rat	in vivo	Liver	6 hr	100 mg/kg	Middle	carbamazepine.6 hr.Middle	12345678	0	2	carbamazepine.2	carbamazepine.2.6 hr	12345678	B	carbamazepine.B	carbamazepine.B.6 hr	12345678	Rat230_2	0146102LRB	003017677011
carbamazepine	Rat	in vivo	Liver	6 hr	100 mg/kg	Middle	carbamazepine.6 hr.Middle	12345678	0	2	carbamazepine.2	carbamazepine.2.6 hr	12345678	B	carbamazepine.B	carbamazepine.B.6 hr	12345678	Rat230_2	0146105LRB	003017677012
carbamazepine	Rat	in vivo	Liver	9 hr	100 mg/kg	Middle	carbamazepine.9 hr.Middle	12345678	0	2	carbamazepine.2	carbamazepine.2.9 hr	12345678	B	carbamazepine.B	carbamazepine.B.9 hr	12345678	Rat230_2	0146111LRC	003017677023
carbamazepine	Rat	in vivo	Liver	9 hr	100 mg/kg	Middle	carbamazepine.9 hr.Middle	12345678	0	2	carbamazepine.2	carbamazepine.2.9 hr	12345678	B	carbamazepine.B	carbamazepine.B.9 hr	12345678	Rat230_2	0146114LRB	003017677024
carbamazepine	Rat	in vivo	Liver	9 hr	100 mg/kg	Middle	carbamazepine.9 hr.Middle	12345678	0	2	carbamazepine.2	carbamazepine.2.9 hr	12345678	B	carbamazepine.B	carbamazepine.B.9 hr	12345678	Rat230_2	0146115LRB	003017677025
carbamazepine	Rat	in vivo	Liver	24 hr	100 mg/kg	Middle	carbamazepine.24 hr.Middle	12345678	0	2	carbamazepine.2	carbamazepine.2.24 hr	12345678	B	carbamazepine.B	carbamazepine.B.24 hr	12345678	Rat230_2	0146122LRB	003017678005
carbamazepine	Rat	in vivo	Liver	24 hr	100 mg/kg	Middle	carbamazepine.24 hr.Middle	12345678	0	2	carbamazepine.2	carbamazepine.2.24 hr	12345678	B	carbamazepine.B	carbamazepine.B.24 hr	12345678	Rat230_2	0146123LRB	003017678006
carbamazepine	Rat	in vivo	Liver	24 hr	100 mg/kg	Middle	carbamazepine.24 hr.Middle	12345678	0	2	carbamazepine.2	carbamazepine.2.24 hr	12345678	B	carbamazepine.B	carbamazepine.B.24 hr	12345678	Rat230_2	0146124LRB	003017678007
carbamazepine	Rat	in vivo	Liver	3 hr	300 mg/kg	High	carbamazepine.3 hr.High	12345678	0	3	carbamazepine.3	carbamazepine.3.3 hr	12345678	C	carbamazepine.C	carbamazepine.C.3 hr	12345678	Rat230_2	0146133LRB	003017677001
carbamazepine	Rat	in vivo	Liver	3 hr	300 mg/kg	High	carbamazepine.3 hr.High	12345678	0	3	carbamazepine.3	carbamazepine.3.3 hr	12345678	C	carbamazepine.C	carbamazepine.C.3 hr	12345678	Rat230_2	0146134LRB	003017677002
carbamazepine	Rat	in vivo	Liver	3 hr	300 mg/kg	High	carbamazepine.3 hr.High	12345678	0	3	carbamazepine.3	carbamazepine.3.3 hr	12345678	C	carbamazepine.C	carbamazepine.C.3 hr	12345678	Rat230_2	0146135LRB	003017677003
carbamazepine	Rat	in vivo	Liver	6 hr	300 mg/kg	High	carbamazepine.6 hr.High	12345678	0	3	carbamazepine.3	carbamazepine.3.6 hr	12345678	C	carbamazepine.C	carbamazepine.C.6 hr	12345678	Rat230_2	0146141LRB	003017677013
carbamazepine	Rat	in vivo	Liver	6 hr	300 mg/kg	High	carbamazepine.6 hr.High	12345678	0	3	carbamazepine.3	carbamazepine.3.6 hr	12345678	C	carbamazepine.C	carbamazepine.C.6 hr	12345678	Rat230_2	0146142LRB	003017677014
carbamazepine	Rat	in vivo	Liver	6 hr	300 mg/kg	High	carbamazepine.6 hr.High	12345678	0	3	carbamazepine.3	carbamazepine.3.6 hr	12345678	C	carbamazepine.C	carbamazepine.C.6 hr	12345678	Rat230_2	0146143LRB	003017677015
carbamazepine	Rat	in vivo	Liver	9 hr	300 mg/kg	High	carbamazepine.9 hr.High	12345678	0	3	carbamazepine.3	carbamazepine.3.9 hr	12345678	C	carbamazepine.C	carbamazepine.C.9 hr	12345678	Rat230_2	0146151LRB	003017677026
carbamazepine	Rat	in vivo	Liver	9 hr	300 mg/kg	High	carbamazepine.9 hr.High	12345678	0	3	carbamazepine.3	carbamazepine.3.9 hr	12345678	C	carbamazepine.C	carbamazepine.C.9 hr	12345678	Rat230_2	0146152LRB	003017677027
carbamazepine	Rat	in vivo	Liver	9 hr	300 mg/kg	High	carbamazepine.9 hr.High	12345678	0	3	carbamazepine.3	carbamazepine.3.9 hr	12345678	C	carbamazepine.C	carbamazepine.C.9 hr	12345678	Rat230_2	0146154LRB	003017677028
carbamazepine	Rat	in vivo	Liver	24 hr	300 mg/kg	High	carbamazepine.24 hr.High	12345678	0	3	carbamazepine.3	carbamazepine.3.24 hr	12345678	C	carbamazepine.C	carbamazepine.C.24 hr	12345678	Rat230_2	0146161LRB	003017678008
carbamazepine	Rat	in vivo	Liver	24 hr	300 mg/kg	High	carbamazepine.24 hr.High	12345678	0	3	carbamazepine.3	carbamazepine.3.24 hr	12345678	C	carbamazepine.C	carbamazepine.C.24 hr	12345678	Rat230_2	0146162LRB	003017678009
carbamazepine	Rat	in vivo	Liver	24 hr	300 mg/kg	High	carbamazepine.24 hr.High	12345678	0	3	carbamazepine.3	carbamazepine.3.24 hr	12345678	C	carbamazepine.C	carbamazepine.C.24 hr	12345678	Rat230_2	0146165LRB	003017678010
carbamazepine	Rat	in vivo	Liver	4 day	0 mg/kg	Control	carbamazepine.4 day.Control	12345678	0	0	carbamazepine.0	carbamazepine.0.4 day	12345678	-	carbamazepine.-	carbamazepine.-.4 day	12345678	Rat230_2	0147011LRB	003017730019
carbamazepine	Rat	in vivo	Liver	4 day	0 mg/kg	Control	carbamazepine.4 day.Control	12345678	0	0	carbamazepine.0	carbamazepine.0.4 day	12345678	-	carbamazepine.-	carbamazepine.-.4 day	12345678	Rat230_2	0147012LRB	003017730020
carbamazepine	Rat	in vivo	Liver	4 day	0 mg/kg	Control	carbamazepine.4 day.Control	12345678	0	0	carbamazepine.0	carbamazepine.0.4 day	12345678	-	carbamazepine.-	carbamazepine.-.4 day	12345678	Rat230_2	0147014LRB	003017730021
carbamazepine	Rat	in vivo	Liver	8 day	0 mg/kg	Control	carbamazepine.8 day.Control	12345678	0	0	carbamazepine.0	carbamazepine.0.8 day	12345678	-	carbamazepine.-	carbamazepine.-.8 day	12345678	Rat230_2	0147021LRB	003017731001
carbamazepine	Rat	in vivo	Liver	8 day	0 mg/kg	Control	carbamazepine.8 day.Control	12345678	0	0	carbamazepine.0	carbamazepine.0.8 day	12345678	-	carbamazepine.-	carbamazepine.-.8 day	12345678	Rat230_2	0147023LRB	003017731002
carbamazepine	Rat	in vivo	Liver	8 day	0 mg/kg	Control	carbamazepine.8 day.Control	12345678	0	0	carbamazepine.0	carbamazepine.0.8 day	12345678	-	carbamazepine.-	carbamazepine.-.8 day	12345678	Rat230_2	0147024LRB	003017731003
carbamazepine	Rat	in vivo	Liver	15 day	0 mg/kg	Control	carbamazepine.15 day.Control	12345678	0	0	carbamazepine.0	carbamazepine.0.15 day	12345678	-	carbamazepine.-	carbamazepine.-.15 day	12345678	Rat230_2	0147031LRB	003017731013
carbamazepine	Rat	in vivo	Liver	15 day	0 mg/kg	Control	carbamazepine.15 day.Control	12345678	0	0	carbamazepine.0	carbamazepine.0.15 day	12345678	-	carbamazepine.-	carbamazepine.-.15 day	12345678	Rat230_2	0147032LRB	003017731014
carbamazepine	Rat	in vivo	Liver	15 day	0 mg/kg	Control	carbamazepine.15 day.Control	12345678	0	0	carbamazepine.0	carbamazepine.0.15 day	12345678	-	carbamazepine.-	carbamazepine.-.15 day	12345678	Rat230_2	0147034LRB	003017731015
carbamazepine	Rat	in vivo	Liver	29 day	0 mg/kg	Control	carbamazepine.29 day.Control	12345678	0	0	carbamazepine.0	carbamazepine.0.29 day	12345678	-	carbamazepine.-	carbamazepine.-.29 day	12345678	Rat230_2	0147043LRB	003017731025
carbamazepine	Rat	in vivo	Liver	29 day	0 mg/kg	Control	carbamazepine.29 day.Control	12345678	0	0	carbamazepine.0	carbamazepine.0.29 day	12345678	-	carbamazepine.-	carbamazepine.-.29 day	12345678	Rat230_2	0147044LRB	003017731026
carbamazepine	Rat	in vivo	Liver	29 day	0 mg/kg	Control	carbamazepine.29 day.Control	12345678	0	0	carbamazepine.0	carbamazepine.0.29 day	12345678	-	carbamazepine.-	carbamazepine.-.29 day	12345678	Rat230_2	0147045LRB	003017731027
carbamazepine	Rat	in vivo	Liver	4 day	30 mg/kg	Low	carbamazepine.4 day.Low	12345678	0	1	carbamazepine.1	carbamazepine.1.4 day	12345678	A	carbamazepine.A	carbamazepine.A.4 day	12345678	Rat230_2	0147051LRB	003017730022
carbamazepine	Rat	in vivo	Liver	4 day	30 mg/kg	Low	carbamazepine.4 day.Low	12345678	0	1	carbamazepine.1	carbamazepine.1.4 day	12345678	A	carbamazepine.A	carbamazepine.A.4 day	12345678	Rat230_2	0147053LRB	003017730023
carbamazepine	Rat	in vivo	Liver	4 day	30 mg/kg	Low	carbamazepine.4 day.Low	12345678	0	1	carbamazepine.1	carbamazepine.1.4 day	12345678	A	carbamazepine.A	carbamazepine.A.4 day	12345678	Rat230_2	0147055LRB	003017730024
carbamazepine	Rat	in vivo	Liver	8 day	30 mg/kg	Low	carbamazepine.8 day.Low	12345678	0	1	carbamazepine.1	carbamazepine.1.8 day	12345678	A	carbamazepine.A	carbamazepine.A.8 day	12345678	Rat230_2	0147062LRB	003017731004
carbamazepine	Rat	in vivo	Liver	8 day	30 mg/kg	Low	carbamazepine.8 day.Low	12345678	0	1	carbamazepine.1	carbamazepine.1.8 day	12345678	A	carbamazepine.A	carbamazepine.A.8 day	12345678	Rat230_2	0147063LRB	003017731005
carbamazepine	Rat	in vivo	Liver	8 day	30 mg/kg	Low	carbamazepine.8 day.Low	12345678	0	1	carbamazepine.1	carbamazepine.1.8 day	12345678	A	carbamazepine.A	carbamazepine.A.8 day	12345678	Rat230_2	0147065LRB	003017731006
carbamazepine	Rat	in vivo	Liver	15 day	30 mg/kg	Low	carbamazepine.15 day.Low	12345678	0	1	carbamazepine.1	carbamazepine.1.15 day	12345678	A	carbamazepine.A	carbamazepine.A.15 day	12345678	Rat230_2	0147071LRC	003017731016
carbamazepine	Rat	in vivo	Liver	15 day	30 mg/kg	Low	carbamazepine.15 day.Low	12345678	0	1	carbamazepine.1	carbamazepine.1.15 day	12345678	A	carbamazepine.A	carbamazepine.A.15 day	12345678	Rat230_2	0147072LRB	003017731017
carbamazepine	Rat	in vivo	Liver	15 day	30 mg/kg	Low	carbamazepine.15 day.Low	12345678	0	1	carbamazepine.1	carbamazepine.1.15 day	12345678	A	carbamazepine.A	carbamazepine.A.15 day	12345678	Rat230_2	0147075LRB	003017731018
carbamazepine	Rat	in vivo	Liver	29 day	30 mg/kg	Low	carbamazepine.29 day.Low	12345678	0	1	carbamazepine.1	carbamazepine.1.29 day	12345678	A	carbamazepine.A	carbamazepine.A.29 day	12345678	Rat230_2	0147081LRB	003017731028
carbamazepine	Rat	in vivo	Liver	29 day	30 mg/kg	Low	carbamazepine.29 day.Low	12345678	0	1	carbamazepine.1	carbamazepine.1.29 day	12345678	A	carbamazepine.A	carbamazepine.A.29 day	12345678	Rat230_2	0147082LRB	003017731029
carbamazepine	Rat	in vivo	Liver	29 day	30 mg/kg	Low	carbamazepine.29 day.Low	12345678	0	1	carbamazepine.1	carbamazepine.1.29 day	12345678	A	carbamazepine.A	carbamazepine.A.29 day	12345678	Rat230_2	0147085LRC	003017731030
carbamazepine	Rat	in vivo	Liver	4 day	100 mg/kg	Middle	carbamazepine.4 day.Middle	12345678	0	2	carbamazepine.2	carbamazepine.2.4 day	12345678	B	carbamazepine.B	carbamazepine.B.4 day	12345678	Rat230_2	0147091LRB	003017730025
carbamazepine	Rat	in vivo	Liver	4 day	100 mg/kg	Middle	carbamazepine.4 day.Middle	12345678	0	2	carbamazepine.2	carbamazepine.2.4 day	12345678	B	carbamazepine.B	carbamazepine.B.4 day	12345678	Rat230_2	0147093LRB	003017730026
carbamazepine	Rat	in vivo	Liver	4 day	100 mg/kg	Middle	carbamazepine.4 day.Middle	12345678	0	2	carbamazepine.2	carbamazepine.2.4 day	12345678	B	carbamazepine.B	carbamazepine.B.4 day	12345678	Rat230_2	0147094LRB	003017730027
carbamazepine	Rat	in vivo	Liver	8 day	100 mg/kg	Middle	carbamazepine.8 day.Middle	12345678	0	2	carbamazepine.2	carbamazepine.2.8 day	12345678	B	carbamazepine.B	carbamazepine.B.8 day	12345678	Rat230_2	0147102LRB	003017731007
carbamazepine	Rat	in vivo	Liver	8 day	100 mg/kg	Middle	carbamazepine.8 day.Middle	12345678	0	2	carbamazepine.2	carbamazepine.2.8 day	12345678	B	carbamazepine.B	carbamazepine.B.8 day	12345678	Rat230_2	0147103LRB	003017731008
carbamazepine	Rat	in vivo	Liver	8 day	100 mg/kg	Middle	carbamazepine.8 day.Middle	12345678	0	2	carbamazepine.2	carbamazepine.2.8 day	12345678	B	carbamazepine.B	carbamazepine.B.8 day	12345678	Rat230_2	0147104LRB	003017731009
carbamazepine	Rat	in vivo	Liver	15 day	100 mg/kg	Middle	carbamazepine.15 day.Middle	12345678	0	2	carbamazepine.2	carbamazepine.2.15 day	12345678	B	carbamazepine.B	carbamazepine.B.15 day	12345678	Rat230_2	0147113LRB	003017731019
carbamazepine	Rat	in vivo	Liver	15 day	100 mg/kg	Middle	carbamazepine.15 day.Middle	12345678	0	2	carbamazepine.2	carbamazepine.2.15 day	12345678	B	carbamazepine.B	carbamazepine.B.15 day	12345678	Rat230_2	0147114LRB	003017731020
carbamazepine	Rat	in vivo	Liver	15 day	100 mg/kg	Middle	carbamazepine.15 day.Middle	12345678	0	2	carbamazepine.2	carbamazepine.2.15 day	12345678	B	carbamazepine.B	carbamazepine.B.15 day	12345678	Rat230_2	0147115LRB	003017731021
carbamazepine	Rat	in vivo	Liver	29 day	100 mg/kg	Middle	carbamazepine.29 day.Middle	12345678	0	2	carbamazepine.2	carbamazepine.2.29 day	12345678	B	carbamazepine.B	carbamazepine.B.29 day	12345678	Rat230_2	0147122LRB	003017732001
carbamazepine	Rat	in vivo	Liver	29 day	100 mg/kg	Middle	carbamazepine.29 day.Middle	12345678	0	2	carbamazepine.2	carbamazepine.2.29 day	12345678	B	carbamazepine.B	carbamazepine.B.29 day	12345678	Rat230_2	0147123LRB	003017732002
carbamazepine	Rat	in vivo	Liver	29 day	100 mg/kg	Middle	carbamazepine.29 day.Middle	12345678	0	2	carbamazepine.2	carbamazepine.2.29 day	12345678	B	carbamazepine.B	carbamazepine.B.29 day	12345678	Rat230_2	0147124LRB	003017732003
carbamazepine	Rat	in vivo	Liver	4 day	300 mg/kg	High	carbamazepine.4 day.High	12345678	0	3	carbamazepine.3	carbamazepine.3.4 day	12345678	C	carbamazepine.C	carbamazepine.C.4 day	12345678	Rat230_2	0147132LRB	003017730028
carbamazepine	Rat	in vivo	Liver	4 day	300 mg/kg	High	carbamazepine.4 day.High	12345678	0	3	carbamazepine.3	carbamazepine.3.4 day	12345678	C	carbamazepine.C	carbamazepine.C.4 day	12345678	Rat230_2	0147134LRB	003017730029
carbamazepine	Rat	in vivo	Liver	4 day	300 mg/kg	High	carbamazepine.4 day.High	12345678	0	3	carbamazepine.3	carbamazepine.3.4 day	12345678	C	carbamazepine.C	carbamazepine.C.4 day	12345678	Rat230_2	0147135LRB	003017730030
carbamazepine	Rat	in vivo	Liver	8 day	300 mg/kg	High	carbamazepine.8 day.High	12345678	0	3	carbamazepine.3	carbamazepine.3.8 day	12345678	C	carbamazepine.C	carbamazepine.C.8 day	12345678	Rat230_2	0147142LRC	003017731010
carbamazepine	Rat	in vivo	Liver	8 day	300 mg/kg	High	carbamazepine.8 day.High	12345678	0	3	carbamazepine.3	carbamazepine.3.8 day	12345678	C	carbamazepine.C	carbamazepine.C.8 day	12345678	Rat230_2	0147144LRB	003017731011
carbamazepine	Rat	in vivo	Liver	8 day	300 mg/kg	High	carbamazepine.8 day.High	12345678	0	3	carbamazepine.3	carbamazepine.3.8 day	12345678	C	carbamazepine.C	carbamazepine.C.8 day	12345678	Rat230_2	0147145LRB	003017731012
carbamazepine	Rat	in vivo	Liver	15 day	300 mg/kg	High	carbamazepine.15 day.High	12345678	0	3	carbamazepine.3	carbamazepine.3.15 day	12345678	C	carbamazepine.C	carbamazepine.C.15 day	12345678	Rat230_2	0147152LRB	003017731022
carbamazepine	Rat	in vivo	Liver	15 day	300 mg/kg	High	carbamazepine.15 day.High	12345678	0	3	carbamazepine.3	carbamazepine.3.15 day	12345678	C	carbamazepine.C	carbamazepine.C.15 day	12345678	Rat230_2	0147153LRB	003017731023
carbamazepine	Rat	in vivo	Liver	15 day	300 mg/kg	High	carbamazepine.15 day.High	12345678	0	3	carbamazepine.3	carbamazepine.3.15 day	12345678	C	carbamazepine.C	carbamazepine.C.15 day	12345678	Rat230_2	0147154LRB	003017731024
carbamazepine	Rat	in vivo	Liver	29 day	300 mg/kg	High	carbamazepine.29 day.High	12345678	0	3	carbamazepine.3	carbamazepine.3.29 day	12345678	C	carbamazepine.C	carbamazepine.C.29 day	12345678	Rat230_2	0147163LRB	003017732004
carbamazepine	Rat	in vivo	Liver	29 day	300 mg/kg	High	carbamazepine.29 day.High	12345678	0	3	carbamazepine.3	carbamazepine.3.29 day	12345678	C	carbamazepine.C	carbamazepine.C.29 day	12345678	Rat230_2	0147164LRB	003017732005
carbamazepine	Rat	in vivo	Liver	29 day	300 mg/kg	High	carbamazepine.29 day.High	12345678	0	3	carbamazepine.3	carbamazepine.3.29 day	12345678	C	carbamazepine.C	carbamazepine.C.29 day	12345678	Rat230_2	0147165LRB	003017732006
diclofenac	Rat	in vivo	Liver	4 day	0 mg/kg	Control	diclofenac.4 day.Control	12345678	1	0	diclofenac.0	diclofenac.0.4 day	12345678	-	diclofenac.-	diclofenac.-.4 day	12345678	Rat230_2	0149013LRB	003017721005
diclofenac	Rat	in vivo	Liver	4 day	0 mg/kg	Control	diclofenac.4 day.Control	12345678	1	0	diclofenac.0	diclofenac.0.4 day	12345678	-	diclofenac.-	diclofenac.-.4 day	12345678	Rat230_2	0149014LRB	003017721006
diclofenac	Rat	in vivo	Liver	4 day	0 mg/kg	Control	diclofenac.4 day.Control	12345678	1	0	diclofenac.0	diclofenac.0.4 day	12345678	-	diclofenac.-	diclofenac.-.4 day	12345678	Rat230_2	0149015LRB	003017721007
diclofenac	Rat	in vivo	Liver	8 day	0 mg/kg	Control	diclofenac.8 day.Control	12345678	1	0	diclofenac.0	diclofenac.0.8 day	12345678	-	diclofenac.-	diclofenac.-.8 day	12345678	Rat230_2	0149021LRB	003017721017
diclofenac	Rat	in vivo	Liver	8 day	0 mg/kg	Control	diclofenac.8 day.Control	12345678	1	0	diclofenac.0	diclofenac.0.8 day	12345678	-	diclofenac.-	diclofenac.-.8 day	12345678	Rat230_2	0149024LRB	003017721018
diclofenac	Rat	in vivo	Liver	8 day	0 mg/kg	Control	diclofenac.8 day.Control	12345678	1	0	diclofenac.0	diclofenac.0.8 day	12345678	-	diclofenac.-	diclofenac.-.8 day	12345678	Rat230_2	0149025LRB	003017721019
diclofenac	Rat	in vivo	Liver	15 day	0 mg/kg	Control	diclofenac.15 day.Control	12345678	1	0	diclofenac.0	diclofenac.0.15 day	12345678	-	diclofenac.-	diclofenac.-.15 day	12345678	Rat230_2	0149032LRB	003017721029
diclofenac	Rat	in vivo	Liver	15 day	0 mg/kg	Control	diclofenac.15 day.Control	12345678	1	0	diclofenac.0	diclofenac.0.15 day	12345678	-	diclofenac.-	diclofenac.-.15 day	12345678	Rat230_2	0149033LRB	003017721030
diclofenac	Rat	in vivo	Liver	15 day	0 mg/kg	Control	diclofenac.15 day.Control	12345678	1	0	diclofenac.0	diclofenac.0.15 day	12345678	-	diclofenac.-	diclofenac.-.15 day	12345678	Rat230_2	0149034LRB	003017722001
diclofenac	Rat	in vivo	Liver	29 day	0 mg/kg	Control	diclofenac.29 day.Control	12345678	1	0	diclofenac.0	diclofenac.0.29 day	12345678	-	diclofenac.-	diclofenac.-.29 day	12345678	Rat230_2	0149042LRB	003017722011
diclofenac	Rat	in vivo	Liver	29 day	0 mg/kg	Control	diclofenac.29 day.Control	12345678	1	0	diclofenac.0	diclofenac.0.29 day	12345678	-	diclofenac.-	diclofenac.-.29 day	12345678	Rat230_2	0149044LRB	003017722012
diclofenac	Rat	in vivo	Liver	29 day	0 mg/kg	Control	diclofenac.29 day.Control	12345678	1	0	diclofenac.0	diclofenac.0.29 day	12345678	-	diclofenac.-	diclofenac.-.29 day	12345678	Rat230_2	0149045LRB	003017722013
diclofenac	Rat	in vivo	Liver	4 day	1 mg/kg	Low	diclofenac.4 day.Low	12345678	1	1	diclofenac.1	diclofenac.1.4 day	----5678	A	diclofenac.A	diclofenac.A.4 day	----5678	Rat230_2	0149051LRB	003017721008
diclofenac	Rat	in vivo	Liver	4 day	1 mg/kg	Low	diclofenac.4 day.Low	12345678	1	1	diclofenac.1	diclofenac.1.4 day	----5678	A	diclofenac.A	diclofenac.A.4 day	----5678	Rat230_2	0149052LRB	003017721009
diclofenac	Rat	in vivo	Liver	4 day	1 mg/kg	Low	diclofenac.4 day.Low	12345678	1	1	diclofenac.1	diclofenac.1.4 day	----5678	A	diclofenac.A	diclofenac.A.4 day	----5678	Rat230_2	0149054LRC	003017721010
diclofenac	Rat	in vivo	Liver	8 day	1 mg/kg	Low	diclofenac.8 day.Low	12345678	1	1	diclofenac.1	diclofenac.1.8 day	----5678	A	diclofenac.A	diclofenac.A.8 day	----5678	Rat230_2	0149061LRB	003017721020
diclofenac	Rat	in vivo	Liver	8 day	1 mg/kg	Low	diclofenac.8 day.Low	12345678	1	1	diclofenac.1	diclofenac.1.8 day	----5678	A	diclofenac.A	diclofenac.A.8 day	----5678	Rat230_2	0149063LRB	003017721021
diclofenac	Rat	in vivo	Liver	8 day	1 mg/kg	Low	diclofenac.8 day.Low	12345678	1	1	diclofenac.1	diclofenac.1.8 day	----5678	A	diclofenac.A	diclofenac.A.8 day	----5678	Rat230_2	0149064LRB	003017721022
diclofenac	Rat	in vivo	Liver	15 day	1 mg/kg	Low	diclofenac.15 day.Low	12345678	1	1	diclofenac.1	diclofenac.1.15 day	----5678	A	diclofenac.A	diclofenac.A.15 day	----5678	Rat230_2	0149072LRB	003017722002
diclofenac	Rat	in vivo	Liver	15 day	1 mg/kg	Low	diclofenac.15 day.Low	12345678	1	1	diclofenac.1	diclofenac.1.15 day	----5678	A	diclofenac.A	diclofenac.A.15 day	----5678	Rat230_2	0149074LRB	003017722003
diclofenac	Rat	in vivo	Liver	15 day	1 mg/kg	Low	diclofenac.15 day.Low	12345678	1	1	diclofenac.1	diclofenac.1.15 day	----5678	A	diclofenac.A	diclofenac.A.15 day	----5678	Rat230_2	0149075LRB	003017722004
diclofenac	Rat	in vivo	Liver	29 day	1 mg/kg	Low	diclofenac.29 day.Low	12345678	1	1	diclofenac.1	diclofenac.1.29 day	----5678	A	diclofenac.A	diclofenac.A.29 day	----5678	Rat230_2	0149082LRB	003017722014
diclofenac	Rat	in vivo	Liver	29 day	1 mg/kg	Low	diclofenac.29 day.Low	12345678	1	1	diclofenac.1	diclofenac.1.29 day	----5678	A	diclofenac.A	diclofenac.A.29 day	----5678	Rat230_2	0149083LRB	003017722015
diclofenac	Rat	in vivo	Liver	29 day	1 mg/kg	Low	diclofenac.29 day.Low	12345678	1	1	diclofenac.1	diclofenac.1.29 day	----5678	A	diclofenac.A	diclofenac.A.29 day	----5678	Rat230_2	0149084LRB	003017722016
diclofenac	Rat	in vivo	Liver	4 day	3 mg/kg	Middle	diclofenac.4 day.Middle	12345678	1	2	diclofenac.2	diclofenac.2.4 day	----5678	B	diclofenac.B	diclofenac.B.4 day	----5678	Rat230_2	0149091LRB	003017721011
diclofenac	Rat	in vivo	Liver	4 day	3 mg/kg	Middle	diclofenac.4 day.Middle	12345678	1	2	diclofenac.2	diclofenac.2.4 day	----5678	B	diclofenac.B	diclofenac.B.4 day	----5678	Rat230_2	0149093LRB	003017721012
diclofenac	Rat	in vivo	Liver	4 day	3 mg/kg	Middle	diclofenac.4 day.Middle	12345678	1	2	diclofenac.2	diclofenac.2.4 day	----5678	B	diclofenac.B	diclofenac.B.4 day	----5678	Rat230_2	0149094LRB	003017721013
diclofenac	Rat	in vivo	Liver	8 day	3 mg/kg	Middle	diclofenac.8 day.Middle	12345678	1	2	diclofenac.2	diclofenac.2.8 day	----5678	B	diclofenac.B	diclofenac.B.8 day	----5678	Rat230_2	0149102LRB	003017721023
diclofenac	Rat	in vivo	Liver	8 day	3 mg/kg	Middle	diclofenac.8 day.Middle	12345678	1	2	diclofenac.2	diclofenac.2.8 day	----5678	B	diclofenac.B	diclofenac.B.8 day	----5678	Rat230_2	0149103LRB	003017721024
diclofenac	Rat	in vivo	Liver	8 day	3 mg/kg	Middle	diclofenac.8 day.Middle	12345678	1	2	diclofenac.2	diclofenac.2.8 day	----5678	B	diclofenac.B	diclofenac.B.8 day	----5678	Rat230_2	0149104LRB	003017721025
diclofenac	Rat	in vivo	Liver	15 day	3 mg/kg	Middle	diclofenac.15 day.Middle	12345678	1	2	diclofenac.2	diclofenac.2.15 day	----5678	B	diclofenac.B	diclofenac.B.15 day	----5678	Rat230_2	0149112LRB	003017722005
diclofenac	Rat	in vivo	Liver	15 day	3 mg/kg	Middle	diclofenac.15 day.Middle	12345678	1	2	diclofenac.2	diclofenac.2.15 day	----5678	B	diclofenac.B	diclofenac.B.15 day	----5678	Rat230_2	0149114LRB	003017722006
diclofenac	Rat	in vivo	Liver	15 day	3 mg/kg	Middle	diclofenac.15 day.Middle	12345678	1	2	diclofenac.2	diclofenac.2.15 day	----5678	B	diclofenac.B	diclofenac.B.15 day	----5678	Rat230_2	0149115LRB	003017722007
diclofenac	Rat	in vivo	Liver	29 day	3 mg/kg	Middle	diclofenac.29 day.Middle	12345678	1	2	diclofenac.2	diclofenac.2.29 day	----5678	B	diclofenac.B	diclofenac.B.29 day	----5678	Rat230_2	0149122LRB	003017722017
diclofenac	Rat	in vivo	Liver	29 day	3 mg/kg	Middle	diclofenac.29 day.Middle	12345678	1	2	diclofenac.2	diclofenac.2.29 day	----5678	B	diclofenac.B	diclofenac.B.29 day	----5678	Rat230_2	0149124LRB	003017722018
diclofenac	Rat	in vivo	Liver	29 day	3 mg/kg	Middle	diclofenac.29 day.Middle	12345678	1	2	diclofenac.2	diclofenac.2.29 day	----5678	B	diclofenac.B	diclofenac.B.29 day	----5678	Rat230_2	0149125LRB	003017722019
diclofenac	Rat	in vivo	Liver	4 day	10 mg/kg	High	diclofenac.4 day.High	12345678	1	3	diclofenac.3	diclofenac.3.4 day	----5678	C	diclofenac.C	diclofenac.C.4 day	12345678	Rat230_2	0149131LRB	003017721014
diclofenac	Rat	in vivo	Liver	4 day	10 mg/kg	High	diclofenac.4 day.High	12345678	1	3	diclofenac.3	diclofenac.3.4 day	----5678	C	diclofenac.C	diclofenac.C.4 day	12345678	Rat230_2	0149132LRC	003017721015
diclofenac	Rat	in vivo	Liver	4 day	10 mg/kg	High	diclofenac.4 day.High	12345678	1	3	diclofenac.3	diclofenac.3.4 day	----5678	C	diclofenac.C	diclofenac.C.4 day	12345678	Rat230_2	0149133LRB	003017721016
diclofenac	Rat	in vivo	Liver	8 day	10 mg/kg	High	diclofenac.8 day.High	12345678	1	3	diclofenac.3	diclofenac.3.8 day	----5678	C	diclofenac.C	diclofenac.C.8 day	12345678	Rat230_2	0149142LRB	003017721026
diclofenac	Rat	in vivo	Liver	8 day	10 mg/kg	High	diclofenac.8 day.High	12345678	1	3	diclofenac.3	diclofenac.3.8 day	----5678	C	diclofenac.C	diclofenac.C.8 day	12345678	Rat230_2	0149144LRB	003017721027
diclofenac	Rat	in vivo	Liver	8 day	10 mg/kg	High	diclofenac.8 day.High	12345678	1	3	diclofenac.3	diclofenac.3.8 day	----5678	C	diclofenac.C	diclofenac.C.8 day	12345678	Rat230_2	0149145LRB	003017721028
diclofenac	Rat	in vivo	Liver	15 day	10 mg/kg	High	diclofenac.15 day.High	12345678	1	3	diclofenac.3	diclofenac.3.15 day	----5678	C	diclofenac.C	diclofenac.C.15 day	12345678	Rat230_2	0149152LRB	003017722008
diclofenac	Rat	in vivo	Liver	15 day	10 mg/kg	High	diclofenac.15 day.High	12345678	1	3	diclofenac.3	diclofenac.3.15 day	----5678	C	diclofenac.C	diclofenac.C.15 day	12345678	Rat230_2	0149153LRB	003017722009
diclofenac	Rat	in vivo	Liver	15 day	10 mg/kg	High	diclofenac.15 day.High	12345678	1	3	diclofenac.3	diclofenac.3.15 day	----5678	C	diclofenac.C	diclofenac.C.15 day	12345678	Rat230_2	0149155LRB	003017722010
diclofenac	Rat	in vivo	Liver	29 day	10 mg/kg	High	diclofenac.29 day.High	12345678	1	3	diclofenac.3	diclofenac.3.29 day	----5678	C	diclofenac.C	diclofenac.C.29 day	12345678	Rat230_2	0149161LRC	003017722020
diclofenac	Rat	in vivo	Liver	29 day	10 mg/kg	High	diclofenac.29 day.High	12345678	1	3	diclofenac.3	diclofenac.3.29 day	----5678	C	diclofenac.C	diclofenac.C.29 day	12345678	Rat230_2	0149162LRB	003017722021
diclofenac	Rat	in vivo	Liver	29 day	10 mg/kg	High	diclofenac.29 day.High	12345678	1	3	diclofenac.3	diclofenac.3.29 day	----5678	C	diclofenac.C	diclofenac.C.29 day	12345678	Rat230_2	0149165LRB	003017722022
nitrofurantoin	Rat	in vivo	Liver	4 day	0 mg/kg	Control	nitrofurantoin.4 day.Control	12345678	1	0	nitrofurantoin.0	nitrofurantoin.0.4 day	12345678	-	nitrofurantoin.-	nitrofurantoin.-.4 day	12345678	Rat230_2	0151012LRB	003017744009
nitrofurantoin	Rat	in vivo	Liver	4 day	0 mg/kg	Control	nitrofurantoin.4 day.Control	12345678	1	0	nitrofurantoin.0	nitrofurantoin.0.4 day	12345678	-	nitrofurantoin.-	nitrofurantoin.-.4 day	12345678	Rat230_2	0151013LRB	003017744010
nitrofurantoin	Rat	in vivo	Liver	4 day	0 mg/kg	Control	nitrofurantoin.4 day.Control	12345678	1	0	nitrofurantoin.0	nitrofurantoin.0.4 day	12345678	-	nitrofurantoin.-	nitrofurantoin.-.4 day	12345678	Rat230_2	0151014LRB	003017744011
nitrofurantoin	Rat	in vivo	Liver	8 day	0 mg/kg	Control	nitrofurantoin.8 day.Control	12345678	1	0	nitrofurantoin.0	nitrofurantoin.0.8 day	12345678	-	nitrofurantoin.-	nitrofurantoin.-.8 day	12345678	Rat230_2	0151021LRB	003017744021
nitrofurantoin	Rat	in vivo	Liver	8 day	0 mg/kg	Control	nitrofurantoin.8 day.Control	12345678	1	0	nitrofurantoin.0	nitrofurantoin.0.8 day	12345678	-	nitrofurantoin.-	nitrofurantoin.-.8 day	12345678	Rat230_2	0151023LRB	003017744022
nitrofurantoin	Rat	in vivo	Liver	8 day	0 mg/kg	Control	nitrofurantoin.8 day.Control	12345678	1	0	nitrofurantoin.0	nitrofurantoin.0.8 day	12345678	-	nitrofurantoin.-	nitrofurantoin.-.8 day	12345678	Rat230_2	0151025LRB	003017744023
nitrofurantoin	Rat	in vivo	Liver	15 day	0 mg/kg	Control	nitrofurantoin.15 day.Control	12345678	1	0	nitrofurantoin.0	nitrofurantoin.0.15 day	12345678	-	nitrofurantoin.-	nitrofurantoin.-.15 day	12345678	Rat230_2	0151031LRB	003017745003
nitrofurantoin	Rat	in vivo	Liver	15 day	0 mg/kg	Control	nitrofurantoin.15 day.Control	12345678	1	0	nitrofurantoin.0	nitrofurantoin.0.15 day	12345678	-	nitrofurantoin.-	nitrofurantoin.-.15 day	12345678	Rat230_2	0151033LRB	003017745004
nitrofurantoin	Rat	in vivo	Liver	15 day	0 mg/kg	Control	nitrofurantoin.15 day.Control	12345678	1	0	nitrofurantoin.0	nitrofurantoin.0.15 day	12345678	-	nitrofurantoin.-	nitrofurantoin.-.15 day	12345678	Rat230_2	0151035LRB	003017745005
nitrofurantoin	Rat	in vivo	Liver	29 day	0 mg/kg	Control	nitrofurantoin.29 day.Control	12345678	1	0	nitrofurantoin.0	nitrofurantoin.0.29 day	12345678	-	nitrofurantoin.-	nitrofurantoin.-.29 day	12345678	Rat230_2	0151042LRB	003017745015
nitrofurantoin	Rat	in vivo	Liver	29 day	0 mg/kg	Control	nitrofurantoin.29 day.Control	12345678	1	0	nitrofurantoin.0	nitrofurantoin.0.29 day	12345678	-	nitrofurantoin.-	nitrofurantoin.-.29 day	12345678	Rat230_2	0151044LRB	003017745016
nitrofurantoin	Rat	in vivo	Liver	29 day	0 mg/kg	Control	nitrofurantoin.29 day.Control	12345678	1	0	nitrofurantoin.0	nitrofurantoin.0.29 day	12345678	-	nitrofurantoin.-	nitrofurantoin.-.29 day	12345678	Rat230_2	0151045LRB	003017745017
nitrofurantoin	Rat	in vivo	Liver	4 day	10 mg/kg	Low	nitrofurantoin.4 day.Low	12345678	1	1	nitrofurantoin.1	nitrofurantoin.1.4 day	----5678	A	nitrofurantoin.A	nitrofurantoin.A.4 day	----5678	Rat230_2	0151051LRB	003017744012
nitrofurantoin	Rat	in vivo	Liver	4 day	10 mg/kg	Low	nitrofurantoin.4 day.Low	12345678	1	1	nitrofurantoin.1	nitrofurantoin.1.4 day	----5678	A	nitrofurantoin.A	nitrofurantoin.A.4 day	----5678	Rat230_2	0151052LRB	003017744013
nitrofurantoin	Rat	in vivo	Liver	4 day	10 mg/kg	Low	nitrofurantoin.4 day.Low	12345678	1	1	nitrofurantoin.1	nitrofurantoin.1.4 day	----5678	A	nitrofurantoin.A	nitrofurantoin.A.4 day	----5678	Rat230_2	0151055LRB	003017744014
nitrofurantoin	Rat	in vivo	Liver	8 day	10 mg/kg	Low	nitrofurantoin.8 day.Low	12345678	1	1	nitrofurantoin.1	nitrofurantoin.1.8 day	----5678	A	nitrofurantoin.A	nitrofurantoin.A.8 day	----5678	Rat230_2	0151061LRB	003017744024
nitrofurantoin	Rat	in vivo	Liver	8 day	10 mg/kg	Low	nitrofurantoin.8 day.Low	12345678	1	1	nitrofurantoin.1	nitrofurantoin.1.8 day	----5678	A	nitrofurantoin.A	nitrofurantoin.A.8 day	----5678	Rat230_2	0151062LRB	003017744025
nitrofurantoin	Rat	in vivo	Liver	8 day	10 mg/kg	Low	nitrofurantoin.8 day.Low	12345678	1	1	nitrofurantoin.1	nitrofurantoin.1.8 day	----5678	A	nitrofurantoin.A	nitrofurantoin.A.8 day	----5678	Rat230_2	0151064LRB	003017744026
nitrofurantoin	Rat	in vivo	Liver	15 day	10 mg/kg	Low	nitrofurantoin.15 day.Low	12345678	1	1	nitrofurantoin.1	nitrofurantoin.1.15 day	----5678	A	nitrofurantoin.A	nitrofurantoin.A.15 day	----5678	Rat230_2	0151071LRB	003017745006
nitrofurantoin	Rat	in vivo	Liver	15 day	10 mg/kg	Low	nitrofurantoin.15 day.Low	12345678	1	1	nitrofurantoin.1	nitrofurantoin.1.15 day	----5678	A	nitrofurantoin.A	nitrofurantoin.A.15 day	----5678	Rat230_2	0151074LRB	003017745007
nitrofurantoin	Rat	in vivo	Liver	15 day	10 mg/kg	Low	nitrofurantoin.15 day.Low	12345678	1	1	nitrofurantoin.1	nitrofurantoin.1.15 day	----5678	A	nitrofurantoin.A	nitrofurantoin.A.15 day	----5678	Rat230_2	0151075LRB	003017745008
nitrofurantoin	Rat	in vivo	Liver	29 day	10 mg/kg	Low	nitrofurantoin.29 day.Low	12345678	1	1	nitrofurantoin.1	nitrofurantoin.1.29 day	----5678	A	nitrofurantoin.A	nitrofurantoin.A.29 day	----5678	Rat230_2	0151081LRB	003017745018
nitrofurantoin	Rat	in vivo	Liver	29 day	10 mg/kg	Low	nitrofurantoin.29 day.Low	12345678	1	1	nitrofurantoin.1	nitrofurantoin.1.29 day	----5678	A	nitrofurantoin.A	nitrofurantoin.A.29 day	----5678	Rat230_2	0151082LRB	003017745019
nitrofurantoin	Rat	in vivo	Liver	29 day	10 mg/kg	Low	nitrofurantoin.29 day.Low	12345678	1	1	nitrofurantoin.1	nitrofurantoin.1.29 day	----5678	A	nitrofurantoin.A	nitrofurantoin.A.29 day	----5678	Rat230_2	0151083LRB	003017745020
nitrofurantoin	Rat	in vivo	Liver	4 day	30 mg/kg	Middle	nitrofurantoin.4 day.Middle	12345678	1	2	nitrofurantoin.2	nitrofurantoin.2.4 day	----5678	B	nitrofurantoin.B	nitrofurantoin.B.4 day	----5678	Rat230_2	0151091LRB	003017744015
nitrofurantoin	Rat	in vivo	Liver	4 day	30 mg/kg	Middle	nitrofurantoin.4 day.Middle	12345678	1	2	nitrofurantoin.2	nitrofurantoin.2.4 day	----5678	B	nitrofurantoin.B	nitrofurantoin.B.4 day	----5678	Rat230_2	0151092LRB	003017744016
nitrofurantoin	Rat	in vivo	Liver	4 day	30 mg/kg	Middle	nitrofurantoin.4 day.Middle	12345678	1	2	nitrofurantoin.2	nitrofurantoin.2.4 day	----5678	B	nitrofurantoin.B	nitrofurantoin.B.4 day	----5678	Rat230_2	0151095LRB	003017744017
nitrofurantoin	Rat	in vivo	Liver	8 day	30 mg/kg	Middle	nitrofurantoin.8 day.Middle	12345678	1	2	nitrofurantoin.2	nitrofurantoin.2.8 day	----5678	B	nitrofurantoin.B	nitrofurantoin.B.8 day	----5678	Rat230_2	0151102LRB	003017744027
nitrofurantoin	Rat	in vivo	Liver	8 day	30 mg/kg	Middle	nitrofurantoin.8 day.Middle	12345678	1	2	nitrofurantoin.2	nitrofurantoin.2.8 day	----5678	B	nitrofurantoin.B	nitrofurantoin.B.8 day	----5678	Rat230_2	0151104LRB	003017744028
nitrofurantoin	Rat	in vivo	Liver	8 day	30 mg/kg	Middle	nitrofurantoin.8 day.Middle	12345678	1	2	nitrofurantoin.2	nitrofurantoin.2.8 day	----5678	B	nitrofurantoin.B	nitrofurantoin.B.8 day	----5678	Rat230_2	0151105LRB	003017744029
nitrofurantoin	Rat	in vivo	Liver	15 day	30 mg/kg	Middle	nitrofurantoin.15 day.Middle	12345678	1	2	nitrofurantoin.2	nitrofurantoin.2.15 day	----5678	B	nitrofurantoin.B	nitrofurantoin.B.15 day	----5678	Rat230_2	0151111LRB	003017745009
nitrofurantoin	Rat	in vivo	Liver	15 day	30 mg/kg	Middle	nitrofurantoin.15 day.Middle	12345678	1	2	nitrofurantoin.2	nitrofurantoin.2.15 day	----5678	B	nitrofurantoin.B	nitrofurantoin.B.15 day	----5678	Rat230_2	0151113LRB	003017745010
nitrofurantoin	Rat	in vivo	Liver	15 day	30 mg/kg	Middle	nitrofurantoin.15 day.Middle	12345678	1	2	nitrofurantoin.2	nitrofurantoin.2.15 day	----5678	B	nitrofurantoin.B	nitrofurantoin.B.15 day	----5678	Rat230_2	0151114LRB	003017745011
nitrofurantoin	Rat	in vivo	Liver	29 day	30 mg/kg	Middle	nitrofurantoin.29 day.Middle	12345678	1	2	nitrofurantoin.2	nitrofurantoin.2.29 day	----5678	B	nitrofurantoin.B	nitrofurantoin.B.29 day	----5678	Rat230_2	0151121LRB	003017745021
nitrofurantoin	Rat	in vivo	Liver	29 day	30 mg/kg	Middle	nitrofurantoin.29 day.Middle	12345678	1	2	nitrofurantoin.2	nitrofurantoin.2.29 day	----5678	B	nitrofurantoin.B	nitrofurantoin.B.29 day	----5678	Rat230_2	0151123LRB	003017745022
nitrofurantoin	Rat	in vivo	Liver	29 day	30 mg/kg	Middle	nitrofurantoin.29 day.Middle	12345678	1	2	nitrofurantoin.2	nitrofurantoin.2.29 day	----5678	B	nitrofurantoin.B	nitrofurantoin.B.29 day	----5678	Rat230_2	0151125LRB	003017745023
nitrofurantoin	Rat	in vivo	Liver	4 day	100 mg/kg	High	nitrofurantoin.4 day.High	12345678	1	3	nitrofurantoin.3	nitrofurantoin.3.4 day	----5678	C	nitrofurantoin.C	nitrofurantoin.C.4 day	12345678	Rat230_2	0151131LRB	003017744018
nitrofurantoin	Rat	in vivo	Liver	4 day	100 mg/kg	High	nitrofurantoin.4 day.High	12345678	1	3	nitrofurantoin.3	nitrofurantoin.3.4 day	----5678	C	nitrofurantoin.C	nitrofurantoin.C.4 day	12345678	Rat230_2	0151132LRB	003017744019
nitrofurantoin	Rat	in vivo	Liver	4 day	100 mg/kg	High	nitrofurantoin.4 day.High	12345678	1	3	nitrofurantoin.3	nitrofurantoin.3.4 day	----5678	C	nitrofurantoin.C	nitrofurantoin.C.4 day	12345678	Rat230_2	0151134LRB	003017744020
nitrofurantoin	Rat	in vivo	Liver	8 day	100 mg/kg	High	nitrofurantoin.8 day.High	12345678	1	3	nitrofurantoin.3	nitrofurantoin.3.8 day	----5678	C	nitrofurantoin.C	nitrofurantoin.C.8 day	12345678	Rat230_2	0151141LRC	003017744030
nitrofurantoin	Rat	in vivo	Liver	8 day	100 mg/kg	High	nitrofurantoin.8 day.High	12345678	1	3	nitrofurantoin.3	nitrofurantoin.3.8 day	----5678	C	nitrofurantoin.C	nitrofurantoin.C.8 day	12345678	Rat230_2	0151143LRB	003017745001
nitrofurantoin	Rat	in vivo	Liver	8 day	100 mg/kg	High	nitrofurantoin.8 day.High	12345678	1	3	nitrofurantoin.3	nitrofurantoin.3.8 day	----5678	C	nitrofurantoin.C	nitrofurantoin.C.8 day	12345678	Rat230_2	0151144LRB	003017745002
nitrofurantoin	Rat	in vivo	Liver	15 day	100 mg/kg	High	nitrofurantoin.15 day.High	12345678	1	3	nitrofurantoin.3	nitrofurantoin.3.15 day	----5678	C	nitrofurantoin.C	nitrofurantoin.C.15 day	12345678	Rat230_2	0151153LRB	003017745012
nitrofurantoin	Rat	in vivo	Liver	15 day	100 mg/kg	High	nitrofurantoin.15 day.High	12345678	1	3	nitrofurantoin.3	nitrofurantoin.3.15 day	----5678	C	nitrofurantoin.C	nitrofurantoin.C.15 day	12345678	Rat230_2	0151154LRB	003017745013
nitrofurantoin	Rat	in vivo	Liver	15 day	100 mg/kg	High	nitrofurantoin.15 day.High	12345678	1	3	nitrofurantoin.3	nitrofurantoin.3.15 day	----5678	C	nitrofurantoin.C	nitrofurantoin.C.15 day	12345678	Rat230_2	0151155LRB	003017745014
nitrofurantoin	Rat	in vivo	Liver	29 day	100 mg/kg	High	nitrofurantoin.29 day.High	12345678	1	3	nitrofurantoin.3	nitrofurantoin.3.29 day	----5678	C	nitrofurantoin.C	nitrofurantoin.C.29 day	12345678	Rat230_2	0151161LRB	003017745024
nitrofurantoin	Rat	in vivo	Liver	29 day	100 mg/kg	High	nitrofurantoin.29 day.High	12345678	1	3	nitrofurantoin.3	nitrofurantoin.3.29 day	----5678	C	nitrofurantoin.C	nitrofurantoin.C.29 day	12345678	Rat230_2	0151163LRB	003017745025
nitrofurantoin	Rat	in vivo	Liver	29 day	100 mg/kg	High	nitrofurantoin.29 day.High	12345678	1	3	nitrofurantoin.3	nitrofurantoin.3.29 day	----5678	C	nitrofurantoin.C	nitrofurantoin.C.29 day	12345678	Rat230_2	0151164LRB	003017745026
benzbromarone	Rat	in vivo	Liver	3 hr	0 mg/kg	Control	benzbromarone.3 hr.Control	12345678	0	0	benzbromarone.0	benzbromarone.0.3 hr	12345678	-	benzbromarone.-	benzbromarone.-.3 hr	12345678	Rat230_2	0154011LRB	003017680023
benzbromarone	Rat	in vivo	Liver	3 hr	0 mg/kg	Control	benzbromarone.3 hr.Control	12345678	0	0	benzbromarone.0	benzbromarone.0.3 hr	12345678	-	benzbromarone.-	benzbromarone.-.3 hr	12345678	Rat230_2	0154013LRB	003017680024
benzbromarone	Rat	in vivo	Liver	3 hr	0 mg/kg	Control	benzbromarone.3 hr.Control	12345678	0	0	benzbromarone.0	benzbromarone.0.3 hr	12345678	-	benzbromarone.-	benzbromarone.-.3 hr	12345678	Rat230_2	0154015LRB	003017680025
benzbromarone	Rat	in vivo	Liver	6 hr	0 mg/kg	Control	benzbromarone.6 hr.Control	12345678	0	0	benzbromarone.0	benzbromarone.0.6 hr	12345678	-	benzbromarone.-	benzbromarone.-.6 hr	12345678	Rat230_2	0154022LRB	003017681005
benzbromarone	Rat	in vivo	Liver	6 hr	0 mg/kg	Control	benzbromarone.6 hr.Control	12345678	0	0	benzbromarone.0	benzbromarone.0.6 hr	12345678	-	benzbromarone.-	benzbromarone.-.6 hr	12345678	Rat230_2	0154024LRB	003017681006
benzbromarone	Rat	in vivo	Liver	6 hr	0 mg/kg	Control	benzbromarone.6 hr.Control	12345678	0	0	benzbromarone.0	benzbromarone.0.6 hr	12345678	-	benzbromarone.-	benzbromarone.-.6 hr	12345678	Rat230_2	0154025LRB	003017681007
benzbromarone	Rat	in vivo	Liver	9 hr	0 mg/kg	Control	benzbromarone.9 hr.Control	12345678	0	0	benzbromarone.0	benzbromarone.0.9 hr	12345678	-	benzbromarone.-	benzbromarone.-.9 hr	12345678	Rat230_2	0154031LRB	003017681017
benzbromarone	Rat	in vivo	Liver	9 hr	0 mg/kg	Control	benzbromarone.9 hr.Control	12345678	0	0	benzbromarone.0	benzbromarone.0.9 hr	12345678	-	benzbromarone.-	benzbromarone.-.9 hr	12345678	Rat230_2	0154033LRB	003017681018
benzbromarone	Rat	in vivo	Liver	9 hr	0 mg/kg	Control	benzbromarone.9 hr.Control	12345678	0	0	benzbromarone.0	benzbromarone.0.9 hr	12345678	-	benzbromarone.-	benzbromarone.-.9 hr	12345678	Rat230_2	0154034LRB	003017681019
benzbromarone	Rat	in vivo	Liver	24 hr	0 mg/kg	Control	benzbromarone.24 hr.Control	12345678	0	0	benzbromarone.0	benzbromarone.0.24 hr	12345678	-	benzbromarone.-	benzbromarone.-.24 hr	12345678	Rat230_2	0154041LRB	003017681029
benzbromarone	Rat	in vivo	Liver	24 hr	0 mg/kg	Control	benzbromarone.24 hr.Control	12345678	0	0	benzbromarone.0	benzbromarone.0.24 hr	12345678	-	benzbromarone.-	benzbromarone.-.24 hr	12345678	Rat230_2	0154044LRB	003017681030
benzbromarone	Rat	in vivo	Liver	24 hr	0 mg/kg	Control	benzbromarone.24 hr.Control	12345678	0	0	benzbromarone.0	benzbromarone.0.24 hr	12345678	-	benzbromarone.-	benzbromarone.-.24 hr	12345678	Rat230_2	0154045LRB	003017682001
benzbromarone	Rat	in vivo	Liver	3 hr	20 mg/kg	Low	benzbromarone.3 hr.Low	12345678	0	1	benzbromarone.1	benzbromarone.1.3 hr	12345678	A	benzbromarone.A	benzbromarone.A.3 hr	12345678	Rat230_2	0154051LRB	003017680026
benzbromarone	Rat	in vivo	Liver	3 hr	20 mg/kg	Low	benzbromarone.3 hr.Low	12345678	0	1	benzbromarone.1	benzbromarone.1.3 hr	12345678	A	benzbromarone.A	benzbromarone.A.3 hr	12345678	Rat230_2	0154052LRB	003017680027
benzbromarone	Rat	in vivo	Liver	3 hr	20 mg/kg	Low	benzbromarone.3 hr.Low	12345678	0	1	benzbromarone.1	benzbromarone.1.3 hr	12345678	A	benzbromarone.A	benzbromarone.A.3 hr	12345678	Rat230_2	0154055LRB	003017680028
benzbromarone	Rat	in vivo	Liver	6 hr	20 mg/kg	Low	benzbromarone.6 hr.Low	12345678	0	1	benzbromarone.1	benzbromarone.1.6 hr	12345678	A	benzbromarone.A	benzbromarone.A.6 hr	12345678	Rat230_2	0154061LRB	003017681008
benzbromarone	Rat	in vivo	Liver	6 hr	20 mg/kg	Low	benzbromarone.6 hr.Low	12345678	0	1	benzbromarone.1	benzbromarone.1.6 hr	12345678	A	benzbromarone.A	benzbromarone.A.6 hr	12345678	Rat230_2	0154062LRB	003017681009
benzbromarone	Rat	in vivo	Liver	6 hr	20 mg/kg	Low	benzbromarone.6 hr.Low	12345678	0	1	benzbromarone.1	benzbromarone.1.6 hr	12345678	A	benzbromarone.A	benzbromarone.A.6 hr	12345678	Rat230_2	0154063LRB	003017681010
benzbromarone	Rat	in vivo	Liver	9 hr	20 mg/kg	Low	benzbromarone.9 hr.Low	12345678	0	1	benzbromarone.1	benzbromarone.1.9 hr	12345678	A	benzbromarone.A	benzbromarone.A.9 hr	12345678	Rat230_2	0154071LRB	003017681020
benzbromarone	Rat	in vivo	Liver	9 hr	20 mg/kg	Low	benzbromarone.9 hr.Low	12345678	0	1	benzbromarone.1	benzbromarone.1.9 hr	12345678	A	benzbromarone.A	benzbromarone.A.9 hr	12345678	Rat230_2	0154072LRB	003017681021
benzbromarone	Rat	in vivo	Liver	9 hr	20 mg/kg	Low	benzbromarone.9 hr.Low	12345678	0	1	benzbromarone.1	benzbromarone.1.9 hr	12345678	A	benzbromarone.A	benzbromarone.A.9 hr	12345678	Rat230_2	0154074LRB	003017681022
benzbromarone	Rat	in vivo	Liver	24 hr	20 mg/kg	Low	benzbromarone.24 hr.Low	12345678	0	1	benzbromarone.1	benzbromarone.1.24 hr	12345678	A	benzbromarone.A	benzbromarone.A.24 hr	12345678	Rat230_2	0154082LRB	003017682002
benzbromarone	Rat	in vivo	Liver	24 hr	20 mg/kg	Low	benzbromarone.24 hr.Low	12345678	0	1	benzbromarone.1	benzbromarone.1.24 hr	12345678	A	benzbromarone.A	benzbromarone.A.24 hr	12345678	Rat230_2	0154084LRB	003017682003
benzbromarone	Rat	in vivo	Liver	24 hr	20 mg/kg	Low	benzbromarone.24 hr.Low	12345678	0	1	benzbromarone.1	benzbromarone.1.24 hr	12345678	A	benzbromarone.A	benzbromarone.A.24 hr	12345678	Rat230_2	0154085LRB	003017682004
benzbromarone	Rat	in vivo	Liver	3 hr	60 mg/kg	Middle	benzbromarone.3 hr.Middle	12345678	0	2	benzbromarone.2	benzbromarone.2.3 hr	12345678	B	benzbromarone.B	benzbromarone.B.3 hr	12345678	Rat230_2	0154092LRB	003017680029
benzbromarone	Rat	in vivo	Liver	3 hr	60 mg/kg	Middle	benzbromarone.3 hr.Middle	12345678	0	2	benzbromarone.2	benzbromarone.2.3 hr	12345678	B	benzbromarone.B	benzbromarone.B.3 hr	12345678	Rat230_2	0154093LRB	003017680030
benzbromarone	Rat	in vivo	Liver	3 hr	60 mg/kg	Middle	benzbromarone.3 hr.Middle	12345678	0	2	benzbromarone.2	benzbromarone.2.3 hr	12345678	B	benzbromarone.B	benzbromarone.B.3 hr	12345678	Rat230_2	0154094LRB	003017681001
benzbromarone	Rat	in vivo	Liver	6 hr	60 mg/kg	Middle	benzbromarone.6 hr.Middle	12345678	0	2	benzbromarone.2	benzbromarone.2.6 hr	12345678	B	benzbromarone.B	benzbromarone.B.6 hr	12345678	Rat230_2	0154103LRB	003017681011
benzbromarone	Rat	in vivo	Liver	6 hr	60 mg/kg	Middle	benzbromarone.6 hr.Middle	12345678	0	2	benzbromarone.2	benzbromarone.2.6 hr	12345678	B	benzbromarone.B	benzbromarone.B.6 hr	12345678	Rat230_2	0154104LRB	003017681012
benzbromarone	Rat	in vivo	Liver	6 hr	60 mg/kg	Middle	benzbromarone.6 hr.Middle	12345678	0	2	benzbromarone.2	benzbromarone.2.6 hr	12345678	B	benzbromarone.B	benzbromarone.B.6 hr	12345678	Rat230_2	0154105LRB	003017681013
benzbromarone	Rat	in vivo	Liver	9 hr	60 mg/kg	Middle	benzbromarone.9 hr.Middle	12345678	0	2	benzbromarone.2	benzbromarone.2.9 hr	12345678	B	benzbromarone.B	benzbromarone.B.9 hr	12345678	Rat230_2	0154111LRB	003017681023
benzbromarone	Rat	in vivo	Liver	9 hr	60 mg/kg	Middle	benzbromarone.9 hr.Middle	12345678	0	2	benzbromarone.2	benzbromarone.2.9 hr	12345678	B	benzbromarone.B	benzbromarone.B.9 hr	12345678	Rat230_2	0154112LRB	003017681024
benzbromarone	Rat	in vivo	Liver	9 hr	60 mg/kg	Middle	benzbromarone.9 hr.Middle	12345678	0	2	benzbromarone.2	benzbromarone.2.9 hr	12345678	B	benzbromarone.B	benzbromarone.B.9 hr	12345678	Rat230_2	0154113LRB	003017681025
benzbromarone	Rat	in vivo	Liver	24 hr	60 mg/kg	Middle	benzbromarone.24 hr.Middle	12345678	0	2	benzbromarone.2	benzbromarone.2.24 hr	12345678	B	benzbromarone.B	benzbromarone.B.24 hr	12345678	Rat230_2	0154122LRB	003017682005
benzbromarone	Rat	in vivo	Liver	24 hr	60 mg/kg	Middle	benzbromarone.24 hr.Middle	12345678	0	2	benzbromarone.2	benzbromarone.2.24 hr	12345678	B	benzbromarone.B	benzbromarone.B.24 hr	12345678	Rat230_2	0154123LRB	003017682006
benzbromarone	Rat	in vivo	Liver	24 hr	60 mg/kg	Middle	benzbromarone.24 hr.Middle	12345678	0	2	benzbromarone.2	benzbromarone.2.24 hr	12345678	B	benzbromarone.B	benzbromarone.B.24 hr	12345678	Rat230_2	0154125LRB	003017682007
benzbromarone	Rat	in vivo	Liver	3 hr	200 mg/kg	High	benzbromarone.3 hr.High	12345678	0	3	benzbromarone.3	benzbromarone.3.3 hr	12345678	C	benzbromarone.C	benzbromarone.C.3 hr	12345678	Rat230_2	0154131LRB	003017681002
benzbromarone	Rat	in vivo	Liver	3 hr	200 mg/kg	High	benzbromarone.3 hr.High	12345678	0	3	benzbromarone.3	benzbromarone.3.3 hr	12345678	C	benzbromarone.C	benzbromarone.C.3 hr	12345678	Rat230_2	0154134LRB	003017681003
benzbromarone	Rat	in vivo	Liver	3 hr	200 mg/kg	High	benzbromarone.3 hr.High	12345678	0	3	benzbromarone.3	benzbromarone.3.3 hr	12345678	C	benzbromarone.C	benzbromarone.C.3 hr	12345678	Rat230_2	0154135LRB	003017681004
benzbromarone	Rat	in vivo	Liver	6 hr	200 mg/kg	High	benzbromarone.6 hr.High	12345678	0	3	benzbromarone.3	benzbromarone.3.6 hr	12345678	C	benzbromarone.C	benzbromarone.C.6 hr	12345678	Rat230_2	0154141LRB	003017681014
benzbromarone	Rat	in vivo	Liver	6 hr	200 mg/kg	High	benzbromarone.6 hr.High	12345678	0	3	benzbromarone.3	benzbromarone.3.6 hr	12345678	C	benzbromarone.C	benzbromarone.C.6 hr	12345678	Rat230_2	0154142LRB	003017681015
benzbromarone	Rat	in vivo	Liver	6 hr	200 mg/kg	High	benzbromarone.6 hr.High	12345678	0	3	benzbromarone.3	benzbromarone.3.6 hr	12345678	C	benzbromarone.C	benzbromarone.C.6 hr	12345678	Rat230_2	0154145LRB	003017681016
benzbromarone	Rat	in vivo	Liver	9 hr	200 mg/kg	High	benzbromarone.9 hr.High	12345678	0	3	benzbromarone.3	benzbromarone.3.9 hr	12345678	C	benzbromarone.C	benzbromarone.C.9 hr	12345678	Rat230_2	0154153LRB	003017681026
benzbromarone	Rat	in vivo	Liver	9 hr	200 mg/kg	High	benzbromarone.9 hr.High	12345678	0	3	benzbromarone.3	benzbromarone.3.9 hr	12345678	C	benzbromarone.C	benzbromarone.C.9 hr	12345678	Rat230_2	0154154LRB	003017681027
benzbromarone	Rat	in vivo	Liver	9 hr	200 mg/kg	High	benzbromarone.9 hr.High	12345678	0	3	benzbromarone.3	benzbromarone.3.9 hr	12345678	C	benzbromarone.C	benzbromarone.C.9 hr	12345678	Rat230_2	0154155LRB	003017681028
benzbromarone	Rat	in vivo	Liver	24 hr	200 mg/kg	High	benzbromarone.24 hr.High	12345678	0	3	benzbromarone.3	benzbromarone.3.24 hr	12345678	C	benzbromarone.C	benzbromarone.C.24 hr	12345678	Rat230_2	0154161LRB	003017682008
benzbromarone	Rat	in vivo	Liver	24 hr	200 mg/kg	High	benzbromarone.24 hr.High	12345678	0	3	benzbromarone.3	benzbromarone.3.24 hr	12345678	C	benzbromarone.C	benzbromarone.C.24 hr	12345678	Rat230_2	0154162LRB	003017682009
benzbromarone	Rat	in vivo	Liver	24 hr	200 mg/kg	High	benzbromarone.24 hr.High	12345678	0	3	benzbromarone.3	benzbromarone.3.24 hr	12345678	C	benzbromarone.C	benzbromarone.C.24 hr	12345678	Rat230_2	0154163LRB	003017682010
benzbromarone	Rat	in vivo	Liver	4 day	0 mg/kg	Control	benzbromarone.4 day.Control	12345678	0	0	benzbromarone.0	benzbromarone.0.4 day	12345678	-	benzbromarone.-	benzbromarone.-.4 day	12345678	Rat230_2	0155011LRB	003017726019
benzbromarone	Rat	in vivo	Liver	4 day	0 mg/kg	Control	benzbromarone.4 day.Control	12345678	0	0	benzbromarone.0	benzbromarone.0.4 day	12345678	-	benzbromarone.-	benzbromarone.-.4 day	12345678	Rat230_2	0155012LRB	003017726020
benzbromarone	Rat	in vivo	Liver	4 day	0 mg/kg	Control	benzbromarone.4 day.Control	12345678	0	0	benzbromarone.0	benzbromarone.0.4 day	12345678	-	benzbromarone.-	benzbromarone.-.4 day	12345678	Rat230_2	0155015LRB	003017726021
benzbromarone	Rat	in vivo	Liver	8 day	0 mg/kg	Control	benzbromarone.8 day.Control	12345678	0	0	benzbromarone.0	benzbromarone.0.8 day	12345678	-	benzbromarone.-	benzbromarone.-.8 day	12345678	Rat230_2	0155022LRC	003017727001
benzbromarone	Rat	in vivo	Liver	8 day	0 mg/kg	Control	benzbromarone.8 day.Control	12345678	0	0	benzbromarone.0	benzbromarone.0.8 day	12345678	-	benzbromarone.-	benzbromarone.-.8 day	12345678	Rat230_2	0155023LRB	003017727002
benzbromarone	Rat	in vivo	Liver	8 day	0 mg/kg	Control	benzbromarone.8 day.Control	12345678	0	0	benzbromarone.0	benzbromarone.0.8 day	12345678	-	benzbromarone.-	benzbromarone.-.8 day	12345678	Rat230_2	0155024LRB	003017727003
benzbromarone	Rat	in vivo	Liver	15 day	0 mg/kg	Control	benzbromarone.15 day.Control	12345678	0	0	benzbromarone.0	benzbromarone.0.15 day	12345678	-	benzbromarone.-	benzbromarone.-.15 day	12345678	Rat230_2	0155031LRB	003017729001
benzbromarone	Rat	in vivo	Liver	15 day	0 mg/kg	Control	benzbromarone.15 day.Control	12345678	0	0	benzbromarone.0	benzbromarone.0.15 day	12345678	-	benzbromarone.-	benzbromarone.-.15 day	12345678	Rat230_2	0155033LRB	003017729002
benzbromarone	Rat	in vivo	Liver	15 day	0 mg/kg	Control	benzbromarone.15 day.Control	12345678	0	0	benzbromarone.0	benzbromarone.0.15 day	12345678	-	benzbromarone.-	benzbromarone.-.15 day	12345678	Rat230_2	0155035LRB	003017729003
benzbromarone	Rat	in vivo	Liver	29 day	0 mg/kg	Control	benzbromarone.29 day.Control	12345678	0	0	benzbromarone.0	benzbromarone.0.29 day	12345678	-	benzbromarone.-	benzbromarone.-.29 day	12345678	Rat230_2	0155041LRB	003017729013
benzbromarone	Rat	in vivo	Liver	29 day	0 mg/kg	Control	benzbromarone.29 day.Control	12345678	0	0	benzbromarone.0	benzbromarone.0.29 day	12345678	-	benzbromarone.-	benzbromarone.-.29 day	12345678	Rat230_2	0155042LRB	003017729014
benzbromarone	Rat	in vivo	Liver	29 day	0 mg/kg	Control	benzbromarone.29 day.Control	12345678	0	0	benzbromarone.0	benzbromarone.0.29 day	12345678	-	benzbromarone.-	benzbromarone.-.29 day	12345678	Rat230_2	0155044LRB	003017729015
benzbromarone	Rat	in vivo	Liver	4 day	20 mg/kg	Low	benzbromarone.4 day.Low	12345678	0	1	benzbromarone.1	benzbromarone.1.4 day	12345678	A	benzbromarone.A	benzbromarone.A.4 day	12345678	Rat230_2	0155051LRB	003017726022
benzbromarone	Rat	in vivo	Liver	4 day	20 mg/kg	Low	benzbromarone.4 day.Low	12345678	0	1	benzbromarone.1	benzbromarone.1.4 day	12345678	A	benzbromarone.A	benzbromarone.A.4 day	12345678	Rat230_2	0155053LRB	003017726023
benzbromarone	Rat	in vivo	Liver	4 day	20 mg/kg	Low	benzbromarone.4 day.Low	12345678	0	1	benzbromarone.1	benzbromarone.1.4 day	12345678	A	benzbromarone.A	benzbromarone.A.4 day	12345678	Rat230_2	0155055LRB	003017726024
benzbromarone	Rat	in vivo	Liver	8 day	20 mg/kg	Low	benzbromarone.8 day.Low	12345678	0	1	benzbromarone.1	benzbromarone.1.8 day	12345678	A	benzbromarone.A	benzbromarone.A.8 day	12345678	Rat230_2	0155061LRB	003017727004
benzbromarone	Rat	in vivo	Liver	8 day	20 mg/kg	Low	benzbromarone.8 day.Low	12345678	0	1	benzbromarone.1	benzbromarone.1.8 day	12345678	A	benzbromarone.A	benzbromarone.A.8 day	12345678	Rat230_2	0155063LRB	003017727005
benzbromarone	Rat	in vivo	Liver	8 day	20 mg/kg	Low	benzbromarone.8 day.Low	12345678	0	1	benzbromarone.1	benzbromarone.1.8 day	12345678	A	benzbromarone.A	benzbromarone.A.8 day	12345678	Rat230_2	0155065LRB	003017727006
benzbromarone	Rat	in vivo	Liver	15 day	20 mg/kg	Low	benzbromarone.15 day.Low	12345678	0	1	benzbromarone.1	benzbromarone.1.15 day	12345678	A	benzbromarone.A	benzbromarone.A.15 day	12345678	Rat230_2	0155071LRB	003017729004
benzbromarone	Rat	in vivo	Liver	15 day	20 mg/kg	Low	benzbromarone.15 day.Low	12345678	0	1	benzbromarone.1	benzbromarone.1.15 day	12345678	A	benzbromarone.A	benzbromarone.A.15 day	12345678	Rat230_2	0155072LRB	003017729005
benzbromarone	Rat	in vivo	Liver	15 day	20 mg/kg	Low	benzbromarone.15 day.Low	12345678	0	1	benzbromarone.1	benzbromarone.1.15 day	12345678	A	benzbromarone.A	benzbromarone.A.15 day	12345678	Rat230_2	0155075LRB	003017729006
benzbromarone	Rat	in vivo	Liver	29 day	20 mg/kg	Low	benzbromarone.29 day.Low	12345678	0	1	benzbromarone.1	benzbromarone.1.29 day	12345678	A	benzbromarone.A	benzbromarone.A.29 day	12345678	Rat230_2	0155081LRB	003017729016
benzbromarone	Rat	in vivo	Liver	29 day	20 mg/kg	Low	benzbromarone.29 day.Low	12345678	0	1	benzbromarone.1	benzbromarone.1.29 day	12345678	A	benzbromarone.A	benzbromarone.A.29 day	12345678	Rat230_2	0155083LRB	003017729017
benzbromarone	Rat	in vivo	Liver	29 day	20 mg/kg	Low	benzbromarone.29 day.Low	12345678	0	1	benzbromarone.1	benzbromarone.1.29 day	12345678	A	benzbromarone.A	benzbromarone.A.29 day	12345678	Rat230_2	0155085LRB	003017729018
benzbromarone	Rat	in vivo	Liver	4 day	60 mg/kg	Middle	benzbromarone.4 day.Middle	12345678	0	2	benzbromarone.2	benzbromarone.2.4 day	12345678	B	benzbromarone.B	benzbromarone.B.4 day	12345678	Rat230_2	0155091LRB	003017726025
benzbromarone	Rat	in vivo	Liver	4 day	60 mg/kg	Middle	benzbromarone.4 day.Middle	12345678	0	2	benzbromarone.2	benzbromarone.2.4 day	12345678	B	benzbromarone.B	benzbromarone.B.4 day	12345678	Rat230_2	0155094LRB	003017726026
benzbromarone	Rat	in vivo	Liver	4 day	60 mg/kg	Middle	benzbromarone.4 day.Middle	12345678	0	2	benzbromarone.2	benzbromarone.2.4 day	12345678	B	benzbromarone.B	benzbromarone.B.4 day	12345678	Rat230_2	0155095LRB	003017726027
benzbromarone	Rat	in vivo	Liver	8 day	60 mg/kg	Middle	benzbromarone.8 day.Middle	12345678	0	2	benzbromarone.2	benzbromarone.2.8 day	12345678	B	benzbromarone.B	benzbromarone.B.8 day	12345678	Rat230_2	0155102LRB	003017727007
benzbromarone	Rat	in vivo	Liver	8 day	60 mg/kg	Middle	benzbromarone.8 day.Middle	12345678	0	2	benzbromarone.2	benzbromarone.2.8 day	12345678	B	benzbromarone.B	benzbromarone.B.8 day	12345678	Rat230_2	0155103LRB	003017737022
benzbromarone	Rat	in vivo	Liver	8 day	60 mg/kg	Middle	benzbromarone.8 day.Middle	12345678	0	2	benzbromarone.2	benzbromarone.2.8 day	12345678	B	benzbromarone.B	benzbromarone.B.8 day	12345678	Rat230_2	0155104LRB	003017727009
benzbromarone	Rat	in vivo	Liver	15 day	60 mg/kg	Middle	benzbromarone.15 day.Middle	12345678	0	2	benzbromarone.2	benzbromarone.2.15 day	12345678	B	benzbromarone.B	benzbromarone.B.15 day	12345678	Rat230_2	0155112LRB	003017729007
benzbromarone	Rat	in vivo	Liver	15 day	60 mg/kg	Middle	benzbromarone.15 day.Middle	12345678	0	2	benzbromarone.2	benzbromarone.2.15 day	12345678	B	benzbromarone.B	benzbromarone.B.15 day	12345678	Rat230_2	0155114LRB	003017729008
benzbromarone	Rat	in vivo	Liver	15 day	60 mg/kg	Middle	benzbromarone.15 day.Middle	12345678	0	2	benzbromarone.2	benzbromarone.2.15 day	12345678	B	benzbromarone.B	benzbromarone.B.15 day	12345678	Rat230_2	0155115LRB	003017729009
benzbromarone	Rat	in vivo	Liver	29 day	60 mg/kg	Middle	benzbromarone.29 day.Middle	12345678	0	2	benzbromarone.2	benzbromarone.2.29 day	12345678	B	benzbromarone.B	benzbromarone.B.29 day	12345678	Rat230_2	0155121LRA	003017729019
benzbromarone	Rat	in vivo	Liver	29 day	60 mg/kg	Middle	benzbromarone.29 day.Middle	12345678	0	2	benzbromarone.2	benzbromarone.2.29 day	12345678	B	benzbromarone.B	benzbromarone.B.29 day	12345678	Rat230_2	0155122LRC	003017729020
benzbromarone	Rat	in vivo	Liver	29 day	60 mg/kg	Middle	benzbromarone.29 day.Middle	12345678	0	2	benzbromarone.2	benzbromarone.2.29 day	12345678	B	benzbromarone.B	benzbromarone.B.29 day	12345678	Rat230_2	0155125LRB	003017729021
benzbromarone	Rat	in vivo	Liver	4 day	200 mg/kg	High	benzbromarone.4 day.High	12345678	0	3	benzbromarone.3	benzbromarone.3.4 day	12345678	C	benzbromarone.C	benzbromarone.C.4 day	12345678	Rat230_2	0155132LRC	003017726028
benzbromarone	Rat	in vivo	Liver	4 day	200 mg/kg	High	benzbromarone.4 day.High	12345678	0	3	benzbromarone.3	benzbromarone.3.4 day	12345678	C	benzbromarone.C	benzbromarone.C.4 day	12345678	Rat230_2	0155134LRB	003017726029
benzbromarone	Rat	in vivo	Liver	4 day	200 mg/kg	High	benzbromarone.4 day.High	12345678	0	3	benzbromarone.3	benzbromarone.3.4 day	12345678	C	benzbromarone.C	benzbromarone.C.4 day	12345678	Rat230_2	0155135LRB	003017726030
benzbromarone	Rat	in vivo	Liver	8 day	200 mg/kg	High	benzbromarone.8 day.High	12345678	0	3	benzbromarone.3	benzbromarone.3.8 day	12345678	C	benzbromarone.C	benzbromarone.C.8 day	12345678	Rat230_2	0155141LRB	003017727010
benzbromarone	Rat	in vivo	Liver	8 day	200 mg/kg	High	benzbromarone.8 day.High	12345678	0	3	benzbromarone.3	benzbromarone.3.8 day	12345678	C	benzbromarone.C	benzbromarone.C.8 day	12345678	Rat230_2	0155142LRB	003017727011
benzbromarone	Rat	in vivo	Liver	8 day	200 mg/kg	High	benzbromarone.8 day.High	12345678	0	3	benzbromarone.3	benzbromarone.3.8 day	12345678	C	benzbromarone.C	benzbromarone.C.8 day	12345678	Rat230_2	0155145LRB	003017727012
benzbromarone	Rat	in vivo	Liver	15 day	200 mg/kg	High	benzbromarone.15 day.High	12345678	0	3	benzbromarone.3	benzbromarone.3.15 day	12345678	C	benzbromarone.C	benzbromarone.C.15 day	12345678	Rat230_2	0155151LRB	003017729010
benzbromarone	Rat	in vivo	Liver	15 day	200 mg/kg	High	benzbromarone.15 day.High	12345678	0	3	benzbromarone.3	benzbromarone.3.15 day	12345678	C	benzbromarone.C	benzbromarone.C.15 day	12345678	Rat230_2	0155152LRB	003017729011
benzbromarone	Rat	in vivo	Liver	15 day	200 mg/kg	High	benzbromarone.15 day.High	12345678	0	3	benzbromarone.3	benzbromarone.3.15 day	12345678	C	benzbromarone.C	benzbromarone.C.15 day	12345678	Rat230_2	0155154LRC	003017729012
benzbromarone	Rat	in vivo	Liver	29 day	200 mg/kg	High	benzbromarone.29 day.High	12345678	0	3	benzbromarone.3	benzbromarone.3.29 day	12345678	C	benzbromarone.C	benzbromarone.C.29 day	12345678	Rat230_2	0155161LRB	003017729022
benzbromarone	Rat	in vivo	Liver	29 day	200 mg/kg	High	benzbromarone.29 day.High	12345678	0	3	benzbromarone.3	benzbromarone.3.29 day	12345678	C	benzbromarone.C	benzbromarone.C.29 day	12345678	Rat230_2	0155163LRC	003017729023
benzbromarone	Rat	in vivo	Liver	29 day	200 mg/kg	High	benzbromarone.29 day.High	12345678	0	3	benzbromarone.3	benzbromarone.3.29 day	12345678	C	benzbromarone.C	benzbromarone.C.29 day	12345678	Rat230_2	0155164LRB	003017729024
hexachlorobenzene	Rat	in vivo	Liver	4 day	0 mg/kg	Control	hexachlorobenzene.4 day.Control	12345678	1	0	hexachlorobenzene.0	hexachlorobenzene.0.4 day	12345678	-	hexachlorobenzene.-	hexachlorobenzene.-.4 day	12345678	Rat230_2	0157012LRB	003017718023
hexachlorobenzene	Rat	in vivo	Liver	4 day	0 mg/kg	Control	hexachlorobenzene.4 day.Control	12345678	1	0	hexachlorobenzene.0	hexachlorobenzene.0.4 day	12345678	-	hexachlorobenzene.-	hexachlorobenzene.-.4 day	12345678	Rat230_2	0157014LRB	003017718024
hexachlorobenzene	Rat	in vivo	Liver	4 day	0 mg/kg	Control	hexachlorobenzene.4 day.Control	12345678	1	0	hexachlorobenzene.0	hexachlorobenzene.0.4 day	12345678	-	hexachlorobenzene.-	hexachlorobenzene.-.4 day	12345678	Rat230_2	0157015LRB	003017718025
hexachlorobenzene	Rat	in vivo	Liver	8 day	0 mg/kg	Control	hexachlorobenzene.8 day.Control	12345678	1	0	hexachlorobenzene.0	hexachlorobenzene.0.8 day	12345678	-	hexachlorobenzene.-	hexachlorobenzene.-.8 day	12345678	Rat230_2	0157021LRB	003017719005
hexachlorobenzene	Rat	in vivo	Liver	8 day	0 mg/kg	Control	hexachlorobenzene.8 day.Control	12345678	1	0	hexachlorobenzene.0	hexachlorobenzene.0.8 day	12345678	-	hexachlorobenzene.-	hexachlorobenzene.-.8 day	12345678	Rat230_2	0157024LRB	003017719006
hexachlorobenzene	Rat	in vivo	Liver	8 day	0 mg/kg	Control	hexachlorobenzene.8 day.Control	12345678	1	0	hexachlorobenzene.0	hexachlorobenzene.0.8 day	12345678	-	hexachlorobenzene.-	hexachlorobenzene.-.8 day	12345678	Rat230_2	0157025LRB	003017719007
hexachlorobenzene	Rat	in vivo	Liver	15 day	0 mg/kg	Control	hexachlorobenzene.15 day.Control	12345678	1	0	hexachlorobenzene.0	hexachlorobenzene.0.15 day	12345678	-	hexachlorobenzene.-	hexachlorobenzene.-.15 day	12345678	Rat230_2	0157032LRB	003017717029
hexachlorobenzene	Rat	in vivo	Liver	15 day	0 mg/kg	Control	hexachlorobenzene.15 day.Control	12345678	1	0	hexachlorobenzene.0	hexachlorobenzene.0.15 day	12345678	-	hexachlorobenzene.-	hexachlorobenzene.-.15 day	12345678	Rat230_2	0157033LRB	003017717030
hexachlorobenzene	Rat	in vivo	Liver	15 day	0 mg/kg	Control	hexachlorobenzene.15 day.Control	12345678	1	0	hexachlorobenzene.0	hexachlorobenzene.0.15 day	12345678	-	hexachlorobenzene.-	hexachlorobenzene.-.15 day	12345678	Rat230_2	0157034LRB	003017718001
hexachlorobenzene	Rat	in vivo	Liver	29 day	0 mg/kg	Control	hexachlorobenzene.29 day.Control	12345678	1	0	hexachlorobenzene.0	hexachlorobenzene.0.29 day	12345678	-	hexachlorobenzene.-	hexachlorobenzene.-.29 day	12345678	Rat230_2	0157041LRB	003017718011
hexachlorobenzene	Rat	in vivo	Liver	29 day	0 mg/kg	Control	hexachlorobenzene.29 day.Control	12345678	1	0	hexachlorobenzene.0	hexachlorobenzene.0.29 day	12345678	-	hexachlorobenzene.-	hexachlorobenzene.-.29 day	12345678	Rat230_2	0157042LRB	003017718012
hexachlorobenzene	Rat	in vivo	Liver	29 day	0 mg/kg	Control	hexachlorobenzene.29 day.Control	12345678	1	0	hexachlorobenzene.0	hexachlorobenzene.0.29 day	12345678	-	hexachlorobenzene.-	hexachlorobenzene.-.29 day	12345678	Rat230_2	0157045LRB	003017718013
hexachlorobenzene	Rat	in vivo	Liver	4 day	30 mg/kg	Low	hexachlorobenzene.4 day.Low	12345678	1	1	hexachlorobenzene.1	hexachlorobenzene.1.4 day	----5678	A	hexachlorobenzene.A	hexachlorobenzene.A.4 day	----5678	Rat230_2	0157053LRB	003017718026
hexachlorobenzene	Rat	in vivo	Liver	4 day	30 mg/kg	Low	hexachlorobenzene.4 day.Low	12345678	1	1	hexachlorobenzene.1	hexachlorobenzene.1.4 day	----5678	A	hexachlorobenzene.A	hexachlorobenzene.A.4 day	----5678	Rat230_2	0157054LRB	003017718027
hexachlorobenzene	Rat	in vivo	Liver	4 day	30 mg/kg	Low	hexachlorobenzene.4 day.Low	12345678	1	1	hexachlorobenzene.1	hexachlorobenzene.1.4 day	----5678	A	hexachlorobenzene.A	hexachlorobenzene.A.4 day	----5678	Rat230_2	0157055LRB	003017718028
hexachlorobenzene	Rat	in vivo	Liver	8 day	30 mg/kg	Low	hexachlorobenzene.8 day.Low	12345678	1	1	hexachlorobenzene.1	hexachlorobenzene.1.8 day	----5678	A	hexachlorobenzene.A	hexachlorobenzene.A.8 day	----5678	Rat230_2	0157061LRB	003017719008
hexachlorobenzene	Rat	in vivo	Liver	8 day	30 mg/kg	Low	hexachlorobenzene.8 day.Low	12345678	1	1	hexachlorobenzene.1	hexachlorobenzene.1.8 day	----5678	A	hexachlorobenzene.A	hexachlorobenzene.A.8 day	----5678	Rat230_2	0157064LRB	003017719009
hexachlorobenzene	Rat	in vivo	Liver	8 day	30 mg/kg	Low	hexachlorobenzene.8 day.Low	12345678	1	1	hexachlorobenzene.1	hexachlorobenzene.1.8 day	----5678	A	hexachlorobenzene.A	hexachlorobenzene.A.8 day	----5678	Rat230_2	0157065LRB	003017719010
hexachlorobenzene	Rat	in vivo	Liver	15 day	30 mg/kg	Low	hexachlorobenzene.15 day.Low	12345678	1	1	hexachlorobenzene.1	hexachlorobenzene.1.15 day	----5678	A	hexachlorobenzene.A	hexachlorobenzene.A.15 day	----5678	Rat230_2	0157073LRB	003017718002
hexachlorobenzene	Rat	in vivo	Liver	15 day	30 mg/kg	Low	hexachlorobenzene.15 day.Low	12345678	1	1	hexachlorobenzene.1	hexachlorobenzene.1.15 day	----5678	A	hexachlorobenzene.A	hexachlorobenzene.A.15 day	----5678	Rat230_2	0157074LRB	003017718003
hexachlorobenzene	Rat	in vivo	Liver	15 day	30 mg/kg	Low	hexachlorobenzene.15 day.Low	12345678	1	1	hexachlorobenzene.1	hexachlorobenzene.1.15 day	----5678	A	hexachlorobenzene.A	hexachlorobenzene.A.15 day	----5678	Rat230_2	0157075LRB	003017718004
hexachlorobenzene	Rat	in vivo	Liver	29 day	30 mg/kg	Low	hexachlorobenzene.29 day.Low	12345678	1	1	hexachlorobenzene.1	hexachlorobenzene.1.29 day	----5678	A	hexachlorobenzene.A	hexachlorobenzene.A.29 day	----5678	Rat230_2	0157081LRB	003017718014
hexachlorobenzene	Rat	in vivo	Liver	29 day	30 mg/kg	Low	hexachlorobenzene.29 day.Low	12345678	1	1	hexachlorobenzene.1	hexachlorobenzene.1.29 day	----5678	A	hexachlorobenzene.A	hexachlorobenzene.A.29 day	----5678	Rat230_2	0157084LRB	003017718015
hexachlorobenzene	Rat	in vivo	Liver	29 day	30 mg/kg	Low	hexachlorobenzene.29 day.Low	12345678	1	1	hexachlorobenzene.1	hexachlorobenzene.1.29 day	----5678	A	hexachlorobenzene.A	hexachlorobenzene.A.29 day	----5678	Rat230_2	0157085LRB	003017718016
hexachlorobenzene	Rat	in vivo	Liver	4 day	100 mg/kg	Middle	hexachlorobenzene.4 day.Middle	12345678	1	2	hexachlorobenzene.2	hexachlorobenzene.2.4 day	----5678	B	hexachlorobenzene.B	hexachlorobenzene.B.4 day	----5678	Rat230_2	0157091LRB	003017718029
hexachlorobenzene	Rat	in vivo	Liver	4 day	100 mg/kg	Middle	hexachlorobenzene.4 day.Middle	12345678	1	2	hexachlorobenzene.2	hexachlorobenzene.2.4 day	----5678	B	hexachlorobenzene.B	hexachlorobenzene.B.4 day	----5678	Rat230_2	0157094LRB	003017718030
hexachlorobenzene	Rat	in vivo	Liver	4 day	100 mg/kg	Middle	hexachlorobenzene.4 day.Middle	12345678	1	2	hexachlorobenzene.2	hexachlorobenzene.2.4 day	----5678	B	hexachlorobenzene.B	hexachlorobenzene.B.4 day	----5678	Rat230_2	0157095LRB	003017719001
hexachlorobenzene	Rat	in vivo	Liver	8 day	100 mg/kg	Middle	hexachlorobenzene.8 day.Middle	12345678	1	2	hexachlorobenzene.2	hexachlorobenzene.2.8 day	----5678	B	hexachlorobenzene.B	hexachlorobenzene.B.8 day	----5678	Rat230_2	0157101LRB	003017719011
hexachlorobenzene	Rat	in vivo	Liver	8 day	100 mg/kg	Middle	hexachlorobenzene.8 day.Middle	12345678	1	2	hexachlorobenzene.2	hexachlorobenzene.2.8 day	----5678	B	hexachlorobenzene.B	hexachlorobenzene.B.8 day	----5678	Rat230_2	0157103LRB	003017719012
hexachlorobenzene	Rat	in vivo	Liver	8 day	100 mg/kg	Middle	hexachlorobenzene.8 day.Middle	12345678	1	2	hexachlorobenzene.2	hexachlorobenzene.2.8 day	----5678	B	hexachlorobenzene.B	hexachlorobenzene.B.8 day	----5678	Rat230_2	0157105LRB	003017719013
hexachlorobenzene	Rat	in vivo	Liver	15 day	100 mg/kg	Middle	hexachlorobenzene.15 day.Middle	12345678	1	2	hexachlorobenzene.2	hexachlorobenzene.2.15 day	----5678	B	hexachlorobenzene.B	hexachlorobenzene.B.15 day	----5678	Rat230_2	0157111LRB	003017718005
hexachlorobenzene	Rat	in vivo	Liver	15 day	100 mg/kg	Middle	hexachlorobenzene.15 day.Middle	12345678	1	2	hexachlorobenzene.2	hexachlorobenzene.2.15 day	----5678	B	hexachlorobenzene.B	hexachlorobenzene.B.15 day	----5678	Rat230_2	0157112LRB	003017718006
hexachlorobenzene	Rat	in vivo	Liver	15 day	100 mg/kg	Middle	hexachlorobenzene.15 day.Middle	12345678	1	2	hexachlorobenzene.2	hexachlorobenzene.2.15 day	----5678	B	hexachlorobenzene.B	hexachlorobenzene.B.15 day	----5678	Rat230_2	0157113LRB	003017718007
hexachlorobenzene	Rat	in vivo	Liver	29 day	100 mg/kg	Middle	hexachlorobenzene.29 day.Middle	12345678	1	2	hexachlorobenzene.2	hexachlorobenzene.2.29 day	----5678	B	hexachlorobenzene.B	hexachlorobenzene.B.29 day	----5678	Rat230_2	0157121LRB	003017718017
hexachlorobenzene	Rat	in vivo	Liver	29 day	100 mg/kg	Middle	hexachlorobenzene.29 day.Middle	12345678	1	2	hexachlorobenzene.2	hexachlorobenzene.2.29 day	----5678	B	hexachlorobenzene.B	hexachlorobenzene.B.29 day	----5678	Rat230_2	0157123LRB	003017718018
hexachlorobenzene	Rat	in vivo	Liver	29 day	100 mg/kg	Middle	hexachlorobenzene.29 day.Middle	12345678	1	2	hexachlorobenzene.2	hexachlorobenzene.2.29 day	----5678	B	hexachlorobenzene.B	hexachlorobenzene.B.29 day	----5678	Rat230_2	0157124LRB	003017718019
hexachlorobenzene	Rat	in vivo	Liver	4 day	300 mg/kg	High	hexachlorobenzene.4 day.High	12345678	1	3	hexachlorobenzene.3	hexachlorobenzene.3.4 day	----5678	C	hexachlorobenzene.C	hexachlorobenzene.C.4 day	12345678	Rat230_2	0157131LRB	003017719002
hexachlorobenzene	Rat	in vivo	Liver	4 day	300 mg/kg	High	hexachlorobenzene.4 day.High	12345678	1	3	hexachlorobenzene.3	hexachlorobenzene.3.4 day	----5678	C	hexachlorobenzene.C	hexachlorobenzene.C.4 day	12345678	Rat230_2	0157132LRB	003017719003
hexachlorobenzene	Rat	in vivo	Liver	4 day	300 mg/kg	High	hexachlorobenzene.4 day.High	12345678	1	3	hexachlorobenzene.3	hexachlorobenzene.3.4 day	----5678	C	hexachlorobenzene.C	hexachlorobenzene.C.4 day	12345678	Rat230_2	0157135LRB	003017719004
hexachlorobenzene	Rat	in vivo	Liver	8 day	300 mg/kg	High	hexachlorobenzene.8 day.High	12345678	1	3	hexachlorobenzene.3	hexachlorobenzene.3.8 day	----5678	C	hexachlorobenzene.C	hexachlorobenzene.C.8 day	12345678	Rat230_2	0157141LRB	003017719014
hexachlorobenzene	Rat	in vivo	Liver	8 day	300 mg/kg	High	hexachlorobenzene.8 day.High	12345678	1	3	hexachlorobenzene.3	hexachlorobenzene.3.8 day	----5678	C	hexachlorobenzene.C	hexachlorobenzene.C.8 day	12345678	Rat230_2	0157142LRB	003017719015
hexachlorobenzene	Rat	in vivo	Liver	8 day	300 mg/kg	High	hexachlorobenzene.8 day.High	12345678	1	3	hexachlorobenzene.3	hexachlorobenzene.3.8 day	----5678	C	hexachlorobenzene.C	hexachlorobenzene.C.8 day	12345678	Rat230_2	0157143LRB	003017719016
hexachlorobenzene	Rat	in vivo	Liver	15 day	300 mg/kg	High	hexachlorobenzene.15 day.High	12345678	1	3	hexachlorobenzene.3	hexachlorobenzene.3.15 day	----5678	C	hexachlorobenzene.C	hexachlorobenzene.C.15 day	12345678	Rat230_2	0157151LRB	003017718008
hexachlorobenzene	Rat	in vivo	Liver	15 day	300 mg/kg	High	hexachlorobenzene.15 day.High	12345678	1	3	hexachlorobenzene.3	hexachlorobenzene.3.15 day	----5678	C	hexachlorobenzene.C	hexachlorobenzene.C.15 day	12345678	Rat230_2	0157152LRB	003017718009
hexachlorobenzene	Rat	in vivo	Liver	15 day	300 mg/kg	High	hexachlorobenzene.15 day.High	12345678	1	3	hexachlorobenzene.3	hexachlorobenzene.3.15 day	----5678	C	hexachlorobenzene.C	hexachlorobenzene.C.15 day	12345678	Rat230_2	0157154LRB	003017718010
hexachlorobenzene	Rat	in vivo	Liver	29 day	300 mg/kg	High	hexachlorobenzene.29 day.High	12345678	1	3	hexachlorobenzene.3	hexachlorobenzene.3.29 day	----5678	C	hexachlorobenzene.C	hexachlorobenzene.C.29 day	12345678	Rat230_2	0157162LRB	003017718020
hexachlorobenzene	Rat	in vivo	Liver	29 day	300 mg/kg	High	hexachlorobenzene.29 day.High	12345678	1	3	hexachlorobenzene.3	hexachlorobenzene.3.29 day	----5678	C	hexachlorobenzene.C	hexachlorobenzene.C.29 day	12345678	Rat230_2	0157163LRA	003017718021
hexachlorobenzene	Rat	in vivo	Liver	29 day	300 mg/kg	High	hexachlorobenzene.29 day.High	12345678	1	3	hexachlorobenzene.3	hexachlorobenzene.3.29 day	----5678	C	hexachlorobenzene.C	hexachlorobenzene.C.29 day	12345678	Rat230_2	0157165LRB	003017718022
diazepam	Rat	in vivo	Liver	3 hr	0 mg/kg	Control	diazepam.3 hr.Control	12345678	0	0	diazepam.0	diazepam.0.3 hr	12345678	-	diazepam.-	diazepam.-.3 hr	12345678	Rat230_2	0158011LRB	003017682011
diazepam	Rat	in vivo	Liver	3 hr	0 mg/kg	Control	diazepam.3 hr.Control	12345678	0	0	diazepam.0	diazepam.0.3 hr	12345678	-	diazepam.-	diazepam.-.3 hr	12345678	Rat230_2	0158012LRB	003017682012
diazepam	Rat	in vivo	Liver	3 hr	0 mg/kg	Control	diazepam.3 hr.Control	12345678	0	0	diazepam.0	diazepam.0.3 hr	12345678	-	diazepam.-	diazepam.-.3 hr	12345678	Rat230_2	0158015LRB	003017682013
diazepam	Rat	in vivo	Liver	6 hr	0 mg/kg	Control	diazepam.6 hr.Control	12345678	0	0	diazepam.0	diazepam.0.6 hr	12345678	-	diazepam.-	diazepam.-.6 hr	12345678	Rat230_2	0158023LRB	003017682023
diazepam	Rat	in vivo	Liver	6 hr	0 mg/kg	Control	diazepam.6 hr.Control	12345678	0	0	diazepam.0	diazepam.0.6 hr	12345678	-	diazepam.-	diazepam.-.6 hr	12345678	Rat230_2	0158024LRB	003017682024
diazepam	Rat	in vivo	Liver	6 hr	0 mg/kg	Control	diazepam.6 hr.Control	12345678	0	0	diazepam.0	diazepam.0.6 hr	12345678	-	diazepam.-	diazepam.-.6 hr	12345678	Rat230_2	0158025LRB	003017682025
diazepam	Rat	in vivo	Liver	9 hr	0 mg/kg	Control	diazepam.9 hr.Control	12345678	0	0	diazepam.0	diazepam.0.9 hr	12345678	-	diazepam.-	diazepam.-.9 hr	12345678	Rat230_2	0158031LRB	003017683005
diazepam	Rat	in vivo	Liver	9 hr	0 mg/kg	Control	diazepam.9 hr.Control	12345678	0	0	diazepam.0	diazepam.0.9 hr	12345678	-	diazepam.-	diazepam.-.9 hr	12345678	Rat230_2	0158034LRB	003017683006
diazepam	Rat	in vivo	Liver	9 hr	0 mg/kg	Control	diazepam.9 hr.Control	12345678	0	0	diazepam.0	diazepam.0.9 hr	12345678	-	diazepam.-	diazepam.-.9 hr	12345678	Rat230_2	0158035LRB	003017683007
diazepam	Rat	in vivo	Liver	24 hr	0 mg/kg	Control	diazepam.24 hr.Control	12345678	0	0	diazepam.0	diazepam.0.24 hr	12345678	-	diazepam.-	diazepam.-.24 hr	12345678	Rat230_2	0158041LRB	003017683017
diazepam	Rat	in vivo	Liver	24 hr	0 mg/kg	Control	diazepam.24 hr.Control	12345678	0	0	diazepam.0	diazepam.0.24 hr	12345678	-	diazepam.-	diazepam.-.24 hr	12345678	Rat230_2	0158043LRB	003017683018
diazepam	Rat	in vivo	Liver	24 hr	0 mg/kg	Control	diazepam.24 hr.Control	12345678	0	0	diazepam.0	diazepam.0.24 hr	12345678	-	diazepam.-	diazepam.-.24 hr	12345678	Rat230_2	0158045LRB	003017683019
diazepam	Rat	in vivo	Liver	3 hr	25 mg/kg	Low	diazepam.3 hr.Low	12345678	0	1	diazepam.1	diazepam.1.3 hr	12345678	A	diazepam.A	diazepam.A.3 hr	12345678	Rat230_2	0158053LRB	003017682014
diazepam	Rat	in vivo	Liver	3 hr	25 mg/kg	Low	diazepam.3 hr.Low	12345678	0	1	diazepam.1	diazepam.1.3 hr	12345678	A	diazepam.A	diazepam.A.3 hr	12345678	Rat230_2	0158054LRB	003017682015
diazepam	Rat	in vivo	Liver	3 hr	25 mg/kg	Low	diazepam.3 hr.Low	12345678	0	1	diazepam.1	diazepam.1.3 hr	12345678	A	diazepam.A	diazepam.A.3 hr	12345678	Rat230_2	0158055LRB	003017682016
diazepam	Rat	in vivo	Liver	6 hr	25 mg/kg	Low	diazepam.6 hr.Low	12345678	0	1	diazepam.1	diazepam.1.6 hr	12345678	A	diazepam.A	diazepam.A.6 hr	12345678	Rat230_2	0158061LRB	003017682026
diazepam	Rat	in vivo	Liver	6 hr	25 mg/kg	Low	diazepam.6 hr.Low	12345678	0	1	diazepam.1	diazepam.1.6 hr	12345678	A	diazepam.A	diazepam.A.6 hr	12345678	Rat230_2	0158064LRB	003017682027
diazepam	Rat	in vivo	Liver	6 hr	25 mg/kg	Low	diazepam.6 hr.Low	12345678	0	1	diazepam.1	diazepam.1.6 hr	12345678	A	diazepam.A	diazepam.A.6 hr	12345678	Rat230_2	0158065LRB	003017682028
diazepam	Rat	in vivo	Liver	9 hr	25 mg/kg	Low	diazepam.9 hr.Low	12345678	0	1	diazepam.1	diazepam.1.9 hr	12345678	A	diazepam.A	diazepam.A.9 hr	12345678	Rat230_2	0158071LRB	003017683008
diazepam	Rat	in vivo	Liver	9 hr	25 mg/kg	Low	diazepam.9 hr.Low	12345678	0	1	diazepam.1	diazepam.1.9 hr	12345678	A	diazepam.A	diazepam.A.9 hr	12345678	Rat230_2	0158072LRB	003017683009
diazepam	Rat	in vivo	Liver	9 hr	25 mg/kg	Low	diazepam.9 hr.Low	12345678	0	1	diazepam.1	diazepam.1.9 hr	12345678	A	diazepam.A	diazepam.A.9 hr	12345678	Rat230_2	0158075LRB	003017683010
diazepam	Rat	in vivo	Liver	24 hr	25 mg/kg	Low	diazepam.24 hr.Low	12345678	0	1	diazepam.1	diazepam.1.24 hr	12345678	A	diazepam.A	diazepam.A.24 hr	12345678	Rat230_2	0158081LRB	003017683020
diazepam	Rat	in vivo	Liver	24 hr	25 mg/kg	Low	diazepam.24 hr.Low	12345678	0	1	diazepam.1	diazepam.1.24 hr	12345678	A	diazepam.A	diazepam.A.24 hr	12345678	Rat230_2	0158083LRB	003017683021
diazepam	Rat	in vivo	Liver	24 hr	25 mg/kg	Low	diazepam.24 hr.Low	12345678	0	1	diazepam.1	diazepam.1.24 hr	12345678	A	diazepam.A	diazepam.A.24 hr	12345678	Rat230_2	0158085LRB	003017683022
diazepam	Rat	in vivo	Liver	3 hr	75 mg/kg	Middle	diazepam.3 hr.Middle	12345678	0	2	diazepam.2	diazepam.2.3 hr	12345678	B	diazepam.B	diazepam.B.3 hr	12345678	Rat230_2	0158091LRB	003017682017
diazepam	Rat	in vivo	Liver	3 hr	75 mg/kg	Middle	diazepam.3 hr.Middle	12345678	0	2	diazepam.2	diazepam.2.3 hr	12345678	B	diazepam.B	diazepam.B.3 hr	12345678	Rat230_2	0158094LRB	003017682018
diazepam	Rat	in vivo	Liver	3 hr	75 mg/kg	Middle	diazepam.3 hr.Middle	12345678	0	2	diazepam.2	diazepam.2.3 hr	12345678	B	diazepam.B	diazepam.B.3 hr	12345678	Rat230_2	0158095LRB	003017682019
diazepam	Rat	in vivo	Liver	6 hr	75 mg/kg	Middle	diazepam.6 hr.Middle	12345678	0	2	diazepam.2	diazepam.2.6 hr	12345678	B	diazepam.B	diazepam.B.6 hr	12345678	Rat230_2	0158101LRB	003017682029
diazepam	Rat	in vivo	Liver	6 hr	75 mg/kg	Middle	diazepam.6 hr.Middle	12345678	0	2	diazepam.2	diazepam.2.6 hr	12345678	B	diazepam.B	diazepam.B.6 hr	12345678	Rat230_2	0158103LRB	003017682030
diazepam	Rat	in vivo	Liver	6 hr	75 mg/kg	Middle	diazepam.6 hr.Middle	12345678	0	2	diazepam.2	diazepam.2.6 hr	12345678	B	diazepam.B	diazepam.B.6 hr	12345678	Rat230_2	0158105LRC	003017683001
diazepam	Rat	in vivo	Liver	9 hr	75 mg/kg	Middle	diazepam.9 hr.Middle	12345678	0	2	diazepam.2	diazepam.2.9 hr	12345678	B	diazepam.B	diazepam.B.9 hr	12345678	Rat230_2	0158112LRB	003017683011
diazepam	Rat	in vivo	Liver	9 hr	75 mg/kg	Middle	diazepam.9 hr.Middle	12345678	0	2	diazepam.2	diazepam.2.9 hr	12345678	B	diazepam.B	diazepam.B.9 hr	12345678	Rat230_2	0158113LRB	003017683012
diazepam	Rat	in vivo	Liver	9 hr	75 mg/kg	Middle	diazepam.9 hr.Middle	12345678	0	2	diazepam.2	diazepam.2.9 hr	12345678	B	diazepam.B	diazepam.B.9 hr	12345678	Rat230_2	0158114LRB	003017683013
diazepam	Rat	in vivo	Liver	24 hr	75 mg/kg	Middle	diazepam.24 hr.Middle	12345678	0	2	diazepam.2	diazepam.2.24 hr	12345678	B	diazepam.B	diazepam.B.24 hr	12345678	Rat230_2	0158121LRB	003017683023
diazepam	Rat	in vivo	Liver	24 hr	75 mg/kg	Middle	diazepam.24 hr.Middle	12345678	0	2	diazepam.2	diazepam.2.24 hr	12345678	B	diazepam.B	diazepam.B.24 hr	12345678	Rat230_2	0158122LRB	003017683024
diazepam	Rat	in vivo	Liver	24 hr	75 mg/kg	Middle	diazepam.24 hr.Middle	12345678	0	2	diazepam.2	diazepam.2.24 hr	12345678	B	diazepam.B	diazepam.B.24 hr	12345678	Rat230_2	0158125LRB	003017683025
diazepam	Rat	in vivo	Liver	3 hr	250 mg/kg	High	diazepam.3 hr.High	12345678	0	3	diazepam.3	diazepam.3.3 hr	12345678	C	diazepam.C	diazepam.C.3 hr	12345678	Rat230_2	0158132LRB	003017682020
diazepam	Rat	in vivo	Liver	3 hr	250 mg/kg	High	diazepam.3 hr.High	12345678	0	3	diazepam.3	diazepam.3.3 hr	12345678	C	diazepam.C	diazepam.C.3 hr	12345678	Rat230_2	0158134LRB	003017682021
diazepam	Rat	in vivo	Liver	3 hr	250 mg/kg	High	diazepam.3 hr.High	12345678	0	3	diazepam.3	diazepam.3.3 hr	12345678	C	diazepam.C	diazepam.C.3 hr	12345678	Rat230_2	0158135LRB	003017682022
diazepam	Rat	in vivo	Liver	6 hr	250 mg/kg	High	diazepam.6 hr.High	12345678	0	3	diazepam.3	diazepam.3.6 hr	12345678	C	diazepam.C	diazepam.C.6 hr	12345678	Rat230_2	0158141LRB	003017683002
diazepam	Rat	in vivo	Liver	6 hr	250 mg/kg	High	diazepam.6 hr.High	12345678	0	3	diazepam.3	diazepam.3.6 hr	12345678	C	diazepam.C	diazepam.C.6 hr	12345678	Rat230_2	0158143LRB	003017683003
diazepam	Rat	in vivo	Liver	6 hr	250 mg/kg	High	diazepam.6 hr.High	12345678	0	3	diazepam.3	diazepam.3.6 hr	12345678	C	diazepam.C	diazepam.C.6 hr	12345678	Rat230_2	0158145LRB	003017683004
diazepam	Rat	in vivo	Liver	9 hr	250 mg/kg	High	diazepam.9 hr.High	12345678	0	3	diazepam.3	diazepam.3.9 hr	12345678	C	diazepam.C	diazepam.C.9 hr	12345678	Rat230_2	0158151LRB	003017683014
diazepam	Rat	in vivo	Liver	9 hr	250 mg/kg	High	diazepam.9 hr.High	12345678	0	3	diazepam.3	diazepam.3.9 hr	12345678	C	diazepam.C	diazepam.C.9 hr	12345678	Rat230_2	0158154LRB	003017683015
diazepam	Rat	in vivo	Liver	9 hr	250 mg/kg	High	diazepam.9 hr.High	12345678	0	3	diazepam.3	diazepam.3.9 hr	12345678	C	diazepam.C	diazepam.C.9 hr	12345678	Rat230_2	0158155LRB	003017683016
diazepam	Rat	in vivo	Liver	24 hr	250 mg/kg	High	diazepam.24 hr.High	12345678	0	3	diazepam.3	diazepam.3.24 hr	12345678	C	diazepam.C	diazepam.C.24 hr	12345678	Rat230_2	0158162LRB	003017683026
diazepam	Rat	in vivo	Liver	24 hr	250 mg/kg	High	diazepam.24 hr.High	12345678	0	3	diazepam.3	diazepam.3.24 hr	12345678	C	diazepam.C	diazepam.C.24 hr	12345678	Rat230_2	0158163LRB	003017683027
diazepam	Rat	in vivo	Liver	24 hr	250 mg/kg	High	diazepam.24 hr.High	12345678	0	3	diazepam.3	diazepam.3.24 hr	12345678	C	diazepam.C	diazepam.C.24 hr	12345678	Rat230_2	0158164LRB	003017683028
diazepam	Rat	in vivo	Liver	4 day	0 mg/kg	Control	diazepam.4 day.Control	12345678	0	0	diazepam.0	diazepam.0.4 day	12345678	-	diazepam.-	diazepam.-.4 day	12345678	Rat230_2	0159011LRB	003017735001
diazepam	Rat	in vivo	Liver	4 day	0 mg/kg	Control	diazepam.4 day.Control	12345678	0	0	diazepam.0	diazepam.0.4 day	12345678	-	diazepam.-	diazepam.-.4 day	12345678	Rat230_2	0159012LRB	003017735002
diazepam	Rat	in vivo	Liver	4 day	0 mg/kg	Control	diazepam.4 day.Control	12345678	0	0	diazepam.0	diazepam.0.4 day	12345678	-	diazepam.-	diazepam.-.4 day	12345678	Rat230_2	0159013LRC	003017735003
diazepam	Rat	in vivo	Liver	8 day	0 mg/kg	Control	diazepam.8 day.Control	12345678	0	0	diazepam.0	diazepam.0.8 day	12345678	-	diazepam.-	diazepam.-.8 day	12345678	Rat230_2	0159021LRB	003017735013
diazepam	Rat	in vivo	Liver	8 day	0 mg/kg	Control	diazepam.8 day.Control	12345678	0	0	diazepam.0	diazepam.0.8 day	12345678	-	diazepam.-	diazepam.-.8 day	12345678	Rat230_2	0159024LRB	003017735014
diazepam	Rat	in vivo	Liver	8 day	0 mg/kg	Control	diazepam.8 day.Control	12345678	0	0	diazepam.0	diazepam.0.8 day	12345678	-	diazepam.-	diazepam.-.8 day	12345678	Rat230_2	0159025LRB	003017735015
diazepam	Rat	in vivo	Liver	15 day	0 mg/kg	Control	diazepam.15 day.Control	12345678	0	0	diazepam.0	diazepam.0.15 day	12345678	-	diazepam.-	diazepam.-.15 day	12345678	Rat230_2	0159031LRB	003017734019
diazepam	Rat	in vivo	Liver	15 day	0 mg/kg	Control	diazepam.15 day.Control	12345678	0	0	diazepam.0	diazepam.0.15 day	12345678	-	diazepam.-	diazepam.-.15 day	12345678	Rat230_2	0159032LRB	003017734020
diazepam	Rat	in vivo	Liver	15 day	0 mg/kg	Control	diazepam.15 day.Control	12345678	0	0	diazepam.0	diazepam.0.15 day	12345678	-	diazepam.-	diazepam.-.15 day	12345678	Rat230_2	0159033LRB	003017734021
diazepam	Rat	in vivo	Liver	29 day	0 mg/kg	Control	diazepam.29 day.Control	12345678	0	0	diazepam.0	diazepam.0.29 day	12345678	-	diazepam.-	diazepam.-.29 day	12345678	Rat230_2	0159041LRB	003017735025
diazepam	Rat	in vivo	Liver	29 day	0 mg/kg	Control	diazepam.29 day.Control	12345678	0	0	diazepam.0	diazepam.0.29 day	12345678	-	diazepam.-	diazepam.-.29 day	12345678	Rat230_2	0159044LRB	003017735026
diazepam	Rat	in vivo	Liver	29 day	0 mg/kg	Control	diazepam.29 day.Control	12345678	0	0	diazepam.0	diazepam.0.29 day	12345678	-	diazepam.-	diazepam.-.29 day	12345678	Rat230_2	0159045LRB	003017735027
diazepam	Rat	in vivo	Liver	4 day	25 mg/kg	Low	diazepam.4 day.Low	12345678	0	1	diazepam.1	diazepam.1.4 day	12345678	A	diazepam.A	diazepam.A.4 day	12345678	Rat230_2	0159051LRB	003017735004
diazepam	Rat	in vivo	Liver	4 day	25 mg/kg	Low	diazepam.4 day.Low	12345678	0	1	diazepam.1	diazepam.1.4 day	12345678	A	diazepam.A	diazepam.A.4 day	12345678	Rat230_2	0159054LRB	003017735005
diazepam	Rat	in vivo	Liver	4 day	25 mg/kg	Low	diazepam.4 day.Low	12345678	0	1	diazepam.1	diazepam.1.4 day	12345678	A	diazepam.A	diazepam.A.4 day	12345678	Rat230_2	0159055LRC	003017735006
diazepam	Rat	in vivo	Liver	8 day	25 mg/kg	Low	diazepam.8 day.Low	12345678	0	1	diazepam.1	diazepam.1.8 day	12345678	A	diazepam.A	diazepam.A.8 day	12345678	Rat230_2	0159062LRB	003017735016
diazepam	Rat	in vivo	Liver	8 day	25 mg/kg	Low	diazepam.8 day.Low	12345678	0	1	diazepam.1	diazepam.1.8 day	12345678	A	diazepam.A	diazepam.A.8 day	12345678	Rat230_2	0159064LRB	003017735017
diazepam	Rat	in vivo	Liver	8 day	25 mg/kg	Low	diazepam.8 day.Low	12345678	0	1	diazepam.1	diazepam.1.8 day	12345678	A	diazepam.A	diazepam.A.8 day	12345678	Rat230_2	0159065LRB	003017735018
diazepam	Rat	in vivo	Liver	15 day	25 mg/kg	Low	diazepam.15 day.Low	12345678	0	1	diazepam.1	diazepam.1.15 day	12345678	A	diazepam.A	diazepam.A.15 day	12345678	Rat230_2	0159073LRB	003017734022
diazepam	Rat	in vivo	Liver	15 day	25 mg/kg	Low	diazepam.15 day.Low	12345678	0	1	diazepam.1	diazepam.1.15 day	12345678	A	diazepam.A	diazepam.A.15 day	12345678	Rat230_2	0159074LRB	003017734023
diazepam	Rat	in vivo	Liver	15 day	25 mg/kg	Low	diazepam.15 day.Low	12345678	0	1	diazepam.1	diazepam.1.15 day	12345678	A	diazepam.A	diazepam.A.15 day	12345678	Rat230_2	0159075LRB	003017734024
diazepam	Rat	in vivo	Liver	29 day	25 mg/kg	Low	diazepam.29 day.Low	12345678	0	1	diazepam.1	diazepam.1.29 day	12345678	A	diazepam.A	diazepam.A.29 day	12345678	Rat230_2	0159082LRB	003017735028
diazepam	Rat	in vivo	Liver	29 day	25 mg/kg	Low	diazepam.29 day.Low	12345678	0	1	diazepam.1	diazepam.1.29 day	12345678	A	diazepam.A	diazepam.A.29 day	12345678	Rat230_2	0159083LRB	003017735029
diazepam	Rat	in vivo	Liver	29 day	25 mg/kg	Low	diazepam.29 day.Low	12345678	0	1	diazepam.1	diazepam.1.29 day	12345678	A	diazepam.A	diazepam.A.29 day	12345678	Rat230_2	0159085LRC	003017735030
diazepam	Rat	in vivo	Liver	4 day	75 mg/kg	Middle	diazepam.4 day.Middle	12345678	0	2	diazepam.2	diazepam.2.4 day	12345678	B	diazepam.B	diazepam.B.4 day	12345678	Rat230_2	0159091LRB	003017735007
diazepam	Rat	in vivo	Liver	4 day	75 mg/kg	Middle	diazepam.4 day.Middle	12345678	0	2	diazepam.2	diazepam.2.4 day	12345678	B	diazepam.B	diazepam.B.4 day	12345678	Rat230_2	0159092LRA	003017735008
diazepam	Rat	in vivo	Liver	4 day	75 mg/kg	Middle	diazepam.4 day.Middle	12345678	0	2	diazepam.2	diazepam.2.4 day	12345678	B	diazepam.B	diazepam.B.4 day	12345678	Rat230_2	0159095LRB	003017735009
diazepam	Rat	in vivo	Liver	8 day	75 mg/kg	Middle	diazepam.8 day.Middle	12345678	0	2	diazepam.2	diazepam.2.8 day	12345678	B	diazepam.B	diazepam.B.8 day	12345678	Rat230_2	0159103LRB	003017735019
diazepam	Rat	in vivo	Liver	8 day	75 mg/kg	Middle	diazepam.8 day.Middle	12345678	0	2	diazepam.2	diazepam.2.8 day	12345678	B	diazepam.B	diazepam.B.8 day	12345678	Rat230_2	0159104LRB	003017735020
diazepam	Rat	in vivo	Liver	8 day	75 mg/kg	Middle	diazepam.8 day.Middle	12345678	0	2	diazepam.2	diazepam.2.8 day	12345678	B	diazepam.B	diazepam.B.8 day	12345678	Rat230_2	0159105LRB	003017735021
diazepam	Rat	in vivo	Liver	15 day	75 mg/kg	Middle	diazepam.15 day.Middle	12345678	0	2	diazepam.2	diazepam.2.15 day	12345678	B	diazepam.B	diazepam.B.15 day	12345678	Rat230_2	0159111LRB	003017734025
diazepam	Rat	in vivo	Liver	15 day	75 mg/kg	Middle	diazepam.15 day.Middle	12345678	0	2	diazepam.2	diazepam.2.15 day	12345678	B	diazepam.B	diazepam.B.15 day	12345678	Rat230_2	0159114LRB	003017734026
diazepam	Rat	in vivo	Liver	15 day	75 mg/kg	Middle	diazepam.15 day.Middle	12345678	0	2	diazepam.2	diazepam.2.15 day	12345678	B	diazepam.B	diazepam.B.15 day	12345678	Rat230_2	0159115LRB	003017734027
diazepam	Rat	in vivo	Liver	29 day	75 mg/kg	Middle	diazepam.29 day.Middle	12345678	0	2	diazepam.2	diazepam.2.29 day	12345678	B	diazepam.B	diazepam.B.29 day	12345678	Rat230_2	0159122LRB	003017736001
diazepam	Rat	in vivo	Liver	29 day	75 mg/kg	Middle	diazepam.29 day.Middle	12345678	0	2	diazepam.2	diazepam.2.29 day	12345678	B	diazepam.B	diazepam.B.29 day	12345678	Rat230_2	0159124LRB	003017736002
diazepam	Rat	in vivo	Liver	29 day	75 mg/kg	Middle	diazepam.29 day.Middle	12345678	0	2	diazepam.2	diazepam.2.29 day	12345678	B	diazepam.B	diazepam.B.29 day	12345678	Rat230_2	0159125LRB	003017736003
diazepam	Rat	in vivo	Liver	4 day	250 mg/kg	High	diazepam.4 day.High	12345678	0	3	diazepam.3	diazepam.3.4 day	12345678	C	diazepam.C	diazepam.C.4 day	12345678	Rat230_2	0159132LRB	003017735010
diazepam	Rat	in vivo	Liver	4 day	250 mg/kg	High	diazepam.4 day.High	12345678	0	3	diazepam.3	diazepam.3.4 day	12345678	C	diazepam.C	diazepam.C.4 day	12345678	Rat230_2	0159133LRB	003017735011
diazepam	Rat	in vivo	Liver	4 day	250 mg/kg	High	diazepam.4 day.High	12345678	0	3	diazepam.3	diazepam.3.4 day	12345678	C	diazepam.C	diazepam.C.4 day	12345678	Rat230_2	0159134LRB	003017735012
diazepam	Rat	in vivo	Liver	8 day	250 mg/kg	High	diazepam.8 day.High	12345678	0	3	diazepam.3	diazepam.3.8 day	12345678	C	diazepam.C	diazepam.C.8 day	12345678	Rat230_2	0159141LRB	003017735022
diazepam	Rat	in vivo	Liver	8 day	250 mg/kg	High	diazepam.8 day.High	12345678	0	3	diazepam.3	diazepam.3.8 day	12345678	C	diazepam.C	diazepam.C.8 day	12345678	Rat230_2	0159143LRB	003017735023
diazepam	Rat	in vivo	Liver	8 day	250 mg/kg	High	diazepam.8 day.High	12345678	0	3	diazepam.3	diazepam.3.8 day	12345678	C	diazepam.C	diazepam.C.8 day	12345678	Rat230_2	0159145LRB	003017735024
diazepam	Rat	in vivo	Liver	15 day	250 mg/kg	High	diazepam.15 day.High	12345678	0	3	diazepam.3	diazepam.3.15 day	12345678	C	diazepam.C	diazepam.C.15 day	12345678	Rat230_2	0159152LRB	003017734028
diazepam	Rat	in vivo	Liver	15 day	250 mg/kg	High	diazepam.15 day.High	12345678	0	3	diazepam.3	diazepam.3.15 day	12345678	C	diazepam.C	diazepam.C.15 day	12345678	Rat230_2	0159153LRB	003017734029
diazepam	Rat	in vivo	Liver	15 day	250 mg/kg	High	diazepam.15 day.High	12345678	0	3	diazepam.3	diazepam.3.15 day	12345678	C	diazepam.C	diazepam.C.15 day	12345678	Rat230_2	0159154LRB	003017734030
diazepam	Rat	in vivo	Liver	29 day	250 mg/kg	High	diazepam.29 day.High	12345678	0	3	diazepam.3	diazepam.3.29 day	12345678	C	diazepam.C	diazepam.C.29 day	12345678	Rat230_2	0159161LRB	003017736004
diazepam	Rat	in vivo	Liver	29 day	250 mg/kg	High	diazepam.29 day.High	12345678	0	3	diazepam.3	diazepam.3.29 day	12345678	C	diazepam.C	diazepam.C.29 day	12345678	Rat230_2	0159162LRB	003017736005
diazepam	Rat	in vivo	Liver	29 day	250 mg/kg	High	diazepam.29 day.High	12345678	0	3	diazepam.3	diazepam.3.29 day	12345678	C	diazepam.C	diazepam.C.29 day	12345678	Rat230_2	0159164LRB	003017736006
cyclophosphamide	Rat	in vivo	Liver	4 day	0 mg/kg	Control	cyclophosphamide.4 day.Control	12345678	1	0	cyclophosphamide.0	cyclophosphamide.0.4 day	12345678	-	cyclophosphamide.-	cyclophosphamide.-.4 day	12345678	Rat230_2	0172012LRB	003017745027
cyclophosphamide	Rat	in vivo	Liver	4 day	0 mg/kg	Control	cyclophosphamide.4 day.Control	12345678	1	0	cyclophosphamide.0	cyclophosphamide.0.4 day	12345678	-	cyclophosphamide.-	cyclophosphamide.-.4 day	12345678	Rat230_2	0172013LRB	003017745028
cyclophosphamide	Rat	in vivo	Liver	4 day	0 mg/kg	Control	cyclophosphamide.4 day.Control	12345678	1	0	cyclophosphamide.0	cyclophosphamide.0.4 day	12345678	-	cyclophosphamide.-	cyclophosphamide.-.4 day	12345678	Rat230_2	0172015LRB	003017745029
cyclophosphamide	Rat	in vivo	Liver	8 day	0 mg/kg	Control	cyclophosphamide.8 day.Control	12345678	1	0	cyclophosphamide.0	cyclophosphamide.0.8 day	12345678	-	cyclophosphamide.-	cyclophosphamide.-.8 day	12345678	Rat230_2	0172023LRB	003017746009
cyclophosphamide	Rat	in vivo	Liver	8 day	0 mg/kg	Control	cyclophosphamide.8 day.Control	12345678	1	0	cyclophosphamide.0	cyclophosphamide.0.8 day	12345678	-	cyclophosphamide.-	cyclophosphamide.-.8 day	12345678	Rat230_2	0172024LRB	003017746010
cyclophosphamide	Rat	in vivo	Liver	8 day	0 mg/kg	Control	cyclophosphamide.8 day.Control	12345678	1	0	cyclophosphamide.0	cyclophosphamide.0.8 day	12345678	-	cyclophosphamide.-	cyclophosphamide.-.8 day	12345678	Rat230_2	0172025LRB	003017746011
cyclophosphamide	Rat	in vivo	Liver	15 day	0 mg/kg	Control	cyclophosphamide.15 day.Control	12345678	1	0	cyclophosphamide.0	cyclophosphamide.0.15 day	12345678	-	cyclophosphamide.-	cyclophosphamide.-.15 day	12345678	Rat230_2	0172031LRB	003017746021
cyclophosphamide	Rat	in vivo	Liver	15 day	0 mg/kg	Control	cyclophosphamide.15 day.Control	12345678	1	0	cyclophosphamide.0	cyclophosphamide.0.15 day	12345678	-	cyclophosphamide.-	cyclophosphamide.-.15 day	12345678	Rat230_2	0172032LRB	003017746022
cyclophosphamide	Rat	in vivo	Liver	15 day	0 mg/kg	Control	cyclophosphamide.15 day.Control	12345678	1	0	cyclophosphamide.0	cyclophosphamide.0.15 day	12345678	-	cyclophosphamide.-	cyclophosphamide.-.15 day	12345678	Rat230_2	0172035LRB	003017746023
cyclophosphamide	Rat	in vivo	Liver	29 day	0 mg/kg	Control	cyclophosphamide.29 day.Control	12345678	1	0	cyclophosphamide.0	cyclophosphamide.0.29 day	12345678	-	cyclophosphamide.-	cyclophosphamide.-.29 day	12345678	Rat230_2	0172041LRB	003017747003
cyclophosphamide	Rat	in vivo	Liver	29 day	0 mg/kg	Control	cyclophosphamide.29 day.Control	12345678	1	0	cyclophosphamide.0	cyclophosphamide.0.29 day	12345678	-	cyclophosphamide.-	cyclophosphamide.-.29 day	12345678	Rat230_2	0172043LRB	003017747004
cyclophosphamide	Rat	in vivo	Liver	29 day	0 mg/kg	Control	cyclophosphamide.29 day.Control	12345678	1	0	cyclophosphamide.0	cyclophosphamide.0.29 day	12345678	-	cyclophosphamide.-	cyclophosphamide.-.29 day	12345678	Rat230_2	0172044LRB	003017747005
cyclophosphamide	Rat	in vivo	Liver	4 day	1.5 mg/kg	Low	cyclophosphamide.4 day.Low	12345678	1	1	cyclophosphamide.1	cyclophosphamide.1.4 day	----5678	A	cyclophosphamide.A	cyclophosphamide.A.4 day	----5678	Rat230_2	0172051LRB	003017745030
cyclophosphamide	Rat	in vivo	Liver	4 day	1.5 mg/kg	Low	cyclophosphamide.4 day.Low	12345678	1	1	cyclophosphamide.1	cyclophosphamide.1.4 day	----5678	A	cyclophosphamide.A	cyclophosphamide.A.4 day	----5678	Rat230_2	0172053LRB	003017746001
cyclophosphamide	Rat	in vivo	Liver	4 day	1.5 mg/kg	Low	cyclophosphamide.4 day.Low	12345678	1	1	cyclophosphamide.1	cyclophosphamide.1.4 day	----5678	A	cyclophosphamide.A	cyclophosphamide.A.4 day	----5678	Rat230_2	0172055LRB	003017746002
cyclophosphamide	Rat	in vivo	Liver	8 day	1.5 mg/kg	Low	cyclophosphamide.8 day.Low	12345678	1	1	cyclophosphamide.1	cyclophosphamide.1.8 day	----5678	A	cyclophosphamide.A	cyclophosphamide.A.8 day	----5678	Rat230_2	0172063LRB	003017746012
cyclophosphamide	Rat	in vivo	Liver	8 day	1.5 mg/kg	Low	cyclophosphamide.8 day.Low	12345678	1	1	cyclophosphamide.1	cyclophosphamide.1.8 day	----5678	A	cyclophosphamide.A	cyclophosphamide.A.8 day	----5678	Rat230_2	0172064LRB	003017746013
cyclophosphamide	Rat	in vivo	Liver	8 day	1.5 mg/kg	Low	cyclophosphamide.8 day.Low	12345678	1	1	cyclophosphamide.1	cyclophosphamide.1.8 day	----5678	A	cyclophosphamide.A	cyclophosphamide.A.8 day	----5678	Rat230_2	0172065LRB	003017746014
cyclophosphamide	Rat	in vivo	Liver	15 day	1.5 mg/kg	Low	cyclophosphamide.15 day.Low	12345678	1	1	cyclophosphamide.1	cyclophosphamide.1.15 day	----5678	A	cyclophosphamide.A	cyclophosphamide.A.15 day	----5678	Rat230_2	0172071LRB	003017746024
cyclophosphamide	Rat	in vivo	Liver	15 day	1.5 mg/kg	Low	cyclophosphamide.15 day.Low	12345678	1	1	cyclophosphamide.1	cyclophosphamide.1.15 day	----5678	A	cyclophosphamide.A	cyclophosphamide.A.15 day	----5678	Rat230_2	0172074LRB	003017746025
cyclophosphamide	Rat	in vivo	Liver	15 day	1.5 mg/kg	Low	cyclophosphamide.15 day.Low	12345678	1	1	cyclophosphamide.1	cyclophosphamide.1.15 day	----5678	A	cyclophosphamide.A	cyclophosphamide.A.15 day	----5678	Rat230_2	0172075LRB	003017746026
cyclophosphamide	Rat	in vivo	Liver	29 day	1.5 mg/kg	Low	cyclophosphamide.29 day.Low	12345678	1	1	cyclophosphamide.1	cyclophosphamide.1.29 day	----5678	A	cyclophosphamide.A	cyclophosphamide.A.29 day	----5678	Rat230_2	0172081LRB	003017747006
cyclophosphamide	Rat	in vivo	Liver	29 day	1.5 mg/kg	Low	cyclophosphamide.29 day.Low	12345678	1	1	cyclophosphamide.1	cyclophosphamide.1.29 day	----5678	A	cyclophosphamide.A	cyclophosphamide.A.29 day	----5678	Rat230_2	0172082LRB	003017747007
cyclophosphamide	Rat	in vivo	Liver	29 day	1.5 mg/kg	Low	cyclophosphamide.29 day.Low	12345678	1	1	cyclophosphamide.1	cyclophosphamide.1.29 day	----5678	A	cyclophosphamide.A	cyclophosphamide.A.29 day	----5678	Rat230_2	0172085LRB	003017747008
cyclophosphamide	Rat	in vivo	Liver	4 day	5 mg/kg	Middle	cyclophosphamide.4 day.Middle	12345678	1	2	cyclophosphamide.2	cyclophosphamide.2.4 day	----5678	B	cyclophosphamide.B	cyclophosphamide.B.4 day	----5678	Rat230_2	0172093LRB	003017746003
cyclophosphamide	Rat	in vivo	Liver	4 day	5 mg/kg	Middle	cyclophosphamide.4 day.Middle	12345678	1	2	cyclophosphamide.2	cyclophosphamide.2.4 day	----5678	B	cyclophosphamide.B	cyclophosphamide.B.4 day	----5678	Rat230_2	0172094LRB	003017746004
cyclophosphamide	Rat	in vivo	Liver	4 day	5 mg/kg	Middle	cyclophosphamide.4 day.Middle	12345678	1	2	cyclophosphamide.2	cyclophosphamide.2.4 day	----5678	B	cyclophosphamide.B	cyclophosphamide.B.4 day	----5678	Rat230_2	0172095LRC	003017746005
cyclophosphamide	Rat	in vivo	Liver	8 day	5 mg/kg	Middle	cyclophosphamide.8 day.Middle	12345678	1	2	cyclophosphamide.2	cyclophosphamide.2.8 day	----5678	B	cyclophosphamide.B	cyclophosphamide.B.8 day	----5678	Rat230_2	0172101LRB	003017746015
cyclophosphamide	Rat	in vivo	Liver	8 day	5 mg/kg	Middle	cyclophosphamide.8 day.Middle	12345678	1	2	cyclophosphamide.2	cyclophosphamide.2.8 day	----5678	B	cyclophosphamide.B	cyclophosphamide.B.8 day	----5678	Rat230_2	0172104LRB	003017746016
cyclophosphamide	Rat	in vivo	Liver	8 day	5 mg/kg	Middle	cyclophosphamide.8 day.Middle	12345678	1	2	cyclophosphamide.2	cyclophosphamide.2.8 day	----5678	B	cyclophosphamide.B	cyclophosphamide.B.8 day	----5678	Rat230_2	0172105LRB	003017746017
cyclophosphamide	Rat	in vivo	Liver	15 day	5 mg/kg	Middle	cyclophosphamide.15 day.Middle	12345678	1	2	cyclophosphamide.2	cyclophosphamide.2.15 day	----5678	B	cyclophosphamide.B	cyclophosphamide.B.15 day	----5678	Rat230_2	0172111LRB	003017746027
cyclophosphamide	Rat	in vivo	Liver	15 day	5 mg/kg	Middle	cyclophosphamide.15 day.Middle	12345678	1	2	cyclophosphamide.2	cyclophosphamide.2.15 day	----5678	B	cyclophosphamide.B	cyclophosphamide.B.15 day	----5678	Rat230_2	0172112LRB	003017746028
cyclophosphamide	Rat	in vivo	Liver	15 day	5 mg/kg	Middle	cyclophosphamide.15 day.Middle	12345678	1	2	cyclophosphamide.2	cyclophosphamide.2.15 day	----5678	B	cyclophosphamide.B	cyclophosphamide.B.15 day	----5678	Rat230_2	0172114LRC	003017746029
cyclophosphamide	Rat	in vivo	Liver	29 day	5 mg/kg	Middle	cyclophosphamide.29 day.Middle	12345678	1	2	cyclophosphamide.2	cyclophosphamide.2.29 day	----5678	B	cyclophosphamide.B	cyclophosphamide.B.29 day	----5678	Rat230_2	0172121LRB	003017747009
cyclophosphamide	Rat	in vivo	Liver	29 day	5 mg/kg	Middle	cyclophosphamide.29 day.Middle	12345678	1	2	cyclophosphamide.2	cyclophosphamide.2.29 day	----5678	B	cyclophosphamide.B	cyclophosphamide.B.29 day	----5678	Rat230_2	0172122LRB	003017747010
cyclophosphamide	Rat	in vivo	Liver	29 day	5 mg/kg	Middle	cyclophosphamide.29 day.Middle	12345678	1	2	cyclophosphamide.2	cyclophosphamide.2.29 day	----5678	B	cyclophosphamide.B	cyclophosphamide.B.29 day	----5678	Rat230_2	0172124LRC	003017747011
cyclophosphamide	Rat	in vivo	Liver	4 day	15 mg/kg	High	cyclophosphamide.4 day.High	12345678	1	3	cyclophosphamide.3	cyclophosphamide.3.4 day	----5678	C	cyclophosphamide.C	cyclophosphamide.C.4 day	12345678	Rat230_2	0172133LRB	003017746006
cyclophosphamide	Rat	in vivo	Liver	4 day	15 mg/kg	High	cyclophosphamide.4 day.High	12345678	1	3	cyclophosphamide.3	cyclophosphamide.3.4 day	----5678	C	cyclophosphamide.C	cyclophosphamide.C.4 day	12345678	Rat230_2	0172134LRB	003017746007
cyclophosphamide	Rat	in vivo	Liver	4 day	15 mg/kg	High	cyclophosphamide.4 day.High	12345678	1	3	cyclophosphamide.3	cyclophosphamide.3.4 day	----5678	C	cyclophosphamide.C	cyclophosphamide.C.4 day	12345678	Rat230_2	0172135LRB	003017746008
cyclophosphamide	Rat	in vivo	Liver	8 day	15 mg/kg	High	cyclophosphamide.8 day.High	12345678	1	3	cyclophosphamide.3	cyclophosphamide.3.8 day	----5678	C	cyclophosphamide.C	cyclophosphamide.C.8 day	12345678	Rat230_2	0172143LRB	003017746018
cyclophosphamide	Rat	in vivo	Liver	8 day	15 mg/kg	High	cyclophosphamide.8 day.High	12345678	1	3	cyclophosphamide.3	cyclophosphamide.3.8 day	----5678	C	cyclophosphamide.C	cyclophosphamide.C.8 day	12345678	Rat230_2	0172144LRB	003017746019
cyclophosphamide	Rat	in vivo	Liver	8 day	15 mg/kg	High	cyclophosphamide.8 day.High	12345678	1	3	cyclophosphamide.3	cyclophosphamide.3.8 day	----5678	C	cyclophosphamide.C	cyclophosphamide.C.8 day	12345678	Rat230_2	0172145LRB	003017746020
cyclophosphamide	Rat	in vivo	Liver	15 day	15 mg/kg	High	cyclophosphamide.15 day.High	12345678	1	3	cyclophosphamide.3	cyclophosphamide.3.15 day	----5678	C	cyclophosphamide.C	cyclophosphamide.C.15 day	12345678	Rat230_2	0172152LRB	003017746030
cyclophosphamide	Rat	in vivo	Liver	15 day	15 mg/kg	High	cyclophosphamide.15 day.High	12345678	1	3	cyclophosphamide.3	cyclophosphamide.3.15 day	----5678	C	cyclophosphamide.C	cyclophosphamide.C.15 day	12345678	Rat230_2	0172153LRB	003017747001
cyclophosphamide	Rat	in vivo	Liver	15 day	15 mg/kg	High	cyclophosphamide.15 day.High	12345678	1	3	cyclophosphamide.3	cyclophosphamide.3.15 day	----5678	C	cyclophosphamide.C	cyclophosphamide.C.15 day	12345678	Rat230_2	0172155LRB	003017747002
cyclophosphamide	Rat	in vivo	Liver	29 day	15 mg/kg	High	cyclophosphamide.29 day.High	12345678	1	3	cyclophosphamide.3	cyclophosphamide.3.29 day	----5678	C	cyclophosphamide.C	cyclophosphamide.C.29 day	12345678	Rat230_2	0172161LRB	003017747012
cyclophosphamide	Rat	in vivo	Liver	29 day	15 mg/kg	High	cyclophosphamide.29 day.High	12345678	1	3	cyclophosphamide.3	cyclophosphamide.3.29 day	----5678	C	cyclophosphamide.C	cyclophosphamide.C.29 day	12345678	Rat230_2	0172163LRC	003017747013
cyclophosphamide	Rat	in vivo	Liver	29 day	15 mg/kg	High	cyclophosphamide.29 day.High	12345678	1	3	cyclophosphamide.3	cyclophosphamide.3.29 day	----5678	C	cyclophosphamide.C	cyclophosphamide.C.29 day	12345678	Rat230_2	0172165LRC	003017747014
methapyrilene	Rat	in vivo	Liver	3 hr	0 mg/kg	Control	methapyrilene.3 hr.Control	12345678	0	0	methapyrilene.0	methapyrilene.0.3 hr	12345678	-	methapyrilene.-	methapyrilene.-.3 hr	12345678	Rat230_2	0173013LRB	003017646006
methapyrilene	Rat	in vivo	Liver	3 hr	0 mg/kg	Control	methapyrilene.3 hr.Control	12345678	0	0	methapyrilene.0	methapyrilene.0.3 hr	12345678	-	methapyrilene.-	methapyrilene.-.3 hr	12345678	Rat230_2	0173014LRB	003017646007
methapyrilene	Rat	in vivo	Liver	3 hr	0 mg/kg	Control	methapyrilene.3 hr.Control	12345678	0	0	methapyrilene.0	methapyrilene.0.3 hr	12345678	-	methapyrilene.-	methapyrilene.-.3 hr	12345678	Rat230_2	0173015LRB	003017646008
methapyrilene	Rat	in vivo	Liver	6 hr	0 mg/kg	Control	methapyrilene.6 hr.Control	12345678	0	0	methapyrilene.0	methapyrilene.0.6 hr	12345678	-	methapyrilene.-	methapyrilene.-.6 hr	12345678	Rat230_2	0173022LRB	003017646018
methapyrilene	Rat	in vivo	Liver	6 hr	0 mg/kg	Control	methapyrilene.6 hr.Control	12345678	0	0	methapyrilene.0	methapyrilene.0.6 hr	12345678	-	methapyrilene.-	methapyrilene.-.6 hr	12345678	Rat230_2	0173023LRB	003017646019
methapyrilene	Rat	in vivo	Liver	6 hr	0 mg/kg	Control	methapyrilene.6 hr.Control	12345678	0	0	methapyrilene.0	methapyrilene.0.6 hr	12345678	-	methapyrilene.-	methapyrilene.-.6 hr	12345678	Rat230_2	0173024LRB	003017646020
methapyrilene	Rat	in vivo	Liver	9 hr	0 mg/kg	Control	methapyrilene.9 hr.Control	12345678	0	0	methapyrilene.0	methapyrilene.0.9 hr	12345678	-	methapyrilene.-	methapyrilene.-.9 hr	12345678	Rat230_2	0173031LRB	003017646030
methapyrilene	Rat	in vivo	Liver	9 hr	0 mg/kg	Control	methapyrilene.9 hr.Control	12345678	0	0	methapyrilene.0	methapyrilene.0.9 hr	12345678	-	methapyrilene.-	methapyrilene.-.9 hr	12345678	Rat230_2	0173032LRB	003017647001
methapyrilene	Rat	in vivo	Liver	9 hr	0 mg/kg	Control	methapyrilene.9 hr.Control	12345678	0	0	methapyrilene.0	methapyrilene.0.9 hr	12345678	-	methapyrilene.-	methapyrilene.-.9 hr	12345678	Rat230_2	0173034LRB	003017647002
methapyrilene	Rat	in vivo	Liver	24 hr	0 mg/kg	Control	methapyrilene.24 hr.Control	12345678	0	0	methapyrilene.0	methapyrilene.0.24 hr	12345678	-	methapyrilene.-	methapyrilene.-.24 hr	12345678	Rat230_2	0173041LRB	003017647012
methapyrilene	Rat	in vivo	Liver	24 hr	0 mg/kg	Control	methapyrilene.24 hr.Control	12345678	0	0	methapyrilene.0	methapyrilene.0.24 hr	12345678	-	methapyrilene.-	methapyrilene.-.24 hr	12345678	Rat230_2	0173043LRB	003017647013
methapyrilene	Rat	in vivo	Liver	24 hr	0 mg/kg	Control	methapyrilene.24 hr.Control	12345678	0	0	methapyrilene.0	methapyrilene.0.24 hr	12345678	-	methapyrilene.-	methapyrilene.-.24 hr	12345678	Rat230_2	0173045LRB	003017647014
methapyrilene	Rat	in vivo	Liver	3 hr	10 mg/kg	Low	methapyrilene.3 hr.Low	12345678	0	1	methapyrilene.1	methapyrilene.1.3 hr	12345678	A	methapyrilene.A	methapyrilene.A.3 hr	12345678	Rat230_2	0173051LRB	003017646009
methapyrilene	Rat	in vivo	Liver	3 hr	10 mg/kg	Low	methapyrilene.3 hr.Low	12345678	0	1	methapyrilene.1	methapyrilene.1.3 hr	12345678	A	methapyrilene.A	methapyrilene.A.3 hr	12345678	Rat230_2	0173053LRB	003017646010
methapyrilene	Rat	in vivo	Liver	3 hr	10 mg/kg	Low	methapyrilene.3 hr.Low	12345678	0	1	methapyrilene.1	methapyrilene.1.3 hr	12345678	A	methapyrilene.A	methapyrilene.A.3 hr	12345678	Rat230_2	0173055LRB	003017646011
methapyrilene	Rat	in vivo	Liver	6 hr	10 mg/kg	Low	methapyrilene.6 hr.Low	12345678	0	1	methapyrilene.1	methapyrilene.1.6 hr	12345678	A	methapyrilene.A	methapyrilene.A.6 hr	12345678	Rat230_2	0173062LRB	003017646021
methapyrilene	Rat	in vivo	Liver	6 hr	10 mg/kg	Low	methapyrilene.6 hr.Low	12345678	0	1	methapyrilene.1	methapyrilene.1.6 hr	12345678	A	methapyrilene.A	methapyrilene.A.6 hr	12345678	Rat230_2	0173063LRB	003017646022
methapyrilene	Rat	in vivo	Liver	6 hr	10 mg/kg	Low	methapyrilene.6 hr.Low	12345678	0	1	methapyrilene.1	methapyrilene.1.6 hr	12345678	A	methapyrilene.A	methapyrilene.A.6 hr	12345678	Rat230_2	0173065LRB	003017646023
methapyrilene	Rat	in vivo	Liver	9 hr	10 mg/kg	Low	methapyrilene.9 hr.Low	12345678	0	1	methapyrilene.1	methapyrilene.1.9 hr	12345678	A	methapyrilene.A	methapyrilene.A.9 hr	12345678	Rat230_2	0173071LRB	003017647003
methapyrilene	Rat	in vivo	Liver	9 hr	10 mg/kg	Low	methapyrilene.9 hr.Low	12345678	0	1	methapyrilene.1	methapyrilene.1.9 hr	12345678	A	methapyrilene.A	methapyrilene.A.9 hr	12345678	Rat230_2	0173072LRB	003017647004
methapyrilene	Rat	in vivo	Liver	9 hr	10 mg/kg	Low	methapyrilene.9 hr.Low	12345678	0	1	methapyrilene.1	methapyrilene.1.9 hr	12345678	A	methapyrilene.A	methapyrilene.A.9 hr	12345678	Rat230_2	0173074LRB	003017647005
methapyrilene	Rat	in vivo	Liver	24 hr	10 mg/kg	Low	methapyrilene.24 hr.Low	12345678	0	1	methapyrilene.1	methapyrilene.1.24 hr	12345678	A	methapyrilene.A	methapyrilene.A.24 hr	12345678	Rat230_2	0173081LRB	003017647015
methapyrilene	Rat	in vivo	Liver	24 hr	10 mg/kg	Low	methapyrilene.24 hr.Low	12345678	0	1	methapyrilene.1	methapyrilene.1.24 hr	12345678	A	methapyrilene.A	methapyrilene.A.24 hr	12345678	Rat230_2	0173084LRA	003017647016
methapyrilene	Rat	in vivo	Liver	24 hr	10 mg/kg	Low	methapyrilene.24 hr.Low	12345678	0	1	methapyrilene.1	methapyrilene.1.24 hr	12345678	A	methapyrilene.A	methapyrilene.A.24 hr	12345678	Rat230_2	0173085LRC	003017647017
methapyrilene	Rat	in vivo	Liver	3 hr	30 mg/kg	Middle	methapyrilene.3 hr.Middle	12345678	0	2	methapyrilene.2	methapyrilene.2.3 hr	12345678	B	methapyrilene.B	methapyrilene.B.3 hr	12345678	Rat230_2	0173091LRB	003017646012
methapyrilene	Rat	in vivo	Liver	3 hr	30 mg/kg	Middle	methapyrilene.3 hr.Middle	12345678	0	2	methapyrilene.2	methapyrilene.2.3 hr	12345678	B	methapyrilene.B	methapyrilene.B.3 hr	12345678	Rat230_2	0173092LRB	003017646013
methapyrilene	Rat	in vivo	Liver	3 hr	30 mg/kg	Middle	methapyrilene.3 hr.Middle	12345678	0	2	methapyrilene.2	methapyrilene.2.3 hr	12345678	B	methapyrilene.B	methapyrilene.B.3 hr	12345678	Rat230_2	0173094LRB	003017646014
methapyrilene	Rat	in vivo	Liver	6 hr	30 mg/kg	Middle	methapyrilene.6 hr.Middle	12345678	0	2	methapyrilene.2	methapyrilene.2.6 hr	12345678	B	methapyrilene.B	methapyrilene.B.6 hr	12345678	Rat230_2	0173101LRB	003017646024
methapyrilene	Rat	in vivo	Liver	6 hr	30 mg/kg	Middle	methapyrilene.6 hr.Middle	12345678	0	2	methapyrilene.2	methapyrilene.2.6 hr	12345678	B	methapyrilene.B	methapyrilene.B.6 hr	12345678	Rat230_2	0173102LRB	003017646025
methapyrilene	Rat	in vivo	Liver	6 hr	30 mg/kg	Middle	methapyrilene.6 hr.Middle	12345678	0	2	methapyrilene.2	methapyrilene.2.6 hr	12345678	B	methapyrilene.B	methapyrilene.B.6 hr	12345678	Rat230_2	0173104LRB	003017646026
methapyrilene	Rat	in vivo	Liver	9 hr	30 mg/kg	Middle	methapyrilene.9 hr.Middle	12345678	0	2	methapyrilene.2	methapyrilene.2.9 hr	12345678	B	methapyrilene.B	methapyrilene.B.9 hr	12345678	Rat230_2	0173111LRC	003017647006
methapyrilene	Rat	in vivo	Liver	9 hr	30 mg/kg	Middle	methapyrilene.9 hr.Middle	12345678	0	2	methapyrilene.2	methapyrilene.2.9 hr	12345678	B	methapyrilene.B	methapyrilene.B.9 hr	12345678	Rat230_2	0173113LRB	003017647007
methapyrilene	Rat	in vivo	Liver	9 hr	30 mg/kg	Middle	methapyrilene.9 hr.Middle	12345678	0	2	methapyrilene.2	methapyrilene.2.9 hr	12345678	B	methapyrilene.B	methapyrilene.B.9 hr	12345678	Rat230_2	0173114LRB	003017647008
methapyrilene	Rat	in vivo	Liver	24 hr	30 mg/kg	Middle	methapyrilene.24 hr.Middle	12345678	0	2	methapyrilene.2	methapyrilene.2.24 hr	12345678	B	methapyrilene.B	methapyrilene.B.24 hr	12345678	Rat230_2	0173121LRB	003017647018
methapyrilene	Rat	in vivo	Liver	24 hr	30 mg/kg	Middle	methapyrilene.24 hr.Middle	12345678	0	2	methapyrilene.2	methapyrilene.2.24 hr	12345678	B	methapyrilene.B	methapyrilene.B.24 hr	12345678	Rat230_2	0173123LRB	003017647019
methapyrilene	Rat	in vivo	Liver	24 hr	30 mg/kg	Middle	methapyrilene.24 hr.Middle	12345678	0	2	methapyrilene.2	methapyrilene.2.24 hr	12345678	B	methapyrilene.B	methapyrilene.B.24 hr	12345678	Rat230_2	0173125LRB	003017647020
methapyrilene	Rat	in vivo	Liver	3 hr	100 mg/kg	High	methapyrilene.3 hr.High	12345678	0	3	methapyrilene.3	methapyrilene.3.3 hr	12345678	C	methapyrilene.C	methapyrilene.C.3 hr	12345678	Rat230_2	0173132LRC	003017646015
methapyrilene	Rat	in vivo	Liver	3 hr	100 mg/kg	High	methapyrilene.3 hr.High	12345678	0	3	methapyrilene.3	methapyrilene.3.3 hr	12345678	C	methapyrilene.C	methapyrilene.C.3 hr	12345678	Rat230_2	0173134LRB	003017646016
methapyrilene	Rat	in vivo	Liver	3 hr	100 mg/kg	High	methapyrilene.3 hr.High	12345678	0	3	methapyrilene.3	methapyrilene.3.3 hr	12345678	C	methapyrilene.C	methapyrilene.C.3 hr	12345678	Rat230_2	0173135LRB	003017646017
methapyrilene	Rat	in vivo	Liver	6 hr	100 mg/kg	High	methapyrilene.6 hr.High	12345678	0	3	methapyrilene.3	methapyrilene.3.6 hr	12345678	C	methapyrilene.C	methapyrilene.C.6 hr	12345678	Rat230_2	0173141LRB	003017646027
methapyrilene	Rat	in vivo	Liver	6 hr	100 mg/kg	High	methapyrilene.6 hr.High	12345678	0	3	methapyrilene.3	methapyrilene.3.6 hr	12345678	C	methapyrilene.C	methapyrilene.C.6 hr	12345678	Rat230_2	0173142LRB	003017646028
methapyrilene	Rat	in vivo	Liver	6 hr	100 mg/kg	High	methapyrilene.6 hr.High	12345678	0	3	methapyrilene.3	methapyrilene.3.6 hr	12345678	C	methapyrilene.C	methapyrilene.C.6 hr	12345678	Rat230_2	0173144LRB	003017646029
methapyrilene	Rat	in vivo	Liver	9 hr	100 mg/kg	High	methapyrilene.9 hr.High	12345678	0	3	methapyrilene.3	methapyrilene.3.9 hr	12345678	C	methapyrilene.C	methapyrilene.C.9 hr	12345678	Rat230_2	0173152LRB	003017647009
methapyrilene	Rat	in vivo	Liver	9 hr	100 mg/kg	High	methapyrilene.9 hr.High	12345678	0	3	methapyrilene.3	methapyrilene.3.9 hr	12345678	C	methapyrilene.C	methapyrilene.C.9 hr	12345678	Rat230_2	0173153LRB	003017647010
methapyrilene	Rat	in vivo	Liver	9 hr	100 mg/kg	High	methapyrilene.9 hr.High	12345678	0	3	methapyrilene.3	methapyrilene.3.9 hr	12345678	C	methapyrilene.C	methapyrilene.C.9 hr	12345678	Rat230_2	0173154LRB	003017647011
methapyrilene	Rat	in vivo	Liver	24 hr	100 mg/kg	High	methapyrilene.24 hr.High	12345678	0	3	methapyrilene.3	methapyrilene.3.24 hr	12345678	C	methapyrilene.C	methapyrilene.C.24 hr	12345678	Rat230_2	0173161LRB	003017647021
methapyrilene	Rat	in vivo	Liver	24 hr	100 mg/kg	High	methapyrilene.24 hr.High	12345678	0	3	methapyrilene.3	methapyrilene.3.24 hr	12345678	C	methapyrilene.C	methapyrilene.C.24 hr	12345678	Rat230_2	0173162LRB	003017647022
methapyrilene	Rat	in vivo	Liver	24 hr	100 mg/kg	High	methapyrilene.24 hr.High	12345678	0	3	methapyrilene.3	methapyrilene.3.24 hr	12345678	C	methapyrilene.C	methapyrilene.C.24 hr	12345678	Rat230_2	0173164LRB	003017647023
methapyrilene	Rat	in vivo	Liver	4 day	0 mg/kg	Control	methapyrilene.4 day.Control	12345678	0	0	methapyrilene.0	methapyrilene.0.4 day	12345678	-	methapyrilene.-	methapyrilene.-.4 day	12345678	Rat230_2	0174011LRB	003017647024
methapyrilene	Rat	in vivo	Liver	4 day	0 mg/kg	Control	methapyrilene.4 day.Control	12345678	0	0	methapyrilene.0	methapyrilene.0.4 day	12345678	-	methapyrilene.-	methapyrilene.-.4 day	12345678	Rat230_2	0174012LRC	003017647025
methapyrilene	Rat	in vivo	Liver	4 day	0 mg/kg	Control	methapyrilene.4 day.Control	12345678	0	0	methapyrilene.0	methapyrilene.0.4 day	12345678	-	methapyrilene.-	methapyrilene.-.4 day	12345678	Rat230_2	0174014LRB	003017647026
methapyrilene	Rat	in vivo	Liver	8 day	0 mg/kg	Control	methapyrilene.8 day.Control	12345678	0	0	methapyrilene.0	methapyrilene.0.8 day	12345678	-	methapyrilene.-	methapyrilene.-.8 day	12345678	Rat230_2	0174022LRB	003017648006
methapyrilene	Rat	in vivo	Liver	8 day	0 mg/kg	Control	methapyrilene.8 day.Control	12345678	0	0	methapyrilene.0	methapyrilene.0.8 day	12345678	-	methapyrilene.-	methapyrilene.-.8 day	12345678	Rat230_2	0174023LRB	003017648007
methapyrilene	Rat	in vivo	Liver	8 day	0 mg/kg	Control	methapyrilene.8 day.Control	12345678	0	0	methapyrilene.0	methapyrilene.0.8 day	12345678	-	methapyrilene.-	methapyrilene.-.8 day	12345678	Rat230_2	0174025LRB	003017648008
methapyrilene	Rat	in vivo	Liver	15 day	0 mg/kg	Control	methapyrilene.15 day.Control	12345678	0	0	methapyrilene.0	methapyrilene.0.15 day	12345678	-	methapyrilene.-	methapyrilene.-.15 day	12345678	Rat230_2	0174031LRB	003017650030
methapyrilene	Rat	in vivo	Liver	15 day	0 mg/kg	Control	methapyrilene.15 day.Control	12345678	0	0	methapyrilene.0	methapyrilene.0.15 day	12345678	-	methapyrilene.-	methapyrilene.-.15 day	12345678	Rat230_2	0174034LRB	003017651001
methapyrilene	Rat	in vivo	Liver	15 day	0 mg/kg	Control	methapyrilene.15 day.Control	12345678	0	0	methapyrilene.0	methapyrilene.0.15 day	12345678	-	methapyrilene.-	methapyrilene.-.15 day	12345678	Rat230_2	0174035LRB	003017651002
methapyrilene	Rat	in vivo	Liver	29 day	0 mg/kg	Control	methapyrilene.29 day.Control	12345678	0	0	methapyrilene.0	methapyrilene.0.29 day	12345678	-	methapyrilene.-	methapyrilene.-.29 day	12345678	Rat230_2	0174043LRB	003017651012
methapyrilene	Rat	in vivo	Liver	29 day	0 mg/kg	Control	methapyrilene.29 day.Control	12345678	0	0	methapyrilene.0	methapyrilene.0.29 day	12345678	-	methapyrilene.-	methapyrilene.-.29 day	12345678	Rat230_2	0174044LRB	003017651013
methapyrilene	Rat	in vivo	Liver	29 day	0 mg/kg	Control	methapyrilene.29 day.Control	12345678	0	0	methapyrilene.0	methapyrilene.0.29 day	12345678	-	methapyrilene.-	methapyrilene.-.29 day	12345678	Rat230_2	0174045LRB	003017651014
methapyrilene	Rat	in vivo	Liver	4 day	10 mg/kg	Low	methapyrilene.4 day.Low	12345678	0	1	methapyrilene.1	methapyrilene.1.4 day	12345678	A	methapyrilene.A	methapyrilene.A.4 day	12345678	Rat230_2	0174051LRB	003017647027
methapyrilene	Rat	in vivo	Liver	4 day	10 mg/kg	Low	methapyrilene.4 day.Low	12345678	0	1	methapyrilene.1	methapyrilene.1.4 day	12345678	A	methapyrilene.A	methapyrilene.A.4 day	12345678	Rat230_2	0174053LRB	003017647028
methapyrilene	Rat	in vivo	Liver	4 day	10 mg/kg	Low	methapyrilene.4 day.Low	12345678	0	1	methapyrilene.1	methapyrilene.1.4 day	12345678	A	methapyrilene.A	methapyrilene.A.4 day	12345678	Rat230_2	0174054LRB	003017647029
methapyrilene	Rat	in vivo	Liver	8 day	10 mg/kg	Low	methapyrilene.8 day.Low	12345678	0	1	methapyrilene.1	methapyrilene.1.8 day	12345678	A	methapyrilene.A	methapyrilene.A.8 day	12345678	Rat230_2	0174061LRB	003017648009
methapyrilene	Rat	in vivo	Liver	8 day	10 mg/kg	Low	methapyrilene.8 day.Low	12345678	0	1	methapyrilene.1	methapyrilene.1.8 day	12345678	A	methapyrilene.A	methapyrilene.A.8 day	12345678	Rat230_2	0174062LRB	003017648010
methapyrilene	Rat	in vivo	Liver	8 day	10 mg/kg	Low	methapyrilene.8 day.Low	12345678	0	1	methapyrilene.1	methapyrilene.1.8 day	12345678	A	methapyrilene.A	methapyrilene.A.8 day	12345678	Rat230_2	0174064LRB	003017648011
methapyrilene	Rat	in vivo	Liver	15 day	10 mg/kg	Low	methapyrilene.15 day.Low	12345678	0	1	methapyrilene.1	methapyrilene.1.15 day	12345678	A	methapyrilene.A	methapyrilene.A.15 day	12345678	Rat230_2	0174072LRB	003017651003
methapyrilene	Rat	in vivo	Liver	15 day	10 mg/kg	Low	methapyrilene.15 day.Low	12345678	0	1	methapyrilene.1	methapyrilene.1.15 day	12345678	A	methapyrilene.A	methapyrilene.A.15 day	12345678	Rat230_2	0174073LRB	003017651004
methapyrilene	Rat	in vivo	Liver	15 day	10 mg/kg	Low	methapyrilene.15 day.Low	12345678	0	1	methapyrilene.1	methapyrilene.1.15 day	12345678	A	methapyrilene.A	methapyrilene.A.15 day	12345678	Rat230_2	0174075LRB	003017651005
[truncated: 16,254 more rows]
