# Supplementary material for: Unsupervised identification of disease states from high‐dimensional physiological and histopathological profiles
Source: Mol Syst Biol. 2019 Feb 19;15(2):e8636. doi: 10.15252/msb.20188636 (PMC6380462; doi:10.15252/msb.20188636)
Supplement: Supplementary file 4 — Dataset EV2 [file MSB-15-e8636-s004.xlsx]

## Sheet: Caption
Dataset EV2. Normalized physiology data

## Sheet: physiology_parameters
index	measurement	unit	description	relationship to other measurements	used in t-SNE
1	RBC	x10^4/uL	red blood cell count		n
2	Hb	g/dL	hemoglobin	MCH/Body.W	y
3	Ht	%	hematocrit value	MCV/Body.W	n
4	MCV	fL	mean corpuscular volume		y
5	MCH	pg	mean corpuscular hemoglobin		y
6	MCHC	%	mean corpuscular hemoglobin concentration	MCH/MCV	n
7	Ret	%	reticulocyte		y
8	Plat	x10^4/uL	platelet count		y
9	WBC	x10^2/uL	white blood cell count		y
10	Neu	%	neutrophil		y
11	Eos	%	eosinophil		y
12	Bas	%	basophil	bad quality	n
13	Mono	%	monocyte		y
14	Lym	%	lymphocyte		y
15	PT	s	prothrombin time		y
16	APTT	s	activated partial thromboplastin time		y
17	Fbg	mg/dL	fibrinogen		y
18	ALP	IU/L	alkaline phosphatase		y
19	TC	mg/dL	total cholesterol		y
20	TG	mg/dL	triglyceride		y
21	PL	mg/dL	phospholipid		y
22	TBIL	mg/dL	total bilirubin		y
23	DBIL	mg/dL	direct bilirubin		y
24	GLC	mg/dL	glucose		y
25	TP	g/dL	total protein		y
26	RALB	g/dL	albumin		y
27	A/G	NA	albumin globulin ratio		y
28	AST	IU/L	aspartate aminotransferase		y
29	ALT	IU/L	alanine aminotransferase		y
30	LDH	IU/L	lactate dehydrogenase		y
31	GGT	IU/L	γ-glutamyltranspeptidase		y
32	BUN	mg/dL	blood urea nitrogen		y
33	CRE	mg/dL	creatinine		y
34	Na	meq/L	sodium		y
35	K	meq/L	potassium		y
36	Cl	meq/L	chlorine		y
37	Ca	mg/dL	calcium		y
38	IP	mg/dL	inorganic phosphorus		y
39	Body.W	g	Body Weight		y
40	Liver.W	g	Liver Weight	Rel.Liver.W*Body.W	n
41	Rel.Liver.W	g	Relative Liver Weight		y
42	Kidney.W	g	Kidney Weight	Rel.Kidney.W*Body.W	n
43	Rel.Kidney.W	g	Relative Kidney Weight		y
44	Kidney.Right.W	g	Kidney Right Weight	Rel.Kidney.Right.W*Body.W	n
45	Rel.Kidney.Right.W	g	Relative Kidney Right Weight	strongly correlated with Rel.Kidney.W	n
46	Kidney.Left.W	g	Kidney Left Weight	Rel.Kidney.Left.W*Body.W	n
47	Rel.Kidney.Left.W	g	Relative Kidney Left Weight	strongly correlated with Rel.Kidney.W	n

## Sheet: physiology_raw_data
	RBC	Hb	Ht	MCV	MCH	MCHC	Ret	Plat	WBC	Neu	Eos	Bas	Mono	Lym	PT	APTT	Fbg	ALP	TC	TG	PL	TBIL	DBIL	GLC	TP	RALB	A/G	AST	ALT	LDH	GGT	BUN	CRE	Na	K	Cl	Ca	IP	Body.W	Liver.W	Rel.Liver.W	Kidney.W	Rel.Kidney.W	Kidney.Right.W	Rel.Kidney.Right.W	Kidney.Left.W	Rel.Kidney.Left.W
2,4-dinitrophenol.0.15 day	658	13.7667	40.7667	62.0333	20.9667	33.8333	3.8	131	110.667	24	1	0	6	69.3333	11.7	16.6	248	1148.33	72.6667	183.667	154.333	0.0233333	0.0133333	187	6.1	4.03333	2	59.3333	34.6667	97	0	16.6667	0.333333	136.667	4.5	103.667	11.4	7.66667	336	15.9877	4.75667	#NUM!	#NUM!	#NUM!	#NUM!	#NUM!	#NUM!
2,4-dinitrophenol.0.24 hr	600	12.7	37.6333	62.7333	21.1333	33.7333	7.83333	131.333	109.667	16	1.33333	0	10.3333	72.6667	11.6667	16.7	227.333	1578	81.3333	115	158.333	0.0333333	0.01	187.667	5.46667	3.9	2.53333	64.6667	39.6667	86	0	18	0.366667	139	4.83333	104	11.3667	7.53333	219.333	10.4053	4.74667	#NUM!	#NUM!	#NUM!	#NUM!	#NUM!	#NUM!
2,4-dinitrophenol.0.29 day	766.667	14.7	43.4	56.6333	19.1667	33.8333	2.63333	118.667	111.667	15.6667	1	0	5	78.6667	11.7333	15.8333	276	917.667	76.3333	213.667	153.667	0.04	0.0166667	180	6.06667	3.9	1.83333	65	34.6667	115.667	0.333333	20	0.433333	140.667	4.43333	104	11.1	7.76667	461.267	19.4967	4.22333	#NUM!	#NUM!	#NUM!	#NUM!	#NUM!	#NUM!
2,4-dinitrophenol.0.3 hr	620	13.3	39.7	64.0333	21.5	33.5	9.43333	116.333	104.333	18.6667	1	0	8.66667	72	11.6	16.1667	252.333	1439.67	94	54.3333	157	0.0466667	0.01	172.333	5.43333	3.83333	2.46667	68	37.6667	113	0	10.6667	0.366667	138.667	4.2	103.667	11.1333	9.13333	199.333	9.09433	4.56	#NUM!	#NUM!	#NUM!	#NUM!	#NUM!	#NUM!
2,4-dinitrophenol.0.4 day	590	12.6333	37.8333	64.2333	21.4667	33.4	5.8	127	113.667	20.6667	1.33333	0	5	73.3333	11.7667	16.8	268.333	1459.67	83	116.333	155	0.0366667	0.01	179.667	5.56667	3.83333	2.23333	63	32.6667	93.6667	0.666667	15.6667	0.366667	138.333	4.63333	103	11.6333	7.3	244.667	11.492	4.69667	#NUM!	#NUM!	#NUM!	#NUM!	#NUM!	#NUM!
2,4-dinitrophenol.0.6 hr	634	13.4	39.9	62.9333	21.1333	33.5667	9.16667	124.667	117.667	13	0.666667	0	12.3333	74	12.3333	16.5333	233	1198	81	57.3333	139	0.0566667	0.01	186.667	5.5	3.93333	2.53333	63.6667	37.6667	98.3333	0	10.6667	0.4	139	4.3	105	10.9667	9.13333	196.667	8.93433	4.53667	#NUM!	#NUM!	#NUM!	#NUM!	#NUM!	#NUM!
2,4-dinitrophenol.0.8 day	642.333	13.7	40.2667	62.7333	21.3667	34	4.76667	131.333	101.667	16	1	0	4.33333	78.6667	11.5667	15.7667	244.667	1624.33	82	152.667	159.333	0.0266667	0.0133333	179	5.6	3.76667	2.06667	70.3333	37.6667	112.333	0.666667	18.3333	0.4	141.667	4.63333	105.667	11.3	7.76667	269.067	12.615	4.68333	#NUM!	#NUM!	#NUM!	#NUM!	#NUM!	#NUM!
2,4-dinitrophenol.0.9 hr	609.333	13.1	39.0667	64.2667	21.6	33.5333	9.5	120	116	12.3333	1	0	9.66667	77.3333	12.2	16.1667	230.667	1136	79.6667	47.6667	134.667	0.0466667	0.01	187.333	5.36667	3.86667	2.6	65	32	115.667	0.333333	12	0.333333	139.333	4.56667	104.667	10.8667	9.9	204.067	8.65133	4.23667	#NUM!	#NUM!	#NUM!	#NUM!	#NUM!	#NUM!
2,4-dinitrophenol.1.15 day	666.333	13.8667	40.9	61.4	20.8	33.8667	3.86667	122	139.333	15	1	0	7.33333	77	11.8333	17.5	255.667	1328.67	65.3333	131.667	131	0.0133333	0.01	187.333	5.6	3.8	2.13333	67	35	121.333	0	19	0.4	136.667	4.7	106	11.0333	6.86667	317.5	13.4767	4.24333	#NUM!	#NUM!	#NUM!	#NUM!	#NUM!	#NUM!
2,4-dinitrophenol.1.24 hr	597.667	12.6667	37.9	63.4333	21.2	33.4667	7.76667	134	108	14.3333	1.33333	0	10.6667	73.6667	11.6667	16.2333	233.667	1223	83	105	148.667	0.0366667	0.0133333	189	5.46667	3.9	2.5	66.3333	38.3333	102.667	0.333333	14	0.4	139.333	4.63333	103	11.1667	7.36667	219.567	11.1557	5.08	#NUM!	#NUM!	#NUM!	#NUM!	#NUM!	#NUM!
2,4-dinitrophenol.1.29 day	764.667	14.8333	44.0333	57.6667	19.4	33.7	2.2	113	117.333	16	1	0	5.66667	77.3333	11.6	16.5667	291	1050.33	77	210	156.667	0.0333333	0.01	204.333	6.03333	4	2	68	34	152.667	1	19.6667	0.5	140.667	4.26667	105.667	11.0333	7.5	434.767	19.737	4.53667	#NUM!	#NUM!	#NUM!	#NUM!	#NUM!	#NUM!
2,4-dinitrophenol.1.3 hr	596.667	13.0667	39.1	65.5	21.9	33.4333	8.63333	118.667	117.333	12	0.666667	0	10.6667	76.6667	12.1	16.5333	231	1534.67	74	59.3333	135.333	0.04	0.01	185.333	5.4	3.83333	2.46667	72.3333	40	116.333	0	11.6667	0.4	138.333	4.46667	103.667	11.4	10.4	204.5	9.86467	4.82333	#NUM!	#NUM!	#NUM!	#NUM!	#NUM!	#NUM!
2,4-dinitrophenol.1.4 day	634.333	13.5667	40.0667	63.2333	21.4	33.9	5.86667	148.667	92	18.6667	0.666667	0	12.3333	67.6667	11.0667	15.6333	282	1232.67	98.3333	124.667	175.333	0.0333333	0.01	188.333	5.8	4	2.23333	60	36.3333	116.333	0.333333	19.3333	0.366667	138	5.03333	104.667	11.6333	8.06667	247.9	12.7177	5.13	#NUM!	#NUM!	#NUM!	#NUM!	#NUM!	#NUM!
2,4-dinitrophenol.1.6 hr	618	12.9667	39.0333	63.1667	20.9667	33.2333	8.46667	123	116.333	17	1	0	12	70.3333	12.0333	16.5	253.333	1721.33	89.3333	54	149.667	0.05	0.0133333	201.667	5.6	3.96667	2.43333	75.3333	39	141.333	0	10	0.4	139.333	4.4	105.333	10.9667	9.63333	200.633	8.87667	4.42333	#NUM!	#NUM!	#NUM!	#NUM!	#NUM!	#NUM!
2,4-dinitrophenol.1.8 day	632.333	13.2	38.8333	61.5	20.8667	33.9	5.6	142.667	126	12	0.666667	0	5	82.6667	11.3667	15.6333	269	1619.67	76.6667	141	142.667	0.0266667	0.0133333	194.333	5.6	3.93333	2.36667	63.6667	34.3333	130.333	1	16.6667	0.366667	140.667	4.4	104.333	11.4333	7.33333	286.433	13.4807	4.70667	#NUM!	#NUM!	#NUM!	#NUM!	#NUM!	#NUM!
2,4-dinitrophenol.1.9 hr	592.333	12.8	38.1	64.4	21.6333	33.6	8.63333	126.667	76.6667	16	1.33333	0	15	68.3333	12	15.6667	245.333	1449.67	85	48.6667	145.667	0.05	0.01	181.333	5.46667	3.93333	2.63333	59.3333	28.6667	89.6667	0.333333	11	0.366667	138.333	4.56667	104.333	10.8667	10.8	196.967	8.28467	4.20667	#NUM!	#NUM!	#NUM!	#NUM!	#NUM!	#NUM!
2,4-dinitrophenol.2.15 day	654.667	13.7667	40.8667	62.4	21.0667	33.7667	4.83333	128	135.667	15.3333	0.333333	0	5.66667	78.3333	11.8667	15.9333	274	944.333	73.3333	217	155.333	0.0266667	0.0166667	183.333	6.03333	4.03333	2.06667	64.3333	34	95.6667	0	18.6667	0.366667	137	4.5	103.667	11.8667	6.93333	353.833	17.9967	5.08667	#NUM!	#NUM!	#NUM!	#NUM!	#NUM!	#NUM!
2,4-dinitrophenol.2.24 hr	592	12.9667	38.3333	64.8	21.9	33.7667	8.36667	127	119.333	16.6667	1.33333	0	10	72.3333	11.9	16	228.667	1516.33	92.3333	148.333	170.667	0.03	0.01	184	5.56667	3.9	2.36667	66.3333	45	87	0.666667	15.6667	0.4	138.667	4.43333	102.667	11.3	7.53333	215.7	11.0153	5.1	#NUM!	#NUM!	#NUM!	#NUM!	#NUM!	#NUM!
2,4-dinitrophenol.2.29 day	727.667	14.6667	43.2	59.3667	20.1667	33.9667	2.73333	120.667	129.667	13	1	0	5.66667	80.3333	12.0333	17.3333	279.667	948.667	69	141.667	131	0.01	0.01	188	6.2	4.03333	1.86667	63.6667	32.6667	98.3333	0.666667	17.6667	0.5	140.667	4.23333	104	11.2	6.6	437.067	19.1323	4.38333	#NUM!	#NUM!	#NUM!	#NUM!	#NUM!	#NUM!
2,4-dinitrophenol.2.3 hr	585.667	12.7667	38.2	65.2333	21.8	33.4	10.5667	109.667	94.3333	13.3333	1	0	14.3333	71.3333	11.7333	16.3	249.667	1387	82	63	137.667	0.04	0.0133333	215.333	5.46667	3.83333	2.33333	69.6667	39.6667	130	0	13.3333	0.433333	138.667	4.13333	104.667	11.9333	11.2333	202.067	9.19433	4.55	#NUM!	#NUM!	#NUM!	#NUM!	#NUM!	#NUM!
2,4-dinitrophenol.2.4 day	594.667	13.3333	39.3	66.0667	22.4667	33.9667	7.4	128	115	16.3333	1.33333	0	5	77.3333	11.3333	15.4667	280.333	1341.67	92.6667	129.667	164.667	0.0233333	0.00666667	179.667	5.63333	3.93333	2.33333	60	36.6667	92.3333	0.333333	15	0.333333	137.333	4.96667	103.667	11.3333	7	243.3	12.0317	4.94	#NUM!	#NUM!	#NUM!	#NUM!	#NUM!	#NUM!
2,4-dinitrophenol.2.6 hr	591.333	13	38.5667	65.2333	21.9667	33.7	9.06667	123	95.3333	15	1.33333	0	7.66667	76	11.9333	15.9	236.667	1418	86.6667	54.3333	145.333	0.0433333	0.02	208.667	5.36667	3.83333	2.5	74.3333	35.3333	119.667	0	11.3333	0.433333	139.333	4.5	104.667	10.9	11.1	198.867	8.27633	4.16	#NUM!	#NUM!	#NUM!	#NUM!	#NUM!	#NUM!
2,4-dinitrophenol.2.8 day	633.333	13.3667	39.7667	62.9	21.1333	33.6	5.73333	125.667	103	18	0.666667	0	7	74.6667	12	16.9333	250.333	1476.33	77.3333	113.667	143.333	0.0233333	0.0133333	177.333	5.56667	3.9	2.33333	63.6667	33	103.333	0.333333	17.3333	0.366667	139.667	4.56667	105.333	11.3333	7.53333	268.867	13.224	4.92	#NUM!	#NUM!	#NUM!	#NUM!	#NUM!	#NUM!
2,4-dinitrophenol.2.9 hr	591	13.1333	38.9	65.9	22.2667	33.8	9.63333	128	103.333	19.6667	1	0	3.66667	75.6667	11.9333	16.3333	260.333	1510	85	75.6667	157.667	0.04	0.02	196.333	5.63333	3.96667	2.4	66	34.6667	147.333	0	10.6667	0.4	139	4.8	104.333	11.3667	10.9333	205.267	8.26567	4.02667	#NUM!	#NUM!	#NUM!	#NUM!	#NUM!	#NUM!
2,4-dinitrophenol.3.15 day	677.333	14.6	43.2333	63.8667	21.5667	33.7667	4.03333	124.667	111.667	16.3333	0.666667	0	12	71.3333	12.0667	16.8	259.333	1187	61.3333	203.333	144	0.02	0.0133333	161	6.03333	4.06667	2.1	81.3333	36.6667	163.667	0	17.3333	0.333333	138	4.1	105	11.8	6.23333	324	17.5067	5.4	#NUM!	#NUM!	#NUM!	#NUM!	#NUM!	#NUM!
2,4-dinitrophenol.3.24 hr	603.667	12.9667	39.0333	64.7333	21.5	33.2333	8.9	121.333	125.667	19.6667	0.666667	0	8.66667	71.3333	11.7667	15.9333	275.333	1613	102	194.333	177.333	0.02	0.02	174.667	5.83333	4.1	2.36667	69.6667	33	133.333	0.666667	19.6667	0.4	140.333	4.66667	105	11.7	6.43333	206.367	10.36	5.01667	#NUM!	#NUM!	#NUM!	#NUM!	#NUM!	#NUM!
2,4-dinitrophenol.3.29 day	760.667	15.6333	46.6	61.4	20.6	33.5333	2.66667	109	122.667	17.3333	1	0	6.66667	74.6667	12	16.5667	301	985.333	70.3333	177	146	0.0266667	0.02	168.333	6.26667	4.16667	2	99.3333	46.6667	176.333	0.333333	20.3333	0.5	140	4.26667	105.333	11.1	5	388.867	21.3967	5.50667	#NUM!	#NUM!	#NUM!	#NUM!	#NUM!	#NUM!
2,4-dinitrophenol.3.3 hr	574	12.3	37.0667	64.5333	21.4333	33.2333	9.4	121.667	76.6667	11.6667	0.333333	0	9.33333	78.6667	11.8667	17.2667	236	1412.67	84	77.6667	143.667	0.03	0.0133333	263	5.36667	3.86667	2.63333	92.3333	38.3333	208.667	0	17.6667	0.433333	136.333	4.3	101.667	11.6333	11.5333	204.933	9.10333	4.44	#NUM!	#NUM!	#NUM!	#NUM!	#NUM!	#NUM!
2,4-dinitrophenol.3.4 day	618.333	13.4	39.4333	63.8333	21.6333	33.9	9.6	139	125.667	16.3333	1	0	4.33333	78.6667	11.6667	15.7	272	1273.33	80	127.667	154.333	0.0166667	0.0133333	170.333	5.6	3.83333	2.2	66.6667	32.6667	88.3333	0.333333	17.6667	0.366667	138.667	4.93333	105	11.3333	6.56667	242.433	12.4923	5.15	#NUM!	#NUM!	#NUM!	#NUM!	#NUM!	#NUM!
2,4-dinitrophenol.3.6 hr	591.333	12.7	38.2	64.6333	21.5333	33.3	9.3	115.667	122	19.3333	0.666667	0	12.6667	67.3333	11.8	16.5	249	1524.33	93	24	146.333	0.0266667	0.01	236.667	5.4	3.9	2.6	104.667	35	261	0	20.6667	0.566667	138.333	4.46667	107.333	11.4667	10.1	208.833	8.47533	4.06333	#NUM!	#NUM!	#NUM!	#NUM!	#NUM!	#NUM!
2,4-dinitrophenol.3.8 day	662	14.3333	42.3333	64	21.6667	33.9	6.06667	134	126.667	17.3333	1.66667	0	7.66667	74.3333	11.7667	16.3333	263	1353.67	85	112	160.333	0.0166667	0.0166667	162.667	5.73333	3.93333	2.23333	75.3333	43	131.667	1	16.6667	0.3	139.667	4.93333	104	11.4667	7.36667	259.033	13.4143	5.18333	#NUM!	#NUM!	#NUM!	#NUM!	#NUM!	#NUM!
2,4-dinitrophenol.3.9 hr	583.333	12.7	37.8	64.7667	21.7333	33.5333	9.03333	118.667	88.6667	15.3333	0.333333	0	6	78	11.8667	16.1	244.333	1344	93	44.6667	151.333	0.0233333	0.02	250.333	5.43333	3.86667	2.5	84.6667	33.3333	135	0.333333	20.3333	0.5	138.333	4.43333	108	11.0333	9.83333	187.467	7.158	3.82	#NUM!	#NUM!	#NUM!	#NUM!	#NUM!	#NUM!
2-nitrofluorene.0.24 hr	619	12.6667	39	63.0667	20.4333	32.3667	8.7	122	102.1	15.3333	0.666667	0	3.33333	79.6667	#NUM!	#NUM!	#NUM!	1520.33	79.3333	120.167	149.333	0	0.00666667	189.667	5.34667	2.82333	1.11667	69.3333	41.3333	151	0.733333	17.2	0.176667	140.733	4.06667	104.133	10.7733	6.47	228.433	10.28	4.50333	1.89667	0.83	0.953333	0.416667	0.943333	0.413333
2-nitrofluorene.1.24 hr	633.667	12.9333	39.6667	62.6333	20.4333	32.6333	7.93333	124.533	100.933	14	0.333333	0	3.66667	81	#NUM!	#NUM!	#NUM!	1899	66.3333	57	128	0.01	0.02	174.333	5.27	2.76667	1.10667	81	35	267	0.7	15.3333	0.183333	139.333	4.2	105.167	10.4567	6.53333	220.067	10.03	4.55667	1.93333	0.876667	0.98	0.446667	0.953333	0.433333
2-nitrofluorene.2.24 hr	632	13.1	40.1667	63.5667	20.8333	32.7333	8.96667	125.833	105.833	20	0.333333	0	7.33333	70.3333	#NUM!	#NUM!	#NUM!	1413.33	57	50.2333	111	0.02	0.02	164.667	5.20333	2.77667	1.14333	84.6667	36.6667	212	0.7	17.6	0.21	139.5	4.51667	104.767	10.2067	7.46	218.267	9.82667	4.5	1.97667	0.906667	0.996667	0.456667	0.98	0.45
2-nitrofluorene.3.24 hr	631.667	13.1	40.3	63.8667	20.8	32.5667	8.86667	130.067	61.2333	14.6667	0.666667	0	3.66667	80.6667	#NUM!	#NUM!	#NUM!	1254.67	60.6667	56.1333	117.667	0.01	0	187.333	5.54	2.94333	1.13333	69	25.3333	358.667	0.833333	12.6	0.143333	141.533	4.09667	105.367	10.41	7.66667	210.467	9.36667	4.45	1.78333	0.85	0.91	0.43	0.873333	0.416667
3-methylcholanthrene.0.24 hr	630.333	12.8333	39.4333	62.6667	20.3333	32.4667	8	125.733	92.9	15	1	0	3.33333	80	#NUM!	#NUM!	#NUM!	1840	80	142.433	163.333	0.00666667	0	182	5.5	2.80667	1.04333	75.6667	40.3333	192.333	0.8	13.5	0.133333	141.867	4.22	102.867	10.8067	6.94333	220.7	9.2	4.17333	1.81667	0.823333	0.916667	0.413333	0.9	0.406667
3-methylcholanthrene.0.3 hr	614	12.7	39.0667	63.7	20.7	32.5	8.43333	124.5	105.333	15.3333	0.333333	0	3.66667	80	#NUM!	#NUM!	#NUM!	1629.33	72.3333	85.9	149.333	0.00333333	0.00333333	187.333	5.4	2.76667	1.05	77.3333	44	179.333	0.666667	10.8333	0.123333	140.167	3.86333	104.133	10.6233	7.44	210.2	9.17333	4.36333	1.80667	0.856667	0.913333	0.436667	0.893333	0.426667
3-methylcholanthrene.0.6 hr	616.667	12.8	39.3333	63.7333	20.8	32.6333	8.66667	127.833	130.1	31.3333	1	0	3.66667	63.6667	#NUM!	#NUM!	#NUM!	1511	81.6667	53.2667	145	0.01	0	200.333	5.5	2.72667	0.986667	71.6667	37.3333	118.333	0.8	8.76667	0.13	140.4	4.24333	105	10.4833	9.80333	206.867	8.53333	4.12333	1.82	0.88	0.923333	0.446667	0.896667	0.433333
3-methylcholanthrene.0.9 hr	605.667	12.6	39.3333	64.9333	20.8333	32.0667	9.03333	119.833	59.1667	24.3333	0.666667	0	3	71.6667	#NUM!	#NUM!	#NUM!	1597.67	76.3333	50.3333	141	0.00666667	0.00333333	167.667	5.62	2.77	0.97	65	36	134	0.633333	10.2667	0.116667	142.367	4.45667	103.7	10.6667	11.12	204.933	8.69	4.23333	1.94333	0.946667	0.983333	0.48	0.96	0.466667
3-methylcholanthrene.1.24 hr	623	12.7333	38.6333	62.0333	20.4333	33	7.83333	124.433	109.667	14.3333	0	0	3.33333	81	#NUM!	#NUM!	#NUM!	1532.67	81.3333	146.4	163	0	0.00333333	179.333	5.55667	2.84667	1.05	71.6667	37	168.333	0.8	16.4	0.136667	141.3	4.4	103.167	11.1267	6.72	216.4	10.8333	5.00667	1.88333	0.873333	0.973333	0.453333	0.91	0.423333
3-methylcholanthrene.1.3 hr	606	12.2	38.2667	63.1333	20.2	32.0333	9.13333	129.733	86.5333	19.6667	0.666667	0	3.66667	75.6667	#NUM!	#NUM!	#NUM!	1545.67	79	183.167	165.667	0.00666667	0.00333333	177.333	5.51667	2.80333	1.03333	85.3333	46.6667	214.333	0.766667	13.3	0.156667	139.6	4.45	102.767	10.97	8.44	210.4	9.12667	4.33333	1.86667	0.89	0.926667	0.44	0.94	0.443333
3-methylcholanthrene.1.6 hr	622.667	12.9	38.7667	62.2667	20.7333	33.2667	7.8	130.4	144.667	19	0	0	3.33333	76.3333	#NUM!	#NUM!	#NUM!	1385.67	85.6667	76.2333	153.667	0.00333333	0.00333333	169	5.5	2.75	1	72.3333	35.3333	161	0.666667	8	0.13	139.733	4.13	105.4	10.4367	8.93	203.467	8.00333	3.93667	1.81667	0.893333	0.913333	0.45	0.903333	0.443333
3-methylcholanthrene.1.9 hr	590.333	12.0667	37.0333	62.7333	20.4667	32.6	8.86667	123.7	123.933	19	1	0	3	76.6667	#NUM!	#NUM!	#NUM!	1553.67	82.6667	93.6667	154.333	0	0	178	5.53333	2.75	0.99	71.3333	34.6667	164.333	0.766667	11.7667	0.126667	141.733	4.3	104.633	10.49	10.16	206.567	8.54333	4.13	1.74	0.843333	0.873333	0.423333	0.866667	0.42
3-methylcholanthrene.2.24 hr	613	12.4667	37.8667	61.7667	20.3	32.8667	8.13333	128.833	117.767	15.6667	0	0	3.66667	79.3333	#NUM!	#NUM!	#NUM!	2013	80	134.533	158	0.00333333	0	177	5.54667	2.79667	1.02	85.6667	43	357	0.9	13.5667	0.133333	141.733	4.59	103.8	10.81	7.12333	216.433	10.67	4.92333	1.85333	0.853333	0.953333	0.44	0.9	0.416667
3-methylcholanthrene.2.3 hr	597.333	12.4333	38.1	63.8333	20.8333	32.6667	10.7333	119.6	101.933	23.3333	0.666667	0	3.66667	71.3333	#NUM!	#NUM!	#NUM!	1630.33	86.3333	193.267	181.333	0.0133333	0	182	5.50667	2.84667	1.07	76.3333	43.3333	245.333	0.566667	13.1667	0.143333	139.8	4.21333	103.467	10.7433	8.3	211.2	9.45333	4.47	1.86667	0.886667	0.95	0.45	0.916667	0.436667
3-methylcholanthrene.2.6 hr	604.667	12.7667	39.1	64.7	21.1667	32.7	9.1	134.033	149.6	17	0	0	4.66667	76.6667	#NUM!	#NUM!	#NUM!	1221.33	79	101.667	155	0.00666667	0	168	5.7	2.81	0.973333	60.3333	31	145	0.7	9.86667	0.14	139.8	4.4	104	10.7	8.86333	209.067	9.42667	4.50667	1.75667	0.843333	0.89	0.423333	0.866667	0.413333
3-methylcholanthrene.2.9 hr	600.333	12.3667	38.2667	63.7333	20.5333	32.2667	9.16667	125.367	114.833	15.6667	0.666667	0	3	79.6667	#NUM!	#NUM!	#NUM!	1522.33	83	114.733	155.333	0	0	179.667	5.48333	2.76333	1.01667	64.6667	32.6667	142	0.766667	9.53333	0.11	141.9	4.33	104.467	10.3667	10.0767	207.167	8.53333	4.12333	1.85	0.893333	0.93	0.45	0.92	0.446667
3-methylcholanthrene.3.24 hr	639	12.6667	38.7667	60.7	19.8667	32.7333	8.1	126.433	127.033	16	0	0	2.66667	80	#NUM!	#NUM!	#NUM!	1415	89.6667	164.167	172.333	0	0	175.667	5.47667	2.77333	1.02667	70	39	225	0.9	15.1	0.163333	140.933	4.93667	102.567	10.8967	7.11	216.967	11.04	5.08333	1.84667	0.85	0.953333	0.436667	0.893333	0.41
3-methylcholanthrene.3.3 hr	616.667	12.5667	39.0333	63.3333	20.4	32.2	9.16667	128.233	123.667	22.3333	1	0	3.33333	73.3333	#NUM!	#NUM!	#NUM!	1530.67	89.6667	171.433	177.667	0.0133333	0.00333333	171.333	5.66333	2.86333	1.02	79.3333	43.3333	272	0.733333	13	0.143333	139.133	4.31	101.267	10.9267	8.39667	211.1	9.17667	4.34667	1.82667	0.863333	0.93	0.44	0.896667	0.423333
3-methylcholanthrene.3.6 hr	611.667	12.3667	38.2667	62.5667	20.2	32.3333	9.06667	139.2	112.1	19.3333	0.333333	0	4.33333	75	#NUM!	#NUM!	#NUM!	1529	89	76.7333	164.333	0.0266667	0.00333333	169.333	5.78	2.94	1.03667	74	40	222.667	0.8	8.6	0.136667	140.8	4.38667	103.7	10.6767	9.52333	204.6	8.73	4.26667	1.77	0.866667	0.886667	0.433333	0.883333	0.433333
3-methylcholanthrene.3.9 hr	609.333	12.6	38.8667	63.8	20.6333	32.3	9	127.767	103.733	17	0.333333	0	3.66667	78	#NUM!	#NUM!	#NUM!	1354.33	83.6667	102.867	153	0.00666667	0	173.667	5.56	2.80667	1.02333	70.6667	35.3333	246	0.6	9.5	0.113333	142.767	4.58333	103.967	10.5733	10.4733	209.667	9.27667	4.42333	1.88667	0.9	0.946667	0.453333	0.94	0.45
acarbose.0.15 day	736.667	14.7	43.8	59.4667	19.9667	33.6333	3.93333	126.3	89.7	19.6667	1	0	2	76.6667	13.2333	25	274.667	1926.33	71.6667	207.333	161	0.05	0.0133333	187.667	6.03333	2.7	0.8	73.3333	43.3333	80.6667	1	15.3333	0.2	141.667	4.16667	105.667	10.6667	6.33333	312.8	12.693	4.05667	2.33567	0.75	1.174	0.376667	1.16167	0.373333
acarbose.0.24 hr	648.333	13.2333	39.9	61.5667	20.4333	33.1333	7.53333	119.367	78.5333	20	1	0	3.66667	74.6667	13.2	16.7	263.667	1434.33	78.6667	49.6667	141.333	0.06	0.00666667	181	5.23333	2.46667	0.9	73.6667	43.6667	61.6667	1	14	0.2	140.667	3.9	103	10.7	8.46667	213.1	9.73467	4.57	1.94267	0.91	0.972667	0.456667	0.97	0.453333
acarbose.0.29 day	794	15.7667	45.5333	57.3667	19.8667	34.6	2.2	106.833	96.5	17	1.66667	0	2.33333	78.3333	13.2	21.1667	291.667	1076	67	164.667	150.333	0.0566667	0.0166667	192	6.3	2.8	0.8	75.3333	49	164	1	17.3333	0.233333	141.333	4.3	104.333	10.8	6.2	383.1	14.979	3.91	2.64167	0.69	1.30933	0.34	1.33233	0.35
acarbose.0.3 hr	635.667	13.3	40.7	64.0333	20.9667	32.7333	8.3	122	87.0667	15.6667	0.666667	0.333333	2	80.6667	13.6667	16.6667	260.667	1537	73	52.3333	132.667	0.06	0.00666667	173.667	5.1	2.43333	0.933333	73.3333	35	65	1	10	0.2	141.333	4	106.333	10.6333	9.4	197.533	8.70767	4.41333	1.73367	0.876667	0.873333	0.443333	0.860333	0.433333
acarbose.0.4 day	634.667	13.6333	41.2667	65.2333	21.5667	33.0333	7.16667	125.5	94.8667	20	1.33333	0	2.66667	75	13.0667	17.2	267	1917.67	71.6667	98.3333	144.333	0.0566667	0.00666667	174.333	5.53333	2.6	0.9	70.3333	40.3333	94.3333	1	13.6667	0.2	141	4.03333	104	10.8333	7.5	227.733	10.0737	4.42	1.94633	0.853333	0.971	0.423333	0.975333	0.43
acarbose.0.6 hr	615	13.1333	40.7	66.2333	21.4333	32.3333	8.43333	121.567	76.3333	20	0.333333	0.333333	1.66667	77.3333	13.7333	17.2333	288.667	1417.33	75.6667	53.6667	136.333	0.0633333	0.00333333	164.667	5.06667	2.4	0.9	76.3333	36.6667	60.6667	1.33333	8.66667	0.2	142	3.73333	105	10.5333	10.1	196.533	8.052	4.09667	1.90067	0.97	0.939	0.476667	0.961667	0.486667
acarbose.0.8 day	652	13.7667	41.3333	63.4667	21.1667	33.3333	6.53333	132.9	97.3667	19.6667	0.666667	0.333333	2.33333	76.6667	12.8	17.9	285.667	1453.67	83.6667	124.333	163.333	0.0533333	0.00666667	173.333	5.7	2.6	0.8	67.3333	38	81.6667	1	17	0.2	142	3.83333	104	11.0667	8.1	272.933	13.3787	4.9	2.24333	0.823333	1.12433	0.41	1.119	0.41
acarbose.0.9 hr	623	12.9667	39.9667	64.2	20.8333	32.4333	8.26667	119.667	90.7667	16	0.666667	0	1.66667	80.3333	13.7	16.4333	290	1540	72.3333	66.6667	130.667	0.06	0.01	181.333	5.1	2.43333	0.9	69.3333	35	64.6667	1.33333	8	0.2	140	3.93333	103.667	10.4	9.86667	195.867	8.10067	4.13667	1.81933	0.93	0.906333	0.463333	0.913	0.466667
acarbose.1.15 day	726	14.9667	44.6667	61.5667	20.6333	33.5667	4.26667	129.433	94.0333	15.6667	1.66667	0	3	79.3333	13.1667	16.9	310.333	1436.67	77.6667	145	150.667	0.0566667	0.01	175.333	6.03333	2.76667	0.833333	62	35.6667	125.667	1	15.6667	0.2	141.667	4.26667	103.667	11	6.86667	333.867	14.6623	4.39333	2.56433	0.766667	1.29533	0.386667	1.269	0.38
acarbose.1.24 hr	662.667	13.6333	41.6667	62.9	20.5667	32.6667	7.43333	115.433	85.6667	20.6667	1	0	2.66667	75	12.9333	18.3	308.667	1378	73.6667	64.3333	139.333	0.06	0.00666667	165.333	5.53333	2.63333	0.9	73.6667	44.6667	54.6667	1	13.3333	0.2	143	4.13333	105.667	10.9333	8.9	212.033	9.915	4.67667	1.88167	0.886667	0.939333	0.443333	0.942333	0.443333
acarbose.1.29 day	788	15.4	44.4	56.3667	19.5333	34.6667	2.4	107.367	103.033	11	1	0	1.33333	85.3333	13.2667	18.5667	310.333	1311	69.3333	145	146.667	0.0566667	0.02	181	6.16667	2.8	0.833333	65.6667	35.3333	79.6667	1	17	0.233333	142.333	3.96667	105	10.7667	6.56667	407.967	16.8443	4.12333	2.95267	0.723333	1.463	0.36	1.48967	0.363333
acarbose.1.3 hr	649	13.4667	41.4333	63.9333	20.8	32.5333	8.06667	120.867	69.8333	22	1	0	2.33333	74	13.5333	16.9333	278	1286.67	78	37	138.333	0.0633333	0.00333333	167.333	5.13333	2.5	0.966667	77	37.3333	57	1	9.66667	0.2	141	3.8	104.333	10.7	10.5333	194.467	8.291	4.26667	1.79833	0.923333	0.921	0.473333	0.877333	0.45
acarbose.1.4 day	646.667	13.4667	40	61.9333	20.8667	33.7	6.56667	125.5	85.6333	16.6667	1	0	2.33333	78.6667	13.2	16.8	288.333	1499.67	76.6667	88.6667	147.333	0.0566667	0.01	183	5.63333	2.66667	0.9	65.6667	36.6667	87	1	14.3333	0.2	140.333	4	104.333	10.8333	7.2	231.5	11.1323	4.81	2.04	0.88	1.00133	0.433333	1.03867	0.446667
acarbose.1.6 hr	640.333	13.4	41.4	64.6667	20.9667	32.4333	8.46667	118.3	76.2333	16.6667	1	0	2.33333	79.3333	13.4333	15.8667	296.667	1504.67	81	29	139	0.06	0	173.333	5.16667	2.46667	0.9	67.6667	35.3333	50.6667	1	8.33333	0.2	141.333	3.73333	105	10.7333	10.1	195.533	7.82267	4	1.82867	0.933333	0.918667	0.466667	0.91	0.463333
acarbose.1.8 day	657	13.8333	41.2	62.6667	21.0333	33.5667	6.63333	136.833	97.3667	23	1	0	2.66667	72.3333	13.0667	17.6	306.667	1496	77	103	146.333	0.0533333	0.01	170.333	5.66667	2.66667	0.9	75.6667	47.6667	84.6667	0.666667	15	0.2	141.667	3.8	104	10.8	7.2	268.8	12.379	4.60333	2.23	0.826667	1.11633	0.416667	1.11367	0.413333
acarbose.1.9 hr	638.333	13.0667	40.6333	63.7667	20.5333	32.1667	8.46667	124.533	74.2	19.6667	1	0	3	76	13.4333	17.5667	288.667	1327.33	79.3333	64.3333	140.333	0.0566667	0	174.667	5.33333	2.53333	0.9	69	37.3333	64	1	7.66667	0.2	140.667	3.93333	104.667	10.4333	9.66667	195.267	7.90533	4.05	1.80833	0.926667	0.894667	0.46	0.913667	0.47
acarbose.2.15 day	712.667	14.9667	44.4333	62.3	20.9667	33.6333	4.83333	128.267	103.733	19	1	0	1.66667	77.6667	13.2	26.9333	278	2005.33	64	135	137.667	0.05	0.01	187.333	5.93333	2.73333	0.833333	75.6667	42	100.333	1	16	0.2	142.333	4.1	106	10.5	6.6	334.3	15.3833	4.59	2.45333	0.733333	1.24833	0.373333	1.205	0.36
acarbose.2.24 hr	622.333	13.1667	40.7333	65.5	21.2333	32.3667	7.7	120.5	99.8	18	1	0	4	76	13.3333	17.3333	254	1681	70.6667	58.3333	131.333	0.0633333	0.01	172.667	5.36667	2.56667	0.933333	72	43	59.6667	1	12.6667	0.2	143	4.03333	104.667	10.9	8.3	210.3	9.76733	4.64	1.85167	0.88	0.916333	0.436667	0.935333	0.443333
acarbose.2.29 day	765	15.5	45	58.8333	20.3	34.4667	2.1	94.6333	85.4667	16	1	0	2.33333	79.6667	13.7	20.4	285.333	1164.33	63.6667	167.333	141.667	0.0466667	0.0133333	186.333	6.03333	2.73333	0.833333	74	52.3333	94	1	15.3333	0.2	143.333	4.1	106	10.9667	5.93333	398.733	16.7207	4.18333	2.71	0.68	1.33767	0.336667	1.37233	0.343333
acarbose.2.3 hr	646.667	13.6333	42.0333	65.0333	21.1333	32.4333	8.53333	107.133	68.2	18	0.666667	0	3	77.3333	13.4	16.8667	294.333	1304	84	60.3333	146	0.07	0.00666667	171.333	5.26667	2.5	0.933333	71.6667	33	67.3333	1.33333	9.66667	0.2	141.667	3.9	104.333	10.9667	10.7333	198.433	9.04633	4.56	1.87033	0.943333	0.919	0.463333	0.951333	0.48
acarbose.2.4 day	666	13.6333	41	61.6	20.4667	33.2333	7.33333	125.133	92.5	19	1	0	3	76	13.1	16.5667	296	1581	81.3333	82.6667	148.333	0.06	0.01	162.667	5.5	2.6	0.9	66.3333	37	84	1	12.3333	0.2	140.333	3.86667	103	10.8	8.3	228.4	10.9507	4.79667	2.08433	0.91	1.03067	0.45	1.05367	0.46
acarbose.2.6 hr	636.667	13.1333	40.6	63.8	20.6667	32.3333	8.4	121.433	95.2667	20	1	0	3.33333	75	13.5	16.9333	282.333	1450.67	70.3333	44.3333	133.333	0.06	0.00666667	160	5.23333	2.46667	0.9	70	31.3333	48.3333	1	9.66667	0.2	141.333	3.9	104	10.7667	9.93333	199.333	8.38567	4.20667	1.79133	0.896667	0.888333	0.446667	0.903	0.453333
acarbose.2.8 day	668.667	14.1	41.7333	62.4	21.1	33.7667	6.2	136.9	86.9667	18.6667	1	0	2.33333	77.3333	12.9	17.6	306.667	1605.67	78.3333	115	159	0.0566667	0.0133333	179.667	5.63333	2.66667	0.9	69.3333	45.6667	82.3333	1	16	0.2	142.667	4.1	103.667	10.9333	7.93333	277.333	13.632	4.91667	2.42633	0.873333	1.20533	0.433333	1.221	0.443333
acarbose.2.9 hr	632.667	13.1333	41.1	65	20.7	31.8667	9.06667	116.467	82.9	15	0.666667	0.333333	2	81	13.4	16.4667	283.333	1365.33	78	24.3333	127.333	0.06	0	166.667	5.13333	2.4	0.9	78.6667	37	60.6667	1	8.33333	0.166667	141	3.9	105.333	10.1	11.0333	195.133	7.46367	3.82333	1.93867	0.993333	0.973667	0.5	0.965	0.496667
acarbose.3.15 day	695.667	14.2333	42.5333	61.1667	20.4667	33.5333	4.66667	138.967	112.7	19.3333	1	0	1.33333	77.6667	13.1667	23	306.333	1658.33	69	99.6667	141.667	0.0433333	0.01	177.333	5.8	2.66667	0.866667	69.6667	38.6667	86.3333	1	19	0.3	142.667	4.13333	105	10.7	7	319.533	14.1057	4.41	2.346	0.733333	1.18	0.37	1.166	0.363333
acarbose.3.24 hr	630.333	13.2667	40.5667	64.4	21.0667	32.6667	8	114.4	105	22.6667	1	0	3	72.3333	13.0667	18.2667	315	1829.33	75.3333	73.3333	134	0.0633333	0.01	181.333	5.43333	2.6	0.9	79.3333	46.6667	65.3333	1	13.3333	0.2	143.333	4.03333	105.667	10.6	8.1	212.367	9.44467	4.45	1.81267	0.853333	0.910667	0.43	0.902	0.426667
acarbose.3.29 day	845.667	16.0667	47.0333	55.6333	19.0667	34.2	2.06667	101.567	113.5	11.3333	1.33333	0.333333	1.66667	85	13.1333	17.8333	297.333	1056	76.3333	163.333	153.333	0.0566667	0.0166667	178.667	6.16667	2.8	0.8	62	34.3333	65.3333	1.33333	19	0.266667	142	3.83333	104	10.7333	6.46667	398.633	17.4437	4.38333	2.731	0.686667	1.34867	0.336667	1.38233	0.346667
acarbose.3.3 hr	660.333	13.5667	41.5667	62.9667	20.5667	32.6667	7.93333	113.833	86.6333	13.3333	0.666667	0	2.33333	83	13.3333	17.3	302.667	1464	74.3333	51.6667	136.333	0.05	0.00333333	173.667	5.33333	2.56667	0.9	74.3333	36.6667	62	1	10.6667	0.2	142	3.93333	104	11.2333	10.3333	195.467	8.49533	4.34667	1.77433	0.906667	0.868667	0.443333	0.905667	0.463333
acarbose.3.4 day	630	13.4333	40.6667	64.6333	21.3	33	7.3	119.333	99.1333	17.3333	1	0	3	78	12.9	18.1667	327.667	1497.67	71.6667	90	135.667	0.0666667	0.01	172.667	5.43333	2.53333	0.866667	76.3333	48.3333	110	1	12.3333	0.2	140	3.9	104	10.6333	7.76667	233.567	10.9957	4.71333	2.02767	0.866667	1	0.426667	1.02767	0.44
acarbose.3.6 hr	637.667	13.4333	41.3	64.8	21.1	32.5333	8.46667	124.333	82.5667	24.3333	1	0	2.66667	70.6667	13.5667	16.7333	274.333	1273	71	22.3333	125.333	0.0566667	0	169.333	4.93333	2.33333	0.9	74	33.3333	64.3333	1	9.33333	0.2	140.667	3.8	104.333	10.8	10.0667	198.467	7.741	3.90333	1.70867	0.863333	0.833667	0.42	0.875	0.44
acarbose.3.8 day	650	13.9	41.0667	63.2	21.3333	33.7667	6.26667	117.9	128.067	14.3333	1	0	1.66667	82	13	16.6333	296.667	1229.33	68.6667	127	142.667	0.05	0.01	176	5.73333	2.66667	0.866667	66	43.3333	91	1	17	0.2	141.333	3.9	102.667	10.8333	7.23333	274.633	13.5697	4.94333	2.19167	0.8	1.077	0.393333	1.11467	0.406667
acarbose.3.9 hr	685	13.7	42.7	62.3667	20	32	7.36667	115.2	69.1	18.3333	1	0.333333	2.33333	77.6667	13.4	17.6	321	1469.33	72.6667	17	119.667	0.0633333	0	167.667	5.3	2.53333	0.9	76.6667	36	62	1.33333	9.33333	0.2	143	3.66667	105.667	10.5667	10.3	195.967	7.30467	3.72667	1.79933	0.92	0.921	0.47	0.878333	0.446667
acetamide.0.15 day	693.667	13.5333	40.7	58.7	19.5	33.2	5.26667	122.933	119.9	16.3333	1	0	3.33333	78.3333	#NUM!	#NUM!	#NUM!	1368.33	71	222.067	157.333	0	0	201	5.79667	2.74333	0.9	62	30	141.333	0.8	18.6333	0.186667	141.467	4.15	103.7	10.42	6.5	331.1	14.8133	4.46667	2.64667	0.8	1.32667	0.4	1.32	0.396667
acetamide.0.29 day	716	13.0667	40	55.8333	18.1667	32.6	4.83333	104.333	124.067	17	1	0	2.33333	79.3333	#NUM!	#NUM!	#NUM!	1056.67	62	137.7	138	0	0.00333333	188.667	6.12	2.74	0.81	63	33.3333	185	0.9	16.4667	0.213333	142.333	4.07667	103.767	10.3767	6.16333	418.333	16.38	3.92333	2.84333	0.683333	1.41333	0.336667	1.43	0.34
acetamide.0.4 day	645.667	13.0333	39.8333	61.7667	20.2333	32.7333	7.66667	137.333	142.067	22	1	0	3.66667	72.3333	#NUM!	#NUM!	#NUM!	1805.33	84.6667	117.233	161	0.00333333	0.00333333	198.333	5.60667	2.83	1.02	73.6667	41	196	0.766667	15.9333	0.146667	139.833	4.47333	104	10.89	6.74667	237.233	11.34	4.78333	1.97	0.83	0.996667	0.423333	0.973333	0.41
acetamide.0.8 day	619.667	12.4333	38	61.3667	20.1333	32.8	6.8	138.833	139.4	14.3333	1	0	3	81	#NUM!	#NUM!	#NUM!	1430.33	66.3333	107.167	133.333	0	0	194.333	5.74	2.74667	0.916667	63.6667	37.3333	170.667	0.733333	14.8333	0.163333	141.1	4.58667	103.767	10.4933	6.51	275.1	12.5867	4.57333	2.40333	0.873333	1.21	0.44	1.19333	0.436667
acetamide.1.15 day	675.333	13.1667	39.5667	58.6667	19.4667	33.2333	4.93333	105.567	134.233	19	1	0	2.33333	77	#NUM!	#NUM!	#NUM!	1366	72.3333	140.433	150.667	0	0	199	5.82667	2.80333	0.93	69.6667	34.3333	220	0.766667	17.6	0.19	141.167	4.26	105.067	10.3367	6.24333	326.033	14.19	4.35	2.69	0.823333	1.36333	0.416667	1.32667	0.403333
acetamide.1.29 day	749.667	14.2	42.4667	56.7	18.9333	33.4333	3.2	114.467	162	21	1	0	2.66667	74.3333	#NUM!	#NUM!	#NUM!	1238.33	83.6667	201.933	171.333	0	0.00333333	221	6.09333	2.80333	0.856667	79	43.6667	296.667	0.9	20.2333	0.203333	141.467	4.40333	103.5	10.5267	6.37	432.1	17.9833	4.16667	2.98667	0.693333	1.52	0.353333	1.46667	0.343333
acetamide.1.4 day	610	12.4333	38.3	62.8	20.4333	32.5	7.93333	143.167	92.3667	20.6667	0.666667	0	3.33333	74.6667	#NUM!	#NUM!	#NUM!	1904	77.6667	134.133	158	0.00666667	0	188.667	5.62	2.78	0.98	65	36.3333	158.333	0.833333	17.0333	0.156667	139.833	4.43333	103.2	11.0467	6.1	239.3	11.4667	4.79	2.03	0.846667	1.04	0.433333	0.99	0.413333
acetamide.1.8 day	639.667	12.5667	38.7333	60.5667	19.7333	32.5667	6.63333	114.167	129.967	18	1	0	4	76.3333	#NUM!	#NUM!	#NUM!	1374.67	67.3333	131.1	142	0	0	184.333	5.73	2.79	0.953333	69.6667	39.3333	191.667	0.466667	18.1667	0.17	141.4	4.47667	103.8	10.5633	6.59	274.433	12.82	4.67333	2.21	0.806667	1.13	0.413333	1.08	0.393333
acetamide.2.15 day	680.667	13.4	40.3333	59.2667	19.6667	33.2333	4.6	121.6	98.9333	15.6667	1	0	3	79.6667	#NUM!	#NUM!	#NUM!	1945.33	79	114.733	147.333	0.00333333	0	184	5.73333	2.75667	0.93	80.6667	44	206	0.733333	18.9667	0.186667	142.7	4.17333	105.2	10.3267	6.23333	329.367	13.48	4.09333	2.73667	0.83	1.36667	0.416667	1.37	0.413333
acetamide.2.29 day	746	14.3333	42.4333	56.9	19.2	33.7333	3.06667	93.2	150.467	14	1	0	2.33333	82	#NUM!	#NUM!	#NUM!	1240.33	74.3333	139.4	146	0	0.00333333	201	6.07333	2.75667	0.833333	71.6667	41.3333	213.333	0.866667	17.5667	0.183333	141.9	3.97667	103.433	10.45	5.72667	415.933	15.54	3.74	3.03667	0.73	1.50333	0.36	1.53333	0.37
acetamide.2.4 day	606.667	12.3667	38.2667	63.1	20.3667	32.3333	8.03333	118	117.8	17.6667	0.333333	0	3.66667	76.6667	#NUM!	#NUM!	#NUM!	1668.33	81.6667	146.4	162	0	0	188	5.53667	2.77667	1.00333	88	53.3333	235.667	0.966667	18.4333	0.12	140.567	4.49667	104.933	10.93	6.97667	240.833	11.04	4.58333	2.00667	0.83	0.99	0.41	1.01667	0.423333
acetamide.2.8 day	656	12.9667	39.4667	60.1333	19.7667	32.8667	6.53333	117.8	138.433	14.6667	1	0	2.33333	81.6667	#NUM!	#NUM!	#NUM!	2057	82.3333	137	165	0	0	190	5.65333	2.81667	0.996667	92.3333	52	210	0.633333	16.7667	0.14	142.867	4.19333	105.367	10.6333	6.59333	269.133	11.47	4.26	2.41333	0.896667	1.23667	0.456667	1.17667	0.436667
acetamide.3.15 day	714	13.9	41.0333	57.4667	19.4667	33.8667	3.73333	92.4	119.233	8.33333	0.333333	0	2.66667	87	#NUM!	#NUM!	#NUM!	2128.67	89.3333	77.8	158	0.106667	0.0833333	180.667	5.39	2.61667	0.94	201	113.333	238.333	2.03333	16.3667	0.166667	141.267	4.02	103.067	10.0867	6.14667	307.433	11.2933	3.63	2.67333	0.866667	1.33333	0.433333	1.34	0.436667
acetamide.3.29 day	767.667	14.9	44.2	57.6	19.4667	33.8333	2.63333	84.6667	122.5	14.6667	0.666667	0	3	80	#NUM!	#NUM!	#NUM!	1295	61	93.9	128.667	0.0166667	0.0166667	196.333	6.02	2.89333	0.93	93.3333	64.6667	273	0.766667	17.9667	0.186667	142.3	4.01667	104	10.34	5.36333	401.867	14.2733	3.55333	3.06	0.76	1.54667	0.383333	1.51333	0.376667
acetamide.3.4 day	642.333	12.9667	39.6	61.6667	20.2333	32.7667	7.33333	120.5	111	14.6667	0.333333	0	5.66667	76.6667	#NUM!	#NUM!	#NUM!	1823	69.6667	76.6	141.333	0.0166667	0.01	176.667	5.31333	2.72667	1.05667	112.333	71	186	1	18.8	0.136667	140.4	4.14	103.867	10.6667	7.55667	236.2	10.27	4.34667	2.22333	0.943333	1.14333	0.486667	1.08	0.456667
acetamide.3.8 day	693	13.4333	40.2	58.0667	19.3667	33.3667	4.76667	94.9	111.467	15	1	0	2.66667	80.6667	#NUM!	#NUM!	#NUM!	2498.33	86.6667	88.4667	161	0.0266667	0.0233333	188.333	5.57	2.72	0.956667	97.6667	62	236	0.9	18	0.17	140.767	4.38	103.233	10.3433	5.94667	254.333	10.77	4.23333	2.22667	0.873333	1.13333	0.443333	1.09333	0.43
acetamidofluorene.0.15 day	716.333	14.7667	42.4	59.1667	20.6333	34.8333	3.73333	121.233	103.5	13.3333	1	0.666667	2	81.6667	11.8	20.2	229	924.333	67	167.333	146	0.176667	0.116667	191.667	5.96667	3.56667	1.5	64.6667	35.6667	166.333	1	15.3333	0.466667	141.333	4.16667	102.667	10.6333	7.13333	329.667	14.8067	4.49	2.65333	0.803333	1.32133	0.4	1.332	0.403333
acetamidofluorene.0.24 hr	602.667	13.5	39.2	65.0667	22.4333	34.4667	7	115.5	93.4333	12	1	0	2.33333	83.6667	11.9667	19.2667	213.333	977.667	65.3333	87.3333	131.333	0.146667	0.0866667	204.667	5.46667	3.4	1.63333	69.3333	40	183.667	1	15	0.366667	141	3.86667	104.667	10.7667	8.36667	239.367	11.3977	4.76	2.24867	0.94	1.11033	0.463333	1.13833	0.476667
acetamidofluorene.0.29 day	767.333	15.2333	43.8	57.1	19.9	34.8667	2.8	103.733	116.233	12.3333	1	1	2	83.3333	11.5	21.5667	224.333	647	71.3333	113.667	145.333	0.146667	0.0966667	234	5.93333	3.46667	1.4	63.3333	32.6667	199.667	1	18.6667	0.433333	140	3.93333	101.667	10.4667	7	424.367	17.3717	4.09667	3.08633	0.723333	1.562	0.366667	1.52433	0.356667
acetamidofluorene.0.3 hr	632	13.3667	39.0667	61.8667	21.1333	34.2	7.86667	126.333	85.5	17.6667	1	0	2.33333	77.3333	11.9	21.7333	223.667	989	71	62	134.667	0.126667	0.07	193.667	5.53333	3.43333	1.66667	75.3333	38.6667	176.333	1	9.33333	0.4	141.333	3.93333	104	10.4667	9.76667	223.967	10.2773	4.58667	1.92433	0.86	0.971333	0.436667	0.953	0.423333
acetamidofluorene.0.4 day	658.333	14.0667	40.9667	62.2667	21.3667	34.3667	5.8	127.267	91.1333	12.3333	1.33333	1	3	82.3333	11.3667	19.8333	226.667	925.667	85	108.667	170	0.16	0.09	213	5.83333	3.56667	1.56667	66.3333	33	183.667	1	15.3333	0.466667	141.333	4.16667	101	10.9667	8.1	243.067	12.116	4.98333	2.276	0.936667	1.142	0.47	1.134	0.47
acetamidofluorene.0.6 hr	663	14.3	41.3333	62.4667	21.6	34.6	6.8	128.067	125.133	15.6667	1	0.666667	2.66667	79.3333	12.0333	20.3	227.667	1045.67	68	103.333	136.333	0.14	0.08	194.333	5.46667	3.43333	1.73333	72	32.3333	173.333	1.33333	9	0.366667	140.333	4.26667	101.333	10.4	9.56667	219.233	9.055	4.13333	1.99233	0.906667	0.999333	0.456667	0.993	0.456667
acetamidofluorene.0.8 day	639.333	14.1	40.1667	62.8667	22.0667	35.0667	5.8	142.7	131.6	12	1	0.333333	2	84	11.6333	19.5667	254	921.667	61.6667	106.667	131.333	0.143333	0.0766667	203.333	5.76667	3.33333	1.36667	62.3333	37	212.333	1.66667	13.3333	0.4	140	4.2	103.333	10.8	7.5	276.633	12.4883	4.51333	2.47633	0.893333	1.231	0.443333	1.24533	0.45
acetamidofluorene.0.9 hr	651.667	14	40.6667	62.3667	21.5	34.4333	6.83333	127.067	86.1	20.3333	0.666667	1	2.66667	74.6667	11.9667	18.4	241.333	779.667	67.3333	42.6667	126.333	0.12	0.06	207	5.56667	3.46667	1.63333	67	32	250	1	10.3333	0.366667	141	3.7	103.667	10.4667	8.96667	217.967	9.02433	4.14333	2	0.92	0.997	0.456667	1.003	0.46
acetamidofluorene.1.15 day	744.667	14.5667	41.6	55.8333	19.5667	35.0333	1.73333	145.833	144.633	12	0	1	3	83.3333	14.6333	18.7667	119.333	962	41	38.6667	101	0.706667	0.573333	169.667	3.9	2.2	1.3	101.667	41.3333	254.667	1.66667	12.6667	0.5	140.667	3.83333	104.333	9.33333	7.3	261.267	10.1627	3.89667	2.234	0.856667	1.10967	0.423333	1.12433	0.43
acetamidofluorene.1.29 day	742.333	14.4667	41.4667	55.8	19.5	34.9333	6.43333	109.033	213.833	23.6667	0.666667	0.666667	3	71.3333	15.1333	22.3	96.3333	1005.67	53	28.3333	121.333	3.39333	2.64667	161	4.2	2.16667	1.06667	122.333	44.6667	178	14.6667	13	0.4	141	3.56667	104	9.26667	6.96667	308.533	11.0903	3.6	2.47133	0.803333	1.223	0.396667	1.24833	0.406667
acetamidofluorene.1.4 day	663	14.6667	41.8333	63.1333	22.1333	35.0333	4.1	135.167	99.1667	15	1	0.333333	3	80	12.4333	18.3	225.333	807.333	46.3333	74.6667	94.6667	0.146667	0.0866667	195.333	4.93333	2.93333	1.46667	70.6667	25	216.667	1	12.3333	0.433333	139.667	4	102	10.2667	7.1	223.733	10.4377	4.66	2.021	0.903333	1.002	0.446667	1.019	0.456667
acetamidofluorene.1.8 day	682	15.4333	42.8	62.7667	22.6667	36.1	1.53333	158.633	135.433	9.66667	1	1	3	85	12.9667	18.7333	211	1139	45.6667	125.333	114	0.153333	0.0866667	180	4.43333	2.56667	1.4	87	35.3333	264.333	2	14	0.433333	140.333	3.93333	105.333	10.3333	6.43333	236.267	10.823	4.58333	1.98433	0.84	0.974333	0.41	1.01	0.426667
acetamidofluorene.2.15 day	664.333	13.0667	38.2667	57.6	19.6667	34.1333	5.8	146.467	188.833	24.6667	0	1	2.66667	71.3333	16.3	18.9667	93.3333	777.333	42	65.3333	99.3333	1.06	0.906667	152	3.93333	2.2	1.26667	86.6667	44.3333	227.333	2	12.3333	0.466667	141	4.16667	103.667	9.5	7.56667	244.933	10.274	4.19333	2.12733	0.866667	1.03133	0.42	1.096	0.446667
acetamidofluorene.2.29 day	669	13.5333	40.8333	61.4	20.3667	33.1	6.83333	144.767	241.867	31.3333	0	0.333333	3	64	18.4	22.6	91.6667	933	62.3333	114.333	144	2.01333	1.52	146.333	3.96667	2.03333	1.03333	128.667	50	298.333	9.66667	12.6667	0.433333	141.333	3.8	104.333	8.96667	6.36667	300.5	12.418	4.13	2.60667	0.863333	1.283	0.43	1.32367	0.44
acetamidofluorene.2.4 day	715.333	15.8333	45.2667	63.2667	22.1	34.9	3.5	128.567	92.5667	19	0.666667	0.666667	3	75.6667	12.6667	19.9667	258.333	666	48.6667	54	93	0.143333	0.08	188	5.06667	2.96667	1.4	72.3333	24	236	1.33333	13	0.433333	141.333	4.26667	104	10.1667	8.13333	204.633	9.02867	4.41333	1.94933	0.95	0.969	0.473333	0.980333	0.48
acetamidofluorene.2.8 day	716.333	14.5667	41.5	57.9	20.3	35.1	0.3	177.467	126.467	9	0.666667	1	3	85.6667	14.0667	20.3333	145.333	720	31.6667	45.6667	79.6667	0.173333	0.1	169.667	4.16667	2.53333	1.56667	84	33.3333	277	1	11	0.433333	140	4.16667	106	9.56667	6	207.067	8.69633	4.2	1.93967	0.936667	0.95	0.456667	0.989667	0.476667
acetamidofluorene.3.15 day	563	13.1	40.4	71.8	23.2333	32.4333	15.3333	164.833	145.833	16.6667	0	0.666667	2.33333	79.6667	13.8	22.3	159.667	620	53.6667	126.333	132	0.273333	0.163333	156.667	4.73333	2.8	1.43333	69	38.6667	166.667	1	12.3333	0.5	140.667	4.33333	104.667	9.96667	6.96667	243.033	12.5777	5.18	2.03567	0.84	1.001	0.416667	1.03467	0.43
acetamidofluorene.3.29 day	621.667	13.0667	39.7333	64.1333	21.1	32.9333	11.3	129	104.367	29.6667	0.666667	0	3	65	13.4667	21.1333	139.333	631	58	111	143	0.39	0.26	166.667	4.76667	2.76667	1.43333	75.6667	46	148.333	4.33333	15.3333	0.466667	139.667	3.8	104.667	9.8	6.8	276.767	13.386	4.83333	2.41533	0.87	1.211	0.436667	1.20433	0.43
acetamidofluorene.3.4 day	717	15.2667	43.7	60.9667	21.3	34.9	2.9	141.7	153.1	24	0.666667	1	3.33333	70.3333	12.5667	22	242	582	54.3333	59	100	0.176667	0.103333	193.667	5.13333	3.06667	1.5	66	23.3333	272.333	1	11	0.433333	142.667	4.03333	105.333	10.0667	7.3	194.133	9.89467	5.09333	1.866	0.96	0.927333	0.476667	0.938667	0.483333
acetamidofluorene.3.8 day	600.667	12.9	35.6333	59.3667	21.5	36.2	4.4	178.767	205.433	23.6667	1	1	3.33333	70.3333	12.5	19.5333	208.333	655	47	96.6667	104.667	0.223333	0.136667	171.667	4.73333	2.86667	1.53333	76	34.6667	236	1	13.6667	0.5	138.667	4.03333	102.667	10.3667	6.83333	220.7	11.4867	5.20333	1.97833	0.896667	0.987667	0.443333	0.990667	0.446667
acetamidofluorene.4.24 hr	667.333	14.3667	41.5	62.2	21.6	34.7333	6.46667	137.367	69.7667	15.6667	1.33333	0	4.66667	78	14.3667	19.8667	209.333	1027.33	50	120.667	121.667	0.18	0.11	193	5.13333	3.3	1.8	73.3333	35.3333	213	1	16	0.4	141	4.5	105.667	10.4	8.56667	222.533	11.1827	5.02667	2.11333	0.946667	1.06	0.476667	1.05333	0.473333
acetamidofluorene.4.3 hr	650.667	14.1	40.7333	62.6667	21.6667	34.6	7.03333	111.867	85.6667	13	1	1	2	82.6667	11.5667	19.3333	231.333	960	95.3333	43	155	0.133333	0.07	218.667	5.56667	3.56667	1.8	75.3333	34.6667	229.333	1	13	0.433333	140.333	4	102.667	10.7333	10.9333	222.967	10.5593	4.73333	2.01	0.903333	1.017	0.456667	0.993	0.446667
acetamidofluorene.4.6 hr	647.333	13.8333	40.1667	62.1	21.3333	34.3667	7.13333	130.233	78.5	13.6667	1	0.333333	2.66667	82	12.0667	20.7667	216.333	767.667	84.3333	54.3333	147.667	0.13	0.0633333	194	5.7	3.46667	1.56667	67.6667	30.6667	163.333	1	10.3333	0.466667	140.333	4.1	101.667	10.6333	9.4	219.367	9.93	4.52333	2.001	0.913333	0.993667	0.453333	1.00733	0.46
acetamidofluorene.4.9 hr	649.667	13.9	40.1667	61.8667	21.3667	34.5667	6.66667	125.967	71.9667	25.3333	1	0.333333	3.33333	69	13.1	18.9333	235.333	750.667	63.3333	49.6667	120	0.12	0.06	211.667	5.63333	3.36667	1.46667	65.3333	29.6667	223.667	1	10.3333	0.4	140.667	3.83333	104	10.4	8.73333	218.333	9.59033	4.39	1.97533	0.903333	0.969	0.443333	1.00633	0.46
acetamidofluorene.5.24 hr	658	14.5	41.7	63.4	22.1	34.8333	5.9	139.233	67.1333	21.6667	1	0.666667	3.33333	73.3333	14.4667	19.1	208	749.333	56.3333	75.3333	124.333	0.16	0.0966667	192.333	5.16667	3.26667	1.73333	70.3333	32	203.667	1.33333	15.3333	0.433333	140.333	4.26667	105.333	10.8667	9.3	222.067	11.62	5.23333	1.97967	0.89	0.992667	0.446667	0.987	0.446667
acetamidofluorene.5.3 hr	626	13.7667	39.4667	63.1	22	34.8667	7.5	136.333	70.2333	23.3333	1.33333	0.333333	3	71.6667	12.0667	19.8333	216	967.667	72.3333	57.6667	126.667	0.133333	0.07	205.333	5.66667	3.53333	1.66667	78.6667	40	205.667	1.66667	12.6667	0.4	141	3.96667	103	10.7333	10.5333	222.133	10.181	4.58	1.914	0.86	0.941667	0.42	0.972333	0.44
acetamidofluorene.5.6 hr	674	14.7	42.3667	63.0333	21.9	34.7	7.06667	134.667	73.3333	20	0.666667	0.666667	2	76	12.9	19.9	222.333	888.667	87.6667	40	146.667	0.126667	0.0666667	224	5.53333	3.43333	1.63333	72.6667	34	187.667	1	12.6667	0.466667	140.667	3.83333	101.667	10.8	8.6	218.233	10.3643	4.75	2.039	0.933333	1.01633	0.463333	1.02267	0.47
acetamidofluorene.5.9 hr	645.333	13.7667	40.4	62.6667	21.3667	34.1	7.7	143.3	65.3333	19.6667	0.666667	0	3.33333	76	13.1667	17.6	226.667	701.667	69	21	120	0.133333	0.0566667	204.667	5.6	3.5	1.63333	67.6667	31.3333	183	1.33333	11	0.4	140	4.06667	103.667	10.4333	8.63333	213.7	9.424	4.40667	1.92433	0.903333	0.955	0.446667	0.969333	0.456667
acetamidofluorene.6.24 hr	690.667	15.1	43.2	62.6	21.8333	34.9	7.1	145.367	65.1333	26	1	0.666667	3	69	14.8667	20	212.333	727.667	57	51	109	0.18	0.1	197	5.3	3.3	1.66667	79	31	260.333	1	11.3333	0.566667	141.333	4.23333	106.667	10.1	8.63333	214.8	9.00867	4.19333	1.876	0.873333	0.956	0.446667	0.92	0.426667
acetamidofluorene.6.3 hr	637.667	14.1667	40.4333	63.5333	22.2333	35.0333	7.76667	123.333	56.6	18	1	0.666667	3.33333	76.3333	12	19.5333	233.333	753.667	86.3333	65.3333	148.333	0.146667	0.0766667	228	5.83333	3.63333	1.66667	85.6667	43	238.667	1.33333	13	0.5	140.667	3.76667	102	11.1	10.9	224.733	10.7433	4.78	2.01333	0.896667	1.02233	0.453333	0.991	0.44
acetamidofluorene.6.6 hr	653.333	14.1667	41.3667	63.3333	21.7333	34.3333	7.83333	123.5	33.6	20.3333	1	0.666667	1.66667	76.3333	12.9333	19.9	227	948	79.6667	34.3333	132.667	0.13	0.0766667	245.333	5.7	3.6	1.73333	67.6667	37.6667	196	1	13.6667	0.5	140.333	4.1	101.667	10.7333	9.36667	218.233	9.98733	4.57667	1.88533	0.863333	0.929333	0.423333	0.956	0.44
acetamidofluorene.6.9 hr	686.667	15.1	43.3	63.0333	21.9333	34.8	7.46667	133.833	45.4667	26	0.333333	0.666667	3.33333	68	12.9333	18.3667	252.333	808.333	90.3333	36.6667	166	0.126667	0.06	226.667	5.96667	3.56667	1.5	61.6667	31	197	1	13.3333	0.466667	141.667	4.33333	105	11.3667	10.1333	215.733	10.9047	5.06	1.96567	0.913333	0.975	0.453333	0.990667	0.456667
acetaminophen.0.15 day	666.667	13.9333	41.2667	61.9	20.9333	33.7667	4.73333	113.2	132.333	9.33333	1	0	6	84	11.7333	15.5667	240.667	839.333	62	148.333	144	0.223333	0.0266667	198.667	6.03333	3.63333	1.5	56.6667	25.3333	106	1.33333	16.6667	0.466667	144	5.33333	106	10.7333	9.33333	306.567	13.5413	4.41333	2.44	0.796667	1.218	0.393333	1.222	0.4
acetaminophen.0.24 hr	558.333	12.3	36.4667	65.3	22.0333	33.7333	8.13333	116.433	40.7333	14.3333	2	0	12.6667	71	12.2333	15.3667	207.333	961	80.6667	109.333	153.333	0.236667	0.07	207.333	5.66667	4.03333	2.5	58	35.3333	89	1	15.6667	0.333333	141.333	5.2	105.333	10.6667	9.66667	215.367	10.443	4.84333	2.02033	0.94	1.01833	0.473333	1.002	0.463333
acetaminophen.0.29 day	739.333	14.5	43.2333	58.6333	19.6667	33.5333	3.76667	112.267	48.6667	13.3333	0.666667	0	1.66667	84	11.6667	16	212.333	594.667	65.6667	171.333	144	0.206667	0.03	195.333	6.3	3.56667	1.3	55	25.6667	129.333	1.66667	19.3333	0.466667	143.333	4.56667	105	10.2333	7.93333	410.3	16.8227	4.09667	2.612	0.636667	1.31933	0.323333	1.29267	0.313333
acetaminophen.0.3 hr	561.333	12.2	36.6	65.2667	21.7333	33.3333	8.33333	123.733	24.0333	17	6.33333	0.333333	16	60.3333	12.6667	15.9667	184.667	850.333	89.6667	50.3333	150	0.246667	0.06	189.667	5.46667	3.56667	1.86667	70.3333	39	128	2.33333	14	0.3	140.667	5.7	102.333	10.8333	11.7	202.2	9.826	4.85333	1.93433	0.956667	0.959333	0.473333	0.975	0.483333
acetaminophen.0.4 day	612	13.2667	39.6333	64.8	21.7	33.5333	8	120.1	31.6333	13.3333	1.66667	0	7.66667	77	11.4333	16.5	233.667	791	80	81.3333	151.667	0.266667	0.02	210	6	3.6	1.5	63.3333	37.6667	122.667	1.33333	17.3333	0.333333	142.333	5.2	103	11	10.5667	237.333	11.5823	4.88333	2.10333	0.886667	1.06067	0.446667	1.04267	0.436667
acetaminophen.0.6 hr	528	11.8	35.2333	66.6333	22.3	33.5333	9.23333	120.233	23.6667	20.3333	2.33333	0.333333	9.66667	67.6667	12.6	16.6	200	817.333	105	39.3333	169.667	0.326667	0.0466667	201.667	5.6	3.53333	1.7	65.6667	31.3333	97.3333	1	11.6667	0.333333	142.667	5.73333	105	11.1	12.4	201.833	8.95867	4.44	1.93067	0.956667	0.989	0.49	0.941667	0.466667
acetaminophen.0.8 day	648.333	13.6667	40.6	62.7667	21.1667	33.6667	6.36667	114.333	50.7667	13.6667	1.66667	0	7.33333	77	11.8667	16.3667	244.667	821.667	84.6667	115.333	166.333	0.213333	0.0133333	190.667	6	3.73333	1.66667	58.6667	26.3333	122.333	2.33333	18.6667	0.4	143.667	5.26667	105.333	10.7	9.6	268.967	13.3883	4.97	2.29733	0.856667	1.135	0.42	1.16233	0.43
acetaminophen.0.9 hr	542.667	12.0667	36	66.4	22.2	33.4333	10.2667	115.567	28.1	22.3333	4.33333	0.333333	7.33333	65.6667	12.2667	16.1	209.333	1054	87	66.6667	164.333	0.313333	0.0733333	196	5.46667	3.36667	1.61333	53.3333	27	80	2.33333	12	0.233333	143.233	5.05667	105.833	10.5333	11.1333	199.5	8.474	4.24333	1.89767	0.953333	0.947	0.476667	0.950667	0.48
acetaminophen.1.15 day	644.333	13.7	40.3	62.5333	21.2667	33.9667	5.26667	126.867	43.4	14	0.666667	0	5.66667	80	11.4333	15.5333	235	708	66	219.333	163	0.226667	0.0233333	197	6.13333	3.7	1.53333	58.6667	31.3333	150.333	1	17.6667	0.366667	142.333	5.13333	104.667	10.5	9	314.5	15.59	4.95667	2.433	0.776667	1.234	0.393333	1.199	0.383333
acetaminophen.1.24 hr	563.333	12.3333	36.7333	65.2333	21.9333	33.6333	7.36667	118.567	32.1333	16.3333	1.66667	0	16	65.3333	11.7333	15.4667	211.333	1026.33	85	119	171.333	0.256667	0.0666667	186.333	5.83333	4.1	2.36667	61.6667	40.6667	107	1.66667	17.6667	0.4	141.667	5.36667	103.333	10.9333	9.66667	218.567	11.489	5.25667	1.964	0.9	1.032	0.47	0.932	0.426667
acetaminophen.1.29 day	706	14.1	42	59.4667	20.0333	33.6333	3.4	113.9	60.7333	16.3333	0.666667	0	3	80	11.4333	16.6	226.667	556	77.6667	265.333	182.667	0.233333	0.0233333	205	6.46667	3.7	1.33333	53	29.6667	110.333	0.666667	20	0.466667	142.333	5	104	10.4667	8.13333	370.567	16.8003	4.53333	2.80567	0.756667	1.40267	0.38	1.403	0.376667
acetaminophen.1.3 hr	529.333	11.8667	35.0667	66.3667	22.5	33.8667	7.03333	109.033	33.3333	23	2.33333	0.333333	21	54	12.0667	14.7	203	769.333	86	49.3333	147.333	0.196667	0.05	204.667	5.4	3.5	1.83333	62.3333	34	112	0.666667	12	0.233333	139.667	5.33333	103.667	10.6333	11.8667	208.533	10.052	4.82	1.97133	0.946667	0.983667	0.473333	0.987667	0.473333
acetaminophen.1.4 day	582.667	12.6667	37.4667	64.2667	21.7	33.8	6.73333	113.567	37.9667	19.3333	2.66667	0	7.66667	70	11.3333	16.3	231	983	87	128	167.333	0.28	0.02	199	6	3.46667	1.36667	58.6667	34.6667	89.6667	1.33333	18	0.366667	142.333	5.1	104.667	10.8667	8.26667	230.833	11.822	5.12	2.047	0.886667	1.02333	0.44	1.02367	0.446667
acetaminophen.1.6 hr	535.667	12.1	35.9667	67.1333	22.6	33.7	8.56667	119.233	31.2333	14	3.66667	0	18	64.3333	12.4	15.9333	188	818.333	74.3333	35.6667	134	0.3	0.0366667	189.667	5.4	3.4	1.7	58.6667	29	85.6667	1.33333	9.66667	0.3	139.333	5.03333	103.667	10.2333	11.5667	197.7	8.47867	4.28667	1.86133	0.943333	0.968	0.49	0.893333	0.45
acetaminophen.1.8 day	625.333	13.6333	40.3	64.4	21.8	33.9	6.83333	125.367	35.2	16.3333	1.33333	0	6.66667	76	11.4667	15.3333	251.667	827	73.6667	100.667	178.667	0.196667	0.0133333	191.667	5.83333	3.53333	1.56667	59.3333	32.3333	114.333	1	17.6667	0.333333	144	5.36667	103	10.9667	9.16667	268.933	14.119	5.25	2.156	0.803333	1.08867	0.403333	1.06733	0.396667
acetaminophen.1.9 hr	545.667	12.0333	36	66.0333	22.0667	33.4667	9.4	129.7	30.4333	13.6667	10	0.333333	8.33333	67.6667	12.7333	15.3667	206.333	813.667	76.3333	39.3333	142.333	0.28	0.1	202	5.46667	3.5	1.78	58	30.6667	65.3333	0.666667	15.6667	0.2	142.333	5.53667	108.033	10.5667	11.6667	198.567	8.487	4.27	1.82933	0.92	0.922667	0.463333	0.906667	0.456667
acetaminophen.2.15 day	680.333	14.2667	42.4	62.3	20.9667	33.6667	4.2	117.967	43.6333	18	1	0	4.33333	76.6667	12.1667	19.0667	244.333	736	76.3333	214.667	184.333	0.236667	0.0566667	196	6.3	3.8	1.53333	54.6667	30	99.3333	1	17	0.366667	142	5.3	103.333	10.7	9.16667	298.667	15.4473	5.16667	2.51733	0.846667	1.26367	0.423333	1.25367	0.42
acetaminophen.2.24 hr	577	13.0333	38.7667	67.2	22.6	33.6667	7.56667	126	35.3667	19.6667	2.33333	0	12.6667	66.3333	11.9667	14.7667	206	1112	93.6667	173.667	162.667	0.26	0.04	188	5.9	4.06667	2.26667	61.3333	43	118	1.66667	17.3333	0.366667	140	5.66667	103.667	10.8333	10.2667	203.1	10.446	5.13667	1.935	0.95	0.989333	0.486667	0.945667	0.466667
acetaminophen.2.29 day	725	14.7333	43.6	60.1667	20.3	33.7333	2.9	108.467	62.1667	19.6667	1	0	7.33333	72	11.4	17.8	221.333	573	84	255.333	203	0.2	0.07	195.333	6.93333	4	1.36667	50.3333	27	90.6667	1	21	0.4	142	5.5	103	10.6333	9.36667	371.533	18.6703	5.02333	2.96033	0.796667	1.483	0.4	1.47733	0.396667
acetaminophen.2.3 hr	570.333	12.7667	37.5	65.8333	22.4333	34.0667	8.06667	130.767	33.9	21	3	0	11	65	12.4	15.5	215	858.667	76	56.3333	135	0.196667	0.05	184	5.63333	3.43333	1.56667	77.6667	42	111.333	1.66667	14.3333	0.233333	140	5.63333	101.667	10.7333	13.2	202.133	9.39067	4.65	1.72167	0.853333	0.878667	0.433333	0.843	0.416667
acetaminophen.2.4 day	593.333	12.8333	38.2667	64.5	21.6	33.4667	4.03333	114.367	39.4333	21	1.33333	0	4.66667	73.3333	11.1667	15.5667	244.333	1019	87	84.6667	173	0.27	0.03	200.667	5.76667	3.46667	1.5	52.6667	33	86	2	17	0.2	142.333	5.36667	103.333	11.1667	10	216.567	11.5327	5.32667	2.02333	0.933333	1.01067	0.463333	1.01267	0.466667
acetaminophen.2.6 hr	543	12.3333	37.2333	68.6	22.7333	33.1333	10.0667	108.767	26.4	21	7.33333	0	5	66.6667	12.2	15.8	202.333	1008.33	82	40.3333	150	0.28	0.0266667	206	5.63333	3.56667	1.76667	61.3333	29.3333	129.667	1	12	0.266667	140.333	4.76667	105	10.3333	11.7333	200.333	8.91167	4.45333	1.97033	0.983333	0.994333	0.496667	0.976	0.49
acetaminophen.2.8 day	593	12.7667	37.9333	63.9667	21.5667	33.7667	6.8	127.7	29.6667	21.3333	1.66667	0	4.33333	73	11.7	15.5667	248.667	941.333	74	133	149	0.21	0.03	191.333	6.3	3.7	1.43333	56.3333	36.3333	102.667	1.33333	19	0.4	141.667	5.63333	103	10.7	10.1	243.2	12.2907	5.05	2.106	0.866667	1.076	0.443333	1.03	0.423333
acetaminophen.2.9 hr	565	12.3667	36.8333	65.1333	21.8667	33.5333	7.16667	122.2	26.0667	14	12	0.333333	11	62.3333	12.5667	15.8667	200	1005	85.6667	37.6667	149.667	0.266667	0.0866667	193	5.6	3.46667	1.63333	64	31.3333	70.3333	1.33333	13.6667	0.266667	141.2	5.53667	105.933	10.6667	12	198.033	7.989	4.03667	1.74033	0.876667	0.876667	0.443333	0.863667	0.433333
acetaminophen.3.15 day	619.667	13.3667	39.3333	63.5667	21.5667	33.9667	4.03333	113.633	71.6667	12.3333	1.66667	0	4.33333	82	11.6667	16.3	226	950.667	81	171.333	183.333	0.23	0.03	211.333	5.96667	3.56667	1.5	58.3333	36.3333	106	1.66667	19	0.366667	142	5.46667	104.667	10.4667	8.46667	286.4	13.9157	4.85667	2.53633	0.886667	1.28167	0.446667	1.25467	0.436667
acetaminophen.3.24 hr	615.667	13.6	39.8667	64.8667	22.1667	34.1333	6.93333	118.533	24.7667	22	3.33333	0.666667	21.6667	53	12.6333	14.4667	183.667	1058.33	87.3333	90	155	0.243333	0.143333	190	5.76667	4	2.3	79.6667	57	144.333	0.666667	16	0.266667	141	5.73333	104	10.9333	11.9	198.033	9.30467	4.7	1.83933	0.933333	0.925333	0.47	0.914	0.46
acetaminophen.3.29 day	654.333	14.2	41.6	63.5	21.7333	34.1667	3.13333	108.3	33.7333	22	0.666667	0	3.33333	74	11.3667	17.1	232	633.667	84.3333	205	196.667	0.216667	0.07	187.667	6.63333	3.86667	1.43333	58	32	115.667	1	24	0.4	142	5.06667	102	10.4667	8.7	354.733	16.5437	4.65667	2.68833	0.763333	1.32233	0.376667	1.366	0.386667
acetaminophen.3.3 hr	559.667	12.3	36.4667	65.3	22.0667	33.8	8.06667	124.533	28.9	28.6667	3.33333	0	5.66667	62.3333	12.4667	14.7	195	825	75.3333	43.3333	135.667	0.196667	0.0633333	190	5.73333	3.7	1.83333	67.3333	34.3333	83	1.33333	11.6667	0.233333	140.333	5.1	102.333	10.6	11.8	198.167	8.72433	4.40333	1.85933	0.94	0.941333	0.473333	0.918	0.463333
acetaminophen.3.4 day	642.333	13.6667	41.1333	64.0333	21.2667	33.2333	3.5	124.667	26.4667	20.6667	3.66667	0	12.3333	63.3333	11.5667	14.5	169.667	835.333	107	153.667	215	0.27	0.03	187.667	6.2	3.53333	1.33333	87.3333	47.3333	107.333	1.66667	20	0.4	142.333	5.6	104.333	10.7667	8.96667	209.333	12.3213	5.88333	1.94133	0.926667	0.961	0.456667	0.980333	0.47
acetaminophen.3.6 hr	558.333	12.3333	36.8333	66	22.1	33.4667	8.23333	115.867	9.2	17	4.66667	0.333333	24	54.6667	12.4333	16.4667	191.667	958	92.3333	39.6667	155.333	0.26	0.03	199.667	5.43333	3.46667	1.76667	61.6667	30.3333	133	1	11	0.233333	139.333	5.33333	102.667	10.4	11.5	204.833	8.87233	4.33	1.98933	0.966667	0.985	0.48	1.00433	0.49
acetaminophen.3.8 day	589.667	12.8333	38	64.4667	21.7333	33.7333	4.76667	121.133	26.6	18.6667	2.66667	0	15.3333	63.3333	11.8333	15.8333	244.333	794.667	76.3333	87.3333	165.667	0.196667	0.0566667	201.667	5.96667	3.7	1.63333	54.6667	30	105	1.66667	15.6667	0.3	142	5.26667	103.667	10.7	9.83333	230.733	11.4837	4.98667	2.14	0.926667	1.06367	0.46	1.07633	0.466667
acetaminophen.3.9 hr	600	12.9667	38.9	65	21.7	33.4667	8.3	123.7	20.4667	15.3333	7.66667	1.33333	9.66667	66.3333	12.2667	16.3667	219	772.333	90.3333	48.6667	153.333	0.253333	0.113333	191.667	5.6	3.63333	1.85	58.3333	27.6667	96	1	12.3333	0.3	140.333	6.63	105.167	10.7667	11.9	200.033	8.12133	4.06333	1.83633	0.916667	0.917333	0.46	0.919	0.46
acetazolamide.0.15 day	676.333	13.7667	39.2333	57.9667	20.4	35.1667	5.1	101.833	108.033	16.6667	0.666667	0	2.33333	79.3333	16.3667	22.2667	307.667	1382.33	72.6667	118.333	144.667	0	0	200.667	5.73333	3	1.1	65	37.3333	173.333	2.66667	19.6667	0.2	143.667	4.36667	106.667	10.6333	7.73333	308.233	13.5	4.38	2.41333	0.78	1.21667	0.396667	1.19667	0.39
acetazolamide.0.24 hr	620.667	12.9333	38.9	62.6667	20.8	33.2	7.9	111.367	69.1	17.3333	0.333333	0	1.66667	79.3333	16.1667	20.3333	295.333	1954.33	69.3333	98.3333	133.667	0.00666667	0	196.333	5.36667	3	1.3	77.3333	47.3333	193.667	2.33333	15.3333	0.1	141.333	4.06667	105.333	10.6667	7.86667	229.333	10.9833	4.79	2.10667	0.92	1.07	0.466667	1.03667	0.453333
acetazolamide.0.29 day	804.667	15.4667	45.1333	56.1	19.2333	34.3333	2.66667	97.0667	117.133	11	0.666667	0	1.66667	86	16.4333	26.7	307.667	1131.67	70.3333	137.333	139.333	0.00333333	0	195.667	6.16667	3.3	1.13333	66	39.6667	130	2.33333	19	0.166667	142.333	4.1	105.667	10.4	5.86667	366.433	14.3833	3.92333	2.82	0.773333	1.43333	0.39	1.38667	0.376667
acetazolamide.0.3 hr	612.333	13.0667	39.4	64.3	21.3	33.1333	8.86667	120.2	81.5333	19.3333	0.666667	0	2.33333	77.6667	16.3	22.1	316.333	1423.67	77.6667	65.3333	141.333	0.0166667	0	190	5.43333	3.03333	1.26667	77.6667	46.6667	242.333	1	12	0.2	142.667	4.06667	106.667	11.1667	7.9	214.4	9.86667	4.6	1.84	0.86	0.923333	0.426667	0.916667	0.426667
acetazolamide.0.4 day	633	13.3	39.3667	62.3333	21.0667	33.8333	6.83333	124.867	102	16.6667	1	0	3.33333	78.3333	17	22.2667	300.667	1672	67.6667	82	132.667	0.0133333	0	194.667	5.56667	3.16667	1.33333	74.3333	45	209.333	2	17.3333	0.133333	142.333	4.26667	106.667	10.7333	7.66667	228.9	11.0267	4.82	2.08	0.91	1.04333	0.456667	1.03667	0.453333
acetazolamide.0.6 hr	626.667	12.8333	39.0667	62.3667	20.5	32.8667	8.2	131.933	90.6	19.3333	1	0	2.33333	77	16.3667	21.8333	316	1264	78.6667	55.6667	130.667	0.0233333	0	191.667	5.2	2.93333	1.3	63.6667	33.6667	199.333	1	11	0.133333	141	4.53333	105.333	10.8333	9.46667	207.433	8.83667	4.26	1.86	0.9	0.92	0.446667	0.94	0.453333
acetazolamide.0.8 day	639	13.9667	38.9333	60.9667	21.9	35.9333	5.96667	109.933	100.433	9.66667	0.666667	0	2	87	15.9	21.0333	297.333	1795.33	63.6667	95	127.667	0.00333333	0	204.667	5.3	3.06667	1.4	76	37.6667	208	1.66667	22.6667	0.2	142	4.8	106	10.8333	7.2	258.567	11.79	4.55667	2.17667	0.843333	1.11667	0.43	1.06	0.41
acetazolamide.0.9 hr	621.333	12.8	40.3333	64.9333	20.6333	31.7333	8.93333	119.733	83.5333	17	0.666667	0	2	79.6667	16.9333	21.7333	295.333	1337.67	63.3333	63.6667	106	0.0233333	0	195.667	5.33333	3.06667	1.36667	75	38	164.333	1.33333	10.3333	0.133333	142	4.1	105.333	10.7667	9.3	215.533	8.86	4.11	2.00333	0.93	1.01667	0.47	0.986667	0.456667
acetazolamide.1.15 day	687.333	14.3333	39.9333	58.0667	20.8667	35.9	4.73333	99.0667	106.1	12.3333	0.666667	0	2.33333	83.6667	16.3667	23.5333	316.667	1505	65.6667	177	144.333	0	0	188	5.43333	2.96667	1.2	64	40	127	2	17.3333	0.2	144	3.73333	105.333	10.6	6.76667	292.767	12.9633	4.42333	2.28	0.78	1.14667	0.39	1.13333	0.386667
acetazolamide.1.24 hr	643.667	13.4333	40.2667	62.5333	20.8333	33.3333	7.96667	118.6	82.3333	10	1	0	1.66667	86.6667	16.8667	20.1	304.333	1668.33	65	115.667	126.667	0.01	0	175	5.43333	3.13333	1.36667	63.6667	40.3333	157.333	1	20.6667	0.166667	142.333	4.03333	106.667	11	7.7	216.867	10.0533	4.63333	1.89333	0.873333	0.963333	0.446667	0.93	0.43
acetazolamide.1.29 day	753.667	14.5333	42.5	56.4	19.3	34.2333	3.03333	97.6667	119.567	11.6667	0.666667	0	1.66667	85.3333	16.2667	23.5667	322.667	1285.67	77.3333	166	153.667	0.00333333	0	191	6	3.2	1.13333	64	42.3333	147.333	2.33333	17.6667	0.2	143	3.96667	107	10.5667	5.73333	360.467	14.75	4.07667	2.92333	0.81	1.48667	0.413333	1.43667	0.396667
acetazolamide.1.3 hr	607	13.0333	40.6	67	21.5	32.1	8.76667	127.433	64.3	19.6667	1	0	1.66667	77.6667	17.2333	22	317.667	1467.33	88	30	139.333	0.0166667	0	184.333	5.83333	3.36667	1.36667	72	44.3333	187.333	1.33333	12	0.2	141.667	3.86667	110.667	11.1667	9.7	210.167	9.38333	4.46333	1.87333	0.893333	0.956667	0.453333	0.916667	0.436667
acetazolamide.1.4 day	644.667	13.3333	39.3333	61.1	20.6667	33.8333	5.66667	119.533	84.2	16	1	0	3	78.6667	16.8667	20.2333	265.333	1786.33	74	152.667	149.333	0	0	187	5.23333	2.9	1.26667	63	44.3333	161	1.66667	18	0.166667	143	4.13333	106.333	10.6667	7.7	227.467	11.06	4.86333	1.97667	0.87	1.00333	0.44	0.973333	0.43
acetazolamide.1.6 hr	650.333	13.6333	42.9333	65.9667	20.9667	31.7667	8.9	120.967	108	24.6667	1	0	3.33333	70	17	22	346	1303.67	87	27.6667	143.667	0.03	0	192.667	5.93333	3.4	1.36667	72	38.6667	185	1	13	0.166667	139	4.1	113.333	10.9	9.5	201.4	8.31667	4.13	1.73667	0.863333	0.883333	0.44	0.853333	0.423333
acetazolamide.1.8 day	594.333	13.1667	37.2	62.5667	22.1667	35.4	6.73333	118.9	120	12.3333	0.666667	0	2.66667	83.6667	16.0333	20.9	297.667	1442.67	80	109.333	148	0.00333333	0	191.333	5.16667	2.96667	1.4	66	39	137.667	1.66667	20	0.133333	143.667	4.23333	107	10.6	7.16667	264.767	12.9233	4.87667	2.52667	0.956667	1.27667	0.483333	1.25	0.47
acetazolamide.1.9 hr	643	13.2333	42.1333	65.6	20.6333	31.4333	8.93333	131.233	79.9333	21	0.666667	0	1.66667	76	16.5	21.5667	345.333	1502.33	88.6667	39.6667	143.333	0.0233333	0	198.667	6.03333	3.4	1.3	59.6667	32	173.667	1	15	0.2	140	3.96667	112.667	11.1333	9.66667	204.867	8.39	4.09667	1.82	0.89	0.916667	0.446667	0.903333	0.44
acetazolamide.2.15 day	692.333	14.0333	40.2	58.3	20.3	34.8333	4.86667	102.833	85.3667	18.3333	0.333333	0	1.66667	78.6667	16.3333	21.0667	291.333	1351	76	137	147.333	0	0	184.667	5.63333	3.13333	1.23333	64.6667	43	124	2	19.3333	0.2	143	3.66667	106.333	10.5333	6.6	283.433	12.3967	4.37333	2.40667	0.85	1.20667	0.423333	1.2	0.423333
acetazolamide.2.24 hr	667.667	13.7667	41.5667	62.4667	20.7	33.1667	7.86667	130.833	108.367	27.6667	1	0	1.66667	68.6667	16.5333	20.4333	352.667	1769.33	84.6667	40	132.667	0.0133333	0	191.333	5.66667	3.16667	1.23333	53	35.3333	248.333	1.33333	22.3333	0.166667	142.333	3.63333	114.333	10.8	7.56667	203.867	8.45333	4.14667	1.83667	0.9	0.936667	0.46	0.9	0.44
acetazolamide.2.29 day	754.333	14.5	42	55.6667	19.2333	34.5333	3.06667	100.033	107.5	14.3333	0.666667	0	1.66667	82	16.1667	24.9333	307.667	1304.67	84.6667	128.667	163	0.00333333	0	180.667	5.96667	3.13333	1.13333	77.6667	50.3333	145.333	2	17.6667	0.166667	141.667	3.73333	107.667	10.4333	5.63333	339.233	13.2633	3.90333	2.82	0.83	1.41333	0.416667	1.40667	0.416667
acetazolamide.2.3 hr	628	13.0667	41.7	66.4667	20.8333	31.3	9.1	124	68.0667	24	1	0	2	72	16.6	20.8667	333	1452	81.6667	35.3333	144.333	0.0133333	0	189.667	5.9	3.36667	1.33333	70.3333	38	215	1.33333	11.3333	0.166667	141	3.76667	111	11.0333	10.1667	210.667	9.02667	4.28	1.84	0.87	0.923333	0.436667	0.916667	0.433333
acetazolamide.2.4 day	629.667	13.6667	39.9667	63.5	21.7333	34.2167	5.21667	118.683	92.15	19.1667	1.33333	0	3.16667	75.5	16.6333	19.8	316.667	2074.83	76	78.1667	140.5	0.00833333	0	179.5	5.28333	2.98333	1.33333	64.5	45.3333	216.667	1.16667	18.8333	0.183333	142.833	4.18333	110.667	10.7333	7.08333	214.6	10.0533	4.68833	2.07167	0.965	1.00167	0.466667	1.07	0.498333
acetazolamide.2.6 hr	626	13.2	42.1667	67.3833	21.0833	31.2833	8.6	111.5	66.9833	26	1	0	2.33333	70	16.8167	22.4	352.833	1739.33	78.6667	15.1667	126.5	0.0233333	0	182.5	6.03333	3.43333	1.31667	73.5	34.6667	173.5	1.66667	11.6667	0.183333	140.167	3.93333	113.5	11.0333	9.81667	205.333	8.525	4.15667	1.94333	0.945	0.995	0.485	0.948333	0.46
acetazolamide.2.8 day	652.333	13.8667	39.0667	59.8667	21.2667	35.5	6.13333	98.6667	108.9	15.3333	1	0	2.33333	80.3333	16.0667	21.0667	303	1874	77.6667	148.667	157.667	0	0	188.333	5.23333	3.03333	1.43333	64.6667	41.6667	191.333	1.33333	20	0.133333	143.333	4.5	110	10.8	6.93333	242.567	10.6933	4.40667	2.29333	0.946667	1.14	0.473333	1.15333	0.476667
acetazolamide.2.9 hr	623.667	13.0667	42.6667	68.6333	20.9667	30.5333	9.66667	122.9	80.0333	23.3333	1	0	1.66667	73.3333	16.4	23.3	358.333	1644.67	76	10.3333	122.667	0.0333333	0	172	6.1	3.46667	1.36667	61.6667	32	149	1.66667	12.6667	0.133333	138.667	3.73333	114	11.0667	9.9	208.333	8.17333	3.92667	2.02333	0.97	1.02333	0.493333	1	0.48
acetazolamide.3.15 day	692.333	14.2	40.5	58.5	20.4667	35	5.8	106.9	69.7	22	1	0	2.33333	74.3333	16.5333	21.8333	284.333	1313.67	79	145.667	158	0	0	183.333	5.33333	2.93333	1.23333	59.6667	38.6667	139.333	2	17	0.133333	143.667	3.9	110	10.6333	7.26667	272.867	12.2	4.47	2.52667	0.926667	1.27667	0.466667	1.25	0.456667
acetazolamide.3.24 hr	677	13.5667	41.2667	61.0333	20.0667	32.9	7.46667	107.967	76.4333	30	1	0	2.33333	66.6667	16.8	22.8667	369.667	1483	84.6667	26	135	0.0166667	0	183.667	5.96667	3.46667	1.4	53.6667	30.3333	214	1.33333	18.3333	0.2	140.333	3.83333	116.333	10.6667	8	198.767	7.55	3.79667	1.86667	0.94	0.926667	0.47	0.94	0.473333
acetazolamide.3.29 day	744.667	14.5	42.4667	57.0333	19.5	34.1667	3.73333	89.8667	84.8333	20.6667	1	0	3	74.3333	16.8333	22.7333	296.333	1123.33	73	118	139.667	0.01	0	178	5.63333	3.2	1.3	67.6667	39.3333	159	2.33333	19.6667	0.2	142.333	3.73333	112	10.1333	5.36667	317.667	12.0667	3.8	2.67667	0.843333	1.35333	0.426667	1.32333	0.416667
acetazolamide.3.3 hr	612	12.8667	41.4667	67.8	21.0667	31.1	8.36667	116.933	67.4333	25.6667	1.33333	0	2	70	16.7667	21.2667	330.333	1738	80.3333	20.6667	135.333	0.01	0	187	5.83333	3.33333	1.33333	77.3333	42	191	1.33333	11.6667	0.133333	140	4.1	112	11.1	10.5333	215.567	9.66333	4.48333	1.99	0.923333	1.00333	0.466667	0.986667	0.456667
acetazolamide.3.4 day	708.333	14.6	42.4333	59.9	20.5667	34.3667	3.73333	115.467	83.5	10.3333	1	0	2.33333	85	17.5333	19.0333	293.333	1285.67	80.6667	103	155.667	0.00333333	0	184.667	5.43333	3.03333	1.26667	60	45.3333	198.667	1	24	0.166667	143	4.16667	115	10.9	7.76667	193.5	8.19	4.23	1.82	0.94	0.913333	0.473333	0.906667	0.47
acetazolamide.3.6 hr	625.333	13.0667	41.9333	67.0333	20.8667	31.1	8.76667	118.333	86.6667	20.6667	1.66667	0	3	74	16.8333	23.1667	349	1585.67	95	25.3333	160	0.0133333	0	189.333	6.13333	3.5	1.3	66.6667	37.6667	201.667	1	11.3333	0.166667	137.667	3.93333	112.333	11.1	10.3667	204.5	8.45333	4.13	1.97	0.963333	0.996667	0.49	0.973333	0.473333
acetazolamide.3.8 day	643	13.4667	39	60.7333	20.9667	34.5333	6.26667	94.7333	108.033	17.6667	1	0	2.66667	77.3333	16.2667	19.5667	311	1520.33	88.3333	144.667	175.333	0	0	174	5.33333	2.9	1.23333	70	43	161.667	1	20.3333	0.2	144.333	4.43333	113.333	10.9667	7.93333	230.9	10.39	4.49667	2.18333	0.946667	1.09	0.47	1.09333	0.476667
acetazolamide.3.9 hr	658.667	13.4667	43.1333	65.4667	20.4667	31.2333	8.16667	131.067	42.4	32	0.666667	0	2	65.6667	15.9333	25.2333	345	1710	73.6667	10	113.333	0.02	0	174	6.13333	3.43333	1.3	61	33.6667	171.333	1.33333	14.3333	0.2	138.667	3.86667	114.333	10.8667	9.9	200.7	7.65667	3.81667	1.86333	0.93	0.94	0.47	0.923333	0.46
adapin.0.15 day	658.667	14	40.7333	61.9333	21.3333	34.4	4.6	112.2	111.233	16	0.666667	0	2.66667	79.6667	12.8333	17.3	286.333	1404.33	74.3333	184	152.667	0.0233333	0.0166667	190.333	5.96667	2.73333	0.833333	67.3333	44.3333	68.3333	1	17.6667	0.233333	143.667	4.1	107.667	10.7	7.06667	308.467	13.3153	4.31667	2.472	0.8	1.218	0.396667	1.254	0.406667
adapin.0.24 hr	592.667	13.1	39	65.9	22.1333	33.5667	8.36667	117.4	90.2333	18	1	0	2.33333	78	13.6	19.9667	271	2048.67	79.3333	83	148.667	0.04	0.00333333	173.333	5.56667	2.5	0.8	73.6667	38	111.667	1	17.3333	0.2	142	4.06667	105.667	10.9667	7.3	211.6	9.806	4.63333	1.893	0.893333	0.859667	0.406667	1.03333	0.49
adapin.0.29 day	710	14.7	41.7	58.7333	20.7333	35.2667	3	106.7	77.0667	20	1.33333	0	2.33333	76	12.7333	16.0667	267.333	1331.67	71	233.667	150.667	0.0333333	0.0266667	183.333	6.33333	2.8	0.8	62.3333	39.3333	64.3333	1	17	0.2	143.333	3.86667	106	10.5	6.1	416.733	17.3093	4.15333	2.68667	0.643333	1.34667	0.323333	1.34	0.323333
adapin.0.3 hr	644.333	13.7667	41.8	65.0333	21.4	32.9	8.6	122.133	91.0667	17.6667	0.666667	0	3.66667	77.3333	14.1667	17.2333	241	1653.67	73.6667	59.3333	137	0.06	0.00666667	168.333	5.3	2.43333	0.833333	75.6667	42.3333	87.3333	1	11	0.2	141.667	4.3	105	10.8333	8.5	196.733	8.495	4.31667	1.798	0.91	0.898	0.456667	0.9	0.456667
adapin.0.4 day	621.667	13.2667	38.6	62.1333	21.3667	34.3667	7.4	119.967	77.8	16.3333	1	0	3	79	12.9	17.3667	280	1845.67	81	96.6667	144.667	0.0366667	0.0166667	187.667	5.63333	2.66667	0.866667	71.3333	48.3333	74	1.33333	15.3333	0.2	140.333	4.43333	106.333	10.9	8	222.9	10.6537	4.77667	1.92267	0.86	0.972333	0.436667	0.950333	0.426667
adapin.0.6 hr	625.333	13.5333	41.3667	66.2667	21.7	32.7333	9.26667	113.867	112.567	17.3333	1	0.333333	3	78	13.6333	16.9	260.667	1645.67	75	52.3333	139.667	0.05	0	158	5.23333	2.4	0.866667	82.3333	36.6667	85.6667	1	7.33333	0.2	142.667	4.1	106.667	10.6	8.8	195.233	8.05233	4.12333	1.829	0.936667	0.915333	0.47	0.913667	0.466667
adapin.0.8 day	629	13.3333	37.9333	60.3667	21.2	35.1333	5.3	122.033	76.7333	19	1	0	3	76.3333	13	16.1333	257.333	1763	82.6667	105.667	149.667	0.03	0.0166667	187.667	5.66667	2.63333	0.866667	74	44	69.3333	1.33333	19	0.2	141.333	4.16667	104.667	10.8	7.1	254.067	11.6857	4.59667	2.10467	0.83	1.038	0.406667	1.06667	0.42
adapin.0.9 hr	585	12.8667	38.8	66.3	21.9667	33.1333	9.26667	111.1	84.3	19	1	0	2.33333	77	14.1	16	280.333	1403	74.3333	31	130.333	0.0633333	0	164.333	5.26667	2.43333	0.866667	68.3333	33	106	1.33333	8	0.166667	142.667	3.96667	105.667	10.3667	9.96667	194.633	7.521	3.86333	1.88	0.966667	0.924	0.473333	0.956	0.49
adapin.1.15 day	659.333	14.2	40.9667	62.1667	21.6	34.7667	4.63333	100.6	75.2	22.3333	1.33333	0	3.66667	72.3333	12.7333	16.6667	295.333	1722.67	72.6667	146	149.667	0.0266667	0.0133333	183.667	6.06667	2.73333	0.8	67.3333	42	78	1.33333	17.6667	0.2	142	4.43333	106.333	10.8	7.26667	311.233	13.812	4.43667	2.462	0.79	1.216	0.39	1.246	0.4
adapin.1.29 day	731	14.5667	41.1333	56.3333	19.9667	35.4333	2.4	117.3	68.4333	14	1.66667	0	2	81.6667	12.7	15.3333	269.333	1422.67	72	133.667	142.333	0.03	0.02	177	6.16667	2.8	0.833333	63.6667	39	55	1	16.3333	0.2	144.333	4.03333	107.333	10.4333	5.73333	388.633	15.0367	3.86667	2.669	0.686667	1.30867	0.34	1.36033	0.35
adapin.1.4 day	631.667	13.5667	39.6	62.7	21.4667	34.2333	7.26667	101.5	57.1333	21.3333	1	0	2.66667	74.6667	13.0667	16.3333	267.333	1564	82.6667	101.667	153	0.0466667	0.0266667	191.333	5.83333	2.73333	0.9	73.3333	44	71	1.33333	14.6667	0.2	141.333	4.13333	106	10.9667	7.7	216.467	10.2903	4.75	1.908	0.883333	0.95	0.44	0.958	0.443333
adapin.1.8 day	634.667	13.6333	39.2	61.7	21.4667	34.8	6.03333	118.933	91.8667	17	1	0	3	78.3333	13	16.0667	292	1862.33	85	126	165.667	0.04	0.0233333	190.667	5.8	2.63333	0.8	94	51	201	1	20	0.2	142	4.43333	107	10.7667	7.46667	253.9	11.654	4.59	2.20667	0.866667	1.11067	0.44	1.096	0.433333
adapin.2.15 day	664.333	13.9667	40.3333	60.7333	21.0333	34.6333	4.7	95.7333	76.3	17	1	0	2.66667	78.6667	12.8	16.7333	290.333	1390	72.3333	182	155.667	0.0266667	0.0166667	195.333	5.96667	2.73333	0.8	68.6667	42.3333	70.3333	1	19.3333	0.2	142	3.93333	107	10.7333	6.56667	306.5	13.175	4.3	2.40633	0.783333	1.17133	0.38	1.235	0.403333
adapin.2.29 day	774.333	15.0667	42.5333	54.9667	19.4333	35.3667	2.46667	103.733	88.9667	16.6667	1.66667	0	2.33333	79.3333	13.1667	18.4667	282.333	1273	70.6667	152	143.333	0.03	0.02	177.667	6.26667	2.8	0.8	69.3333	47.6667	62.3333	1	17	0.2	143.333	3.93333	106.667	10.3667	5.8	400.067	16.1553	4.03	2.73867	0.683333	1.357	0.336667	1.38167	0.346667
adapin.2.4 day	595	12.8333	37.4	62.9	21.6333	34.4	6.96667	110.267	72	28	0.666667	0	3.33333	67.3333	13.1	16.8	367.667	1477.67	82	76	146	0.03	0.0133333	196.667	5.86667	2.73333	0.866667	75	50	103.667	1.33333	14.6667	0.2	142.333	4.46667	108	11.3333	7.43333	218.567	9.95167	4.54667	1.924	0.88	0.954	0.436667	0.97	0.443333
adapin.2.8 day	631	13.6333	38.7667	61.4333	21.6	35.1333	5.6	115.133	93.0333	15	1	0	2.66667	80.6667	12.8667	17.2333	296.333	1888.67	72.3333	118	142	0.0366667	0.02	198.333	5.7	2.7	0.9	72.3333	49.6667	63.6667	1	17.6667	0.2	142	4.26667	105.667	10.8333	7.26667	250.6	11.6697	4.65333	2.009	0.8	1.01333	0.406667	0.995667	0.4
adapin.3.15 day	746	15	43.3333	58.0667	20.1667	34.7	3.83333	103.667	120.067	15.6667	1	0	2.66667	80.3333	12.8	18.4333	294.667	1422.33	74	117.667	144.667	0.0233333	0.01	184	6.13333	2.8	0.833333	69	44.3333	57.3333	1.33333	18	0.2	143.333	4.13333	104	11.0667	8.46667	281.967	12.6173	4.47667	2.19433	0.78	1.06267	0.376667	1.13167	0.403333
adapin.3.29 day	825.667	16.2	45.9	55.6333	19.6	35.2333	1.93333	101.4	81.3	17	1.33333	0	2	79.3333	13.3333	20.7667	283.667	1300	75	95.6667	139.667	0.0266667	0.0166667	179	6.43333	2.93333	0.866667	65.6667	45.3333	71.3333	1	16.3333	0.2	144.333	4.06667	105	10.3667	6.33333	335.367	13.5813	4.05	2.58967	0.77	1.276	0.38	1.31367	0.39
adapin.3.4 day	637.667	13.6	38.9667	61.1333	21.3333	34.8667	5.96667	112.6	90.5333	15.3333	1.33333	0	2.66667	80	13.2667	17.6667	281.333	1786.33	85.6667	57.6667	143.667	0.04	0.0133333	191	5.63333	2.6	0.866667	71.6667	47	62.3333	1.33333	16	0.2	141.667	4.36667	105.333	10.9333	7.63333	207.067	9.19	4.45	1.831	0.886667	0.900333	0.436667	0.930667	0.45
adapin.3.8 day	644	13.7333	39.3	61.1333	21.3667	34.9333	5.1	107.4	92.6667	17.6667	1.33333	0	2.33333	78.3333	12.9667	16.2	291	1594.33	69.6667	88	132.667	0.0366667	0.0166667	190	5.86667	2.7	0.833333	72.6667	44.3333	91.6667	2	16.3333	0.2	141.333	4.4	104	11.0667	8	234.4	10.3957	4.43333	2.02367	0.863333	1.027	0.436667	0.996667	0.426667
adapin.4.24 hr	642	14	41.2333	64.2333	21.8333	34.0333	7.13333	136.2	101.7	16.3333	0.666667	0	2.66667	79.3333	14.0333	17.1667	265.333	1966.33	82.6667	102	159.333	0.0366667	0.00333333	174	5.63333	2.6	0.866667	77.6667	45.3333	100	1	17	0.2	142	3.9	105.333	10.9	7.93333	206.6	9.262	4.48667	1.79667	0.866667	0.887667	0.43	0.909	0.443333
adapin.4.3 hr	615.667	13.1	39.7	64.6667	21.3667	32.9667	8.46667	117.267	93.9667	13.6667	1	0	2.33333	82.6667	13.9333	22.1667	281.667	1679.67	77.3333	53	152.667	0.0466667	0	175.333	5.33333	2.46667	0.866667	68.6667	41	70.3333	1	8.66667	0.166667	143.667	4.2	106.667	10.8333	8.8	197.167	8.564	4.34667	1.843	0.933333	0.921333	0.466667	0.921667	0.466667
adapin.4.6 hr	595	12.9	39.2	65.8	21.6	32.8667	10.4667	122.267	83.4333	21.3333	1	0	2	75	13.9	16.2667	286.333	1613	78.3333	23.3333	140.667	0.0566667	0.00666667	170.667	5.3	2.46667	0.9	67.6667	37.3333	71	1	7.33333	0.133333	144.667	4.06667	107.667	10.6	9.83333	196.233	8.28033	4.21667	1.82933	0.93	0.907333	0.463333	0.922	0.47
adapin.4.9 hr	611	13.4	40.8	66.8333	21.9	32.8	8.53333	122.767	91.6333	17	1	0	2.33333	79.3333	14.1667	27.7	282.333	1849.67	74	27.6667	134.667	0.06	0	170.333	5.3	2.43333	0.833333	70.6667	34.3333	109.667	1	7	0.166667	144.667	3.96667	107.333	10.4	10.4	194.1	7.892	4.06667	1.801	0.93	0.913	0.47	0.888	0.456667
adapin.5.24 hr	684	14.9	44.3	64.7333	21.7667	33.7	7.3	134.267	68.7	18.6667	1	0	2	78.3333	13.8333	16.7667	278	1428.33	76.3333	32.6667	133.333	0.05	0	167.333	5.73333	2.63333	0.866667	57.6667	31	101	1	12.6667	0.2	144.333	4.33333	106.333	10.5333	9.03333	183.767	7.26533	3.95333	1.704	0.926667	0.872	0.476667	0.832	0.453333
adapin.5.3 hr	590.333	12.7333	40.1333	67.9667	21.5667	31.7	10.3333	108.2	66.2667	26.6667	0.333333	0	3	69	14.1	17.2333	268.667	1278.67	85.6667	55.3333	155	0.04	0	180	5.3	2.43333	0.866667	79.6667	48	72.6667	1.33333	11.6667	0.1	146.333	4.03333	107	10.8667	10.0667	196.9	8.94033	4.54333	1.83733	0.933333	0.933667	0.476667	0.903667	0.456667
adapin.5.6 hr	595.667	12.6	38.8667	65.2667	21.1	32.3667	9.7	125	84.5667	19.6667	1	0.333333	2.33333	76	13.9667	17.4667	291	1720.67	90.6667	13	153.667	0.05	0	177.667	5.36667	2.46667	0.866667	76.3333	38.3333	83.6667	1.66667	7.66667	0.1	146	3.73333	107.667	10.6333	11.3	196.833	8.135	4.13333	1.88067	0.956667	0.936333	0.476667	0.944333	0.48
adapin.5.9 hr	630	13.2667	40.1	63.7333	21.0333	33	8.53333	134	65.8667	19.6667	1	0	2.33333	76.6667	14.1667	17.7	273	1616.67	71.6667	10	134.333	0.06	0	181.333	5.5	2.56667	0.866667	63.6667	33	81.6667	1	8.33333	0.166667	145.667	3.93333	107.333	10.4	10.4667	190.167	7.38233	3.88	1.647	0.866667	0.805667	0.426667	0.841333	0.44
aflatoxin B1.0.24 hr	612	12.9333	37.9333	62	21.1333	34.0333	8.76667	115.167	78.0667	13.6667	1	0	3	81	#NUM!	#NUM!	#NUM!	1946.33	76	159.033	155.333	0	0	194.667	5.79	2.91333	1.01667	72.6667	41.3333	227	0.766667	16.0333	0.156667	139.4	4.35333	104.167	10.89	7.08333	228.167	11.0267	4.83333	2.04	0.893333	1.04	0.456667	1	0.44
aflatoxin B1.1.24 hr	627.333	13.0333	37.7667	60.4333	20.8667	34.6	8.93333	129.633	94.6333	22.3333	0.666667	0	5	71	#NUM!	#NUM!	#NUM!	1794.33	85	87.9	154	0	0	170	5.62333	2.81333	1.00333	110.333	69	403.333	1.06667	15.9	0.153333	138.8	4.46667	103.867	10.8567	7.62	220.3	10.4133	4.72667	2.09	0.95	1.03333	0.473333	1.05667	0.48
aflatoxin B1.2.24 hr	668	13.8	40.3	60.3	20.6667	34.2667	7.83333	110.2	78.5	19.3333	0.333333	0	4	75	#NUM!	#NUM!	#NUM!	1718.67	86	114.333	172.333	0.0133333	0.01	169.667	5.53667	2.75333	0.993333	274	147.667	609.667	1.8	16.6333	0.153333	139.733	4.43667	105.467	10.6533	8.14667	218.533	9.94	4.55	1.86667	0.85	0.933333	0.426667	0.933333	0.426667
aflatoxin B1.3.24 hr	674.6	13.98	40.78	60.48	20.74	34.28	8.36	104.76	101.94	47	0.6	0	2.8	47.8	#NUM!	#NUM!	#NUM!	2013.2	87.4	32.86	158.2	0.138	0.094	153.2	5.556	2.786	1.004	630.8	292.6	1440.4	2.86	19.72	0.186	138.92	4.102	103.7	10.746	9.126	214.9	8.978	4.17	1.968	0.916	1.008	0.47	0.96	0.446
ajmaline.0.15 day	671.333	13.6	41.3	61.4667	20.3333	33.0333	4	130.3	129	10.6667	0.666667	0	4.33333	84.6667	11.3333	17.7	214	828	66.3333	135	144.667	0.36	0.00333333	208	5.86667	3.83333	1.93333	63	30.6667	87.6667	1.33333	21.3333	0.566667	141.667	4.7	103.667	10.9667	7.4	305.5	14.0023	4.58333	2.51233	0.823333	1.28367	0.423333	1.22867	0.4
ajmaline.0.24 hr	579.333	12.6	37.8333	65.3667	21.8333	33.3667	10.6333	108.6	120.467	18.3333	0.666667	0	8.33333	72.3333	11.5333	16.4	220	876.667	79.3333	117	149	0.343333	0.0133333	205.333	5.36667	3.53333	1.93333	64	37	84.3333	1.33333	16.3333	0.6	140	4.73333	102.333	10.9667	8.4	207.333	10.201	4.91667	1.775	0.856667	0.91	0.44	0.865	0.416667
ajmaline.0.29 day	781.667	15	44.7333	57.2	19.1667	33.5333	1.86667	124.5	90.0667	10.3333	1.33333	0	6.66667	82	11.3667	17.6667	225.667	553.667	64.3333	132	143	0.293333	0.02	193.667	6.2	4.03333	1.9	57.3333	32.3333	80.6667	2	21	0.6	142.333	4.7	105	10.3667	6.26667	381.033	16.2583	4.26667	2.9	0.76	1.453	0.38	1.447	0.38
ajmaline.0.3 hr	581.333	12.7667	39.0333	67.1333	21.9667	32.7667	13.0667	104.133	96.6	14.3333	1	0	8.33333	76.6667	11.6667	16.6	206.333	1010.33	78	62.6667	145	0.363333	0.0433333	192	5.26667	3.76667	2.53333	70	37	85	1.66667	10.3333	0.433333	138	4.3	100.667	11.3667	9.73333	196.467	9.54133	4.85667	1.91667	0.973333	0.964	0.493333	0.952667	0.486667
ajmaline.0.4 day	613	12.9333	40	65.3	21.1	32.3	7.93333	111.2	97.5667	13.6667	1	0	9.33333	76.3333	11.8	16.4667	212	974	71.6667	63.6667	133.333	0.303333	0.0133333	199	5.63333	3.93333	2.36667	63.3333	36.6667	87.6667	2	18	0.533333	139.667	4.46667	102.667	11	7.3	209.667	9.98367	4.76	1.96667	0.94	0.985	0.47	0.981667	0.466667
ajmaline.0.6 hr	619	13	39.6333	64.0667	21.0333	32.8333	11.0333	119.9	114.6	9.66667	1	0	11.3333	78.3333	11.7333	16.8	191.333	835.333	86.3333	62.6667	135.667	0.4	0.0533333	189.667	5.13333	3.5	2.16667	63.6667	38.6667	79.6667	1.66667	11.3333	0.533333	138.667	4.96667	103.333	10.7333	9.76667	192.467	8.279	4.29667	1.75967	0.913333	0.893667	0.463333	0.866	0.45
ajmaline.0.8 day	640.667	13.0333	40.2	62.8333	20.4	32.5	7	124.3	104.9	15.3333	1	0	4.66667	79.3333	11.1	16.3667	220.667	1124.33	79	134	157.667	0.323333	0	213	5.83333	3.7	1.76667	66.6667	37.6667	79	1.33333	18.3333	0.5	142	4.33333	104.333	11.1333	7.96667	247.967	12.478	5.03	2.077	0.84	1.06	0.43	1.017	0.41
ajmaline.0.9 hr	594	12.8333	39.3	66.2333	21.7	32.7333	8.53333	117	99.2667	10.3333	1	0	7	81.6667	12.3	18.3667	189	811.333	73	40.3333	125	0.35	0.08	188	5.16667	3.66667	2.43333	64	32.6667	84	1	10.6667	0.633333	138.333	4.8	104.667	10.2	10.7	193.133	7.81667	4.05	1.85933	0.963333	0.925	0.48	0.934333	0.486667
ajmaline.1.15 day	705.667	14.2	42.6667	60.5333	20.1333	33.2333	3.5	127.867	151.667	9	1	0	3.66667	86.6667	11.0333	16.7333	230.667	1017.33	77.6667	110	156	0.32	0.01	200	5.83333	3.9	2.03333	59	31.3333	81.6667	2	19.3333	0.5	141	4.5	104.333	10.6667	6.8	294.9	13.6147	4.61667	2.302	0.78	1.165	0.393333	1.137	0.386667
ajmaline.1.24 hr	607	12.9667	39.2333	64.6667	21.3667	33.0667	10.6	112.133	90.7333	15	1	0	8.33333	75	11.3333	16.0667	232.667	902.667	86.3333	120.333	155.667	0.356667	0.00666667	203.667	5.66667	3.8	2.06667	64	37	135.667	1.66667	14.6667	0.6	140	4.6	101	11.1	8.8	210.9	10.632	5.04	2.02367	0.96	1.01133	0.48	1.01233	0.48
ajmaline.1.29 day	753.333	15.2667	45.1667	59.9667	20.2333	33.7667	2.16667	102.067	105.4	12	1	0	4	83.3333	11.2667	17.2	221.333	694.333	72.6667	204.333	159	0.283333	0.0133333	194	6.1	3.9	1.83333	60	28.6667	80.6667	1	19	0.633333	142	4.63333	105	10.4	6.1	382.333	16.427	4.29667	2.721	0.713333	1.352	0.356667	1.369	0.36
ajmaline.1.3 hr	582	12.6	38.6667	66.4333	21.7	32.6333	12.6667	123.833	117.667	11.6667	1	0	9.66667	78.3333	11.6333	16.3333	198	828.667	78.3333	54	140.667	0.383333	0.06	196.333	5.26667	3.73333	2.43333	71.6667	32.6667	87.3333	1.66667	11.6667	0.466667	138	4.6	103	11.2333	8.4	196.133	9.082	4.63	1.82067	0.926667	0.928667	0.473333	0.892	0.456667
ajmaline.1.4 day	608.667	13.0333	39.5667	65.0333	21.4333	32.9333	8.13333	118.7	93.4667	15.6667	1.33333	0	9.66667	73.3333	11.6	16.1	214	917.333	81.6667	110.667	148.333	0.31	0.01	206	5.7	3.76667	2	67	34.6667	137.667	1	17.3333	0.533333	139.667	4.2	102.667	11.1	7.2	214.3	10.465	4.88333	1.82933	0.85	0.927	0.433333	0.902333	0.423333
ajmaline.1.6 hr	590.667	12.9667	39.1333	66.3	21.9667	33.0667	11.1	118.1	98.3333	17.3333	1	0	3	79	11.8667	16.8667	201.333	870.333	83	54	138	0.383333	0.0533333	191.333	5.3	3.5	1.96667	69.3333	43	85.6667	2	8.66667	0.566667	138.667	4.8	103	10.7667	9.63333	190.233	8.37067	4.39667	1.82933	0.96	0.932333	0.486667	0.897	0.47
ajmaline.1.8 day	598.667	13	39.1667	65.4	21.7333	33.2	7.26667	121.867	104.7	15	1	0	11.6667	72.6667	11.3667	16.9	237.333	888.667	88.6667	130.667	167.667	0.333333	0.00333333	193.667	5.93333	3.86667	1.9	65.6667	35.6667	141	2	20.3333	0.466667	141.667	4.63333	104	11.5	7.56667	248.4	12.3543	4.97333	2.04367	0.823333	1.006	0.403333	1.03767	0.416667
ajmaline.1.9 hr	588.333	12.5667	38.1333	64.8333	21.4	32.9667	10.5	123.967	106.667	21	1	0	8.66667	70	12.0667	16.8	202.667	791.667	88.6667	58	139.667	0.363333	0.09	194.333	5.26667	3.66667	2.3	67	33	125	1	12.6667	0.6	139	5.16667	105.333	10.4667	10.2	190.633	8.164	4.28	1.81	0.95	0.906	0.473333	0.904	0.473333
ajmaline.2.15 day	694.333	13.9333	42.0667	60.5	20.0333	33.1	4.3	138.533	129.333	13.6667	1	0	7.33333	78.3333	11.1667	17.2333	228.333	809.667	79.3333	128	161	0.36	0.0166667	207.667	5.73333	3.76667	1.93333	65.6667	31.6667	129.333	1.33333	19.6667	0.6	141	4.6	104.667	10.9667	7.43333	299.767	13.668	4.56	2.31233	0.773333	1.16533	0.39	1.147	0.383333
ajmaline.2.24 hr	578.333	12.7333	38.4667	66.5667	22.0667	33.1333	11.3667	107.5	113.133	9.33333	1	0	3.33333	86.6667	11.5	16.1333	204.667	941.667	82.3333	86.6667	142.667	0.356667	0.0233333	206	5.5	3.73333	2.16667	65.6667	34.3333	115.667	0.666667	18.3333	0.533333	140.333	4.23333	102.333	10.9333	8.16667	204.467	10.457	5.11	1.97033	0.963333	0.986667	0.483333	0.983667	0.483333
ajmaline.2.29 day	783.333	15.0667	45.2	57.7667	19.2333	33.3	2.3	128.933	128.333	12.3333	1	0	4.33333	82.3333	11.3667	16.8333	223.667	603	63.3333	108	136	0.323333	0.0333333	188	6	3.86667	1.9	59.3333	33.6667	68.6667	1	17.3333	0.6	141	4.5	103.667	10.2667	7.2	364.5	14.7583	4.05333	2.71467	0.743333	1.40233	0.386667	1.31233	0.356667
ajmaline.2.3 hr	598.667	13.1333	39.8667	66.7667	21.9667	32.9	12.2	113.5	115.733	14.6667	0.666667	0	8	77	11.8667	16.5667	202.667	808.333	78	58.6667	143.667	0.366667	0.0666667	197	5.13333	3.63333	2.4	61.6667	33	77.6667	1.33333	12	0.4	138	4.6	102.333	11.1	9.36667	195.5	9.523	4.87	1.807	0.923333	0.912	0.466667	0.895	0.453333
ajmaline.2.4 day	622	13.2333	40.5	65.1667	21.3	32.7	7.7	119.767	104.467	15	1	0	7.33333	76.3333	11.6667	16.4667	204	887.333	77	88.3333	148.667	0.32	0.0466667	194.667	5.4	3.46667	1.76667	64.6667	40.6667	116.333	1	15.3333	0.5	139.333	4.43333	102.333	10.7333	8.33333	206.533	9.416	4.56	1.839	0.893333	0.924333	0.446667	0.914667	0.443333
ajmaline.2.6 hr	586.333	12.7667	38.6	65.8333	21.7667	33.0667	11.1	110.733	79.5	7.33333	0.333333	0	7	84.6667	12.0333	17.0667	188.667	767	83.6667	66	136.333	0.356667	0.0366667	189.333	5.2	3.6	2.26667	66.6667	31.6667	106.667	1	7.66667	0.533333	138.667	4.53333	103	11	9.73333	188	8.47067	4.51	1.787	0.95	0.891333	0.473333	0.895667	0.476667
ajmaline.2.8 day	633.667	13.3333	40.5333	64.0333	21	32.9	7.53333	129.4	131.333	12.3333	0.666667	0	7	80.3333	11.3333	16.9333	238.333	765.667	77	88.6667	146.667	0.32	0.02	235	5.86667	3.9	2.03333	63.3333	36	131.333	1.66667	17.6667	0.533333	143.333	4.76667	103	11.8667	9.1	249.167	12.508	5.01333	2.11533	0.846667	1.07167	0.43	1.04367	0.42
ajmaline.2.9 hr	602.667	13.1	39.7	66	21.7	32.9	9.66667	115.6	83.4	19	1.33333	0	8	71.6667	11.9333	16.7667	206.667	808.333	79.3333	46	136.667	0.34	0.08	185.667	5.26667	3.83333	2.73333	66	32.6667	119	0	10	0.533333	138.333	4.73333	104.333	10.3	10.5667	190.7	8.12867	4.26333	1.911	1	0.99	0.516667	0.921	0.48
ajmaline.3.15 day	686.667	13.8667	42.1667	61.4333	20.2	32.9333	5.36667	135.333	113.767	11	1	0	4.66667	83.6667	11.2667	16.2667	246.333	873.667	71.3333	81.6667	135.667	0.476667	0.0266667	194.667	5.53333	3.66667	2	63	36.3333	113	1.66667	16.3333	0.533333	140.333	4.63333	103	11.4	8.06667	290.367	13.1197	4.51	2.449	0.84	1.252	0.433333	1.197	0.41
ajmaline.3.24 hr	600	13.0333	39.5667	65.9333	21.7	32.9333	10.2667	105.7	85.5667	13.6667	1	0	5.33333	80	11.7	16.1333	202	867	86.6667	72.6667	149	0.403333	0.03	190.333	5.36667	3.76667	2.36667	68.6667	34.6667	119.333	1	18.3333	0.6	139.333	4.66667	101	11.1	9.13333	206.933	9.97367	4.82333	1.98133	0.956667	1.005	0.486667	0.976333	0.473333
ajmaline.3.29 day	771.333	15.4	45.7	59.2333	19.9667	33.7	2.46667	140.7	126.867	16	1.33333	0	4.66667	78.3333	11.3	17.4667	249	640.667	99.3333	83	179.333	0.36	0.03	185	6.16667	3.93333	1.8	63	37.3333	100.333	1.33333	17.6667	0.633333	141.333	4.86667	103.333	11.1667	7.26667	353.033	16.012	4.54	2.885	0.82	1.44667	0.41	1.43833	0.41
ajmaline.3.3 hr	597.333	12.7667	39	65.3333	21.4	32.7667	11.7333	108.167	99.4667	14	0.666667	0	7	78.6667	11.7667	16.6	203.333	942.333	73.3333	73.3333	138.667	0.43	0.00666667	190	5.36667	3.73333	2.3	65	36.3333	110.333	1	14	0.4	137.667	4.5	103.333	10.6667	8.56667	195.133	9.40667	4.82	1.905	0.976667	0.959333	0.49	0.945667	0.483333
ajmaline.3.4 day	627.333	12.9	40.2333	64.0333	20.5333	32.0667	8.03333	122.4	131.667	10.6667	1	0	8.33333	80.3333	11.5	16.3	213	1090	86.3333	62.3333	147	0.323333	0.0433333	198.667	5.33333	3.56667	2.03333	67.3333	49.3333	93.6667	0.666667	16	0.5	139.333	4.36667	101	11.3667	8.16667	209.9	10.0757	4.8	1.802	0.856667	0.913667	0.433333	0.888333	0.423333
ajmaline.3.6 hr	609.667	13.3667	41.1	67.5	22	32.5667	11.7667	109.1	76.4667	21	1.33333	0	11	66.3333	12	17.1333	210.667	865.333	77	40	141.333	0.416667	0.06	193.667	5.46667	3.6	1.93333	66.3333	34.6667	111	1.66667	10.6667	0.5	137.667	4.5	102.667	10.8	9.13333	195.8	9.18833	4.69	1.881	0.96	0.951333	0.486667	0.929667	0.476667
ajmaline.3.8 day	628	13.2333	40	63.7	21.0667	33.1	7.46667	143.467	129.667	14.6667	0.666667	0	4.66667	79.6667	11.3333	16.6667	220.667	1007.67	80.6667	54.3333	139.667	0.396667	0.0233333	187	5.36667	3.5	1.9	60.6667	38.6667	79	1.33333	18.3333	0.433333	140.667	4.7	103.333	11.4333	7.7	244.267	11.686	4.78333	2.2	0.903333	1.09333	0.45	1.10667	0.453333
ajmaline.3.9 hr	618	13.1333	39.9333	64.7	21.3	32.9	12.2333	117.367	64.9	16	1.66667	0	11.3333	71.6667	11.9667	16.4	207.333	788.333	83	53	139.333	0.333333	0.0833333	175	5.33333	3.63333	2.16667	64.3333	29.3333	92.3333	1	12.6667	0.566667	138	5.16667	103.333	10.4667	10.1	189.933	8.58867	4.52	1.826	0.963333	0.915333	0.48	0.910667	0.48
allopurinol.0.15 day	729	14.4667	43.7	60.0333	19.8	33.1	3.6	95.3333	112.867	11.6667	1	0	5	82.3333	11.7333	16.7667	226	737.667	77.3333	123	162.667	0.29	0.01	202.333	6.03333	3.66667	1.56667	63	31.6667	76.3333	1.33333	17	0.6	140.667	4.33333	107.667	11.2333	8	323.033	14.762	4.57	2.488	0.77	1.25633	0.39	1.23167	0.38
allopurinol.0.24 hr	617	13.5333	39.9333	64.7667	21.9	33.8667	8.23333	114	103.733	15.3333	0.666667	0.333333	13	70.6667	12.0333	16.5667	218	899.333	84	89.3333	153	0.326667	0.0233333	193	5.66667	3.8	2.06667	62.3333	29.3333	96.3333	1.33333	18.3333	0.5	137.333	5.33333	105.667	10.6333	8.06667	224.267	10.6393	4.74333	1.92033	0.853333	0.963	0.43	0.957333	0.43
allopurinol.0.29 day	750.333	14.3333	42.7667	57.0333	19.1333	33.5333	3.9	116.7	176.333	12.6667	1	0	6	80	12.3333	16.6	244.667	509.667	67.6667	129.333	142.333	0.29	0.03	184.667	6.2	3.83333	1.6	67.6667	32.3333	91.6667	2	19.3333	0.366667	139	4.73333	106	10.5333	6.7	395.667	15.765	3.98	2.797	0.703333	1.417	0.356667	1.38	0.346667
allopurinol.0.3 hr	629.833	13.9667	41.5833	66.0667	22.1667	33.5833	8.41667	111.367	100.217	18.6667	0.833333	0	8.66667	71.8333	12.3167	16.8833	208.333	861.333	74.6667	67.1667	141.167	0.365	0.0666667	188.833	5.56667	3.66667	1.93333	61.1667	32.6667	96	1.16667	12.8333	0.533333	138.667	4.83333	105.333	10.9167	10.5167	212.15	10.3235	4.86333	1.882	0.883333	0.949167	0.446667	0.932833	0.438333
allopurinol.0.4 day	616.667	13.8	41.1333	66.8	22.4	33.4667	7.93333	99.3667	147.333	12.3333	1	0	13.3333	73	11.7667	16	247.667	871.333	92.3333	155.333	184.667	0.22	0	205.667	6.06667	3.93333	1.86667	60.6667	36	90.6667	1.33333	19	0.5	138.333	4.96667	105	11.4	8.03333	244.567	12.3407	5.04667	2.016	0.823333	0.999	0.41	1.017	0.413333
allopurinol.0.6 hr	639.333	14.2667	42.7333	66.8333	22.3667	33.4	7.83333	112.8	77	14.3333	1	0	5	79.6667	12.3333	16.1333	211.333	855.333	67.6667	65	132	0.36	0.04	180.333	5.7	3.8	2.03333	65.6667	33.3333	110.333	0.666667	11.6667	0.466667	139	4.8	107	10.9667	10.7	209.267	9.45167	4.51	1.841	0.876667	0.915	0.436667	0.926	0.44
allopurinol.0.8 day	723.333	15	45.1667	62.4667	20.7333	33.2	4.56667	117	102.767	18.6667	1.33333	0	5.66667	75	11.9333	17.0333	248	842.333	66.3333	59.6667	135.667	0.303333	0.0266667	205.333	6.23333	4	1.8	56	25.6667	94.3333	1	24	0.566667	136.667	4.73333	103	10.7667	7.53333	254.1	10.8133	4.26	2.11967	0.83	1.05867	0.416667	1.061	0.416667
allopurinol.0.9 hr	629.333	13.8667	41.1	65.2333	22.0667	33.7667	7.3	108.033	84.7	17	1	0	4.66667	77.3333	12.3667	16.4333	216.333	771.667	67	47	130.667	0.336667	0.0133333	202	5.6	3.8	2.13333	65.6667	30	124.667	1	12.6667	0.433333	139.667	4.6	107	10.9	11.5	203.267	8.94233	4.4	1.81233	0.893333	0.909333	0.443333	0.903	0.443333
allopurinol.1.15 day	691	14.4	43.2667	62.6667	20.8333	33.2333	4.26667	111.1	115.467	13	1	0	4.66667	81.3333	11.7667	16.7667	244.333	790	71	127.667	156.667	0.233333	0	185.333	6.06667	3.86667	1.76667	56.3333	26.3333	69	2.33333	19.3333	0.6	138.667	4.26667	106	10.9	7.86667	324	15.1223	4.65667	2.597	0.8	1.30267	0.4	1.29433	0.4
allopurinol.1.24 hr	618	13.3667	40.4	65.3667	21.5667	33.0333	7.96667	118.5	88.7	14	1.33333	0	7.66667	77.3333	12.0667	16.1667	212	874.667	83	84.3333	158.333	0.3	0.01	190.667	5.66667	3.6	1.73333	63.3333	33.3333	82	2.33333	18.6667	0.5	138.333	5.1	105.667	10.7	7.6	225.667	10.952	4.85	1.985	0.88	1.00667	0.443333	0.978333	0.433333
allopurinol.1.29 day	809.667	15.6	46.1	56.9	19.2667	33.8667	2.06667	103.767	157.667	12.3333	1	0	2.33333	84.6667	12.2	16.8667	226.333	526.333	68.3333	136	145	0.266667	0.0166667	182.333	6.53333	4.1	1.7	56.6667	27.6667	67	3	20	0.533333	139.667	4.3	107	10.8	6.7	358.333	14.9413	4.17	2.72133	0.76	1.37633	0.386667	1.345	0.376667
allopurinol.1.3 hr	639.667	13.9667	41.35	64.8	21.9	33.7833	8.13333	99.45	98.15	11	0.833333	0	6.66667	81.3333	12.4167	16.3	213.333	864.167	75.6667	65.1667	137.333	0.401667	0.0716667	187	5.55	3.66667	1.98333	66.5	36	131.833	1.83333	13	0.466667	139.333	4.85	106.5	11.3333	10.4333	213.767	10.3465	4.835	1.97367	0.925	0.9925	0.465	0.981167	0.458333
allopurinol.1.4 day	631	13.9333	41.9	66.4333	22.1	33.3333	7.4	89.8	91.1333	10.3333	0.666667	0	7	81.6667	12.1333	16.4	237.333	1079	83	137.667	169.667	0.32	0.00333333	191.333	6.16667	3.93333	1.76667	66	35.3333	93	1.33333	18.6667	0.466667	139.667	5.06667	103.333	11.2333	8.1	243.4	11.964	4.91667	2.12967	0.876667	1.079	0.443333	1.05067	0.433333
allopurinol.1.6 hr	618	13.6	40.6	65.7333	21.9667	33.4667	8.1	105.567	114.667	12.6667	0.333333	0	5	82.3333	12.5667	16.8333	204	699	65.6667	42	119.333	0.35	0.04	182.333	5.53333	3.76667	2.13333	60	30.6667	79.6667	1.33333	11	0.466667	138	4.83333	105.333	11.1333	10.5	207.433	9.27767	4.46667	1.93867	0.933333	0.985	0.476667	0.953667	0.456667
allopurinol.1.8 day	679.667	14.4	43.1	63.4333	21.2	33.4	4.76667	111.633	124.3	11.3333	0.666667	0	3.33333	84.6667	12	16.3333	248	768	80.3333	96.6667	155.667	0.293333	0.02	196	6.13333	4.03333	1.93333	58.3333	23.6667	116	2	21.3333	0.566667	139	4.43333	104.667	11.4	8.86667	257.367	11.802	4.58667	2.26333	0.88	1.119	0.436667	1.14433	0.443333
allopurinol.1.9 hr	627.333	13.5	40.6	64.7667	21.5	33.2667	8.03333	111.867	95.8	22.6667	1.33333	0	9	67.3333	12.3667	16.1333	223.333	926	70.3333	72.3333	136.667	0.32	0.02	199	5.73333	3.76667	1.96667	57	28.3333	78.3333	1	12.6667	0.433333	138	4.93333	106.667	10.7	9.9	204.367	9.50533	4.65	1.88067	0.92	0.945667	0.463333	0.935	0.456667
allopurinol.2.15 day	724	15.1333	45.2667	62.5667	20.9333	33.4667	4.23333	119.8	127.267	11	0.666667	0	4.66667	84.3333	11.8667	16.7	224	645.667	67.6667	106	149.333	0.343333	0.00333333	206.667	6.1	3.76667	1.63333	60.6667	30.6667	69.3333	1.66667	19	0.566667	140	4.33333	107	10.9333	8.03333	308.133	13.7313	4.45333	2.36567	0.763333	1.18633	0.386667	1.17933	0.383333
allopurinol.2.24 hr	635	13.4333	40.1667	63.3	21.2	33.4333	7.3	98.9333	97.2667	17	1.33333	0	4.33333	77.6667	12	16.3	222	1128.33	82.3333	135	165.333	0.28	0.00666667	184.667	5.83333	3.76667	1.83333	62.3333	33	96.3333	1.33333	19.3333	0.5	138.667	4.96667	106	10.9333	7.83333	221	10.546	4.77667	1.85833	0.84	0.923333	0.416667	0.935	0.423333
allopurinol.2.29 day	762	15.2333	45.3333	59.5333	19.9667	33.5667	2.7	99.6333	132.333	14	1	0	5.33333	80	12.2333	17.1	226	524	66	149.667	147	0.3	0.0233333	188.667	6.36667	3.93333	1.63333	61.6667	29.3333	54.3333	2.33333	22.3333	0.6	139.667	4.7	108.667	10.8	6.63333	377.6	14.7567	3.90667	3.21633	0.85	1.59267	0.423333	1.62367	0.426667
allopurinol.2.3 hr	643.833	14.0167	41.7	64.7833	21.8167	33.65	7.78333	111.033	101.383	11.8333	0.833333	0	10.5	77	12.2167	16.4833	207.167	916.833	78.1667	35.1667	134.167	0.36	0.111667	195.333	5.58333	3.83333	2.18333	63.5	31.6667	90.5	1	17	0.633333	140.167	4.61667	106.5	11.2	9.96667	210.033	9.9025	4.71833	2.08067	0.993333	1.076	0.513333	1.00467	0.478333
allopurinol.2.4 day	605.667	13.4667	39.9333	65.9667	22.2667	33.7333	6.6	113.6	131.867	13	1	0	9.66667	75.6667	12.3	16.3333	261.667	894.667	84.6667	101.333	157.667	0.346667	0.00666667	192.667	6.03333	3.83333	1.76667	66.3333	35.3333	130	2.33333	20.3333	0.533333	138.667	4.6	104.667	11.2	7.23333	241	11.6797	4.84667	2.41633	1.00333	1.22467	0.51	1.19167	0.493333
allopurinol.2.6 hr	633.333	13.7333	40.8333	64.5	21.6667	33.6333	8.76667	94.6333	127.033	22.6667	0.666667	0	7.66667	69.3333	12.3667	16.5	222.667	856.667	72.3333	65	135.333	0.363333	0.01	189.333	5.6	3.73333	2	61	27.6667	84	0.666667	16	0.5	140	4.86667	105.667	11.8	10.3333	208.4	9.63767	4.62333	2.28633	1.09667	1.21833	0.586667	1.068	0.51
allopurinol.2.8 day	662	14.0333	41.8333	63.2	21.2333	33.6	5.2	115.7	124.667	10	0.333333	0	3.33333	86.3333	11.8	16.5333	255.333	979.333	70.6667	127	154.333	0.27	0.0566667	204.333	6	3.83333	1.8	65	33	82.6667	1.33333	20.3333	0.533333	141.333	4.2	107	11.4667	7.73333	270.333	13.1743	4.87333	2.46533	0.91	1.27833	0.473333	1.187	0.44
allopurinol.2.9 hr	635	13.9667	41.6	65.5667	21.9667	33.5333	8.83333	106.433	95.9333	28	1	0	5	66.3333	12.4	16.7667	234	905.667	84.6667	37.6667	152.667	0.423333	0.0533333	175	5.56667	3.6	1.83333	60.3333	29.3333	75.3333	1.33333	12.3333	0.4	139.333	4.53333	105.333	10.4333	11	201.4	8.41967	4.18333	2.06267	1.02667	1.05233	0.523333	1.01033	0.503333
allopurinol.3.15 day	712	13.8667	41	57.6333	19.4333	33.7333	2.23333	136.933	216.667	40.6667	1	0	4.33333	54.3333	13.0667	16.2	432.333	643.333	87.6667	83	155.333	0.253333	0	176	6.23333	3.3	1.13333	61	24.6667	163.333	6	57.6667	0.966667	140	4.46667	105	11.1333	4.93333	262.667	10.735	4.10667	6.09033	2.36667	3.07167	1.19333	3.01867	1.17333
allopurinol.3.24 hr	633	13.7333	41.0667	64.8333	21.7	33.4333	7.7	111.133	116.733	18	1	0	11.3333	69.3333	12.2	16.4333	334.333	814	91.6667	54	157.333	0.286667	0.00666667	197.333	6.03333	3.7	1.63333	61.6667	27.6667	146.667	2	22.6667	0.533333	140	4.66667	104.667	11.2	9.23333	218.5	9.972	4.55333	2.57333	1.18333	1.341	0.616667	1.23233	0.566667
allopurinol.3.29 day	717	13.8333	41.3333	57.6333	19.2667	33.4333	3.6	118.733	361.667	24.3333	0.666667	0	3.66667	71	13.1	15.1667	333.333	501.667	105.333	73.3333	169	0.25	0.02	165.333	6.36667	3.7	1.4	67	27	134	4	72	1.26667	142	4.86667	105	11.4667	5.1	306.6	11.5437	3.76333	6.29333	2.05667	2.94	0.956667	3.35333	1.09333
allopurinol.3.3 hr	631.333	13.6333	40.6333	64.5	21.6667	33.5333	7.63333	111.933	87.1333	15.6667	0.666667	0	12.3333	71.3333	12.5667	17.1	221.667	817.333	72.6667	30	124.667	0.433333	0.0466667	191.333	5.53333	3.8	2.3	65.3333	33.6667	171.333	2	13	0.5	141	4.56667	106.667	10.9	10.3333	209.7	9.88533	4.71333	2.23633	1.06667	1.12567	0.536667	1.11067	0.53
allopurinol.3.4 day	654	14.0667	42.1667	64.5333	21.5	33.3333	5.33333	117	112	12.3333	0.666667	0	7.66667	79.3333	12.3333	16.0667	369.667	768	95.3333	43	151.667	0.296667	0	196.333	6.3	3.86667	1.6	64.3333	28.3333	220.667	4.66667	33	0.766667	139.667	4.86667	103	11.4	8.36667	224.167	9.75667	4.35333	3.23067	1.44	1.63733	0.733333	1.59333	0.71
allopurinol.3.6 hr	654.667	14.2	42.3	64.7333	21.7667	33.6333	8.43333	103.8	126.6	31.6667	0.666667	0	8	60	12.2667	16.4	226.333	1186	72.6667	53	139	0.34	0.0233333	187.333	5.8	3.93333	2.13333	60.6667	30.3333	153.333	0.333333	16.3333	0.566667	140.667	4.86667	102	11.7333	10.2	207.8	9.69667	4.66667	2.042	0.983333	1.00933	0.486667	1.03267	0.496667
allopurinol.3.8 day	676.667	14.1667	42.6333	63.2	20.9667	33.1667	2.76667	122.5	160.967	15.3333	1	0	6.66667	77.6667	12.8667	16.1667	300.667	697	80.6667	64.3333	139.667	0.236667	0.0366667	190	6.16667	3.83333	1.63333	60.6667	24.6667	96.3333	3	38.6667	0.766667	141.333	4.6	105.333	10.9667	5.6	245.1	10.3013	4.19667	3.70367	1.52667	1.926	0.796667	1.77767	0.733333
allopurinol.3.9 hr	685	14.4	43.0333	62.8333	21	33.4667	7.93333	112.033	72.6333	32	0.666667	0	3.66667	64.3333	12.2	16.8	230	886.333	83.6667	33.6667	153.333	0.396667	0.04	197.333	5.93333	3.96667	2.03333	64.3333	23.6667	203.667	2.33333	21	0.533333	141.333	4.76667	105	11.0667	11.7333	204.467	8.80933	4.30667	2.21867	1.08333	1.138	0.56	1.08067	0.53
allyl alcohol.0.15 day	713	14.2667	41.1667	57.7333	20.0333	34.7333	4.43333	131.133	123.833	18	1	0	2.66667	78	11.9	19.5667	229.333	792.667	73	90	142.667	0.126667	0.0633333	209.667	5.9	3.43333	1.4	62	32.6667	166.667	1	13.6667	0.4	140.667	3.36667	101	10.5333	6.93333	317.567	13.738	4.32667	2.36567	0.743333	1.20767	0.38	1.158	0.363333
allyl alcohol.0.24 hr	638.333	13	38.2333	60.0333	20.4	34	6	142.067	88.6	19.3333	1	0	3.33333	76	12	18.5667	243.333	995.333	76	103.333	148	0.143333	0.0866667	183.667	5.66667	3.5	1.63333	61.6667	35.6667	183.667	0.666667	15.3333	0.4	141	4.1	102.333	10.9333	7.43333	231.5	10.9007	4.71	1.93233	0.836667	0.970667	0.42	0.961667	0.413333
allyl alcohol.0.29 day	816.667	15.9	46	56.3333	19.4333	34.5	2.4	109.067	96.1667	15.3333	1	0	2.66667	80.6667	11.6	20.3333	222.333	587	74.3333	107.333	146.667	0.14	0.07	221	6.2	3.6	1.4	59.6667	34.3333	191	1	16.6667	0.5	141	3.33333	101.667	10.7	6.33333	390.933	16.212	4.13667	2.658	0.68	1.346	0.343333	1.312	0.336667
allyl alcohol.0.3 hr	650.667	13.3667	39.1	60.1	20.5667	34.2333	6.96667	137.467	90.5333	21	1.33333	0	3.66667	73.6667	12.2333	19.1667	231	933.667	84.6667	237.333	183.333	0.42	0.356667	188.333	5.46667	3.1	1.3	74	41	193.333	1	12	0.4	139.333	3.93333	101.333	10.8	9.26667	224.3	10.1353	4.52	1.856	0.826667	0.954667	0.426667	0.901333	0.4
allyl alcohol.0.4 day	649	13.6	40.4333	62.4667	20.9667	33.5333	5.76667	125.233	135.367	18	1	0	3	78	11.7667	19.6	223	992.333	79	126.333	157	0.15	0.0933333	225.667	5.5	3.36667	1.56667	67.3333	40	258.667	1	16.6667	0.433333	141	4.03333	103	10.8667	6	236.6	11.518	4.86333	1.92067	0.81	0.957	0.403333	0.963667	0.406667
allyl alcohol.0.6 hr	627.333	13.4	38.6667	61.6	21.3667	34.7	7.43333	121.967	114.767	26	1	0	4.66667	68.3333	12.1	19.1	232	1040	74.6667	67.6667	150.333	0.156667	0.0933333	209.333	5.53333	3.43333	1.66667	64.6667	35	167.667	0.666667	10.3333	0.4	140.667	3.8	101.667	10.5333	9.03333	221.433	9.76267	4.41	1.92633	0.87	0.993333	0.45	0.933	0.423333
allyl alcohol.0.8 day	630	13.2	38.2333	60.7	20.9667	34.6	5.1	134.6	131.333	17.6667	1	0	3.33333	77.3333	11.9	20.2667	224.333	747.667	73.6667	123.667	143.333	0.15	0.0966667	215.667	5.63333	3.36667	1.46667	58.3333	32.3333	145.667	0.666667	15.6667	0.4	140	3.9	101	10.8333	6.8	273.667	13.9063	5.08	2.29033	0.836667	1.14033	0.416667	1.15	0.42
allyl alcohol.0.9 hr	642	13.1667	38.5333	60	20.5333	34.2667	7.03333	138.033	93.7333	18.6667	1	0	2.66667	77.3333	12.4333	19.4333	224	910.667	74.6667	109	154	0.153333	0.0933333	207.333	5.6	3.33333	1.5	61.3333	27	153.333	1	12	0.333333	141	3.63333	101.667	10.6	10.6	217.9	9.183	4.21667	1.87867	0.863333	0.936333	0.43	0.942333	0.433333
allyl alcohol.1.15 day	713.333	14.4667	41.9667	58.8333	20.3333	34.5	3.6	118.867	95.3333	11	1.66667	0	3	84.3333	12.0667	20.4333	230.667	749.667	75.6667	93	143.333	0.133333	0.0766667	218.333	5.96667	3.56667	1.5	62.6667	42.3333	225.333	1	16.3333	0.433333	140.667	3.76667	102	10.7333	5.83333	302.333	13.0207	4.30667	2.29967	0.763333	1.11467	0.373333	1.185	0.393333
allyl alcohol.1.24 hr	659.667	13.5	39.7333	60.2333	20.4667	34	6.1	135.4	97.2333	15	1	0	4.33333	79	11.7667	20.8	228.333	880	79	136.667	157	0.176667	0.116667	211.667	5.53333	3.3	1.46667	65.3333	33.6667	217.667	1	17	0.4	140.667	4.13333	101.667	10.9	7.16667	234.867	11.2723	4.8	1.94233	0.826667	0.966333	0.41	0.976	0.416667
allyl alcohol.1.29 day	779	15.1667	43.4667	55.7667	19.4667	34.8	2.73333	103.833	97.8333	17	1	0	2.33333	79.3333	12.0333	21.1667	216	629.333	64	83	131.667	0.13	0.0633333	228	6.23333	3.46667	1.23333	58	36	234.667	0.333333	14	0.5	139.667	3.63333	102.667	10.3667	5.93333	380.867	15.527	4.06667	2.77567	0.73	1.39767	0.366667	1.378	0.36
allyl alcohol.1.3 hr	635.667	13.7667	38.8667	61.1333	21.7	35.4667	6.13333	121.8	92.1	20.6667	1	0	3.33333	75	11.8333	18.9667	231.667	1159.67	81.3333	244	178.667	0.493333	0.443333	193	5.63333	3.53333	1.7	67.6667	37.6667	240	0.666667	11.6667	0.4	139.667	3.66667	100.333	11.2	8.56667	222.767	10.1043	4.53667	1.942	0.87	0.968333	0.436667	0.973667	0.436667
allyl alcohol.1.4 day	654.667	13.7667	39.8	60.7667	21	34.5667	5.36667	137.333	132.633	18.3333	1	0	2.66667	77.3333	11.6667	20.0333	233.667	1016.33	75	86	148.333	0.126667	0.08	223	5.63333	3.6	1.8	62	33.6667	193.667	0.666667	15.6667	0.466667	140.333	4.3	102.667	10.9667	6.73333	238.867	11.3877	4.76667	2.064	0.863333	1.03	0.433333	1.034	0.43
allyl alcohol.1.6 hr	629.667	13.1	38.3	60.8333	20.8	34.1333	6.96667	124.567	98.8667	21.6667	1	0	4	73	12.3667	19.1	208.333	1136	68.3333	77.3333	139.667	0.18	0.116667	195	5.6	3.43333	1.56667	71.3333	31	226.333	1	7	0.4	141.667	3.8	103	10.7667	8.36667	219	9.18733	4.19333	1.953	0.893333	0.984667	0.45	0.968333	0.443333
allyl alcohol.1.8 day	665.667	13.6	39.8667	59.9	20.4333	34.0667	5.26667	131.767	119.267	16	1	0	2.33333	80.6667	11.9667	19.5333	221.667	845.333	72.6667	110.333	142	0.14	0.0766667	229	5.76667	3.56667	1.6	61.3333	29.6667	200.333	0.666667	16	0.433333	141.333	4.13333	102.333	10.8667	7.06667	274.833	12.9273	4.70333	2.292	0.833333	1.13167	0.413333	1.16033	0.423333
allyl alcohol.1.9 hr	644	13.3667	38.9667	60.5	20.7333	34.3	7.13333	121.467	64.5	21	1.33333	0	3.33333	74.6667	12.5	18.7333	213.667	964.333	75.6667	57	147.333	0.136667	0.0833333	203	5.36667	3.16667	1.43333	62.3333	27.6667	163.333	1	9	0.3	141	3.76667	102	10.5	10.5667	215.167	8.79867	4.08667	1.99333	0.926667	0.997333	0.46	0.996	0.463333
allyl alcohol.2.15 day	691.333	14.3333	41.3	59.7	20.7333	34.7	4.4	124.567	102.567	19.3333	1	0	3	76.3333	11.8	18.5	222.667	802.333	73	84	143.667	0.13	0.07	225.667	5.76667	3.36667	1.4	60.3333	32.6667	251	1	15.3333	0.433333	140.333	3.53333	101.333	10.6667	6.53333	329.3	14.7973	4.49	2.54833	0.776667	1.27633	0.39	1.272	0.386667
allyl alcohol.2.24 hr	655	13.5667	39.9667	60.9667	20.7333	33.9667	5.63333	128.933	89.2	16.6667	1	0	2	80	11.9333	17.5333	224	1140	75.6667	87.6667	143.333	0.13	0.0766667	207.333	5.53333	3.13333	1.33333	66.3333	35.6667	214.667	1	14.3333	0.4	141.333	3.56667	102.667	10.7	7.76667	230.533	11.287	4.89667	1.90867	0.826667	0.966333	0.416667	0.942333	0.406667
allyl alcohol.2.29 day	752.333	15.0667	43.6667	58.0333	20.0333	34.5	3.26667	109.567	121.333	15.3333	1	0	1.66667	81	11.9667	19.9667	225.667	569.667	73.3333	103	149.333	0.143333	0.08	213.667	6.16667	3.56667	1.4	59	32	167.667	1.33333	17	0.5	140.667	3.73333	103	10.9	5.6	407.633	17.2433	4.23	2.786	0.683333	1.41067	0.346667	1.37533	0.336667
allyl alcohol.2.3 hr	659.333	14.0333	40.3333	61.2333	21.3667	34.9	5.9	137.767	89.1	18.3333	1	0	2.66667	78	12.5667	20.7	212.667	1179.67	75	193	169	0.393333	0.326667	196.333	5.6	3.26667	1.4	68.3333	38.6667	202	1	10	0.333333	139.667	3.73333	100.667	10.8	8.36667	219.933	9.696	4.40667	2.079	0.946667	1.037	0.47	1.042	0.473333
allyl alcohol.2.4 day	669.667	14	40.9333	61.1667	20.9	34.1667	5.1	131.333	124.333	17.6667	0.333333	0	3.66667	77.6667	11.8333	20.9333	231	820	68.3333	90.3333	135.333	0.126667	0.07	213.667	5.16667	3.13333	1.53333	73.6667	37	241	0.666667	15	0.4	139.667	3.96667	103	10.3	6.7	234.867	11.5407	4.91333	2.16933	0.92	1.082	0.46	1.08733	0.46
allyl alcohol.2.6 hr	582.667	13.1	37.9333	65.1	22.4667	34.5	7.73333	130.933	104.7	15	1	0	3.33333	80	12.1	19.3667	233.667	971.667	76	115.333	161.333	0.21	0.146667	198	5.46667	3.3	1.53333	70	33.3333	225.667	1	8.33333	0.4	141.333	3.86667	102.333	10.6667	9.2	220.467	9.942	4.51333	1.92733	0.873333	0.955333	0.43	0.972	0.443333
allyl alcohol.2.8 day	660.333	13.5667	39.9	60.4667	20.5333	33.9667	4.66667	138.967	126.933	12	1	0	2.66667	83.6667	11.9667	17.7667	213.667	946.333	74	72.3333	147	0.116667	0.06	207.333	5.46667	3.36667	1.6	68.6667	38.6667	215.333	0.666667	14	0.4	140.667	3.6	102	10.8	6.7	271.033	12.541	4.62667	2.242	0.826667	1.118	0.41	1.124	0.413333
allyl alcohol.2.9 hr	631	13.5333	39.2	62.2667	21.5	34.5667	6.16667	123.1	70.2667	17.6667	1	0	2	79.3333	12.3333	17.2	214.667	958.333	63	64.6667	128.333	0.146667	0.07	198	5.46667	3.33333	1.6	64	29	193	0.666667	9.33333	0.333333	140	3.7	101.333	10.4333	10.1667	215.7	8.86533	4.11	1.825	0.846667	0.922	0.426667	0.903	0.42
allyl alcohol.3.15 day	701	13.6333	40.1333	57.2667	19.4333	33.9333	6.2	211.933	217.767	29	0.666667	0	4.33333	65.3333	12.7667	19.4667	266	702.667	69.6667	48	135.333	0.136667	0.07	200	6.06667	3.36667	1.26667	89.3333	42	203.333	1.33333	13	0.366667	140.667	3.43333	101	10.8	7.06667	282.5	14.6197	5.17	2.37567	0.84	1.2	0.423333	1.17567	0.413333
allyl alcohol.3.24 hr	623.333	12.9	38.1	61.2333	20.8	33.9667	6.33333	146.9	124.767	30.3333	1	0	4.66667	63.3333	11.8	17.9	251.333	820.667	81.6667	89	145	0.11	0.0466667	193.333	4.86667	2.8	1.36667	55.6667	31	148.667	0.666667	11.3333	0.4	140.333	3.56667	102	10.2	7.6	231.967	11.4037	4.91667	2.00167	0.863333	1.00433	0.436667	0.997333	0.43
allyl alcohol.3.29 day	820.333	15.4	44.6667	54.4333	18.8	34.5667	2.7	101.467	102.6	19.3333	1.33333	0	2.33333	76	12.0333	20.3667	219.667	666.667	61.3333	103	135	0.14	0.0733333	225.667	6.06667	3.4	1.26667	68	40.6667	173	1	17.3333	0.433333	140	3.56667	102.667	10.6	5.6	376.633	17.06	4.51	2.729	0.723333	1.389	0.37	1.34	0.353333
allyl alcohol.3.3 hr	622.333	13.4	38.4667	61.8667	21.6333	34.8667	7.2	134.367	84.9	18.6667	1	0	2.66667	76.6667	12.1	19.7333	208	891.333	78.6667	240.667	176	0.566667	0.506667	205.333	5.63333	3.46667	1.6	79	42.3333	238.667	1.33333	12.3333	0.333333	142	3.76667	102.667	10.8667	9.06667	223.567	10.5013	4.7	1.973	0.88	1.00033	0.446667	0.972667	0.433333
allyl alcohol.3.4 day	631	13.3667	39.2333	62.1667	21.1667	34	4.83333	136.9	117	14	1	0	4	80.3333	11.6667	18.0333	256.667	753.333	71.6667	53	121	0.11	0.05	206.667	4.96667	2.96667	1.46667	73	41.6667	206.333	1	13.6667	0.4	141	3.53333	102.667	10.4	8.06667	228.633	11.01	4.81	2.03267	0.886667	1.04533	0.453333	0.987333	0.43
allyl alcohol.3.6 hr	652	13.4	39	59.9667	20.5667	34.3333	7.03333	130.367	115.533	27	1	0	4.66667	66.6667	12.5	19.2	214.667	1037.67	86	73.3333	164.667	0.203333	0.136667	199	5.2	3.1	1.5	224.333	138.667	750.667	2	9.66667	0.333333	139.667	3.8	102.333	10.3	9.1	219.833	9.18867	4.18	1.873	0.85	0.943	0.426667	0.93	0.423333
allyl alcohol.3.8 day	660.333	13.6667	39.6333	60.0333	20.6667	34.5333	2.96667	161.733	174.533	18	0.666667	0	5.33333	75	12.9	20.9333	346	788.667	71.3333	57.6667	131	0.126667	0.07	186.333	5.6	3.03333	1.23333	487	165	332	2.33333	11.3333	0.4	140.667	3.76667	102.667	10.6333	7.3	234.967	11.769	5.00333	2.07433	0.88	1.03567	0.436667	1.03867	0.443333
allyl alcohol.3.9 hr	620.667	13.0333	38.3667	61.8333	21.0333	34.0333	7.46667	123.133	114.9	26.3333	1	0	3.33333	68.6667	12.4667	18.7667	222	945	75	83	145.667	0.163333	0.1	207	5.23333	3.13333	1.5	65.6667	33.3333	184	0.666667	12	0.366667	138.667	4.23333	101	10.5	10.3667	216.667	9.517	4.39333	1.95267	0.903333	0.987333	0.456667	0.965333	0.446667
amiodarone.0.15 day	682.333	14.3	41.0333	60.1333	20.9333	34.8	4.7	127.933	89.6333	13	0.666667	0	2.66667	82.6667	12.5333	20.2	236.333	758	83	106.667	162.667	0.146667	0.0733333	236	5.9	3.5	1.46667	77.3333	44.3333	200.333	1	16.6667	0.5	140	3.5	100.667	10.6333	7.8	315.1	14.6197	4.64333	2.5	0.793333	1.24967	0.396667	1.25033	0.396667
amiodarone.0.24 hr	630.667	13.1667	38.5667	61.2	20.8667	34.0667	7.33333	138.333	78.2667	18	1	0.666667	3	76.3333	11.4667	19.4667	217.333	866.667	76	107.333	148.667	0.0966667	0.0533333	183.667	5.63333	3.46667	1.6	66	33.6667	261.333	1	16	0.466667	141.667	4.43333	103	11.1667	7.3	232	11.028	4.75333	1.97967	0.853333	0.966667	0.416667	1.013	0.433333
amiodarone.0.29 day	780.333	15.3667	43.2	55.4	19.6667	35.5667	2.66667	111.8	93	16.6667	1	0	2.33333	79.3333	12.2	20.2667	227.333	639.333	68.3333	143.333	152.333	0.166667	0.0966667	222	6	3.36667	1.26667	61.3333	38.6667	150.667	0.666667	18	0.433333	139.333	3.76667	101.333	10.4	6.9	382.967	14.7693	3.86	2.775	0.723333	1.40067	0.366667	1.37433	0.36
amiodarone.0.3 hr	594	13.2	37.2	62.7	22.2	35.4333	8.13333	122.567	85.1333	12.3333	0.333333	0	2.66667	83	11.7667	19.4667	231	959.333	77	72.3333	138.667	0.11	0.06	186.667	5.36667	3.36667	1.66667	75	34	253	1	10.6667	0.4	141.333	3.86667	102.667	10.7667	8.53333	221.867	10.4243	4.69333	1.93633	0.87	0.959333	0.43	0.977	0.44
amiodarone.0.4 day	641.667	13.6333	39.9667	62.3333	21.2	34.0667	6.8	118.367	100.3	15.6667	0.666667	0	3.66667	79	12.2333	17.8	234.333	997	79.6667	124	165.333	0.143333	0.0933333	209.667	5.73333	3.53333	1.6	68.6667	34.3333	195	1	16	0.4	140	3.8	102.667	10.7333	6.76667	226.6	11.2817	4.97667	2.01633	0.89	1.03967	0.46	0.976667	0.43
amiodarone.0.6 hr	594.333	13.1333	37	62.2333	22.1	35.5333	9	134.633	126.6	16.6667	1	0.666667	2.66667	78.6667	12.0667	19.4	226	1003.33	65.3333	77.3333	124	0.106667	0.0566667	194	5.3	3.26667	1.6	67.3333	31	214	1.33333	10.3333	0.4	140.667	4.06667	103.333	10.8	9.33333	215.367	9.22233	4.28	1.90033	0.883333	0.943	0.436667	0.957333	0.443333
amiodarone.0.8 day	644.667	13.7333	39.7333	61.6333	21.3	34.5667	4.76667	118.833	106.133	17	1	0	2.33333	79	12	19.8333	217	1111	69.3333	124.667	153.333	0.163333	0.11	208	5.63333	3.4	1.53333	61.6667	33.3333	159.667	1.33333	17	0.366667	139.667	3.73333	102	10.5333	6.96667	247.033	11.5613	4.67667	2.137	0.863333	1.08567	0.44	1.05133	0.426667
amiodarone.0.9 hr	630	13.3667	38.2333	60.7333	21.2333	35	7.83333	138.9	105.633	18	0.333333	0.333333	2	77.6667	12.4667	18.8333	211.333	862.333	60.6667	38.6667	116.667	0.103333	0.06	196.333	5.36667	3.3	1.6	65.6667	27.3333	178	1	10.3333	0.4	140.667	3.9	103.333	10.5	9.6	215.433	8.28033	3.84333	1.92533	0.893333	0.969	0.45	0.956333	0.446667
amiodarone.1.15 day	699.333	14.3333	41.7333	59.7	20.5333	34.3667	4.76667	123.7	74.3	16	1	0	2.66667	79	12.8	20.9667	210.333	875	80	183	163.333	0.166667	0.116667	223.333	5.76667	3.26667	1.3	54.6667	33	142	1.33333	16.3333	0.433333	139	3.56667	101	10.3667	7.16667	322.6	14.8167	4.59667	2.481	0.77	1.247	0.39	1.234	0.383333
amiodarone.1.29 day	793	15.5333	44.3667	56	19.6	35.0333	2.56667	108.733	123.933	15	1.33333	0	3	79.3333	12.5	19.5667	229.667	761	72.6667	197.667	163.333	0.196667	0.13	210.667	6.13333	3.5	1.36667	69.3333	42.6667	191.333	1.33333	17.3333	0.5	140.333	3.73333	103.333	10.4	6.2	379.4	15.4537	4.06333	2.585	0.683333	1.292	0.34	1.293	0.34
amiodarone.1.4 day	619.667	13.6667	39.3667	63.5667	22.0333	34.7	5.8	121.1	90.1333	14.6667	1	0	3	80	12.8333	18.1	229.667	1219	70.3333	84.3333	139	0.136667	0.09	201	5.66667	3.4	1.5	71	41.3333	205.667	1.66667	17.3333	0.366667	140.667	3.63333	103.333	10.6333	7.6	226.067	11.0897	4.91	2.078	0.916667	1.051	0.463333	1.027	0.453333
amiodarone.1.8 day	623.667	13.1333	39	62.5333	21	33.6333	6.06667	123.6	94.4667	16.3333	1	0	3.33333	78	12.4333	17.3	227	975	73.6667	97.6667	147.667	0.153333	0.103333	216.333	5.56667	3.23333	1.36667	60.6667	32.3333	215.667	1.33333	15.3333	0.433333	140.333	3.9	103	10.6667	7.46667	267.633	12.936	4.83	2.151	0.803333	1.085	0.406667	1.066	0.4
amiodarone.2.15 day	694.667	14.4667	41.5667	59.8333	20.8	34.7333	4.1	114.933	125.067	17.3333	0.333333	0	2.33333	79.3333	12.7333	21.3	213.667	940	90	108.333	171	0.14	0.09	225.333	5.93333	3.43333	1.36667	62	38.6667	159	1.66667	16.3333	0.433333	140.667	3.5	102	10.6333	6.86667	303.8	13.542	4.45667	2.288	0.753333	1.13133	0.37	1.15667	0.38
amiodarone.2.29 day	771.667	14.9	42.6667	55.2333	19.3	34.8667	2.86667	108.8	125.2	17.3333	1	0	3	77.6667	12.2333	21.3333	226	761.333	89.6667	140.667	176.333	0.166667	0.106667	192.333	6.06667	3.33333	1.23333	59.3333	34.6667	164	1.33333	18.3333	0.5	141.333	3.66667	103.667	10.5	7.3	386.533	17.4127	4.48667	2.73633	0.706667	1.40067	0.36	1.33567	0.346667
amiodarone.2.4 day	646.667	13.6333	39.7	61.4	21.0333	34.3	5.33333	129.8	78	13.3333	1.33333	0	2.33333	81.6667	12.7333	18.7333	228.333	1080.67	74.6667	118.333	151.667	0.156667	0.103333	201	5.56667	3.33333	1.5	64.6667	36	183.333	1	15.6667	0.366667	140.667	3.7	104	10.6333	6.83333	227.867	10.9433	4.80667	2.05733	0.9	1.01033	0.443333	1.047	0.46
amiodarone.2.8 day	640.667	13.3667	39.2667	61.3333	20.8333	34.0333	5.73333	126.4	99.3	21.6667	1	0	3.33333	72.6667	12.2333	18.5333	221.333	956.333	92.6667	87	169.667	0.146667	0.0933333	207.333	5.63333	3.36667	1.46667	64	36.6667	193.333	0.666667	15.6667	0.333333	140.667	3.93333	103.667	10.5	8	259.133	12.7703	4.92667	2.22633	0.856667	1.10067	0.423333	1.12567	0.436667
amiodarone.3.15 day	818.667	16.1667	45.0667	55.0333	19.7667	35.9333	0.7	116.533	65.2	32.6667	0.666667	0	1.66667	65	14.5	28.2333	191.667	1407	168.333	21.6667	199.667	0.12	0.06	196.667	5.73333	3.33333	1.4	56.3333	39.6667	180.667	1.66667	16	0.433333	139	3.6	100.667	9.53333	7.2	189.2	8.89433	4.70333	1.737	0.92	0.873667	0.46	0.863333	0.46
amiodarone.3.29 day	817.667	15.6333	42.5333	51.9667	19.0667	36.7333	2.4	164.167	101.767	36	0.666667	0	2	60.3333	16.2	25.3	213.667	1395.67	130	25.3333	175.667	0.146667	0.0733333	163.333	5.83333	3.4	1.43333	85.3333	42	166	1	16.3333	0.433333	139.667	3.96667	101	9.33333	6.53333	208.2	11.376	5.45667	1.80667	0.866667	0.933	0.446667	0.873667	0.42
amiodarone.3.4 day	668.667	13.8	40.0667	60.0333	20.6667	34.4333	3.63333	121.033	80.9	7.66667	1.33333	0	3.33333	85.6667	14.5333	25.5333	213.333	1581.33	130	27.3333	171.667	0.12	0.0633333	190.667	5.56667	3.43333	1.63333	63.3333	39	181.667	0.666667	14	0.333333	140	3.56667	104	9.96667	7.3	207.333	9.13367	4.40333	1.822	0.876667	0.901	0.433333	0.921	0.443333
amiodarone.3.8 day	673	14.2667	40.8	60.6333	21.2	34.9667	1.36667	123.867	122.867	12.3333	0.666667	0	2	84.6667	16.5	31.1333	198	1331.33	137.667	26.3333	174.667	0.116667	0.0666667	183.667	5.76667	3.33333	1.4	56.6667	30	188.333	1	13.6667	0.366667	139	3.86667	102.667	9.93333	7.63333	212.367	9.33933	4.39667	1.86967	0.88	0.918	0.43	0.951667	0.45
amiodarone.4.24 hr	619.333	13.5	38.9667	62.9667	21.8333	34.6667	5.93333	140.333	89.0333	20.3333	1	0.666667	2.66667	74.3333	11.8667	21.5	214	1427.33	106.333	41.3333	158	0.0933333	0.05	184	5.63333	3.5	1.66667	69.6667	37.3333	270.333	1	14.3333	0.433333	141	4.16667	104.667	10.4	7.33333	222.433	9.03867	4.06	1.85667	0.833333	0.922667	0.413333	0.934	0.42
amiodarone.4.3 hr	615.667	13.4	38.4333	62.4667	21.7667	34.8	8.16667	120.833	91.2333	19.6667	1	0.333333	3.33333	75	11.7333	18.9667	224	1104.67	80.3333	59.6667	135.667	0.11	0.0566667	195.333	5.5	3.4	1.63333	82.3333	41.3333	255.667	1	11	0.366667	142.333	3.9	104	10.6333	8.83333	220.6	9.76333	4.42667	1.9	0.86	0.957	0.436667	0.943	0.426667
amiodarone.4.6 hr	616	13.4333	38.0667	61.8	21.8333	35.3333	8.1	127.167	98.8	13.3333	1	0.333333	3	81	12.2	21.2	218.333	836.333	79.6667	28.6667	128.333	0.11	0.07	205	5.43333	3.33333	1.6	65	38.6667	206	1.33333	8.66667	0.4	140.333	3.83333	102.333	10.6	8.96667	217.733	8.627	3.96333	1.766	0.81	0.886667	0.406667	0.879333	0.403333
amiodarone.4.9 hr	602.333	13.1667	37.2667	61.8667	21.8333	35.3333	7.63333	122.767	73.7	21	0.666667	0.333333	2.66667	74.6667	12.7333	19.8	214.667	997	74	24.3333	125.333	0.0966667	0.0566667	190.667	5.23333	3.2	1.6	64	35.6667	177.333	1.33333	9	0.366667	141.333	4.16667	104	9.96667	10.0333	217.833	8.35067	3.83667	1.97967	0.91	0.986667	0.453333	0.993	0.456667
amiodarone.5.24 hr	654.333	13.6667	39.9	61.0667	20.9333	34.2667	7.33333	120.133	100.7	18.6667	1.33333	0.666667	3.33333	75.6667	11.6667	19.7	232	1289	108.333	32	157.333	0.1	0.0533333	208	5.6	3.46667	1.63333	63.6667	30.3333	270.667	1.33333	12.3333	0.433333	140.667	4.3	104.333	10.4667	7.86667	225.6	8.94	3.96667	2.00667	0.89	1.01733	0.45	0.989333	0.436667
amiodarone.5.3 hr	614.667	13.2667	37.3333	60.7333	21.5667	35.5	7.76667	123.933	108.833	19	1	0.333333	4	74	11.8667	19.2333	226	1004.67	83.3333	57.3333	139.667	0.11	0.06	204	5.53333	3.5	1.73333	71.3333	40.6667	204.667	1	10.6667	0.4	141	3.83333	102.667	10.6333	8.8	219.333	9.207	4.19667	1.83067	0.836667	0.910667	0.413333	0.92	0.42
amiodarone.5.6 hr	625.333	13.3	38	60.8	21.2333	34.9667	7.36667	119.7	92.3667	19	0.666667	0	3	73.3333	12.3667	19.5	222.667	1067	85.3333	29.6667	138.667	0.1	0.0566667	202.333	5.53333	3.36667	1.56667	79.3333	52.3333	206.667	1	12.3333	0.4	141.667	3.9	104	10.6	8.4	218.6	8.953	4.1	1.96367	0.9	0.953667	0.436667	1.01	0.463333
amiodarone.5.9 hr	616.667	13	37.1667	60.2667	21.1333	35.0333	7.53333	130.833	55.3333	21	0.666667	0	1.66667	75.3333	12.7667	19.9	217.333	1136.67	82	22.6667	134.667	0.1	0.0633333	212.667	5.23333	3.23333	1.6	74.3333	48.3333	243	1	7.66667	0.4	141.667	4	104	9.96667	9.63333	216.833	8.17167	3.76333	1.97667	0.91	0.981	0.453333	0.995667	0.46
amiodarone.6.24 hr	596	13.1	38	63.7333	22	34.5	7.66667	133.167	79.4667	16.6667	1	0	4.33333	76.3333	11.5667	21.5667	212.333	1162.67	100	25.6667	144	0.1	0.06	200	5.6	3.36667	1.5	65	40.6667	247	1.33333	11.3333	0.433333	142.333	4	104.333	10.4333	7.8	223.5	8.764	3.92333	1.913	0.856667	0.937333	0.42	0.975667	0.44
amiodarone.6.3 hr	627.667	13.3667	37.8	60.2333	21.3	35.3667	7.23333	130.133	94.5667	25	1	0	3.33333	69	12.0333	19.5333	234	807.667	77	42	127	0.11	0.0666667	198	5.56667	3.53333	1.76667	82.3333	60.6667	214.667	1.33333	11	0.4	141.333	3.66667	104	10.6333	9.16667	219.433	9.23067	4.20333	1.9	0.866667	0.977	0.443333	0.923	0.42
amiodarone.6.6 hr	646	13.5333	38.4333	59.5333	20.9333	35.2	8.03333	122.967	97.5333	19.6667	0.666667	0.666667	2.66667	74.6667	11.9333	21.4333	224	852.667	84.6667	19.6667	136	0.113333	0.07	207.667	5.56667	3.5	1.73333	77	59.6667	280	1	10.6667	0.4	140.667	4.1	103	10.5333	9.13333	221.067	8.90467	4.03	1.97167	0.89	0.974333	0.44	0.997333	0.453333
amiodarone.6.9 hr	603.667	13.5	38.3	63.4667	22.3333	35.2333	8.03333	114.333	94.4333	18	0.666667	0.333333	2.66667	77.3333	12.6333	20.0333	233	873.667	79	52.6667	137	0.106667	0.0666667	212.667	5.43333	3.3	1.56667	65.6667	53.3333	204.667	1	9	0.4	140.333	4.13333	102	10.2	10.4	223.533	8.18867	3.66333	1.85933	0.83	0.933	0.416667	0.926333	0.413333
amitriptyline.0.15 day	660.333	13.7333	41.1	62.3333	20.8667	33.4333	4.7	134.333	104.133	17.6667	1	0	2.33333	78.3333	15.5333	17.9	292.667	1718.67	74.3333	109	158.667	0.0433333	0.0233333	195.333	6.2	2.73333	0.766667	68.6667	40.6667	72.3333	0.666667	17.3333	0.2	141.333	4.46667	105.333	10.9333	6.03333	318.3	13.7	4.30333	2.521	0.79	1.248	0.393333	1.273	0.4
amitriptyline.0.24 hr	597	12.6667	39.2667	65.9	21.3	32.3	9.23333	111.233	100.333	17	1	0.666667	3.66667	77.3333	16.1	16.3	266	1696.67	82.3333	113.667	160	0.0566667	0.0166667	185.333	5.73333	2.63333	0.833333	74.3333	49.3333	108	0.666667	15.6667	0.2	144	4.06667	106.333	11.1667	8.13333	207.567	9.60167	4.62667	1.77267	0.856667	0.888	0.43	0.884667	0.426667
amitriptyline.0.29 day	768.333	14.8333	43.7667	57	19.3667	33.9333	2.56667	110.8	102.733	13.6667	1	0	2	82.6667	16.2	17.6667	256	1077.67	62.3333	150.667	140.667	0.06	0.02	200.333	6.33333	2.83333	0.8	66	41.3333	73.3333	0	17	0.233333	142.333	3.8	104.333	10.6	6.23333	419.067	17.9103	4.28333	2.90933	0.693333	1.46533	0.353333	1.444	0.343333
amitriptyline.0.3 hr	603	12.5667	38.7667	64.3333	20.8333	32.3667	8.93333	114.233	89.7333	20.6667	0.666667	0	4	73.3333	16.3	16.5667	237.667	1537	70	52	130	0.0633333	0.0133333	179	5.26667	2.36667	0.8	81.6667	50	63.3333	1	9	0.2	143.667	3.93333	106.333	10.7	9	193.9	8.25933	4.25667	1.779	0.916667	0.878333	0.45	0.900667	0.466667
amitriptyline.0.4 day	586.667	12.7667	39	66.4	21.8	32.8	8	118.833	82.0667	21.6667	1.33333	0	3.66667	73	15.4333	14.4667	289.333	2076	81.6667	138.333	162.333	0.0566667	0.02	189	5.8	2.63333	0.833333	68.3333	50.3333	82.3333	0.666667	15.3333	0.2	144.333	4.06667	105	11.3667	8.33333	232.4	11.1553	4.80333	1.892	0.813333	0.955	0.41	0.937	0.403333
amitriptyline.0.6 hr	605.667	12.7	38.7333	63.9333	20.9667	32.8333	8.86667	124.033	63.8333	26.6667	1	0	2.66667	68.6667	15.8667	17.0667	258.333	1297.67	77	71.3333	143.667	0.0533333	0.00666667	177.667	5.46667	2.5	0.833333	73.6667	44	58	1	9.33333	0.133333	143	4.1	105.667	10.7333	9.93333	193.5	8.36567	4.32667	1.70733	0.883333	0.847	0.436667	0.860333	0.443333
amitriptyline.0.8 day	667	13.7667	41.7	62.5	20.7	33.0333	5.2	106.567	85.7	15.3333	1	0.666667	2.66667	80	15	16.3333	292.333	1447.67	83.3333	129	168	0.05	0.0133333	178.667	5.8	2.6	0.8	63	38.3333	57.3333	0.666667	16	0.2	144.333	3.96667	106.667	10.8667	7.6	259.9	12.0643	4.64333	1.99667	0.766667	1.05	0.406667	0.946667	0.363333
amitriptyline.0.9 hr	613.333	12.7333	38.5	62.7667	20.7	33	8.36667	118.633	61.5333	20	1	0	2.66667	76.3333	15.1667	15.8667	293	1579.33	74	47	135	0.06	0.01	166	5.4	2.46667	0.833333	72.3333	40.6667	63	1	9	0.166667	142.667	3.93333	106.333	10.6	10.2	191.733	7.64167	3.98333	1.753	0.916667	0.878	0.46	0.875	0.456667
amitriptyline.1.15 day	702	14.2	42.9	61.1	20.2333	33.1333	4.4	116.033	108.633	17.3333	1	0.333333	1.66667	79.3333	15.8	17.3667	287	1524.67	71	186.333	159.333	0.05	0.0166667	196.667	6.06667	2.73333	0.833333	66.6667	42	70	0.333333	15.6667	0.2	143.667	4.06667	106	11	6.6	314.4	13.8223	4.4	2.41767	0.77	1.21733	0.386667	1.20033	0.383333
amitriptyline.1.24 hr	600	12.9333	39.2667	65.4	21.5667	33	8.2	110.933	92.8667	16	1	0	3	79	16.3	15.9	267.667	1660.67	84.3333	70.3333	153.667	0.0533333	0.0166667	176.667	5.6	2.56667	0.833333	77.6667	54.3333	76.6667	1	15	0.2	143.667	4.1	107.333	10.9667	7.8	203.967	9.50233	4.66	1.74367	0.856667	0.87	0.426667	0.873667	0.426667
amitriptyline.1.29 day	801.333	15.5	45.3	56.5667	19.3333	34.1667	2.3	98.7333	107.8	14	1.33333	0.333333	2	81.3333	16.1	23.2333	293.333	1302	75.3333	109.667	150.667	0.0566667	0.0133333	184.333	6.4	2.86667	0.8	59	35	45.6667	0	18.6667	0.266667	143	3.8	104.333	10.6333	6.03333	401.067	15.9097	3.96667	2.78867	0.693333	1.38233	0.343333	1.40633	0.35
amitriptyline.1.3 hr	600.333	12.6667	38.7333	64.5333	21.1333	32.7	8.66667	110.133	87.8667	23.6667	1	0	3.33333	71.3333	16.3	16.3667	263.333	1569	78	54	139.333	0.0566667	0.01	179.667	5.46667	2.46667	0.8	78.6667	55.3333	101	1	10	0.2	143.667	4.3	106.667	11.1667	9.43333	193.2	8.39567	4.34667	1.653	0.856667	0.834333	0.433333	0.818667	0.423333
amitriptyline.1.4 day	638	12.8667	39.3333	61.7333	20.1333	32.6333	7.53333	120.133	100.833	15.3333	1	0	3	79.6667	16.0667	15.8333	266	1883	72.6667	118	148	0.06	0.0233333	194	5.7	2.63333	0.866667	74.6667	53.6667	76.6667	0.666667	14.6667	0.2	143.333	4.13333	105	10.9667	7.86667	226.5	10.5137	4.64333	1.778	0.786667	0.915	0.403333	0.863	0.383333
amitriptyline.1.6 hr	617	12.9	39.6333	64.2333	20.8667	32.5	9.63333	119.367	82.8333	19.3333	1	0	2.66667	76	16.0333	16.1333	277.667	1491.67	83	30	137	0.07	0.01	175	5.23333	2.36667	0.833333	77.3333	44	58.6667	1	8.33333	0.166667	142.667	4.13333	106.667	10.5	9.23333	192.3	7.67233	3.99	1.698	0.883333	0.853	0.44	0.845	0.44
amitriptyline.1.8 day	650.333	13.4	40.8	62.7667	20.6333	32.8333	6.3	117	96.6333	16.6667	1	0	3	78.6667	15.1	15.7	285.667	1487	71.6667	122	152.333	0.0433333	0.02	190.333	5.8	2.66667	0.866667	72.6667	46	96.6667	0.666667	18	0.2	144.333	4.16667	106.667	10.8333	7.86667	266.1	12.458	4.68333	2.10633	0.79	1.045	0.393333	1.06133	0.4
amitriptyline.1.9 hr	602	12.9667	39.8667	66.2	21.5333	32.5333	9.03333	113.667	92.2667	30	1	0	2.66667	65.6667	15.7333	17.3667	256.667	1220	83.3333	32.6667	145.333	0.0666667	0.00666667	163	5.46667	2.46667	0.833333	71.6667	41	58	1	8.66667	0.2	143	3.93333	106.667	10.7667	10.1333	188.833	7.34133	3.88667	1.66333	0.88	0.825333	0.436667	0.838	0.446667
amitriptyline.2.15 day	711	14.2333	42.5667	59.8333	20	33.4	4	115.9	130.333	13.6667	1	0.333333	2.66667	82	16.0667	16.2	310.333	1748.33	79	171.333	162	0.05	0.0233333	189	6	2.63333	0.8	71	44.6667	84	0.666667	17	0.2	143.333	4.06667	104.667	10.9667	7.16667	305.267	12.8337	4.2	2.41267	0.79	1.20033	0.393333	1.21233	0.396667
amitriptyline.2.24 hr	622.667	13.1333	40.2	64.6	21.0667	32.6333	8.66667	117.3	84.6667	17.3333	1	0.333333	2.66667	78.3333	16.5333	16.5667	283.667	1493.67	78	83	147.667	0.0566667	0.0133333	180.333	5.63333	2.53333	0.8	74.6667	49.6667	70	0	13.6667	0.2	143.667	4.16667	106	11.0667	7.43333	207.633	9.05367	4.36	1.77467	0.853333	0.905333	0.436667	0.869333	0.416667
amitriptyline.2.29 day	791	15.7	45.0333	56.9333	19.8667	34.8667	1.96667	99.5333	138.133	15.6667	1	0.666667	2	79.6667	16.7333	20.3333	297	1083.67	73.6667	105.333	142.333	0.0533333	0.0166667	184.667	6.33333	2.8	0.766667	62.3333	43	66	0.666667	17.3333	0.266667	141.333	3.96667	103.667	10.3333	6.13333	362.7	14.0607	3.88333	2.68367	0.74	1.33067	0.37	1.353	0.373333
amitriptyline.2.3 hr	628	13.1	40.6	64.7	20.8667	32.2667	9.43333	128.933	85.7333	22.6667	1	0.333333	4	70.6667	15.4667	16	285.333	1552.33	92.6667	36	161	0.06	0.01	188	5.6	2.53333	0.833333	74.6667	55	108	1	8	0.166667	144	4.26667	108	11.0667	9.63333	194.6	8.494	4.36333	1.773	0.91	0.891333	0.456667	0.881667	0.453333
amitriptyline.2.4 day	622	13.1667	39.6	63.6333	21.1667	33.2667	6.36667	129.233	102.967	16	1	0.333333	3	79.3333	16.3667	16.3667	281.667	1551	85.6667	94.6667	153.333	0.05	0.02	176.333	5.73333	2.6	0.833333	69.3333	51	69.3333	0.666667	16	0.2	144	4.43333	105.667	10.9333	8.3	220.467	10.2013	4.62667	1.804	0.816667	0.914667	0.416667	0.889333	0.403333
amitriptyline.2.6 hr	643	13.3333	41.3333	64.3	20.7667	32.2667	9.36667	115.067	79.1	24.3333	1	0.333333	3.33333	70.3333	15.8667	15.9	286.667	1583.33	86	22	140.667	0.0766667	0.00666667	175	5.53333	2.53333	0.866667	78	47	69.6667	0.666667	6.66667	0.133333	144	4.03333	106.667	10.6	9.93333	190.1	7.782	4.09667	1.80367	0.95	0.917	0.483333	0.886667	0.47
amitriptyline.2.8 day	639.333	13.2	40.0333	62.6333	20.7	33.0333	5.3	109.167	122.767	18.3333	1	0.333333	3.33333	76.3333	15.4333	14.8333	283.333	1715.67	81	150	166.333	0.0466667	0.0133333	184.667	5.83333	2.63333	0.8	66	48	64	1	15.3333	0.2	143.667	3.86667	104.333	10.9667	7.3	257.933	11.3943	4.41667	2.16867	0.843333	1.08833	0.423333	1.08033	0.42
amitriptyline.2.9 hr	647.667	13.5333	41.2333	63.6667	20.9	32.7667	7.76667	113.167	68.8667	25.3333	1	0	2.33333	70.3333	15.3667	15.9667	280.667	1229.67	87.3333	60	155.667	0.07	0.0133333	170.667	5.46667	2.53333	0.866667	76	40.6667	61.6667	1	8.33333	0.133333	142.667	4.16667	107.667	10.8667	10.1	186.933	7.56133	4.04667	1.54367	0.826667	0.764	0.41	0.779667	0.416667
amitriptyline.3.15 day	773.667	15.3	45.5333	58.9	19.8	33.6333	2.6	111.6	106.7	20.6667	1	0.333333	2	75.3333	16.9667	16.2667	288.667	1597.33	69.3333	58.6667	120.667	0.0433333	0.0133333	165	5.93333	2.63333	0.8	59	36	52.6667	0.666667	16.6667	0.2	143.333	4.33333	104.333	10.9	7.5	252.633	13.3717	5.29333	1.99267	0.786667	1.01267	0.4	0.98	0.39
amitriptyline.3.24 hr	657	13.7333	41.7667	63.5667	20.8667	32.8	8.33333	136.567	81	12.6667	1.33333	0.333333	2.33333	83	17.2	16.9667	265.333	1616	79	48.3333	133	0.0633333	0.02	180.333	5.63333	2.53333	0.8	60.3333	41.6667	61.3333	1	12.6667	0.2	141.667	4.53333	105	10.9	9.2	192.3	7.41633	3.85667	1.75833	0.913333	0.871667	0.453333	0.886667	0.463333
amitriptyline.3.29 day	824.333	15.8	46.1	55.9333	19.1333	34.2667	2.03333	97.9333	104.733	14	1	0.333333	1.66667	82	16.3667	22.2333	311.333	1692.33	56.3333	35.3333	97.6667	0.0466667	0.0166667	174	6.3	2.9	0.866667	57.6667	39.6667	50	0.666667	14.6667	0.2	143	4.03333	103.667	10.6667	7.06667	303.367	16.8333	5.52	2.41633	0.793333	1.216	0.4	1.20033	0.393333
amitriptyline.3.3 hr	630	13.3	41.0667	65.2	21.0333	32.2667	8.8	127.6	65.3333	23.3333	0.333333	0	2.66667	72.6667	15.9667	15.6667	276.667	1576.67	70	45.3333	132	0.0533333	0.00333333	184.333	5.43333	2.46667	0.833333	75.6667	55	63	0.666667	8.33333	0.2	145.667	4	108.333	10.8	9.86667	194.8	8.50333	4.36667	1.717	0.88	0.860667	0.443333	0.856333	0.443333
amitriptyline.3.4 day	704.667	14.5333	43.6	61.9	20.6667	33.4	4.1	125.767	70.9667	15.3333	1.33333	0	2	80.6667	16.1333	15.1	281.333	1854.33	92	85.3333	155	0.05	0.0166667	174.667	5.86667	2.63333	0.8	59.3333	41	91.6667	0.666667	13.3333	0.166667	144.333	4.3	106	10.7333	8.16667	201.4	9.10333	4.52	1.845	0.916667	0.919667	0.456667	0.925333	0.46
amitriptyline.3.6 hr	590	12.5667	38.7667	65.7667	21.2667	32.4	9.53333	121.667	89.2	25	0.666667	0	3	70.6667	15.7333	16.1667	269.667	1519.67	82.6667	19	141.333	0.0566667	0.00333333	183.333	5.4	2.5	0.866667	72.6667	46.6667	60.6667	0.666667	7.33333	0.1	143.667	4.4	109.333	10.7	10.4333	191.967	7.69167	4.00667	1.665	0.866667	0.817333	0.426667	0.847667	0.44
amitriptyline.3.8 day	749.667	15.6333	46.5333	62.2	20.9	33.6	3.36667	111.1	79.1333	28.6667	1.33333	0	2.66667	66.3333	15.6667	15.9667	476.333	1586.67	104	29.3333	152	0.0433333	0.00666667	166.667	6.06667	2.73333	0.8	60.6667	38.6667	61.6667	0.666667	14.6667	0.2	144	4.13333	104.667	10.6	8.06667	203	9.34167	4.60333	1.89833	0.933333	0.945333	0.466667	0.953	0.47
amitriptyline.3.9 hr	628.333	13.2333	40.6	64.6333	21.1	32.6667	8.96667	122	80.8667	33.6667	1	0	3	61.3333	15.5333	16.1667	321.333	1561.33	85	55.6667	147.667	0.0633333	0.0133333	193	5.53333	2.53333	0.833333	68.3333	46.6667	53.3333	1	7.33333	0.1	143.333	4	107	10.7	10.2333	192.3	7.81233	4.06	1.696	0.883333	0.850333	0.44	0.845667	0.44
amphotericin B.0.15 day	708.333	14.5	41.2333	58.3	20.5	35.2	4	127.067	132.8	17	1	1	2.66667	78.3333	12.2333	16.4667	283.333	1338.67	71	143	142.667	0.0466667	0.0166667	183.667	6.03333	2.6	0.766667	65.6667	40.6667	61	1	17.6667	0.2	143.333	4.2	106	10.9667	7.4	321.4	14.55	4.51333	2.56333	0.796667	1.24667	0.39	1.31667	0.41
amphotericin B.0.24 hr	616.667	12.9667	38.4667	62.4333	21.0667	33.7333	7.46667	144.367	101.2	14.3333	1	0.333333	1.33333	82	12.1333	15.8333	297.333	1804.67	73.6667	106.333	134	0.0566667	0.0233333	168.333	5.76667	2.63333	0.866667	68	39	55.6667	1.66667	14.6667	0.2	143.667	3.7	106.333	10.9333	7.43333	227	10.39	4.57333	1.89	0.83	0.93	0.41	0.96	0.423333
amphotericin B.0.29 day	800	15.0667	43.2	53.9333	18.8	34.9	2.33333	117.267	113.967	18.3333	1	0.333333	1.33333	78	12.9	18.6333	256	1184.67	66	165.333	143.667	0.0566667	0.02	174.667	6.5	2.66667	0.7	65.3333	37.6667	55.6667	1	17.3333	0.2	145.333	4.03333	106.333	11.1	5.96667	371.733	14.3833	3.87	2.53	0.683333	1.21333	0.326667	1.31667	0.356667
amphotericin B.0.3 hr	637	13.1667	38.9	61.1667	20.7	33.8333	6.63333	122.367	88.7667	18.6667	0.666667	0	2.66667	76.6667	12.9333	16.5	274.667	1707.33	74.3333	36	124	0.0666667	0.02	167.667	5.43333	2.53333	0.866667	84.6667	41.3333	54	1.66667	10.3333	0.166667	142	4	106.333	11.0667	8.43333	216.667	9.39667	4.34	1.87667	0.863333	0.936667	0.43	0.94	0.433333
amphotericin B.0.4 day	645.667	13.3667	39.1667	60.7	20.7333	34.1667	5.56667	142.667	85.9667	18.3333	1	0	2.33333	77.3333	12.5333	16.2	300.333	1474	73.3333	129.667	143.333	0.05	0.0233333	169	6.03333	2.76667	0.833333	66	38.3333	62.3333	1.33333	16	0.2	143	4.03333	104.333	11.1667	7.03333	244.033	12.17	4.99	2.10333	0.863333	1.02	0.42	1.08333	0.443333
amphotericin B.0.6 hr	646.333	13.5333	40.2667	62.3333	20.9667	33.6333	8.46667	128.7	65.9333	22.6667	1	0	1.66667	74.3333	13.2667	16.8667	287	1705.33	83.6667	51.6667	136.667	0.0666667	0.01	178.667	5.53333	2.53333	0.866667	68.3333	39	48.3333	1.66667	8	0.133333	143	3.86667	105.333	10.6667	9.96667	212.5	9.14667	4.3	1.84333	0.866667	0.93	0.44	0.913333	0.43
amphotericin B.0.8 day	646.667	13.2333	38.4	59.4	20.4333	34.4333	4.93333	114.867	106.833	18	1	0	2.33333	77.6667	12.2667	16.9333	266.667	1841	75	95	141.333	0.05	0.02	186	5.93333	2.66667	0.833333	67.6667	35.6667	63.6667	1	17	0.2	142.333	4.4	104.667	11.2667	6.8	277.067	12.17	4.39333	2.29333	0.826667	1.11333	0.403333	1.18	0.423333
amphotericin B.0.9 hr	640.667	13.4667	39.4	61.6	21.0667	34.1667	8.16667	142.667	92.5333	26.6667	1	0	1.66667	69.6667	13.1667	16.8	283.333	1845.33	77.3333	46	127.333	0.07	0.0166667	172.667	5.73333	2.56667	0.8	69.6667	31	56	2	8.66667	0.1	142.333	3.56667	106	10.7333	9.3	208.233	8.46333	4.06	1.80333	0.866667	0.886667	0.423333	0.916667	0.44
amphotericin B.1.15 day	690.333	14.3	40.6	58.8333	20.7333	35.2333	4.13333	131.533	121.867	15.3333	1	0.666667	2	80.6667	11.9667	16	283.333	1536.67	65	190	150.667	0.04	0.02	185	6.23333	2.66667	0.766667	60	36	59.6667	1	17	0.2	142.667	4.36667	105	11.1667	6.73333	340.367	16.0967	4.73	2.68	0.786667	1.30667	0.383333	1.37333	0.403333
amphotericin B.1.29 day	798.667	15.2667	43.4333	54.4333	19.1333	35.1667	2.66667	128.533	117.467	16.3333	1	0.666667	1	80.3333	13.6333	23.3667	280	1103.67	79.3333	140.667	150	0.0533333	0.0133333	176.333	6.4	2.63333	0.7	60	34	41	1	16.6667	0.233333	144.667	3.73333	105.333	11	6.13333	388.8	14.9367	3.84667	2.64667	0.68	1.29	0.33	1.35667	0.346667
amphotericin B.1.4 day	656.667	13.8333	40.3	61.4667	21.0333	34.2333	5.36667	128.567	94.8333	24	1	0	2.33333	72	12.4	17.1333	277.333	1702	76.6667	126.667	145	0.05	0.0233333	172.667	5.8	2.66667	0.866667	73.3333	42	58.6667	2	18.3333	0.166667	142.333	4.3	105.667	10.9333	7.4	244.567	11.4167	4.67	2.07667	0.85	1.01	0.413333	1.06667	0.436667
amphotericin B.1.8 day	672.333	13.3	38.7667	57.7667	19.8667	34.3333	4.53333	127.567	80.5667	16	1	0	2.66667	79.3333	11.7667	14.5333	272	1887.33	72	100	132.333	0.0466667	0.02	180.333	5.86667	2.63333	0.8	69.6667	35	49.3333	1.66667	17.3333	0.166667	144.667	4.16667	106	11.2	7.23333	271.767	11.93	4.38667	2.26667	0.836667	1.12	0.413333	1.14667	0.42
amphotericin B.2.15 day	705.333	14.4	40.7667	57.9	20.4333	35.2667	3.9	139.433	125.3	14	1.33333	0.333333	2.33333	81.6667	12.2	16.4667	281.667	1406.67	68.6667	140	136.667	0.04	0.0166667	189.333	5.93333	2.56667	0.766667	62.3333	35.3333	60.3333	1	16.3333	0.2	143.667	4	105.333	10.8667	6.93333	318.233	13.4633	4.21333	2.41	0.756667	1.20333	0.38	1.20667	0.376667
amphotericin B.2.29 day	808.667	15.3	43.3	53.5333	18.9333	35.3333	1.73333	113.2	98.9667	10.3333	1	0.666667	1.66667	85	13.0667	19.6	263.667	1088	62.3333	128.333	125.333	0.0533333	0.0166667	185.333	5.93333	2.56667	0.8	65.6667	37.6667	48.3333	1	20.3333	0.2	145.667	3.83333	107	10.7667	6.26667	343	12.2033	3.53667	2.59333	0.756667	1.29667	0.38	1.29667	0.38
amphotericin B.2.4 day	678.333	13.3333	38.7667	57.1667	19.6667	34.3667	4.76667	145.1	107.667	20	1	0	2.33333	75.6667	12.5	17.3333	315	1739.33	73	119.667	144	0.0533333	0.02	172.667	6.06667	2.7	0.8	62.3333	38.3333	52.3333	2	20	0.166667	143	4.5	105	10.9667	7.7	237.767	11.08	4.65	1.97	0.83	0.976667	0.413333	0.993333	0.416667
amphotericin B.2.8 day	659	13.5333	38.8333	59.1	20.5333	34.8	4.2	131.4	111.367	15.3333	0.666667	0	2	81.3333	11.9	15.0333	280.333	1520.67	70.3333	86	125.667	0.0433333	0.0133333	175.667	5.83333	2.56667	0.8	62	31	51.6667	0.666667	17	0.2	144.667	4	105	11.2667	7.8	275.733	12.1633	4.39667	2.17333	0.783333	1.07	0.386667	1.10333	0.396667
amphotericin B.3.15 day	712	14.6	41.1667	57.8	20.5	35.4667	4.13333	122.267	106.367	13.6667	0.666667	0.666667	1.66667	83	12.4333	16.6	292.333	1392.33	78.6667	124.333	154.667	0.05	0.0133333	189.667	6.03333	2.56667	0.733333	61.6667	30.6667	53	1	28	0.2	143	4.5	105	10.9333	7.03333	302.267	12.6467	4.18333	2.51	0.83	1.25	0.413333	1.26	0.42
amphotericin B.3.29 day	817.333	15.2333	43.3667	53.1333	18.7	35.1667	2.56667	128.3	127.433	14	1	1	2.33333	81.3333	13.1667	18.8333	323	1139.67	60.3333	109.333	125	0.06	0.02	180.667	6.3	2.56667	0.666667	57.3333	27.6667	51.6667	1	27	0.233333	145.333	4	106	10.9	6.06667	361	13.8567	3.81333	2.56	0.703333	1.26	0.346667	1.3	0.356667
amphotericin B.3.4 day	660	13.8667	39.8333	60.5	21.0667	34.8667	4.33333	143.767	112.8	15.3333	1	0	2	81	12.3333	16	288.667	1834.33	87.6667	105.333	152.667	0.0466667	0.0166667	177.667	5.93333	2.63333	0.8	62	32.6667	52.3333	1.66667	21.6667	0.2	143	4.23333	107.333	10.9	7.4	232.567	10.44	4.49	1.95	0.84	0.966667	0.416667	0.983333	0.423333
amphotericin B.3.8 day	662.667	13.4667	38.7667	58.5333	20.3	34.7	5.06667	133.167	129.233	14.6667	1	0	2.33333	81.6667	11.9667	17.0333	277.667	1351.67	76.6667	151.667	143.667	0.0433333	0.02	184	6.06667	2.63333	0.8	56	28.3333	60.3333	1	21.3333	0.2	143	4.43333	104.667	11.1333	6.93333	269.733	12.85	4.76333	2.19667	0.813333	1.07333	0.396667	1.12333	0.416667
amphotericin B.4.24 hr	628.333	13.3	39.6	63.0333	21.1667	33.5667	6.96667	133.533	100.333	13.3333	1	0	2.33333	83	11.6667	13.2333	280.667	1751	75.6667	64.6667	136	0.0533333	0.0133333	155	5.7	2.63333	0.833333	67	41.3333	45	1.66667	16	0.2	144	3.86667	105.667	11.0333	8.03333	222.867	10.2767	4.61333	1.92	0.863333	0.956667	0.426667	0.963333	0.433333
amphotericin B.4.3 hr	650.333	13.6	39.6	60.9333	20.9	34.3333	7.13333	135.733	111.533	20.3333	0.333333	0	3	75.6667	12.9667	17.1	260	1728	71.3333	54	125	0.06	0.02	170	5.6	2.53333	0.833333	90.6667	42.6667	59.6667	2	19.3333	0.2	143.333	3.76667	105.667	10.9667	8.56667	213.533	9.75	4.56667	1.94667	0.91	0.956667	0.446667	0.99	0.463333
amphotericin B.4.6 hr	633.333	13.2667	39.3333	62.1	20.9667	33.7333	7.9	125.233	81.4667	28	1	0	2.66667	68	12.8667	14.9333	281.333	1744.67	79.6667	30	126.333	0.0633333	0.0133333	172.333	5.7	2.63333	0.833333	71.6667	38.3333	60.3333	1.33333	17.3333	0.133333	145	3.5	108	10.5333	10.0333	208.3	8.68	4.16667	1.91333	0.916667	0.946667	0.456667	0.966667	0.463333
amphotericin B.4.9 hr	624.333	13.2333	38.4667	61.6	21.1667	34.3667	8.33333	137.033	92.2667	19.6667	1	0	2	77	12.9667	16.2667	290	1339.67	73.6667	34.6667	122.333	0.07	0.0133333	166.667	5.5	2.53333	0.866667	63.6667	30.6667	45	1.66667	17	0.133333	142.333	3.93333	106.333	10.5	10.1667	209.167	8.35667	3.99333	1.83333	0.876667	0.913333	0.436667	0.92	0.44
amphotericin B.5.24 hr	663	13.6333	39.1667	59.2	20.5667	34.7333	6.53333	150.067	92.2667	21.6667	1	0	2.66667	74	12.2667	14.8333	363	1322	91.3333	64.6667	148.667	0.0566667	0.0133333	171.333	5.93333	2.63333	0.8	65	32.3333	57.3333	1.33333	22.6667	0.2	144	4.3	106.667	11.0333	7.6	219.633	10.1367	4.59333	1.97	0.9	0.986667	0.45	0.983333	0.446667
amphotericin B.5.6 hr	682.333	14.7667	41.7333	61.1	21.7	35.5	8.06667	136.067	107.233	44.3333	0	0	2.33333	52.3333	13.5667	17.0667	247	1527.67	65.6667	49	111.667	0.0633333	0.02	168.333	5.46667	2.46667	0.833333	511.333	248	668.333	3.66667	48.6667	0.433333	141.333	5.16667	107.667	10.7667	10.5667	209.033	8.90333	4.26333	2.04667	0.976667	1.04333	0.496667	1.00333	0.48
amphotericin B.5.9 hr	637.333	13.4	37.3333	58.5333	21	35.9	8	147.067	112.067	38.6667	0	0	3.66667	56	12.5333	15.2	290.667	1468.67	90.3333	21.6667	145.667	0.0933333	0.0233333	166.667	5.63333	2.5	0.8	80	39	60.3333	1.33333	31.6667	0.166667	145	3.73333	109.667	10.7667	10.6667	204.8	8.13	3.96667	1.91	0.933333	0.95	0.463333	0.96	0.466667
aspirin.0.15 day	686	14.2667	41.1667	60.0667	20.7667	34.6	3.3	120.667	137.167	13	1	0	2	83	12.2667	19.4667	209.667	694.667	66.6667	158.333	151.333	0.143333	0.1	198	5.73333	3.2	1.26667	66.6667	33.6667	218.333	1	18	0.466667	140.667	3.86667	102.333	10.7	7.3	322.133	14.2897	4.42667	2.41533	0.75	1.20833	0.376667	1.207	0.376667
aspirin.0.24 hr	612.667	13.8	37.7	61.5333	22.5333	36.6333	7	131.2	106.767	20	1	1	2.66667	75	11.8333	18.8	218.333	1106.67	76	133	156.667	0.11	0.0633333	209.333	5.63333	3.5	1.63333	70.3333	38.6667	231	1.33333	16	0.466667	141	3.9	103.667	10.6	7.8	233.933	10.6593	4.55333	1.956	0.836667	0.959	0.41	0.997	0.426667
aspirin.0.29 day	827.333	15.6	45.2	54.7	18.8667	34.5333	1.73333	116.8	95.2	15.3333	1	0	2	80.3333	12.7	21.1333	208.667	615.667	58.6667	110	123	0.156667	0.0966667	220.667	5.9	3.3	1.26667	59.6667	30.3333	152.333	1	16.6667	0.5	141.667	3.76667	103.667	10.0667	6.46667	390.067	15.4803	3.97333	2.828	0.726667	1.40133	0.356667	1.42667	0.366667
aspirin.0.3 hr	596.333	13.2667	36.8667	61.8333	22.3	36.0667	8.33333	124	84.2333	20.3333	1	0	2.33333	75.3333	11.7667	17.2333	222.667	862.333	76.3333	39.6667	135.667	0.11	0.0633333	190	5.53333	3.43333	1.63333	73.6667	34.6667	199.333	1	9.66667	0.4	142.667	3.96667	104	10.6667	9.76667	220.6	9.75633	4.42667	2.01567	0.91	0.992667	0.453333	1.023	0.463333
aspirin.0.4 day	621.667	13.1333	38.4	61.8	21.1667	34.2667	5.9	125.2	118.067	12.3333	1	0	2.33333	83.3333	11.9333	19.0667	212.667	1010.67	73.6667	106	150	0.14	0.09	215.333	5.66667	3.4	1.5	79.6667	40.6667	222.667	1	15	0.366667	140.333	3.83333	101.667	10.8	7.13333	239.033	11.5087	4.81667	2.093	0.876667	1.02667	0.43	1.06633	0.443333
aspirin.0.6 hr	615	13.5333	37.1333	60.3333	21.9667	36.4333	7.8	130.2	109.267	17	0.666667	0	2.66667	78.6667	12.0333	18.2	227	894.667	84	63	146.667	0.113333	0.07	182	5.46667	3.36667	1.6	68	32.3333	225.667	1	9	0.366667	140.667	3.8	103	10.5667	9.1	217.667	9.22033	4.23667	1.89167	0.866667	0.954333	0.44	0.937333	0.43
aspirin.0.8 day	643.333	13.4667	39.6667	61.6333	21	34	5.2	129.2	141.667	11.6667	1	0	2	85.3333	12.3333	21.7667	213	836	70.6667	104.333	141.667	0.15	0.1	213.333	5.5	3.3	1.53333	59	30	181.667	0.666667	15.6667	0.4	141	3.7	102.333	10.6	8.03333	273.7	12.738	4.65	2.324	0.843333	1.165	0.426667	1.159	0.423333
aspirin.0.9 hr	638	14.1667	39.0667	61.2333	22.2333	36.2667	7.53333	119.4	89.0667	13	0.666667	0	2.66667	81.6667	12.3333	16.6667	228	761.667	63.6667	44.3333	116	0.116667	0.0666667	199	5.5	3.36667	1.6	66.3333	32.6667	197.333	1	9.33333	0.4	141	3.76667	104.333	10.3667	9.93333	215.3	8.44533	3.92333	1.782	0.83	0.904	0.42	0.878	0.406667
aspirin.1.15 day	701.667	14.7333	42	59.9	20.9667	35.0333	3.63333	124.833	144.6	19.3333	1.33333	0	2.33333	75.6667	12.1333	19.7667	222.333	826.667	66	125.667	142	0.146667	0.0966667	187.667	5.8	3.43333	1.43333	77.6667	40.6667	248	0.666667	15.6667	0.433333	141	4.3	103.333	10.7333	6.56667	313.433	13.6163	4.34333	2.55	0.813333	1.25267	0.4	1.29733	0.413333
aspirin.1.29 day	817	15.8	45.4333	55.6667	19.3333	34.7	2.03333	100.533	104.333	15	1	0	2.66667	79.6667	12.3333	20.7	211.333	666.667	70	146.333	146	0.153333	0.0966667	220.333	6.1	3.4	1.26667	61.6667	30	147.667	0.666667	16.6667	0.466667	141.333	3.8	103.333	10.3333	6.36667	388.133	14.91	3.83333	2.81767	0.726667	1.44033	0.37	1.37733	0.353333
aspirin.1.4 day	656	13.9	40.9	62.3667	21.1667	33.9333	5.7	120.6	90.0667	15.6667	1	0	3.33333	78.6667	12.6	19.3667	210.333	847	71	87.6667	138.667	0.136667	0.0866667	193.667	5.66667	3.43333	1.5	67.6667	32	233.333	1	13	0.333333	140.667	3.9	102.667	10.8333	6.63333	237.533	11.545	4.86333	2.26733	0.953333	1.162	0.49	1.10533	0.466667
aspirin.1.8 day	637	13.3	39	61.2667	20.8667	34.1	5.43333	124.233	112.9	10.3333	1	0	2	86.3333	12.5667	20.2667	205.667	1023	70.3333	109.333	135.333	0.143333	0.1	219	5.46667	3.13333	1.33333	64	29	207.667	0.666667	16	0.366667	140	4.06667	102.333	10.5333	7.73333	272.067	12.44	4.57333	2.346	0.863333	1.176	0.433333	1.17	0.43
aspirin.2.15 day	707.333	14.9667	42.7	60.4	21.1667	35.0333	3.73333	117.767	168.1	15.6667	2	0	3	78.3333	12.4	20	204	806.333	67	157	153	0.143333	0.0933333	187.333	5.56667	3.26667	1.46667	76	34	287.333	1	15	0.433333	142	4.03333	102.333	10.4333	8.16667	323.9	15.1473	4.68	2.56733	0.793333	1.30833	0.4	1.259	0.39
aspirin.2.29 day	781.667	15.5333	44.8667	57.4	19.8667	34.5667	2.3	111.267	119.833	10.6667	1	0	2	85.3333	12.5667	21.1667	199.667	622	74.3333	138	153.333	0.163333	0.103333	246	5.7	3.26667	1.36667	86.6667	37	193.333	0.666667	16.3333	0.533333	141	3.96667	102.667	10.1	7.36667	405.333	17.5167	4.31667	3.055	0.753333	1.521	0.376667	1.534	0.38
aspirin.2.4 day	637.667	13.6667	40.1333	63	21.4667	34.0667	6.23333	115.133	103.533	15	1	0	3	80.3333	12.2667	19.1667	224	860	69.6667	133.333	152	0.13	0.08	199.667	5.66667	3.4	1.5	69	34.6667	224.333	1	12	0.366667	141	3.7	102.333	10.7	7.33333	237.167	11.8437	4.99333	2.169	0.916667	1.10367	0.463333	1.06533	0.446667
aspirin.2.8 day	682	14	41	60.1	20.5333	34.1667	4.7	125.233	98.9	14.6667	1	0	2.33333	81	12.2333	18.8333	217.333	928	72	170	162.333	0.153333	0.1	215.333	5.43333	3.23333	1.46667	70	37.3333	240.667	0.333333	16.6667	0.466667	140.333	4.16667	102.333	10.2667	8.56667	265.133	12.971	4.89333	2.28667	0.863333	1.15133	0.436667	1.13533	0.426667
aspirin.3.15 day	689.667	14.5	41.8333	60.7	21	34.6333	4.7	125.4	145.333	15.6667	0.666667	0	2.33333	79.6667	13.2667	21.4667	208.333	816.333	67.3333	219.333	170.333	0.136667	0.0966667	179.333	5.4	3.3	1.6	93.6667	48	265.333	0.666667	16.6667	0.5	142	4.23333	101.667	10.7333	7.63333	301.233	15.4543	5.12	2.51267	0.836667	1.241	0.413333	1.27167	0.423333
aspirin.3.29 day	749.667	14.8667	43.5667	58.3333	19.9	34.1667	3.13333	96.6333	101.733	20.6667	1	0	2.66667	74.3333	14.4333	25	205.333	755.333	56	186.333	142.667	0.143333	0.09	211.667	5.33333	3.33333	1.66667	84.6667	41.6667	194	1.33333	18.3333	0.533333	142.333	3.96667	103	10.2667	6.13333	352.867	17.0403	4.82333	2.71133	0.766667	1.36533	0.39	1.346	0.38
aspirin.3.4 day	633	13.3667	38.9	61.5667	21.1667	34.3667	4.6	117.333	127.767	17.6667	0	0	2.33333	78.3333	13.7	22.7667	216	947	61.3333	169.333	148	0.15	0.103333	181	5.53333	3.43333	1.66667	83.3333	46.3333	239.333	1.33333	13.3333	0.4	143	3.56667	104	11.1667	7.36667	231.1	12.0807	5.22667	2.132	0.923333	1.07267	0.463333	1.05933	0.456667
aspirin.3.8 day	629.333	13.1333	39	62	20.9333	33.7333	7.5	108.633	157.9	15	0.666667	0	2.33333	80.6667	13.9667	23.2333	211.333	1067.33	59.6667	194.333	147.333	0.153333	0.106667	205	5.26667	3.33333	1.73333	103.333	52	262	1	16.3333	0.433333	142	4.06667	102.667	10.8	7.56667	255.433	13.7333	5.39	2.29533	0.903333	1.13567	0.446667	1.15967	0.456667
aspirin.4.24 hr	638.333	14.1667	38.3	59.9667	22.1333	36.9333	7.13333	134.567	105.867	15	1	0.333333	2	81.3333	14.3667	24.0667	223	907.333	60.3333	38.6667	114	0.0933333	0.05	187.667	5.7	3.53333	1.63333	80.3333	43	212.667	1	16.3333	0.5	141.333	3.86667	104.667	10.6667	8.9	216.7	9.28633	4.28667	1.945	0.896667	0.957667	0.443333	0.987333	0.456667
aspirin.4.3 hr	650	13.8667	38.7333	59.5667	21.3333	35.8	7.56667	138.1	91.8	24.3333	1	0	4	69.6667	12	19.3	237	1137.33	59.6667	19	97.6667	0.11	0.06	196	5.76667	3.63333	1.73333	90	47.6667	260	1.33333	15.3333	0.433333	141.333	3.33333	104	8.7	8.66667	218.133	8.83567	4.05	1.814	0.83	0.906333	0.413333	0.907667	0.413333
aspirin.4.6 hr	613	13.7667	37.9333	62.0333	22.5333	36.3667	8.26667	125.467	77.3667	25.6667	0.666667	0	3	69.3333	13.1	20.5667	232	724.333	63	21.3333	104	0.1	0.0533333	197.333	5.6	3.4	1.53333	67.3333	30.6667	193.333	1	13.6667	0.4	141.333	3.43333	106	9.2	7.63333	218.9	8.936	4.08333	1.973	0.9	1.00033	0.456667	0.972667	0.443333
aspirin.4.9 hr	614.333	13.4667	37.9667	62	21.9333	35.4	8.63333	118.267	93.3	23.6667	0.666667	0	2.33333	72.3333	13.7	20.4333	217.333	852.333	56.3333	10	93.6667	0.0966667	0.05	196.333	5.46667	3.33333	1.53333	82.6667	35.3333	209.667	1	13.3333	0.4	141.333	3.4	107.333	9.1	8.46667	215.2	7.952	3.69	1.89433	0.88	0.941333	0.436667	0.953	0.443333
aspirin.5.24 hr	660.333	14.4667	39.5	59.8667	21.9	36.6333	6.8	122.2	92.7667	20.3333	1	0.333333	2	76	19.2333	28.4333	237.333	972.333	38.3333	21.3333	71.3333	0.1	0.05	211.333	5.66667	3.5	1.6	125	43	234	1.66667	15.3333	0.466667	142	3.5	107.333	8.83333	7.03333	215.533	8.31067	3.86	1.83933	0.853333	0.927333	0.43	0.912	0.423333
aspirin.5.3 hr	615	13.6333	37.9333	61.8667	22.3	36	8.1	124.467	76.1	22.6667	1	0	3	71.6667	12.4333	19.1667	216.333	809	54.3333	28	87.6667	0.106667	0.06	207	5.53333	3.33333	1.5	76.3333	41	201	1	15.3333	0.366667	141	3.36667	104	8.53333	7.9	217.3	8.95033	4.12	1.922	0.883333	0.969333	0.446667	0.952667	0.44
aspirin.5.6 hr	620.333	13.5333	37.5667	60.5333	21.8333	36.1	8.1	128.7	89.6	31	0.666667	0	3.66667	63.6667	13.1333	19.8667	236	856	66.3333	19.6667	105.333	0.0966667	0.0566667	215	5.76667	3.53333	1.56667	77.3333	34.3333	238.667	1	14.6667	0.366667	140	3.36667	105	8.46667	8.1	217.3	8.719	4.01667	1.94333	0.893333	0.964333	0.443333	0.979	0.45
aspirin.5.9 hr	640.667	13.6333	37.8667	59.1333	21.2333	35.9333	7.83333	131.067	84.2333	26.6667	1	0	2.66667	69.6667	13.3333	22.1667	228.333	948.333	55	7	94	0.1	0.05	209	5.43333	3.4	1.66667	79.6667	32	248	1	12.6667	0.4	141	3.2	106.667	8.5	8.06667	218.767	7.546	3.44667	1.91967	0.88	0.953	0.433333	0.966667	0.44
aspirin.6.24 hr	666	14.6667	39.9	59.9333	22.0667	36.8	7.73333	126.5	62.8333	27.6667	0.666667	0	2.66667	67.6667	29.3333	33.9333	218.667	886.333	45	25.6667	81.3333	0.0933333	0.0466667	223.333	5.66667	3.43333	1.53333	147	29.3333	234.333	1.33333	14.6667	0.4	138.667	3.2	104.667	6.63333	6.16667	206.167	6.715	3.25333	1.81767	0.88	0.913667	0.443333	0.904	0.436667
aspirin.6.3 hr	628.333	13.6	37.4667	59.7667	21.6667	36.2667	7.8	125.9	68.8667	33.6667	1.33333	0	4.33333	59.3333	12	18.8	233	899	66.3333	25	103	0.11	0.0633333	199	5.86667	3.63333	1.63333	89.6667	43.3333	251.333	1.33333	15	0.4	140.667	3.3	103	8.3	8.53333	218	9.188	4.21333	1.90267	0.87	0.957	0.44	0.945667	0.433333
aspirin.6.6 hr	636.667	13.8333	38.2	60	21.7333	36.2	8.1	117.333	99.2	28	1	0	3	67.3333	12.9333	20.3333	227	839	70.3333	14	108.667	0.106667	0.0566667	216.333	5.6	3.4	1.56667	77.6667	36.3333	247	1.33333	17.3333	0.4	140.333	3.16667	104.333	8.36667	7.7	224	8.44267	3.77	1.97433	0.883333	0.972667	0.433333	1.00167	0.446667
aspirin.6.9 hr	632	13.6667	37.6	59.4667	21.6333	36.4	8.26667	128	83.1667	34	0.666667	0	2.33333	61.6667	13.8667	22.5333	221.667	790.333	60.3333	8.33333	96.6667	0.09	0.05	205.333	5.53333	3.46667	1.7	81	36	219.333	1	14.6667	0.4	139.333	3.2	105	7.53333	8.06667	216.833	7.55167	3.47667	1.845	0.85	0.928	0.426667	0.917	0.423333
azathioprine.0.15 day	701	15	41.6667	59.5	21.4333	36.0333	4.2	108.533	123.633	9.66667	0.666667	0	1.33333	87.3333	16.8333	23.5	307.333	1439.33	61.6667	137	135.333	0.00666667	0	174	5.66667	2.96667	1.13333	66.3333	33	136.333	1	16.3333	0.2	143	4.13333	106.667	10.3	6.86667	275.967	12.1433	4.39667	2.31	0.84	1.18	0.426667	1.13	0.413333
azathioprine.0.24 hr	606.667	13.6333	39.9667	65.9333	22.4667	34.1333	8.9	128.167	82.8667	21.3333	0.666667	0	2	74.3333	15.9333	22.2333	306	1598.67	84.3333	114.333	158	0.00666667	0	184.667	5.6	3.06667	1.23333	76	47.3333	212.667	1	17.3333	0.133333	143.333	3.93333	106.667	10.9667	6.8	204.3	9.76333	4.77667	1.71667	0.843333	0.846667	0.413333	0.87	0.423333
azathioprine.0.29 day	794.667	15.4	45.0667	56.7333	19.4	34.2	2.56667	111.367	130.133	9.66667	1	0	1.33333	87.3333	17.1667	23.8667	317.667	1264	67	137.667	142.333	0.0166667	0	205	6.06667	3.2	1.13333	72	41.3333	177.333	1	18.6667	0.2	141.667	3.66667	106.333	10.4333	5.46667	352.1	13.7667	3.90667	2.36667	0.676667	1.17667	0.333333	1.19	0.34
azathioprine.0.3 hr	595	13.2667	39	65.6333	22.3	34	9.73333	117.533	99.8	16.3333	1	0	2	80	15.5667	23	305.333	1638.33	81	55.6667	134.667	0.00666667	0	175.667	5.6	3	1.16667	79.3333	48.6667	222	1.33333	11.6667	0.166667	143	3.73333	107.333	10.3333	7.9	191.167	8.91667	4.66333	1.77333	0.926667	0.896667	0.466667	0.876667	0.456667
azathioprine.0.4 day	615.667	13.3	39.1667	63.6333	21.6	33.9333	7.86667	130.533	83.2333	16	0.666667	0	2	80.3333	16.2667	21.1667	305.333	1764	81.6667	97	157	0.00666667	0	183.667	5.56667	2.96667	1.16667	70	48.3333	221	1	16.6667	0.133333	144.667	4.06667	106.333	11.3333	7.23333	199.9	9.49667	4.75333	1.84	0.923333	0.936667	0.466667	0.903333	0.453333
azathioprine.0.6 hr	613	13.2333	38.9333	63.5	21.5667	33.9333	9.2	127.333	64.3	18.3333	1	0	2	78	15.7333	20.1667	298.667	1384	80.3333	61	139.667	0.01	0	175	5.36667	2.96667	1.26667	67	44	259.667	1	11.6667	0.133333	141.333	4.4	106	10.4	8.56667	186.767	8.19	4.38667	1.7	0.91	0.856667	0.456667	0.843333	0.453333
azathioprine.0.8 day	623.333	13.8	39.8333	63.9333	22.1333	34.6	6.8	129.733	115	18.6667	1	0	2	77	15.8	22.4	322.333	1662.67	78.6667	121.333	153.333	0.00333333	0	207	5.53333	2.93333	1.16667	70.6667	44.6667	192	1.33333	20.3333	0.166667	143.333	4.4	107	10.7	6.46667	244.867	11.52	4.70333	2.07	0.846667	1.04333	0.426667	1.02667	0.42
azathioprine.0.9 hr	577.667	12.5	37.7	65.3333	21.6333	33.1	9.4	124.367	81.6	17.3333	0.333333	0	2	78.3333	15.3	21.4	293.333	1647.33	75.3333	41	123.333	0.0133333	0	182	5.33333	3	1.23333	76.6667	39	180	1	11.3333	0.1	141.333	4.33333	105	10.7	9.53333	190.667	8.28333	4.34	1.86667	0.98	0.94	0.49	0.926667	0.483333
azathioprine.1.15 day	676.333	14.4333	40.4333	59.8	21.3333	35.6667	3.56667	117.4	92.1	20.6667	0.666667	0	1.66667	76	16.3	22.7333	304.667	1350.33	74.3333	111.667	141.333	0.00333333	0	180.333	5.8	2.96667	1	59.6667	33	140.333	1	17.3333	0.2	143.667	4.23333	108.333	10.6667	6.56667	267.133	11.4267	4.28	2.22333	0.833333	1.13	0.423333	1.09333	0.41
azathioprine.1.24 hr	631.333	13.6	39.5333	62.6333	21.5333	34.4	8.16667	140.1	59.1	20.3333	1	0	2	76.3333	15.9333	22.2333	326	1794	76.3333	132	152	0.00666667	0	185.333	5.66667	3.13333	1.26667	76	45.3333	349	1.33333	14.3333	0.133333	143.333	4.23333	106	11.1333	7.26667	201.567	9.77667	4.84333	1.81667	0.9	0.926667	0.456667	0.89	0.44
azathioprine.1.29 day	757.667	14.7	42.7667	56.4333	19.4333	34.3667	2.63333	122.833	125.767	10.6667	1	0	1.66667	85.3333	16.4	24.9333	296	1207.67	79.3333	70	150.667	0.0166667	0.00333333	187	6.03333	3.2	1.13333	68.3333	45.6667	145	1	17.6667	0.2	142	3.7	108	10.5	5.66667	335.967	13.53	4.02333	2.55	0.756667	1.27	0.376667	1.28	0.383333
azathioprine.1.3 hr	631	13.4	40.4333	64.0667	21.2	33.1333	9.26667	121.6	80.4	18.6667	1.33333	0	2	76.6667	15.7	23.7	291.333	1507.67	77.3333	68.6667	141.667	0.00666667	0	187.667	5.56667	2.96667	1.16667	75	44.6667	259	1	14	0.133333	142.333	4.2	106	10.6	8.13333	191.867	8.64667	4.50333	1.66667	0.866667	0.84	0.436667	0.826667	0.43
azathioprine.1.4 day	594.667	12.8667	38.2667	64.3	21.6333	33.6333	7.13333	124.367	70.1667	11.6667	0.333333	0	1.66667	85.3333	16.2667	21.3333	310.667	1739.67	75.6667	73	143.333	0.01	0	189.333	5.66667	3.2	1.3	70.3333	43.3333	198.667	1	17.6667	0.166667	143.667	4.3	106.333	11.3667	6.56667	216.867	10.45	4.81667	1.93333	0.893333	0.986667	0.456667	0.946667	0.436667
azathioprine.1.6 hr	596	13.1	39.1	65.6667	22	33.5333	9	136.033	93.9	23	1	0	1.66667	73	15.7	22.7333	337.667	1593	77.3333	46.3333	132	0.01	0.00333333	183	5.56667	3	1.23333	71.6667	41.3333	256.667	1	9.66667	0.133333	142	4.26667	107.333	10.3333	8.73333	183.9	7.92667	4.31333	1.67	0.906667	0.836667	0.456667	0.833333	0.453333
azathioprine.1.8 day	657.333	14	40.6	61.7333	21.3667	34.6	5.5	115.267	107.433	18.6667	1	0	2.33333	77	15.7667	21.7333	311.667	1918.33	66	113.667	138.333	0.00666667	0	209.667	5.8	3.2	1.26667	72.3333	45.3333	244.333	1.33333	20.6667	0.1	143	4.1	107	10.5	7.43333	233.8	10.7167	4.58333	1.98667	0.85	1.01667	0.436667	0.97	0.416667
azathioprine.1.9 hr	618.667	13.0667	39.4667	63.8667	21.1333	33.1	8.7	124.6	79.2	18.3333	1	0	2.33333	77.3333	15.2	22.9333	323	1469	85	47.3333	141	0.0133333	0	188.333	5.4	2.86667	1.13333	68.6667	37	248.667	1	10.3333	0.133333	142	4.23333	108	10.4333	9.4	185.367	7.30667	3.94667	1.66333	0.896667	0.83	0.446667	0.833333	0.45
azathioprine.2.15 day	660.333	14.0333	39.9333	60.5333	21.2667	35.1333	4.26667	120.5	93.7	13.6667	0.666667	0	1.66667	82	15.6	21.0667	329	1340.67	87.3333	70.6667	159.667	0.00666667	0	205.333	6.13333	3.13333	1.06667	67	34.6667	181	1.66667	18.3333	0.2	143.333	4.03333	105.333	11.3333	6.73333	292.8	13.0967	4.46667	2.25	0.766667	1.16667	0.4	1.08333	0.366667
azathioprine.2.24 hr	628.667	13.5667	39.5667	62.9667	21.5667	34.2333	7.2	121.733	42.5333	14.6667	1	0	2.33333	81.3333	15.4667	19.7	302.333	1627.67	90.6667	69.6667	159	0.00666667	0.00333333	187.667	5.6	3.2	1.33333	71	39	177.333	1	15	0.133333	143.667	3.96667	107	10.7333	7.66667	196.133	8.77333	4.47	1.75667	0.9	0.87	0.443333	0.886667	0.453333
azathioprine.2.29 day	742	14.3	41.7333	56.3	19.3	34.2333	2.96667	125.267	71.5667	13.6667	1.33333	0	1.66667	81.6667	16.2667	24.6	333.667	979.667	101	59	170.333	0.0133333	0	188.667	6.56667	3.26667	1.03333	73.3333	40	209.667	1.33333	17.6667	0.166667	141.667	3.9	106	10.7667	6.1	335.233	14.1367	4.21	2.57	0.766667	1.31667	0.393333	1.25333	0.373333
azathioprine.2.3 hr	616.667	12.9333	38.7	62.8	21.0333	33.4667	9.43333	123.067	66.3667	19	0.666667	0	2	76.6667	15.7667	23.2333	259.333	1758.33	70.3333	49.3333	121.667	0.01	0.00666667	185.667	5.36667	2.9	1.16667	75.6667	48	175.333	1	10.3333	0.166667	141	4	105.333	10.4667	9.03333	194.133	8.29333	4.27333	1.75667	0.903333	0.886667	0.456667	0.87	0.45
azathioprine.2.4 day	620.333	13.3667	39.2333	63.3	21.5667	34.0667	5.06667	129.9	54.7333	13.6667	0.666667	0	2	82.6667	15.6	20.1	308	1697	78.3333	91	151.667	0.0166667	0	183.667	5.6	3.03333	1.16667	73	39.6667	182.667	1	16	0.1	143	4	106.667	11.1667	7.23333	205.2	9.75333	4.75	1.87333	0.91	0.943333	0.463333	0.93	0.456667
azathioprine.2.6 hr	606.333	13.0333	39.3667	64.9	21.5333	33.1333	8.56667	125.633	74.4	21	1	0	2.66667	74	15.5333	21.1333	307.333	1558.67	70.6667	54.3333	118	0.00666667	0.00666667	179	5.53333	2.96667	1.16667	68.3333	38.6667	247	1	9	0.133333	141.333	4.66667	107	10.5333	8.8	181.067	7.8	4.30667	1.71667	0.946667	0.866667	0.48	0.85	0.47
azathioprine.2.8 day	640.667	13.6333	38.9	60.8	21.3	35.0333	6.46667	145.3	84.3667	12.3333	1	0	2.66667	83.3333	15.2	21.3333	333.333	1456.67	92.6667	102.667	174.333	0	0	196.667	5.93333	3.13333	1.16667	68	35.6667	305	1	18.3333	0.1	142.667	4.16667	105.333	10.8333	6.76667	237.233	11.4267	4.82	1.97667	0.833333	0.986667	0.416667	0.99	0.42
azathioprine.2.9 hr	596.333	12.8	38.7333	64.9	21.5	33.1	8.86667	110.533	73.9333	19	1	0	2.66667	76	15.4333	22.9333	303.333	1526.33	86.3333	49.3333	147	0.00666667	0	187.667	5.56667	3.1	1.26667	63.3333	29.6667	227.333	1	11	0.1	140.333	4.33333	106.667	10.6333	9.6	183.8	7.77	4.23	1.73	0.94	0.87	0.476667	0.86	0.47
azathioprine.3.15 day	644.667	14.1	39.6333	61.5333	21.9	35.5667	3.53333	101.133	60.9667	14.6667	0	0	2	82	16.6667	26.3	333.667	1201.33	100.333	28.3333	150.333	0.0366667	0.0266667	188	6.36667	3.13333	0.966667	179.667	53.3333	675.667	1.33333	20.6667	0.2	143	4.66667	109.333	11.1333	7.4	224.4	10.25	4.56667	1.93	0.863333	0.953333	0.426667	0.976667	0.436667
azathioprine.3.24 hr	613.333	13.2	39	63.6333	21.5333	33.8333	7.3	120.733	63.4667	9	1	0	1.66667	87.6667	15	20.8667	343.333	1315.33	103.667	30.6667	156.667	0.0166667	0	191.333	5.63333	3.06667	1.2	72	41	227	1.33333	15.3333	0.133333	143.333	4.03333	105.333	10.9667	7.76667	192.2	8.44	4.39333	1.70667	0.89	0.863333	0.45	0.843333	0.443333
azathioprine.3.29 day	577.5	12.35	35.6	61.65	21.5	34.9	5.35	135.45	35.25	10.5	1	0	1	87	16.35	24.3	339.5	982	73	42.5	138.5	0.05	0.01	192.5	6.45	3.4	1.1	71.5	32	214	2	19	0.2	141.5	3.95	106.5	10.75	5.7	300.35	12.925	4.295	2.32	0.78	1.185	0.395	1.135	0.38
azathioprine.3.3 hr	602	13.1667	39.2333	65.2333	21.9	33.5	9.26667	117.233	56.4333	23.6667	1	0	2	72.3333	15.3	21.9	299	1664.67	85.6667	48	143	0.0133333	0.00333333	185	5.46667	3.03333	1.26667	69.6667	40.6667	170	1	10	0.1	143.333	3.83333	105	10.3333	8.56667	193.067	8.81	4.56	1.74333	0.903333	0.876667	0.456667	0.866667	0.45
azathioprine.3.4 day	573.333	12.4	37.1667	64.7667	21.6333	33.4	2.53333	136.767	59.3667	6.33333	1	0	2	89	15.2333	19.1333	322.333	1430.67	91.6667	59.6667	156.333	0.01	0	189.333	6.03333	3.26667	1.2	67.3333	34	186.667	1.33333	18	0.133333	143	4.4	105.333	11.3	7.03333	201.233	9.68	4.81	1.82333	0.906667	0.926667	0.46	0.896667	0.446667
azathioprine.3.6 hr	631.333	13.2	39.6	62.7667	20.9	33.3333	8.9	123.733	51.0667	27	1	0	2.33333	69.3333	15.6667	20.5	306.333	1734	65.3333	33.3333	115.667	0.00666667	0.00333333	190.667	5.63333	3	1.13333	67	34.3333	212.667	1	10	0.133333	141	4.3	104.667	10.6667	8.93333	192.2	7.79	4.05667	1.82	0.943333	0.933333	0.486667	0.886667	0.463333
azathioprine.3.8 day	575.333	12.7333	36.9667	64.3333	22.1333	34.4333	5.3	183.033	87.1	12.6667	1	0	1.66667	83.6667	15.1667	22.3	312	1459.67	92	52	171	0.0133333	0	188	6.16667	3.33333	1.16667	67.6667	27.6667	255.333	1	18.6667	0.133333	142.667	4.23333	105.333	11.2333	6.76667	219.733	10.8533	4.94667	2.01333	0.916667	1.00333	0.46	1.01	0.456667
azathioprine.3.9 hr	597	12.7	38.6	64.8	21.3	32.9	9.7	107.5	73.1667	18	0.666667	0	2.33333	78	15.5	22.3	328.333	1564.33	89.3333	36	140.333	0.0166667	0.00333333	191.667	5.5	3.06667	1.26667	72.6667	34.3333	213	1.33333	11	0.1	141.333	4.46667	106.667	10.4	9.4	183.767	7.47333	4.07	1.69	0.916667	0.863333	0.473333	0.826667	0.45
bendazac.0.15 day	699	14.9	43.8667	62.7667	21.3333	34	4	117.867	111.033	11	0.666667	0	9	79.3333	10.9667	16.7	244	806.667	69.6667	145.667	147.333	0.303333	0.01	187.667	6.16667	3.73333	1.53333	62.6667	32	97	2.33333	19	0.533333	141	4.8	106	10.2	6.63333	316.933	14.4783	4.56667	2.553	0.806667	1.25733	0.396667	1.29567	0.406667
bendazac.0.24 hr	606.333	13.3	39.2667	64.8667	21.9667	33.8667	9.3	123.8	99.8667	13.3333	1	0	7.66667	78	12.0667	17.4333	208.333	1087.33	71.3333	91.6667	134.333	0.323333	0.01	198	5.46667	3.7	2.13333	70.6667	41	80	1.33333	18	0.566667	140	4.8	105	10.8	7.9	228.7	10.5523	4.61	2.027	0.886667	1.029	0.45	0.998	0.436667
bendazac.0.29 day	781	15.5667	45.8333	58.7	19.9	33.8667	3.33333	115.567	104.667	12	1	0	5	81.6667	11.8	17.8667	218.667	564	65.3333	139.333	136.667	0.26	0.01	186.333	6.23333	3.6	1.36667	60	30.6667	62.3333	1.66667	19.3333	0.566667	140.667	4.56667	105.667	10.0333	6.26667	400.467	16.5557	4.13333	2.97633	0.74	1.492	0.373333	1.48433	0.37
bendazac.0.3 hr	603.667	13.2667	39.6667	65.6667	21.9333	33.4333	9.46667	116.033	127.033	12	0.666667	0	10.3333	77.6667	11.1667	17.2667	213.667	1008.67	81	78.3333	150.667	0.33	0.0133333	198.333	5.5	3.73333	2.13333	65.3333	40	87.6667	1	14	0.466667	140	4.6	104	10.8333	8.06667	210.733	10.3627	4.91667	1.862	0.883333	0.935	0.443333	0.927	0.44
bendazac.0.4 day	661	14.2667	42.3333	64.0667	21.6333	33.8	5.63333	123.767	99.9667	14.6667	1	0	8.66667	76	11.6333	17.3	220.333	970.667	74.6667	152	165.333	0.31	0.0166667	203	5.8	3.86667	2	67.6667	40.3333	107.667	1	16.6667	0.533333	139.667	4.63333	103	10.9	7.36667	230.767	11.2497	4.87333	1.997	0.866667	1.01033	0.436667	0.986667	0.43
bendazac.0.6 hr	663	14.1667	42.8333	64.5667	21.3667	33.0667	8.83333	126.8	97.7	16.6667	1	0	11.3333	70.6667	11.5667	17.3	205.333	854.333	75.3333	81.6667	142.667	0.473333	0.0533333	188.667	5.23333	3.56667	2.16667	61.3333	32.6667	74.6667	2.33333	11.3333	0.533333	140.667	4.76667	105	10.6667	10.1	210.4	9.43433	4.48	2.06967	0.986667	1.04133	0.493333	1.02833	0.49
bendazac.0.8 day	668.667	14.3667	42.0667	62.9333	21.5	34.1667	5.06667	137.533	102.7	11.3333	1	0	4.66667	83	11.4	17.1	229	840	70	105.667	146.333	0.26	0.00333333	238	5.86667	3.9	2.03333	61	30	85	1	18.3333	0.5	140.667	4.83333	104	11.2333	8.06667	264.1	13.4503	5.09333	2.34733	0.89	1.21233	0.46	1.135	0.43
bendazac.0.9 hr	633.667	13.5333	40.4333	63.8667	21.3667	33.4667	10.8333	109.767	93.2333	13	1	0	9.66667	77	11.7333	16.3667	207	736.333	75	44.3333	135.333	0.443333	0.06	190.333	5.43333	3.7	2.13333	64	31	61.6667	2.33333	9.66667	0.566667	143	4.56667	106.333	10.5667	9.86667	210.467	8.80567	4.18667	1.98	0.94	1.00633	0.48	0.973667	0.463333
bendazac.1.15 day	717.667	14.8	44.0667	61.4	20.6333	33.5667	2.36667	119.8	132.333	9	0.333333	0	2.66667	87.3333	11.0333	17.0667	238.333	697.667	74.6667	137	157.667	0.35	0.03	182.667	6.2	3.76667	1.53333	65	34.3333	150	1.33333	19	0.5	141.333	4.46667	105.667	10.4333	7.1	302.6	13.7443	4.54333	2.56833	0.846667	1.30533	0.43	1.263	0.42
bendazac.1.29 day	774.333	15.0333	43.9333	56.8333	19.3667	34.1667	2.7	112.367	105.7	18.3333	1.33333	0	6	74	12.0667	17.1667	221	807.667	66	176	147	0.306667	0	196.333	6.3	3.8	1.53333	62.3333	29.6667	98	1.33333	18	0.5	139.667	4.5	104.667	10	5.86667	404.9	17.211	4.23333	2.99733	0.74	1.51167	0.373333	1.48567	0.366667
bendazac.1.4 day	651.667	13.6667	41.0667	63.0667	20.9667	33.2333	6.9	121.6	94.9333	13.3333	1	0	7.33333	78	11.9	16.6667	217	887	76.6667	111.667	157.333	0.413333	0.02	206.667	5.76667	3.93333	2.16667	70	38.6667	147	1	17	0.566667	141	4.23333	102.667	11.1667	7.93333	238.533	12.245	5.13333	2.11567	0.886667	1.074	0.453333	1.04167	0.436667
bendazac.1.8 day	660.333	13.9667	41.3667	62.6333	21.1333	33.7333	6.66667	134.433	104.5	13.3333	1.33333	0	6.66667	79.3333	11.7	17.7	214	850	78.3333	143.333	157.333	0.333333	0	214.667	5.76667	3.83333	2	66	31.6667	82.3333	0.666667	18	0.433333	141.333	4.66667	104.667	10.8667	7.13333	262.3	12.865	4.90333	2.323	0.886667	1.173	0.446667	1.15	0.436667
bendazac.2.15 day	711	14.8333	43.4333	61.1	20.8333	34.1	2.8	131.367	128.133	13	1	0	5.33333	81	11.3	18.1333	215	961.333	71	113	147	0.396667	0.0466667	203	6.1	3.9	1.8	63	29	127.667	2	17.3333	0.533333	141.667	4.26667	106	10.4333	6.53333	311.967	14.938	4.78667	2.55433	0.82	1.29533	0.416667	1.259	0.403333
bendazac.2.29 day	803	15.5667	45.7667	57.0667	19.4	34	2.13333	115.833	140.333	8.66667	1.33333	0	2.66667	86.6667	11.9667	18.2333	219.333	752	60.6667	164	139.667	0.38	0.02	192.667	6.43333	3.8	1.43333	61	30.3333	119.667	1	19.3333	0.566667	139.333	4.46667	103	9.73333	5.7	394.767	17.5797	4.44	2.79833	0.713333	1.42167	0.36	1.37667	0.35
bendazac.2.4 day	635.667	13.5	40.8	64.2667	21.2667	33.1333	7.26667	112.6	129.667	11.6667	1	0	6	81.6667	11.8	17.3333	207.333	974.333	88.3333	81.3333	161	0.403333	0.04	193.333	5.73333	3.76667	1.93333	65	40.3333	121.333	1	16.3333	0.6	140.333	4.53333	104.667	10.7333	7.03333	229.367	11.7027	5.10667	2.10933	0.923333	1.065	0.466667	1.04433	0.456667
bendazac.2.8 day	640.667	13.8667	40.4667	63.1667	21.7	34.3	8.03333	146.8	116.767	17	1.33333	0	10.3333	71.6667	11.7333	17.5	217.333	875.667	68.6667	107.333	135.333	0.406667	0.0166667	203	5.76667	3.76667	1.9	55.6667	33	127.333	1	18.6667	0.5	141.333	4.43333	105.333	11.2	6.66667	260.7	13.0017	4.99	2.23167	0.856667	1.114	0.426667	1.11767	0.426667
bendazac.3.15 day	699.667	14.5667	42.7333	61.1333	20.7667	33.9667	3.5	126.733	123.667	11.3333	0.333333	0	3.33333	84.6667	11.5	19.1667	218	933	68	72.3333	137.333	0.686667	0.0266667	183.333	6.2	4.03333	1.9	61.3333	38	106	1.66667	19.6667	0.5	141	4.06667	105.333	10.3333	5.33333	314.867	17.5553	5.57667	2.46367	0.783333	1.24833	0.396667	1.21533	0.386667
bendazac.3.29 day	763.333	14.9667	44.1	57.8667	19.6333	33.9333	3.3	115.267	143.667	11.6667	1	0	6.33333	81.6667	12.8	20.4	225.333	759.667	56	62.6667	121	0.78	0.05	184	6.26667	3.8	1.56667	57.3333	35	80.3333	1.66667	19	0.566667	139.667	4.03333	102.667	10	5.13333	427.267	22.0483	5.15667	3.27567	0.766667	1.619	0.38	1.65667	0.386667
bendazac.3.4 day	654.667	14.1667	42	64.1333	21.6	33.7	6.56667	119.867	113.2	11	0.666667	0	6.66667	81	12.2667	18.4333	202.333	1217	69	56.6667	135.333	0.74	0.08	192	5.4	3.83333	2.43333	86.6667	47.6667	157.333	1	18.3333	0.6	141	4.1	103.667	10.7333	6.2	223.033	13.2303	5.93	2.095	0.94	1.06567	0.48	1.02933	0.463333
bendazac.3.8 day	626.667	13.7333	40.1667	64.1333	21.9333	34.1667	6.1	132.567	117	11.3333	0.666667	0	6	82.3333	12.4	19.8	206	1425.33	65.3333	56.6667	122.333	0.74	0.02	198	5.7	3.9	2.16667	66.3333	37.6667	130	1	19.6667	0.566667	141	4.33333	104.667	11.4	6	264.233	15.5323	5.88	2.40033	0.906667	1.19033	0.45	1.21	0.46
bendazac.4.24 hr	621.667	13.4	40.4333	65.0667	21.5667	33.1333	8.23333	116.5	125.667	12.6667	1	0	9	77.3333	11.7667	17.3	205.333	1058	70.6667	84	140	0.423333	0.0166667	201.667	5.53333	3.7	2.03333	60.6667	42	93	1	16.3333	0.633333	140.667	4.63333	104	11.3333	7.3	225.733	11.6197	5.14667	2.16	0.953333	1.102	0.486667	1.058	0.466667
bendazac.4.3 hr	651.333	14.0333	42	64.4333	21.5667	33.4333	8.7	131.533	109.333	11.3333	1	0	7	81.3333	11.2	16.8667	216	1951	72.6667	61	133	1.45	0.01	194	5.46667	3.7	2.06667	69.6667	33.6667	93.6667	2	13.6667	0.566667	140.333	4.53333	102	11.1	9.4	206.4	9.79	4.74333	1.872	0.906667	0.949667	0.46	0.922333	0.446667
bendazac.4.6 hr	651	14.1333	42.0667	64.6667	21.7333	33.6333	10.6667	107.867	86.2667	11.3333	1	0	10.3333	77.3333	11.9	16.4	201.333	1171	72	51.6667	130.667	1.26	0.08	184.667	5.3	3.63333	2.2	66.6667	35.3333	96	1.66667	12.3333	0.566667	140.667	4.76667	103.333	10.7667	10.8	208.9	9.338	4.47	1.959	0.94	1.00133	0.476667	0.957667	0.456667
bendazac.4.9 hr	615.667	13.4667	40	65	21.9	33.7333	7.73333	120.833	91.5333	22.3333	1	0	8	68.3333	11.5667	17.0333	216.333	1183	75.6667	32	126.667	0.93	0.0333333	189	5.5	3.76667	2.16667	59.6667	30.3333	100.333	1.66667	11.6667	0.566667	143.333	4.33333	104.333	10.7	10.0667	207.533	8.634	4.16333	1.87233	0.903333	0.943	0.453333	0.929333	0.45
bendazac.5.24 hr	638.667	13.5667	40.8667	64.0333	21.2667	33.1667	7.33333	125.033	101.9	10	1	0	8.33333	80.6667	12.1	17.0667	211.667	1404.67	71.3333	129.667	139	0.926667	0.00333333	188.667	5.6	3.8	2.13333	73	40.6667	146.333	1.33333	20.6667	0.533333	139.667	4.5	104.333	11.1	6.16667	221.733	11.2823	5.09	1.96567	0.886667	0.992333	0.45	0.973333	0.44
bendazac.5.3 hr	653.667	14.0333	41.6667	63.8333	21.5	33.7	10.0333	118.3	90	14.6667	1	0	6.33333	78	11.6	17.0667	203.667	1541.67	73.6667	48.6667	128	1.33667	0.0166667	192.333	5.3	3.6	2.13333	71.3333	38.3333	84.3333	1	12	0.533333	139	4.8	101	10.5667	10.4333	209.4	9.25333	4.41667	1.85	0.883333	0.927333	0.44	0.922667	0.443333
bendazac.5.6 hr	641	14.1333	42.4667	66.3	22.0667	33.3	11.1667	114.2	100.2	13.6667	1.33333	0	7.33333	78	11.8667	18.1	218	4170.33	80	27	143	1.51333	0.06	188	5.36667	3.73333	2.3	62.3333	32	76.3333	1	8.66667	0.6	141	5.03333	101.667	10.8667	10.8333	206.767	8.71433	4.21333	1.96267	0.946667	1.009	0.486667	0.953667	0.46
bendazac.5.9 hr	615	13.7667	41.4	67.3333	22.4	33.2667	9.06667	115.467	95.6667	15.6667	1	0	3.33333	80	11.7	17.1	209.667	2386.33	77.3333	37.6667	131	1.16	0.0266667	179.333	5.53333	3.76667	2.16667	60.3333	29.6667	108.667	1.33333	9	0.6	143.333	4.53333	103.333	10.3	10.1667	204.567	7.94867	3.88333	1.93467	0.946667	0.972667	0.476667	0.962	0.47
bendazac.6.24 hr	644	14.1333	42.2333	65.5667	21.9667	33.5	10.8667	130.4	98.5333	12.6667	1.33333	0	5.33333	80.6667	13.1333	16.4	198.333	4534.33	63	21	109.667	1.96	0.0633333	178.667	5.5	3.96667	2.6	56.3333	30.3333	108	0.666667	12.6667	0.666667	140.667	4.26667	99.3333	10.7667	8.43333	203.267	9.04733	4.45333	1.967	0.97	1.00667	0.496667	0.960333	0.473333
bendazac.6.3 hr	638	13.8667	41	64.4	21.8333	33.8333	12.0333	130.467	96.2667	20	1.33333	0	9	69.3333	11.4667	17.1	205	1430.67	75.6667	38.6667	134.667	1.38	0.0333333	195.333	5.4	3.73333	2.23333	66	34	108	1.33333	12	0.466667	140	4.6	99.3333	10.5333	10.0333	213.933	9.61367	4.49333	1.96833	0.916667	0.983667	0.456667	0.984667	0.46
bendazac.6.6 hr	619.333	14.0333	41.6333	67.2667	22.6	33.6333	14.5333	122.7	81.0333	20.3333	1	0	7.66667	71.6667	11.8333	17.2667	217.333	3352	88.3333	20.3333	143.333	1.42	0.05	189.333	5.4	3.66667	2.13333	67.6667	33.3333	125	0.666667	11	0.6	141	4.43333	99.6667	10.5	11.1333	206.3	8.64667	4.19333	1.87433	0.906667	0.949333	0.46	0.925	0.45
bendazac.6.9 hr	644.333	13.6	40.5667	63	21.1333	33.5333	7.83333	128.533	73.6	11	1	0	7	81	11.8	17.9667	218.667	3480	75.3333	41.6667	132.333	1.6	0.0333333	177	5.46667	3.7	2.13333	63.3333	27.6667	73.6667	1	12.6667	0.6	140.667	4.83333	100.667	10.4333	10	203.167	8.08667	3.97667	1.915	0.94	0.964	0.473333	0.951	0.47
benzbromarone.0.15 day	694.667	14.5667	43.2667	62.3667	20.9333	33.6333	5.03333	116.733	134.667	17	1.66667	0	4	77.6667	11.7667	16.8	224	737.333	80	151.667	161.333	0.356667	0.0133333	189.333	6.06667	3.83333	1.73667	63.6667	31	89.6667	1.33333	19	0.5	139.4	4.87	107.767	10.1667	6.66667	320	14.0697	4.39667	2.47133	0.773333	1.24333	0.386667	1.228	0.386667
benzbromarone.0.24 hr	651	14	41.6333	63.9	21.4667	33.5667	7.4	121.367	98.7333	20	1.33333	0	6.33333	72.3333	11.6333	15.7667	226.333	664.333	85	95.6667	155	0.28	0.01	186.333	6	4.03333	2.06667	58	30.3333	87.6667	1.33333	17.6667	0.533333	138.667	5.26667	104.667	10.6	8.36667	226.367	11.313	4.99667	1.994	0.883333	0.998	0.44	0.996	0.436667
benzbromarone.0.29 day	838	15.4667	46.4333	55.4333	18.4667	33.3	2.56667	101.733	126.533	9.66667	1	0	3	86.3333	12.0667	16.3	232.333	649.667	67	147	140.667	0.323333	0.01	183	6.26667	3.96667	1.73333	56.6667	26.3333	87.3333	1.33333	20	0.566667	139.2	4.67	106.7	9.63333	6.53333	375.6	14.7453	3.92667	2.88733	0.77	1.45367	0.386667	1.43367	0.38
benzbromarone.0.3 hr	627.333	14.0333	41.7	66.6	22.4	33.6667	7.76667	101.9	143	13	1	0	7.33333	78.3333	11.9667	17.1667	218.667	726	71.6667	66.6667	136.667	0.31	0.0233333	190.667	5.63333	3.76667	2.06667	68	41.3333	84.6667	1.33333	13.3333	0.566667	139	4.9	104	10.6333	10	214.933	9.626	4.48	1.79433	0.833333	0.905667	0.423333	0.888667	0.413333
benzbromarone.0.4 day	633	14.2	42.1	66.5	22.4333	33.7333	7.56667	113.7	135.033	15.6667	1	0	6	77	11.5333	16.5667	235.333	995.667	84.6667	110.333	159.333	0.343333	0.01	201.333	5.9	4.03333	2.16333	62.6667	33	80	1	16	0.533333	139.633	4.85	105.933	9.93333	7.5	231.967	11.626	5.01	2.05033	0.88	1.033	0.443333	1.01733	0.44
benzbromarone.0.6 hr	647.333	14.2333	42.3667	65.4667	22	33.6	8.53333	93.9667	120.367	15.3333	1	0	8	76	12.2667	15.9333	232	710	74	71.6667	146.333	0.35	0.01	182	5.76667	3.8	1.96667	54.3333	27	78.6667	1.66667	9.66667	0.433333	138	5.06667	104.667	10.5	10	213.767	10.1137	4.73	2.15067	1.00333	1.095	0.51	1.05567	0.49
benzbromarone.0.8 day	689.333	14.6333	43.2667	62.8	21.2333	33.8	5.33333	117.367	103.933	12.3333	1	0	6.66667	80.3333	11.9	17.1333	234	730.333	78	136	162	0.35	0.02	192.333	6.16667	3.83333	1.64333	60	32	100	1	20.3333	0.533333	138.433	5.21	106.567	10.4333	6.76667	261.9	12.6643	4.83	2.261	0.863333	1.15	0.436667	1.111	0.42
benzbromarone.0.9 hr	622	13.4667	40.2667	64.7667	21.6667	33.4333	7.83333	108.133	98.9667	17	1	0	5.66667	76.3333	12.1	16.2	239	666	78.6667	41.6667	139.667	0.303333	0.0133333	184.667	5.9	3.96667	2.06667	59	28.3333	86.6667	1.33333	12	0.6	139.667	5.13333	105	10.2	11.3333	212.533	9.463	4.45333	2.01367	0.95	1.03167	0.483333	0.982	0.463333
benzbromarone.1.15 day	707	14.3333	43.1333	61	20.3	33.2333	4.66667	101.433	143.667	11	1	0	6.33333	81.3333	11.5667	16.5667	230.667	670.333	85.3333	159.333	171.667	0.256667	0	195	6.36667	4.16667	1.89667	58.6667	29.3333	98.3333	1.66667	19.6667	0.633333	140.233	4.83	107.7	10.3667	7.56667	308.333	15.3843	4.99	2.45033	0.793333	1.241	0.4	1.20933	0.393333
benzbromarone.1.24 hr	626.333	13.7333	40.8	65.1333	21.9	33.6	7.13333	114.9	108.767	12.3333	1.33333	0	8.66667	78.3333	12.0667	16.4	225.333	874	79	117	155	0.29	0.00333333	180	6.03333	3.96667	1.93333	64.6667	35.6667	115.667	1.66667	18.6667	0.6	139	5.3	105.667	10.6667	8.6	224.567	11.3987	5.07667	2.068	0.923333	1.04	0.463333	1.028	0.456667
benzbromarone.1.29 day	781.333	15.1	44.8	57.3667	19.3333	33.7333	2.93333	102.8	150	10.3333	1.33333	0	3.66667	84.6667	12.0333	16.8667	231	619	71.6667	159	152.333	0.313333	0.00666667	199.333	6.43333	4.26667	1.97667	59.6667	31	97	1.66667	21.3333	0.566667	140.833	4.15667	107.233	9.86667	6.76667	384.467	16.88	4.38667	2.742	0.713333	1.392	0.363333	1.35	0.353333
benzbromarone.1.3 hr	626.333	13.8	41.0333	65.5	22.0333	33.6667	7.66667	109.467	90.4667	10	0.666667	0	8.66667	80.6667	11.7333	16.7333	243.333	965.333	82.3333	72	150	0.306667	0.0366667	189.333	5.66667	3.96667	2.33333	60.3333	33.6667	81	0.666667	12	0.6	139	4.93333	104	10.7333	8.96667	212.567	10.138	4.76667	1.91567	0.9	0.977	0.46	0.938667	0.44
benzbromarone.1.4 day	615	13.6333	40.5667	65.9667	22.1667	33.5667	7.56667	112.733	116.467	13.6667	1	0	6.66667	78.3333	11.9	16.3	237.333	739.667	84.3333	104.333	157.333	0.34	0.01	193	5.93333	4	2.07	60.3333	30.3333	95.6667	1	19.6667	0.6	139.233	4.93333	104.733	10.3333	7.26667	239.5	12.5597	5.24333	2.22433	0.926667	1.11533	0.466667	1.109	0.463333
benzbromarone.1.6 hr	624.333	13.7	40.7	65.2	21.9667	33.7	8.1	116.067	116.4	9	1.33333	0	8.66667	81.3333	12.0333	16.2	236.333	612	85	94	149.333	0.396667	0.00333333	184	5.56667	3.83333	2.23333	56.6667	27.6667	90.3333	1	11.3333	0.433333	137.667	5.33333	103	10.6667	9.2	213.067	10.3983	4.87667	2.10133	0.986667	1.04967	0.49	1.05167	0.493333
benzbromarone.1.8 day	663.333	14.1667	41.3667	62.4333	21.3333	34.1667	6.1	115.5	104.7	14	1	0	5.33333	80	11.9	16.6667	239.667	821	78.3333	136	160.333	0.293333	0.00333333	189.667	6.1	3.93333	1.83667	61	36	95.3333	1	19.6667	0.533333	137.967	5.02333	107.767	10.2667	7.8	264.967	13.8113	5.21333	2.39233	0.903333	1.18533	0.45	1.207	0.456667
benzbromarone.1.9 hr	611	13.7	40.5667	66.4	22.4333	33.8	7.5	111.1	114.4	5.33333	1	0	7	86.6667	12.3667	15.6	232.333	925.667	63	50	114.333	0.39	0	193.667	5.66667	3.76667	2.03333	63.6667	30.3333	83.3333	1.33333	10.6667	0.533333	138.667	4.8	104.667	10.1	10.4	210.733	9.20833	4.37	1.947	0.923333	0.973	0.463333	0.974	0.463333
benzbromarone.2.15 day	688.333	14.7	43.9	63.8333	21.3667	33.4333	4.3	117.433	139.367	13.3333	1	0	6.33333	79	12.0667	17.6333	235.667	889.667	87	67.3333	153	0.313333	0.0166667	185.667	6.46667	4.43333	2.21	58	29.3333	96.3333	1	18	0.566667	140.067	4.88667	106.867	10.4	7.33333	323.7	18.8287	5.83	2.66633	0.823333	1.30167	0.403333	1.36467	0.42
benzbromarone.2.24 hr	619	13.6	40.7333	65.8333	22.0333	33.4667	7.33333	103.867	75.6	13	1	0	6.33333	80	12.2333	16.0667	225.333	894	71	129.667	136.333	0.353333	0.01	187	5.93333	4.13333	2.26667	65.6667	31.3333	116.333	1.33333	18	0.566667	139.667	5	106.333	10.4667	7.63333	222.967	12.2417	5.49	2.01367	0.9	1.005	0.45	1.00867	0.45
benzbromarone.2.29 day	798.667	15.3333	46.4	58.1333	19.2	33	2.66667	105.133	151.333	8.66667	1.66667	0	6	84	12.3	18.2333	233.667	640.667	78	70.6667	134.667	0.28	0.02	189	6.33333	4.23333	2.02	57.6667	34.3333	137.333	1	18.6667	0.633333	141.6	4.46333	109.167	9.73333	6.83333	379.7	20.1667	5.31	2.88933	0.76	1.44367	0.38	1.44567	0.383333
benzbromarone.2.3 hr	608.667	13.5667	40	65.7333	22.2667	33.8667	7.5	102.133	140	8.33333	1	0	8	82.6667	11.9333	17.6667	227.333	917	79	81	145.667	0.386667	0.06	202.667	5.53333	3.66667	2	64.6667	32	89.3333	1	13.6667	0.666667	140	4.7	103.667	11	9.8	214.967	10.856	5.05333	1.972	0.916667	0.988	0.46	0.984	0.456667
benzbromarone.2.4 day	633	13.4667	39.8	62.8667	21.2667	33.8333	7.7	102.633	115.333	13.6667	1	0	7	78.6667	11.6333	16.6333	233.333	814.667	74	49.3333	132.667	0.286667	0.0233333	188.667	5.83333	3.96667	2.13	61	31	105.333	0.666667	15.6667	0.633333	139.9	4.51333	106.1	10.3333	7.46667	239.567	13.849	5.78	2.12367	0.886667	1.04133	0.436667	1.08233	0.45
benzbromarone.2.6 hr	596	13.2333	39.2333	65.8333	22.2333	33.7333	7.8	103.133	86.3667	13.3333	1	0	6	79.6667	12.2	16.1	230.333	820.667	74.3333	48.3333	129.333	0.416667	0.0266667	192.667	5.5	3.83333	2.3	56.3333	27.6667	88	0.666667	8.33333	0.5	138.667	4.76667	103.667	10.2	10.3667	211.233	9.795	4.63333	2.04067	0.966667	1.05133	0.496667	0.989333	0.466667
benzbromarone.2.8 day	675.333	14.3	42.4667	62.8667	21.1333	33.6333	5.76667	119.5	88.9333	11.6667	1.33333	0	6.33333	80	12.1667	18.0667	234	888.333	77	67.6667	142.667	0.286667	0	187.333	6.23333	4.4	2.42	58.3333	28.3333	97.3333	0	19.6667	0.6	140.4	5.02333	107.833	10.4333	7.76667	265.9	15.9423	5.99333	2.375	0.896667	1.18833	0.443333	1.18667	0.443333
benzbromarone.2.9 hr	645	13.9	41.5667	64.4667	21.5667	33.4667	6.83333	108.067	96.5	17.6667	1	0	6.33333	75.3333	12.2	16.5	235.333	702.333	70	36.3333	115.667	0.303333	0	192.667	5.8	4	2.23333	60	29	94	1.33333	11	0.6	138	5	104.333	10.2667	11.2667	210.333	9.32767	4.43333	1.97	0.936667	1.007	0.48	0.963	0.46
benzbromarone.3.15 day	699.333	14.2333	42.9	61.3667	20.4	33.1667	4.53333	98.7667	123.033	23.3333	1	0	6.66667	69.6667	12.3667	18.9333	217.667	1204.33	82.3333	38.6667	140.667	0.3	0.02	187	6.3	4.36667	2.28	58	34.6667	138.667	1	20	0.566667	141.667	4.20667	107.267	10.3667	7.3	305.967	22.1743	7.24333	2.45967	0.803333	1.27967	0.416667	1.18	0.386667
benzbromarone.3.24 hr	628.333	13.7333	41	65.4	21.9667	33.5667	7.7	106.8	123.333	11.6667	0.666667	0	5	83	12.2333	15.3333	217.333	1053	77	83.3333	128.667	0.27	0.01	186	5.83333	3.86667	2	61.3333	36.3333	149	1	16.3333	0.7	140	4.86667	104	10.2333	8.03333	219.467	11.9947	5.46333	2.054	0.933333	1.04433	0.476667	1.00967	0.46
benzbromarone.3.29 day	765.667	14.9	44.2667	57.8	19.4667	33.6667	2.66667	105.133	143.667	15.3333	1.66667	0	5.33333	78.3333	12.5333	18.3	213.333	768	75	39	124.667	0.226667	0.0133333	180	6	4	2.01333	63.6667	41.6667	84.3333	1.33333	21.6667	0.466667	141.7	3.98333	107.9	9.66667	7.16667	370.4	23.335	6.31333	2.804	0.763333	1.43767	0.393333	1.36633	0.37
benzbromarone.3.3 hr	597	13.1667	39.3	65.9	22.1	33.5333	7.63333	101	99.9	20	1	0	4.33333	74.6667	12.3667	18.0667	224	815.333	74.6667	81.6667	139.667	0.423333	0.106667	254.667	5.43333	3.56667	1.9	65.3333	36	128	1	16.6667	0.833333	137.667	5.1	102.333	9.96667	10.0333	215.833	9.86433	4.57333	1.83567	0.85	0.907	0.42	0.928667	0.426667
benzbromarone.3.4 day	663	14.2667	42.7	64.5	21.5	33.4	5.56667	106.067	135.9	14.3333	1	0	5.66667	79.3333	13.9667	21.7333	211.333	985	74.6667	50.3333	130.667	0.286667	0.0233333	169.667	5.66667	4.06667	2.55	66.6667	43.6667	200	1	16.6667	0.666667	141.767	4.40667	108.2	9.96667	7.03333	216.3	14.948	6.91	1.96033	0.906667	0.976	0.453333	0.984333	0.456667
benzbromarone.3.6 hr	601.667	13.1667	39.4	65.5667	21.8667	33.3333	8.13333	94.6667	67.8667	13.6667	1	0	7.66667	77.6667	12.0667	16.4333	238.333	856.667	77.3333	73	138.667	0.356667	0.0133333	212	5.83333	3.86667	2	60	33	151	1	14.3333	0.7	139.333	4.86667	101.667	10.4	9.93333	215.7	9.55133	4.42667	1.945	0.9	0.962333	0.443333	0.982667	0.456667
benzbromarone.3.8 day	675.333	14.5333	43.2333	64.1	21.5333	33.5667	5	112.967	96.7667	16	1.33333	0	6	76.6667	12.1667	18.3333	234	816.667	92	31.3333	144.667	0.22	0.0166667	193	6.36667	4.56667	2.57333	60.3333	34.3333	161.333	1	21.6667	0.633333	140.267	4.60333	106.867	10.4	7.66667	250.133	18.3963	7.35667	2.085	0.833333	1.06433	0.423333	1.02067	0.406667
benzbromarone.3.9 hr	596.667	13.1667	39.2667	65.8	22.1333	33.6333	8.13333	105.6	98.1667	22.6667	0	0	3	74.3333	12.1	17.0667	235	943.333	83	49	145.333	0.323333	0.05	211.667	5.86667	3.96667	2.13333	60	33	175	1.33333	17	0.633333	138.667	4.86667	103.333	10.3667	10.6	215.467	9.251	4.29333	2.026	0.943333	1.01767	0.473333	1.00833	0.466667
benziodarone.0.15 day	681.333	14.1333	41.6333	61.2	20.7667	33.9333	2.96667	104.833	111.267	13	1	0	6.33333	80	11.4333	17	218	783	71.3333	152	147	0.336667	0	204.333	6.03333	3.66667	1.53333	64.3333	37	103	1.66667	20	0.566667	141	4.9	104	10.4667	6.56667	332.833	14.958	4.49667	2.677	0.803333	1.372	0.413333	1.305	0.396667
benziodarone.0.24 hr	601.667	13.3	39.3667	65.4	22.1	33.8	9.26667	117.033	117.3	18.3333	1.33333	0	5.66667	75	11.8	16.5333	208	1044	75.6667	119	150.333	0.336667	0.00666667	201.667	5.63333	3.73333	1.96667	64.3333	38.6667	75.3333	1	16.3333	0.5	142.667	4.76667	106.333	10.6667	8.06667	225.333	10.6317	4.72	2.07767	0.923333	1.07167	0.476667	1.006	0.446667
benziodarone.0.29 day	805	15.8667	46.8333	58.2333	19.7	33.8333	3.13333	114.367	129.667	13	1.66667	0	5.33333	80	11.8333	18.1667	217.667	611.333	59.3333	155.667	135.667	0.316667	0.0433333	203.333	6.23333	3.8	1.56667	60	28.6667	81.3333	1.66667	19	0.633333	140.333	4.56667	106	10.4	5.5	389.867	15.325	3.93	2.869	0.736667	1.446	0.37	1.423	0.366667
benziodarone.0.3 hr	626.333	13.7	41.1333	65.7333	21.8667	33.2667	9.5	111	109.733	8.33333	0.333333	0	5.33333	86	11.6667	16.7667	206.333	838	76.6667	64.3333	143	0.363333	0	196.333	5.43333	3.7	2.13333	65.6667	34	100.333	1.66667	13.6667	0.5	141	4.73333	104.333	10.7	9.1	210.667	9.77933	4.64333	1.99367	0.946667	1.00833	0.48	0.985333	0.466667
benziodarone.0.4 day	654.667	13.8	40.9667	62.6333	21.1	33.7	6.3	131.533	111.333	16	0.666667	0	6.66667	76.3333	11.7333	17.5667	219.667	910	79.3333	104.333	148	0.3	0.0133333	203	5.73333	3.6	1.7	65.3333	40	75	1	18	0.5	141.667	4.66667	104	10.5667	6.96667	239.433	11.614	4.85	2.18367	0.913333	1.10033	0.456667	1.08333	0.453333
benziodarone.0.6 hr	629	13.8	41	65.2333	21.9333	33.6	10.9667	114.7	115.1	8.66667	1	0	4	86.6667	11.8333	18.5	210.667	841.333	69	62.3333	124	0.37	0.0466667	177	5.43333	3.73333	2.2	58.6667	30	83	1.66667	9.66667	0.466667	141.333	4.53333	104.667	10.6	9.13333	211.267	9.68033	4.58333	1.969	0.933333	0.985667	0.466667	0.983333	0.466667
benziodarone.0.8 day	648.667	14.1333	41.3	63.6667	21.8	34.2333	4.06667	121.033	115	12	1	0	7	80.3333	11.2333	16.2333	217.667	957.333	61	141.333	147.333	0.336667	0.0633333	193.333	5.8	3.66667	1.73333	62.6667	38	91	1.66667	21	0.566667	140	4.96667	105.667	10.6333	6.73333	272.2	12.8537	4.71667	2.33733	0.86	1.198	0.44	1.13933	0.416667
benziodarone.0.9 hr	608.667	13.5667	40.1333	66	22.3	33.8333	8.36667	109.567	80.4	9	1	0	8.33333	82	12.4333	18.0667	195	809.667	70.3333	33.6667	125.333	0.306667	0.06	195.333	5.3	3.7	2.33333	60	29.3333	68.3333	0.666667	9.33333	0.466667	143	4.63333	105.667	10.3	11.0333	210.133	8.733	4.15333	1.92133	0.913333	0.955333	0.456667	0.966	0.456667
benziodarone.1.15 day	713	14.4333	42.8333	60.0667	20.2333	33.6667	2.76667	119.367	107.867	12.3333	1	0	5.33333	81.3333	11.8333	17.4333	219.333	807	76	134.667	154.667	0.306667	0	200.333	6.1	3.83333	1.7	61	29.3333	122	2	18	0.533333	140.667	4.53333	105	10.2667	6.93333	324.033	15.7933	4.87333	2.621	0.81	1.329	0.41	1.292	0.4
benziodarone.1.24 hr	591.333	13.2333	38.8	65.6333	22.4333	34.2	7.93333	125.367	101.2	15.3333	1	0	9	74	11.8667	17.1667	208.667	836	80.3333	94	145.667	0.29	0	187.667	5.7	3.8	2.03333	69.6667	33	103.333	1	17.6667	0.566667	141.333	4.56667	104.667	10.7	7.5	227.367	11.7243	5.15333	2.056	0.906667	1.03167	0.456667	1.02433	0.45
benziodarone.1.29 day	806.333	15.3667	45.8	56.7667	19.0333	33.5667	3.26667	123.533	142	11	1.33333	0	5	83.3333	12	18.6333	237	632	85.3333	128.333	167.333	0.23	0.0133333	193.667	6.4	4.06667	1.76667	70	40.6667	147.667	1.66667	21.3333	0.666667	140	4.46667	104	11.0667	6.8	408.367	19.1283	4.67667	2.91433	0.713333	1.44467	0.353333	1.46967	0.36
benziodarone.1.3 hr	642	14.0333	41.4333	64.5333	21.8333	33.8667	8.96667	122.3	104	15.3333	1	0	12	72	11.8	16.5	205.667	843.333	75.6667	59	132	0.363333	0	195.667	5.43333	3.66667	2.06667	65.3333	33.3333	95	2	10.6667	0.466667	141.333	4.36667	103.667	10.5667	9.4	212.1	10.1687	4.79	2.02633	0.956667	1.033	0.486667	0.993333	0.466667
benziodarone.1.4 day	638.667	14.0333	41.7	65.2667	22	33.6667	6.53333	113.933	103.567	13.6667	1	0	7	78.3333	11.6333	17.6667	218.333	1102.67	78.3333	65.6667	153	0.343333	0.0133333	196	5.66667	3.66667	1.86667	68.6667	45.6667	113.667	1.66667	15.6667	0.5	141.667	4.33333	105	10.6667	7.9	241.567	12.7133	5.26333	2.27367	0.94	1.14233	0.47	1.13133	0.466667
benziodarone.1.6 hr	614	13.4333	40.0333	65.1667	21.8667	33.5333	9.73333	108.8	118	9.33333	1	0	8.33333	82	11.8667	16.4667	223.667	686.667	77.3333	63	132	0.346667	0.0333333	188.333	5.33333	3.73333	2.36667	68.3333	33.3333	123.667	2	11.3333	0.533333	142	4.53333	105.333	10.7333	9.76667	212	10.122	4.77333	1.96233	0.926667	0.975667	0.456667	0.986667	0.463333
benziodarone.1.8 day	634.333	13.6333	40.1333	63.3333	21.5	33.9667	4.93333	113.833	122	10.6667	0.666667	0	5	83.6667	11.9	17.0333	213.667	844.333	77.6667	110	156.333	0.336667	0.0233333	192.667	5.86667	3.7	1.73333	66	32.6667	103.667	2.33333	18.6667	0.533333	139.667	4.46667	102.667	10.8	7.5	275.867	14.617	5.29667	2.389	0.866667	1.19567	0.43	1.19333	0.433333
benziodarone.1.9 hr	631	13.3667	40.1	63.5667	21.2333	33.4	8.46667	113	76.5333	14.6667	1	0	6.33333	78.3333	12	17.0667	192.667	648.333	66.6667	49.6667	131	0.313333	0.0866667	198	5.43333	3.7	2.2	60.6667	29.3333	78	0.666667	11.3333	0.466667	142.667	4.6	105.333	10.4333	10.6333	209.7	8.97967	4.28	1.88933	0.9	0.960333	0.46	0.929	0.443333
benziodarone.2.15 day	689	14.1667	42.0667	61.2	20.6	33.6667	2.5	119.5	114.667	11.3333	0.666667	0	6	82	11.9333	18.4667	228.667	670	72.6667	60.6667	131	0.25	0.0366667	195	5.86667	3.86667	1.93333	64.3333	35	116.667	1.66667	20.6667	0.533333	141.333	4.46667	105.667	10.6333	6.93333	322.233	16.3333	5.06	2.46767	0.763333	1.23033	0.38	1.23733	0.386667
benziodarone.2.24 hr	612.667	13.3333	39.7667	64.8667	21.7667	33.6333	8.73333	114.867	110.567	18	1.33333	0	12.6667	68.3333	12.1667	17.4667	193.333	1068.67	61.6667	80	121.667	0.34	0.00666667	196	5.46667	3.66667	2.03333	64.6667	36.6667	99.3333	1	17.6667	0.533333	140.667	4.6	105	10.5667	7.7	229.8	11.696	5.08667	2.06367	0.9	1.01467	0.443333	1.049	0.456667
benziodarone.2.29 day	780.333	15.4667	45.7333	58.6333	19.8333	33.8	2.96667	112.7	132	10.6667	1	0	5.33333	83.3333	11.7333	18.6333	215.667	712	84.6667	89.6667	161	0.253333	0.00666667	198.333	6.5	4.13333	1.76667	60	38.6667	114.333	1	23.3333	0.7	141	4.5	104.333	10.5667	6.33333	415.667	22.1147	5.31	2.913	0.7	1.46467	0.353333	1.44833	0.346667
benziodarone.2.3 hr	591.333	13.0667	38.9	65.8333	22.1333	33.6333	9.33333	122.667	92.8	16	0.666667	0	7.33333	76	11.8333	17.2333	187.333	1091.33	77.3333	42.6667	131.667	0.483333	0.0166667	200	5.2	3.46667	2	69	34.3333	84	1.66667	12.3333	0.533333	139.667	4.36667	102.333	10.4667	9.03333	217.5	10.2727	4.72333	2.08433	0.956667	1.041	0.476667	1.04333	0.48
benziodarone.2.4 day	655	13.8667	42.0333	64.2	21.2	33	7.03333	120	115.667	10	0.666667	0	5.33333	83.3333	11.4667	17.4333	226	1090.67	75.6667	57.3333	139.667	0.33	0.0366667	196.333	5.83333	3.83333	1.93333	60.6667	37	91.6667	2	17.3333	0.566667	140.667	4.3	103	10.7	7.23333	245.267	14	5.70667	2.268	0.926667	1.14767	0.47	1.12033	0.456667
benziodarone.2.6 hr	629	13.6	40.9667	65.1	21.5667	33.1333	10	108.467	117.433	18.3333	1	0	10.6667	69.6667	11.8333	16.7	213	887.333	70.6667	85	129.667	0.323333	0.0233333	187.333	5.43333	3.63333	2.03333	65.6667	34.6667	126	1.33333	11.3333	0.466667	141	4.36667	103.667	10.7	9.9	208.533	9.44867	4.53	1.83067	0.876667	0.905667	0.433333	0.925	0.443333
benziodarone.2.8 day	645.667	14.0333	41.2333	63.8667	21.7	34.0333	3.56667	137.667	91.3667	13.3333	1.33333	0	6.66667	79	11.5333	17.6333	249	910.333	80	96.6667	160.333	0.303333	0.05	179.333	6.06667	3.83333	1.7	64	33	131	1.66667	21	0.566667	141.333	4.4	103.667	11.0667	7.56667	270.267	15.3223	5.66667	2.344	0.866667	1.19633	0.443333	1.14767	0.426667
benziodarone.2.9 hr	637	13.3333	40.0333	62.8	20.9333	33.3667	8.33333	117.933	78.8	17.6667	1	0	7.66667	74	12.5	17.1	199.667	714	70.3333	59.6667	126.333	0.293333	0.0666667	201	5.4	3.66667	2.13333	59.6667	29.6667	73.6667	1	13.3333	0.466667	141.667	4.6	104.333	10.3667	11.1	211.3	8.979	4.25	1.89033	0.893333	0.937667	0.446667	0.952667	0.453333
benziodarone.3.15 day	675	14.3	41.9667	62.1333	21.1667	34.1	3	122.433	121.333	9	1	0	6	85	11.9667	19.4	213.667	888	63.3333	46.6667	123.333	0.25	0.0433333	198	6.13333	3.86667	1.73333	58	32.6667	72.3333	1.66667	20.6667	0.6	140.667	4.2	104	10.5333	6.76667	314.333	18.9703	6.03667	2.46133	0.783333	1.24467	0.396667	1.21667	0.386667
benziodarone.3.24 hr	622.333	13.4667	39.7667	63.8333	21.6667	33.9333	9.3	118.8	112.667	14	0.666667	0	5.66667	80	12.2	16.7	205	999.333	66	70	117	0.266667	0.0133333	184.667	5.63333	3.83333	2.16667	68.6667	38.6667	72.3333	1	17.6667	0.6	141	4.73333	104.333	10.7	7.9	219.6	11.6743	5.30667	1.92533	0.876667	0.964333	0.436667	0.961	0.436667
benziodarone.3.29 day	781.333	15.2333	44.9667	57.6667	19.5333	33.9333	2.83333	106.1	131.667	12.3333	1.33333	0	7.66667	78.6667	12.3667	20.6667	219	723.667	73.6667	43.3333	133.667	0.246667	0.0233333	182	6.36667	4.06667	1.76667	63.3333	38.3333	87.3333	1.66667	23.3333	0.666667	140.667	4.1	106.333	10.4667	6.13333	373.7	21.242	5.67667	2.71233	0.726667	1.34833	0.363333	1.364	0.366667
benziodarone.3.3 hr	606.333	13.1	39.6	65.3667	21.6667	33.1	12.4333	106.167	94.8	14.3333	0.333333	0	8	77.3333	11.7333	17.2	215.667	936	74.6667	83.6667	138	0.52	0.0666667	237.333	5.4	3.6	2.03333	65.3333	39.3333	90.6667	1.33333	18	0.6	138.667	4.66667	102	10.6667	9.53333	212.933	10.342	4.85667	1.93933	0.91	0.992333	0.463333	0.947	0.443333
benziodarone.3.4 day	622	13.6	40.2333	64.6667	21.9333	33.9	7.86667	120.433	110.7	21	1	0	7	71.6667	11.7667	19.3333	217	1077.67	75.6667	41.3333	139	0.3	0.0366667	175	5.66667	3.76667	2	69.6667	45.6667	105	1	17.6667	0.6	140.667	4.46667	104	10.6333	6.83333	237.2	15.5277	6.54667	2.018	0.853333	1.021	0.43	0.997	0.42
benziodarone.3.6 hr	580.333	12.6667	37.7	65	21.8333	33.6	10.7667	117.5	75.4	21	1	0	3.33333	74.6667	12.2333	18.5	209.667	1025.67	80	38.6667	134.333	0.353333	0.0433333	219	5.23333	3.53333	2.06667	67	40	72.6667	1.66667	14.3333	0.5	140	4.5	102.667	10.3333	10.2333	214.333	9.48467	4.42333	1.94367	0.906667	0.985333	0.46	0.958333	0.446667
benziodarone.3.8 day	645	13.9	40.9	63.4	21.5667	34	4.1	127.967	94.3	10.6667	0.333333	0	7.33333	82	12.1	18.6	211.333	885.667	71.6667	40.3333	129.333	0.256667	0.03	191.333	5.86667	3.83333	1.9	57.3333	31.6667	80.6667	2	19.6667	0.566667	140.333	4.1	104.333	10.8333	8.3	277.8	17.4457	6.28	2.428	0.87	1.23133	0.443333	1.19667	0.43
benziodarone.3.9 hr	607	13.3667	39.7333	65.5	22.0333	33.6667	9.23333	114.467	107.033	10.6667	0.333333	0	5.33333	83.6667	12.3667	18.8333	205.333	886.333	77	59.3333	133.667	0.263333	0.11	211	5.4	3.6	2.03333	62	37.3333	123	1.66667	18.3333	0.566667	141.667	4.9	105	10.4	10.4667	215.667	8.48867	3.93667	1.91033	0.883333	0.956667	0.443333	0.953667	0.44
bortezomib.0.24 hr	599.667	13.8333	38.3667	64.0333	23.0667	36.0667	8.43333	114.267	93.6	15	0.666667	0	3.33333	80	#NUM!	#NUM!	#NUM!	1578.33	77.3333	117.633	148.667	0	0	185.667	5.79333	4.05333	2.33333	72.6667	42	189	0.933333	16.5333	0.173333	141.267	4.14667	103.5	10.9767	7.59667	239.133	11.3133	4.73333	2.02	0.843333	0.99	0.413333	1.03	0.426667
bortezomib.0.3 hr	598.667	13.7	38.8667	64.9667	22.8667	35.2333	9.3	124.133	81.1	15.6667	1	0	2.66667	80.6667	#NUM!	#NUM!	#NUM!	1863.33	75	64.9333	138.667	0.00333333	0	188	5.64333	4.06333	2.58333	70.3333	34.3333	197.667	0.666667	13.3	0.183333	142.267	3.90333	104.233	10.4533	8.87	224.567	10.2333	4.55667	1.93	0.86	0.963333	0.426667	0.966667	0.426667
bortezomib.0.6 hr	611	13.9	39	64	22.7667	35.6	9.4	114.167	88.2333	18.6667	0	0	3	77	#NUM!	#NUM!	#NUM!	1527	74	98.7	142	0.0166667	0	179	5.59667	4.12667	2.81667	76.6667	37.6667	189.333	0.8	11.2	0.166667	141.833	4.29333	103.967	10.41	9.42	219.733	10.0033	4.54667	1.97333	0.896667	0.993333	0.45	0.98	0.446667
bortezomib.0.9 hr	638	13.9667	40.3667	63.4	21.9333	34.6333	9.13333	115.267	97.9	25	1	0	3	70.6667	#NUM!	#NUM!	#NUM!	1577	72.6667	58.2	136	0.0233333	0	181	5.46333	3.96	2.66333	78.6667	39.6667	172	0.9	9.43333	0.163333	141.867	3.79667	103.767	10.4467	9.22333	223.033	9.97	4.46667	1.94333	0.87	0.986667	0.443333	0.956667	0.426667
bortezomib.1.24 hr	622	14.0333	39.3667	63.3333	22.5667	35.6	8.53333	118.3	105.5	19.6667	0.666667	0	3.66667	75	#NUM!	#NUM!	#NUM!	1613	80.6667	148.7	159.667	0	0	181.333	5.85667	4.13667	2.40667	74.3333	43.6667	223.667	0.966667	14.8333	0.173333	139.367	4.49333	101.333	11.0433	7.44667	234.433	11.7567	5.01333	2.04	0.87	1.02333	0.436667	1.01667	0.433333
bortezomib.1.3 hr	623.333	14.1	39.9333	64.1667	22.6333	35.3	8.36667	130.433	92.7667	16	0.333333	0	2	80.6667	#NUM!	#NUM!	#NUM!	1694.33	82.6667	97.0333	148.333	0.00666667	0	184.333	5.35333	3.9	2.70333	77.3333	40.6667	219	0.933333	16.4333	0.183333	143.033	4.06667	105.933	10.3633	8.44667	223.433	10.9267	4.88667	1.92	0.86	0.973333	0.436667	0.946667	0.423333
bortezomib.1.6 hr	606	13.5	38.1	62.8667	22.2667	35.4333	8.83333	115.267	94.9333	15	0.333333	0	2.66667	81	#NUM!	#NUM!	#NUM!	1466	82.6667	104.3	151.333	0.00666667	0	169.667	5.31333	3.82667	2.57333	77.3333	38.6667	204.333	0.766667	10.7	0.176667	142.167	4.25	104.833	10.56	8.44333	224.367	10.3767	4.62333	1.88	0.836667	0.953333	0.426667	0.926667	0.413333
bortezomib.1.9 hr	614	13.2	38.7667	63.1	21.5	34.1	9.03333	109.533	101.933	15.6667	1	0	3.66667	79.6667	#NUM!	#NUM!	#NUM!	1534	70	40.8	122.333	0.0233333	0.00333333	179	5.09333	3.71333	2.70333	74	35	170.667	0.733333	8.33333	0.16	141.433	3.9	105.4	10.18	9.30333	224.167	10.22	4.55667	2.07667	0.926667	1.06333	0.473333	1.01333	0.453333
bortezomib.2.24 hr	591	13.8333	38.5667	65.3667	23.4333	35.8667	7.56667	86.9667	130.967	35	0.333333	0	3.66667	59.6667	#NUM!	#NUM!	#NUM!	1611	84.6667	113	181.667	0.0333333	0.0133333	184.667	5.01333	3.48667	2.29667	75.6667	60.6667	176	1.33333	11.0333	0.163333	141	3.93667	103.4	10.7333	7.36333	231.033	12.18	5.27667	2.08333	0.903333	1.05667	0.456667	1.02667	0.443333
bortezomib.2.3 hr	615	14.0333	39.5333	64.3333	22.9	35.5667	9.26667	115.767	95.4333	27	0.666667	0	2.66667	69.6667	#NUM!	#NUM!	#NUM!	1670.67	59.6667	67.1	109	0.0133333	0.00333333	161	5.05	3.69667	2.73667	99.3333	49	216.333	0.666667	18.8667	0.166667	141.4	4.17333	104.867	10.25	8.65	227.233	10.8667	4.79	1.95667	0.866667	0.99	0.436667	0.966667	0.426667
bortezomib.2.6 hr	620	13.5333	38.2667	61.7667	21.8333	35.3333	8.33333	118.833	111.567	27	0.666667	0	3	68.6667	#NUM!	#NUM!	#NUM!	935.667	45.6667	39.3	85.3333	0.01	0	154	4.67667	3.43	2.76667	102.333	46.6667	231.333	0.6	29.4	0.183333	142.667	4.22	105.433	9.12333	10.8433	222.833	10.61	4.75667	1.90667	0.856667	0.95	0.43	0.956667	0.43
bortezomib.2.9 hr	585	12.7	36.6333	62.7	21.6667	34.6	8.73333	106.5	123.5	37	0.666667	0	4	56.6667	#NUM!	#NUM!	#NUM!	974.333	49	52.7	105.333	0.0266667	0.01	152	4.61	3.44333	2.95667	77.6667	35	185	0.566667	20.6	0.156667	141.867	3.83333	105.6	9.28667	8.89667	227.267	11.5067	5.07333	1.99333	0.88	1.01333	0.446667	0.98	0.43
bortezomib.3.24 hr	538.333	12.6	35.1667	65.5	23.4	35.7667	5.36667	88.9667	190.567	54	0	0	2.66667	42	#NUM!	#NUM!	#NUM!	1199.33	41	131.133	100.333	0.543333	0.493333	134.667	3.87	2.67667	2.30333	368.667	163	922.333	4.26667	22.9667	0.19	135.467	3.99333	102.367	7.98	7.29	215.133	10.6367	4.94	2.00333	0.93	1.00333	0.466667	1	0.466667
bortezomib.3.3 hr	643.667	14.5667	41.1333	64	22.6667	35.4333	8.7	119.367	68.7	23.6667	0.666667	0	2	73.3333	#NUM!	#NUM!	#NUM!	1585.67	63.3333	26.0333	97	0.0133333	0.01	155	4.95	3.64667	2.80667	119	52	281	0.833333	23.2	0.153333	141.167	4.31	103.9	10.0267	10.1967	228.667	11.0867	4.85	1.97333	0.863333	1	0.436667	0.973333	0.426667
bortezomib.3.6 hr	612.667	14.2	39.5333	64.5333	23.1667	35.9333	8.33333	116.9	102.033	34.6667	0.333333	0	2	61.6667	#NUM!	#NUM!	#NUM!	1032	48	15.0333	81.6667	0.00666667	0.00666667	150.667	4.94	3.78333	3.28	195.333	109.333	331	0.666667	27.0333	0.173333	141.733	4.31333	99.8	8.68	12.08	228.667	10.1867	4.45667	1.92333	0.84	0.966667	0.423333	0.956667	0.416667
bortezomib.3.9 hr	622.667	14.1333	40.1667	64.4333	22.7	35.1667	7.86667	121.7	60	43.6667	0.666667	0	1.66667	53.6667	#NUM!	#NUM!	#NUM!	886.667	37	12.2	74.6667	0.0166667	0.0133333	144.667	4.63	3.54333	3.27	209	123.667	295.333	0.866667	24.6	0.156667	140.833	4.00667	102.4	7.95	10.62	223.567	9.46667	4.23333	1.98333	0.886667	1.00667	0.446667	0.976667	0.436667
bromobenzene.0.15 day	667.833	13.8667	40.0167	59.9833	20.8333	34.75	4.16667	112.067	93.95	17.5	0.833333	0	2.5	78.5	11.95	15.95	317.833	1762.33	73	104.167	155.333	0.0316667	0	188.833	5.83333	2.65	0.816667	67.8333	38.1667	62.3333	1	15.3333	0.233333	142.667	3.95	106.833	10.6167	6.81667	287.283	12.1778	4.22833	2.26133	0.788333	1.12867	0.391667	1.13267	0.393333
bromobenzene.0.24 hr	596.667	12.4333	36.9	61.9	20.8333	33.7	8.23333	112.733	86.7	21	1	0	3.33333	73.3333	12.4667	15.5333	283.333	1572.67	70	53	127	0.0366667	0.00666667	190.333	5.5	2.63333	0.9	83.6667	52.3333	97	1.33333	15.6667	0.2	140.667	4.13333	104.333	10.5333	7.9	196.3	8.83533	4.49667	1.67767	0.853333	0.84	0.43	0.837667	0.426667
bromobenzene.0.29 day	753.333	14.8667	42.3	56.1333	19.7	35.1333	2.66667	98.7667	124.933	15.6667	1.33333	0	2.66667	79	12.4333	17.7667	307.333	1386.33	87	168.333	165	0.0333333	0.0166667	182.333	6.46667	2.9	0.8	62	42	64.6667	1	15.6667	0.266667	141.667	3.96667	104	10.7	5.6	380.367	16.1213	4.24	2.55533	0.67	1.28367	0.336667	1.27167	0.336667
bromobenzene.0.3 hr	613	13	38.9667	63.6	21.2	33.3667	10.1333	120.733	114.8	18.6667	0.666667	0.333333	4.66667	75	12.3	15.7333	247	1469.67	87.6667	71	161.667	0.0533333	0.0166667	183	5.53333	2.56667	0.866667	83.6667	46	87.3333	2	10.3333	0.2	141	3.8	105.667	11.2333	9.23333	190.667	8.071	4.23333	1.744	0.913333	0.847	0.443333	0.897	0.473333
bromobenzene.0.4 day	609.5	13.1167	38.2833	62.8167	21.55	34.2833	8.01667	114.883	85.2333	16.3333	1	0	3.16667	79	12.0167	14.4833	265.333	1706.17	82.1667	107.333	146.667	0.0366667	0.0116667	189.167	5.7	2.63333	0.866667	77	50.8333	64.3333	1.33333	14.8333	0.2	141.333	4	104.167	10.2333	7.78333	211.033	10.2218	4.845	1.768	0.838333	0.8585	0.405	0.9095	0.43
bromobenzene.0.6 hr	609.667	13	39.3667	64.6333	21.3333	33	9.43333	113.467	91.0333	18.3333	1	0	3.66667	76.3333	12.3	16.4667	274.667	1786.33	77.3333	40	144	0.0533333	0.01	181.333	5.46667	2.56667	0.9	73.6667	38.6667	70.3333	1.33333	10	0.166667	141	3.93333	107	10.9	9.8	191.567	7.69667	4.01667	1.63633	0.856667	0.810667	0.423333	0.825667	0.433333
bromobenzene.0.8 day	623	13.2667	38.5667	61.9333	21.4	34.5	6.03333	118.233	115.2	18	1	0.333333	2.33333	78.6667	12.3333	16.0667	283.333	1685.67	78.3333	89	147	0.0433333	0.0133333	186.333	5.96667	2.73333	0.833333	75.6667	51.6667	97.3333	1.33333	15.3333	0.2	144.667	3.93333	108	11.0667	7.4	242.033	10.8817	4.49667	1.91333	0.79	0.961667	0.396667	0.951667	0.393333
bromobenzene.0.9 hr	596.667	12.9	38.2667	64.2	21.6667	33.7333	9.66667	125.033	68.0667	22	1	0	3	73.6667	12.3333	15	248.667	1502	85.6667	41	149.333	0.05	0.00333333	194.667	5.56667	2.63333	0.9	70	37.6667	99	1.33333	11.6667	0.166667	143	3.66667	106	10.8667	12	193.067	7.29667	3.78	1.63433	0.846667	0.822	0.426667	0.812333	0.42
bromobenzene.1.15 day	703	14.2	41.3333	58.8	20.2667	34.4	4.4	111.233	76.7	13	0.666667	0	3	82.6667	11.6667	15.6667	289.667	1499	70.6667	174	155	0.0366667	0.0133333	193.333	6.16667	2.76667	0.8	68.3333	45.3333	85.6667	1	16	0.233333	142.667	4.2	104.667	10.9333	6.76667	302.567	14.4037	4.76	2.459	0.813333	1.232	0.406667	1.227	0.403333
bromobenzene.1.24 hr	582.667	12.6	37.1	63.6667	21.5333	33.8333	8.26667	119.533	95.9333	25.6667	1	0	3.66667	69.3333	12.2333	15.9	249	1825.67	71.6667	96.3333	141.333	0.0466667	0.0133333	189.333	5.5	2.6	0.9	79.3333	57.3333	101.333	0.666667	15.3333	0.2	141.667	4.03333	105	10.3667	7.96667	197.5	9.385	4.74667	1.70067	0.86	0.848	0.43	0.852667	0.43
bromobenzene.1.29 day	767.333	15.0667	43.3	56.4333	19.6667	34.8667	2.86667	107.733	100.967	20.3333	1.33333	0	3	74	12.3333	16.2	336.333	1073.33	87	136.667	160	0.0333333	0.0133333	183	6.63333	3	0.833333	58	37.6667	52	1	15.3333	0.2	143	3.83333	106	10.8	6.06667	375.767	16.2233	4.32	2.704	0.72	1.346	0.36	1.358	0.363333
bromobenzene.1.3 hr	597.333	12.9	38.4667	64.3333	21.6333	33.6333	9.6	116.5	94.3	19	1	0	2.66667	76.6667	12.3667	16.1667	277.333	2010.33	96	87.6667	178	0.0566667	0.0266667	174.667	5.76667	2.63333	0.866667	82.3333	46.3333	82	1.33333	10.6667	0.166667	141.333	4.03333	106.667	11.4333	9.06667	191.7	7.632	3.98	1.56133	0.816667	0.785	0.406667	0.776333	0.403333
bromobenzene.1.4 day	611.333	13.1667	38.5667	63.2	21.6	34.2	7.56667	110.6	117.133	17	1	0	4.33333	77.3333	12.2333	17	265.667	1570	83.3333	79.3333	149.333	0.0466667	0.0133333	184.667	5.66667	2.63333	0.866667	71	51	90	1.33333	14.6667	0.2	141.667	4.13333	104.333	10.3	6.96667	212.833	10.788	5.06333	1.78533	0.84	0.889	0.416667	0.896333	0.42
bromobenzene.1.6 hr	590	12.9	38.9333	66	21.8667	33.1333	9.66667	108.033	90.0667	19.3333	1	0	3.66667	75.3333	12.7667	16.8667	247	1653.33	76.3333	60.6667	147.333	0.0666667	0.0233333	177	5.4	2.56667	0.9	76	40.3333	74.6667	1.33333	10	0.133333	143	3.9	108.333	11.2333	10.1	192.567	7.37	3.82667	1.62233	0.843333	0.820667	0.423333	0.801667	0.416667
bromobenzene.1.8 day	600.667	12.9667	37.7333	62.9	21.5667	34.3333	6.43333	118.067	98.1667	18	1	0	2	78.3333	12.8	16.3333	274	1822	72.3333	68.6667	141.333	0.0433333	0.00666667	193.333	5.8	2.7	0.9	73.6667	38	88.6667	1	13.6667	0.2	143.333	3.8	104.667	10.9667	7.06667	249.133	12.7373	5.11	2.08633	0.84	1.04367	0.42	1.04267	0.416667
bromobenzene.1.9 hr	599	13.1	39.1333	65.4333	21.9333	33.4667	8.9	118.1	93.6667	21.3333	1	0	2.66667	74.3333	12.6667	15.3333	254	2025.67	75.3333	32.6667	131	0.0533333	0.0166667	189.667	5.23333	2.46667	0.9	74.3333	41.6667	64.6667	1.33333	9.66667	0.166667	142.333	3.73333	105.667	10.5	11.6333	193.033	7.10133	3.67667	1.62367	0.84	0.812667	0.423333	0.811	0.42
bromobenzene.2.15 day	672.667	14.1	40.7	60.6	20.9667	34.6667	4.86667	111.933	76.5333	18	1	0	2.66667	78.3333	11.8333	17	338.333	1656.33	73.6667	118.667	155	0.0433333	0.0133333	188.667	6.1	2.8	0.833333	62.3333	36	56.6667	1	15.3333	0.2	143.333	4.16667	106.667	10.9667	5.63333	292.1	14.3597	4.91333	2.15067	0.736667	1.07233	0.366667	1.07833	0.366667
bromobenzene.2.24 hr	602.667	12.9333	38.2	63.3333	21.4667	33.8667	8.53333	113.1	76.3333	17.3333	1	0	3.33333	78	12.9667	14.7667	229.333	1725.67	71.3333	120.667	142.667	0.06	0.0166667	194.667	5.4	2.53333	0.866667	79.6667	52	118.667	1.66667	11.6667	0.2	142.333	4.06667	106	10.4	8.1	192.633	8.79833	4.57	1.71567	0.886667	0.853667	0.443333	0.862	0.446667
bromobenzene.2.29 day	713	13.9667	39.7333	55.7	19.5667	35.1667	2.86667	108.833	113.1	23	1	0	3	71.6667	12.9667	16	289.333	1157.33	68.3333	96	133	0.04	0.0133333	208.667	6.16667	2.83333	0.833333	60.6667	39	108.333	1	16	0.266667	143	3.76667	106.667	10.5333	5.86667	387.067	17.2667	4.46333	2.75167	0.713333	1.368	0.353333	1.38367	0.356667
bromobenzene.2.3 hr	622.333	13.4667	40.7667	65.5	21.6	32.9667	10.4	111.667	72.4333	17.3333	0.666667	0	3.33333	77.6667	12.2333	15.7667	276	1520	88	41.3333	154.667	0.0466667	0.00333333	187.667	5.76667	2.73333	0.9	80.3333	55.6667	82.6667	1.33333	8.33333	0.166667	143	3.93333	106.333	11.1333	11.5333	190.767	7.76267	4.06667	1.55267	0.813333	0.775	0.406667	0.777667	0.406667
bromobenzene.2.4 day	633.667	12.9667	38.4667	60.7333	20.4667	33.6667	5.9	119.967	103.5	19.3333	1	0.333333	3.66667	75	11.8333	13.6667	300.333	1820	87.6667	59.3333	166	0.06	0.0166667	181.333	5.63333	2.63333	0.9	80	56.6667	114.333	1	13	0.2	142	4	105.667	10.4	6.5	204.633	11.7703	5.75333	1.72433	0.843333	0.861	0.42	0.863333	0.423333
bromobenzene.2.6 hr	637.333	13.5333	40	62.7667	21.2667	33.9	8.9	114.4	78.8667	18.3333	1	0	3	77.3333	12.2333	15.3667	273	1661.33	78.6667	48	138	0.05	0.0133333	176.333	5.7	2.66667	0.9	79.3333	43	62	1.66667	10.3333	0.133333	141	3.96667	105.667	10.7333	10.4	189.6	6.85467	3.61667	1.633	0.863333	0.817333	0.43	0.815667	0.43
bromobenzene.2.8 day	618.333	13.2	38.7333	62.7	21.35	34.0667	6.93333	117.833	104.283	22.1667	1	0	3	73.5	12.1833	12.9167	322.5	1587.17	70.3333	91	149.667	0.045	0.0166667	193.167	5.88333	2.73333	0.866667	63.8333	43	109.5	1	14	0.2	143	3.96667	105.5	11.0333	7.1	245.467	12.8687	5.24	2.22567	0.908333	1.10983	0.451667	1.11583	0.453333
bromobenzene.2.9 hr	637.333	13.5333	40.4	63.4	21.2667	33.5333	9.13333	117.633	81.4	19.6667	0.666667	0	2.66667	76	12.3333	15.3333	255.667	1427.67	90.3333	34.3333	150.667	0.0633333	0.0166667	176	5.46667	2.53333	0.866667	66.3333	38.3333	78.6667	1.33333	12.6667	0.133333	141.667	3.96667	106.667	10.7667	11.1333	192.1	6.956	3.62	1.575	0.82	0.790333	0.413333	0.784667	0.406667
bromobenzene.3.15 day	666.667	13.3667	39.3667	59	20.0333	33.9667	5.36667	120.5	97.5333	18.6667	0.666667	0	3	77.3333	12.2333	20.5	283.333	1603.33	84.6667	128.333	176	0.0433333	0.00666667	182.667	6.16667	2.83333	0.833333	71	43	54	1.33333	13.3333	0.2	144.333	3.93333	106.667	10.8667	6.63333	287.267	15.122	5.26667	2.203	0.766667	1.10633	0.386667	1.09667	0.383333
bromobenzene.3.24 hr	647	13.8667	41.1	63.5333	21.4333	33.7333	7.36667	112.733	71.3	20	0.333333	0	2.33333	77	14.6667	18.4333	221.333	2705.67	85	55.6667	133.333	0.0766667	0.0233333	168	5.53333	2.6	0.9	272.667	82.6667	322.333	1.33333	15.3333	0.2	142	3.96667	106.333	10.1667	8.7	184.6	8.465	4.58333	1.66333	0.9	0.836667	0.453333	0.826667	0.446667
bromobenzene.3.29 day	742	14.2333	41.2	55.5667	19.1667	34.5333	2.56667	97.0333	131.167	25	1	0	3	71	12.5667	20.0333	289.333	1159	82.3333	142.333	167	0.05	0.02	185.333	6.1	2.73333	0.8	64.6667	39.6667	58.6667	1	14.6667	0.233333	142.667	3.93333	106.333	10.3333	5.23333	347.667	17.1323	4.93	2.74867	0.79	1.39133	0.4	1.35733	0.39
bromobenzene.3.3 hr	633.333	14.0667	41.5	65.5333	22.2333	33.8667	9.56667	112.533	76.4667	17.6667	0.666667	0	3	78.3333	12.1	16.3	283.667	1953.33	83.6667	45	153.667	0.0466667	0.01	188.333	5.73333	2.66667	0.9	82	51	66.6667	1.66667	8.33333	0.1	142	3.53333	106.333	11.1333	10.8	190.833	7.54567	3.95667	1.633	0.856667	0.811333	0.43	0.821667	0.433333
bromobenzene.3.4 day	620.667	12.9667	37.9667	61.2	20.9	34.1333	4.23333	106.2	101.9	14	1	0.666667	2	81.6667	12.1333	15.7	268	1877.67	97.3333	93.3333	184.333	0.07	0.02	176.333	5.53333	2.6	0.9	115.667	71.6667	73.3333	1	12.6667	0.2	142.667	4.13333	105.333	10.4	7	202.433	11.786	5.82333	1.801	0.89	0.897667	0.443333	0.903333	0.446667
bromobenzene.3.6 hr	664.333	14	41.7667	62.9667	21.1333	33.5333	9.2	110.933	50.4667	25	0.666667	0	2.33333	71.6667	12.4333	16.2333	291.667	1722	96	30	160	0.04	0.00666667	209	5.7	2.7	0.9	70.6667	39.6667	86.3333	1.33333	8.66667	0.1	140.333	3.8	102.667	10.8	11.6667	191.9	7.33433	3.82	1.687	0.876667	0.870667	0.453333	0.816333	0.423333
bromobenzene.3.8 day	591	12.4667	36.4333	61.6667	21.1	34.2	6.46667	123.7	103.367	22	0.666667	0	3.33333	74	12.4667	16.4	283	1459.33	86	109.667	169.667	0.0533333	0.0133333	186.667	6	2.8	0.866667	63.6667	42	124	1	13	0.2	144	4.03333	105.333	11.3	6.96667	239.2	13.4317	5.61333	1.99767	0.836667	1.00133	0.416667	0.996333	0.413333
bromobenzene.3.9 hr	649.667	14.1667	41.5333	63.9333	21.7667	34.0333	9.4	102.633	59.2333	17.6667	0.333333	0	2.33333	79	12.1333	15.6	279.333	1354.67	94	27	153.333	0.05	0.01	194.333	5.63333	2.63333	0.866667	73	42.3333	86	2	12	0.166667	140.333	3.73333	103.667	10.6667	10.9333	192.2	6.80633	3.54	1.613	0.836667	0.805333	0.416667	0.807667	0.42
bromoethylamine.0.15 day	693.667	14.1333	40.5	58.4333	20.4	34.9333	3.33333	110.767	86.0333	9	1.33333	0	2.33333	86.3333	15.9333	23	293.667	1335.33	67.6667	96.6667	133.667	0.00333333	0	181.667	5.63333	3.06667	1.2	74.3333	41	201.667	1.66667	18.3333	0.2	143.667	4.63333	106.333	10.7667	7.3	313.367	13.1133	4.18333	2.57333	0.82	1.30667	0.416667	1.26667	0.403333
bromoethylamine.0.24 hr	640	13.5	38.7333	60.5333	21.1333	34.9	5.53333	131.567	96.1333	17.3333	0.666667	0	2.66667	77.6667	16.3667	21.1667	312.667	1537.67	74.3333	148.667	147	0.00666667	0	188.667	5.4	2.9	1.16667	69.6667	37.3333	220.667	2	18.6667	0.2	140.667	5.1	106	10.8667	6.8	224.267	10.4533	4.66333	1.97667	0.883333	0.993333	0.44	0.983333	0.44
bromoethylamine.0.29 day	761	15.6	41.6333	54.7	20.4667	37.4333	2.13333	101.733	126.8	9.33333	1.33333	0	1.66667	87	16.6	25.9	286.333	1286	69	87	134.667	0.01	0	199.667	5.93333	3.1	1.1	66.6667	36.6667	144.333	2.66667	19.3333	0.2	145	4.03333	104.667	10.3	6.1	355.3	13.1	3.69	2.62667	0.74	1.33	0.376667	1.29667	0.366667
bromoethylamine.0.3 hr	586	13.2333	38.9667	66.4667	22.6	34	6.5	121.233	83	17.3333	0.333333	0	2.33333	79.3333	16.1667	21.8667	301	1582.67	72	76.6667	134.667	0.0166667	0	188	5.36667	2.93333	1.2	76.3333	44.6667	157.333	1.33333	13	0.133333	142	3.96667	105	10.8	7.26667	224.433	10.5567	4.70333	2.02	0.9	1.01	0.45	1.01	0.453333
bromoethylamine.0.4 day	642.333	13.5333	39.6	61.6	21.0667	34.2333	4.5	124.167	117.867	13	1	0	1.66667	83	16.5	23.4667	304.333	1849.67	69	74.6667	132.667	0.00666667	0	181	5.43333	2.9	1.13333	73	43.6667	161	1	15.3333	0.2	141.667	4.66667	107	10.5	7.63333	221.8	9.67333	4.36	1.96	0.883333	0.98	0.443333	0.98	0.44
bromoethylamine.0.6 hr	617	13.3	38.9333	63.1667	21.6	34.1667	6.2	125.833	85.7	17	1	0	2.66667	79.6667	15.8	23.7667	307.333	1544	84.3333	46.3333	142	0.0133333	0	187.333	5.4	2.86667	1.13333	75.3333	40.3333	173.667	1.66667	10.3333	0.1	141.333	3.86667	104.333	10.3667	9.76667	213.967	9.23333	4.31667	1.9	0.89	0.953333	0.446667	0.946667	0.443333
bromoethylamine.0.8 day	654.333	13.8	39.6667	60.6667	21.1	34.8	4.06667	128.933	123.1	12	1	0	2.66667	84	16.1	23.7667	280.667	1590.33	70.6667	109	144.667	0.00333333	0	184.333	5.5	2.93333	1.16667	69	38	196.333	2.33333	19	0.2	139.667	4.83333	104.667	10.7	6.63333	255.067	11.9767	4.68	2.22333	0.87	1.1	0.433333	1.12333	0.44
bromoethylamine.0.9 hr	637.333	13.2	38.5667	60.5333	20.7	34.1333	6	135.167	89.9667	16.3333	1	0	1.66667	81	16.2333	21.7333	326	1503.33	68.6667	75.6667	126.667	0.02	0.00333333	189.333	5.4	2.93333	1.16667	64.3333	33.6667	156.667	1.66667	13.6667	0.133333	140.667	4.3	106.333	10.4	9.83333	218.4	9.16	4.19667	1.98333	0.906667	1.02333	0.466667	0.96	0.44
bromoethylamine.1.15 day	703	14.3667	41.1	58.5	20.4	34.9	3.23333	114.633	102.267	10.3333	1.33333	0	2.33333	85.6667	15.7333	22.7667	314.333	1603	69.3333	125	145.667	0	0	185.667	5.66667	3.03333	1.16667	71.3333	43.3333	202.667	2.33333	17.6667	0.166667	145	4.2	107	10.9333	7	301.767	13.4233	4.44667	2.33667	0.773333	1.19	0.393333	1.14667	0.38
bromoethylamine.1.29 day	778.333	15.9667	42.8333	55.0667	20.5	37.2333	1.76667	107.367	91.3	8.33333	1	0	1.33333	87.3333	16.3667	23.8	322.333	1100	70.6667	149.333	147	0.00666667	0	194.667	6.13333	3.2	1.13333	63.3333	39	115	3	18.3333	0.233333	146	4.06667	106	10.4	6.53333	361.733	14.2967	3.95333	2.67	0.733333	1.34333	0.373333	1.32667	0.37
bromoethylamine.1.4 day	598.333	12.6333	36.5333	61.1	21.1	34.5667	5.06667	120.233	79.2333	9.33333	1	0	2.66667	86	16.2667	21.9	289.667	1486.33	74	109.333	142.667	0.00666667	0	178.667	5.5	3.06667	1.26667	66.3333	37.3333	214.333	2.33333	16.3333	0.2	141.667	4.6	106.333	10.9333	7.26667	238.267	11.54	4.84	2.08	0.873333	1.03667	0.433333	1.04333	0.436667
bromoethylamine.1.8 day	636.667	13.5667	39.5	62.0667	21.2667	34.2667	4.2	118.633	127.933	16.3333	1	0	2.66667	79.3333	15.5667	22.4	279	1330	79	84.6667	142.667	0.01	0	176	5.4	2.9	1.16667	63.6667	36.6667	145.667	2.33333	17.3333	0.2	140.667	4.76667	106	10.5667	7.03333	252.567	11.7667	4.64667	2.15333	0.846667	1.1	0.433333	1.05333	0.416667
bromoethylamine.2.15 day	684	13.8333	40.2667	58.8667	20.2333	34.3333	3.96667	133.5	105.033	9.66667	1.33333	0	2.33333	85.3333	15.3	22.3	331.333	1621.33	74.3333	90	142.667	0.00666667	0	165.333	5.73333	2.96667	1.1	70.6667	42.3333	143	2.66667	18.6667	0.2	142.667	4.5	107	10.7333	7.1	312.2	14.9933	4.80333	2.48667	0.793333	1.23667	0.393333	1.25	0.4
bromoethylamine.2.29 day	788.667	15.7667	42.8667	54.4	20.0333	36.8667	2.16667	109.9	89.8333	13	1.33333	0	1.66667	83.3333	16.3667	25.4667	305	1494	64.6667	122.333	138.667	0.00666667	0	188	6.13333	3.2	1.13333	56.3333	34	129.333	2.66667	19.6667	0.2	144.667	3.96667	106.333	10.5333	6.3	360.867	15.7067	4.34333	2.62333	0.73	1.33667	0.373333	1.28667	0.36
bromoethylamine.2.4 day	655.667	13.7667	40.0333	61.1	20.9667	34.3333	4.56667	126.267	71.2667	14	1	0	1.66667	82	16.0667	21.8667	321	1688	70.3333	125	139.667	0.00666667	0	176.333	5.76667	3.16667	1.23333	70.6667	41	237.333	1.33333	14.3333	0.133333	142	4.5	106.667	10.8	6.7	227.867	11.2133	4.92333	2.01333	0.88	1.02	0.446667	0.993333	0.436667
bromoethylamine.2.8 day	637.667	13.7667	39.7667	62.3667	21.5667	34.6	4.03333	123.733	118.733	10	1	0	2.66667	85.3333	15.7333	23.3	282.333	1601.67	74.3333	122.667	145	0.00333333	0	188	5.63333	3.1	1.2	60.3333	36	146	1.33333	19.6667	0.2	140.667	4.33333	107.333	11	6.8	265.3	13.06	4.92333	2.13667	0.803333	1.08	0.406667	1.05667	0.4
bromoethylamine.3.15 day	710.333	13.9	40	56.3333	19.5667	34.7	2.56667	141.8	63.7333	8.66667	0	0	2	88	15.5667	26.2667	335.333	1537.33	70.6667	103	147.667	0.0133333	0	167.333	5.96667	3.06667	1.06667	47	33.6667	135	2.66667	19.6667	0.166667	144	4.23333	110	11.0333	6.53333	261.633	13.7567	5.25333	2.49	0.953333	1.22667	0.473333	1.26333	0.486667
bromoethylamine.3.29 day	743.667	14.7333	40.6333	54.7333	19.8333	36.2667	3.33333	127.533	59.4333	14.6667	1.33333	0	2.66667	80.6667	16.1333	24.9	331.333	1208.33	77	131.333	171.333	0.0433333	0	178	6.63333	3.4	1.03333	43	41	119	4.33333	23.3333	0.133333	144.333	4.36667	106.333	10.8667	7.33333	324.633	18.3167	5.64	2.73	0.843333	1.37667	0.426667	1.35333	0.416667
bromoethylamine.3.4 day	656.333	14.0667	40.6	61.8667	21.3667	34.5667	2.13333	138.233	70.4333	12	1	0	3.66667	81.3333	16.5667	23.1	369.667	1103.67	80	47	138.667	0.0166667	0.00666667	156.667	5.66667	2.96667	1.13333	61.3333	35.3333	206.333	1.33333	15.6667	0.2	141.667	4.5	110	10.6	5.83333	207.333	8.77	4.23	2.01	0.97	0.993333	0.48	1.01667	0.493333
bromoethylamine.3.8 day	678.333	14.2333	40.7667	60.1	21	34.9667	1.46667	129.067	87.7	8	1	0	2.66667	87.3333	15.6333	23	334	1375	80.3333	78.6667	155	0.01	0	172.333	5.76667	3.1	1.16667	54.3333	32.3333	170.333	1.33333	15	0.166667	141	4.33333	109	10.8333	7.03333	224.967	11.1767	4.96667	2.22667	0.986667	1.13	0.5	1.09667	0.486667
bromoethylamine.4.24 hr	662.333	13.9	40.1333	60.6	20.9667	34.5667	5.83333	126.5	102.2	9.66667	0.666667	0	2.33333	86.3333	16.4333	23.5667	310.333	1506.67	84.6667	98.3333	154.333	0.0133333	0	186.333	5.6	3	1.13333	68.3333	47.3333	187.333	2	16.3333	0.166667	141.667	4.53333	105.667	10.7667	7	222.667	10.99	4.93667	2.05333	0.923333	1.01667	0.453333	1.03667	0.466667
bromoethylamine.4.3 hr	626	13.5667	40.2333	64.3	21.6333	33.6333	6.3	123.667	81.5333	18.3333	0.333333	0	3.33333	77.3333	15.9667	21.5667	297.667	1790	74.6667	106.333	140	0.0166667	0	167	5.46667	2.96667	1.2	76.3333	45.3333	185	2	14.6667	0.2	142.333	4.36667	106	11.0333	8.2	218.3	10.45	4.78	1.94667	0.893333	0.98	0.45	0.966667	0.443333
bromoethylamine.4.6 hr	619	12.9667	38.3667	61.9667	21	33.8667	7	120.567	95.9	14.3333	0.333333	0	2.33333	81.6667	16.2	22.9333	306.667	1440	74.6667	43.3333	126.333	0.0133333	0	183	5.4	2.86667	1.13333	71.6667	39.6667	154	2	10.3333	0.1	140.667	4.36667	106	10.5333	8.8	219.767	9.34	4.25	2.00333	0.91	1.00333	0.456667	1	0.456667
bromoethylamine.4.9 hr	619.333	13.4	38.5333	62.2333	21.6	34.7	5.3	109.467	72.5667	15.3333	0.666667	0	2.33333	81	16.2333	22.3667	311.333	1505	74.3333	40.6667	122.333	0.0233333	0	169.667	5.36667	2.86667	1.16667	62	32	122.333	1.33333	12.3333	0.166667	141.333	4.2	106	10.5333	9.23333	207.167	8.22667	3.97	1.80667	0.873333	0.91	0.44	0.896667	0.436667
bromoethylamine.5.24 hr	652.667	13.6667	40.3	61.9667	20.9667	33.8333	5.26667	122.833	87.4333	17.6667	0.666667	0	2.66667	78	16.3667	23.5333	414	1311.33	94.3333	83.6667	154.667	0.01	0.00333333	192.333	5.76667	2.93333	1.06667	64.6667	39.3333	185.333	2.33333	27.3333	0.2	143.667	4.2	105.333	10.9667	6.66667	216.767	9.70333	4.47333	2.06	0.95	1.02333	0.473333	1.03667	0.476667
bromoethylamine.5.3 hr	633.333	13.5667	39.3333	62.2	21.4333	34.4667	5.43333	140	72.1333	18.6667	1	0	2	77.6667	16.5	23.8333	286.667	1704.67	79.6667	46.3333	130.667	0.01	0	185.667	5.63333	3.06667	1.23333	69.6667	44.3333	213.667	1.66667	11	0.1	143	3.76667	105.667	10.5667	9.86667	204.233	8.44	4.13	1.74	0.85	0.87	0.426667	0.87	0.423333
bromoethylamine.5.6 hr	621.333	13.4667	39.2333	63.1667	21.6667	34.3	6.2	125	90.7333	22	1	0	2.33333	73.6667	15.8	24	310	1350	80	40	128	0.0233333	0	186.333	5.4	2.83333	1.13333	74.6667	37	187.667	1.66667	10.6667	0.166667	142	4.43333	106	10.5333	10.1667	214.533	9	4.19667	1.98333	0.923333	0.996667	0.466667	0.986667	0.456667
bromoethylamine.5.9 hr	665.333	14.0333	40.2333	60.5667	21.1333	34.8333	5.83333	119.933	75.0333	22	0.333333	0	2.66667	73.6667	15.8333	24.2333	339	1479	85.3333	64	145	0.02	0	193.333	5.86667	3.13333	1.13333	61.3333	33.6667	167.667	1	13.3333	0.166667	143	3.46667	105	10.6333	9.2	205.967	8.66667	4.20333	1.90667	0.926667	0.98	0.476667	0.926667	0.453333
bromoethylamine.6.24 hr	692.667	14.5333	41.7	60.2	20.9667	34.9	3.93333	124.367	100.167	14	0.333333	0	2.33333	81.6667	15.7667	23.8	389	1526.67	92.3333	24	141.333	0.0266667	0.00666667	177.667	5.83333	3.13333	1.2	62.3333	32.6667	286.333	2	21	0.2	143	4.23333	109	10.6	7.86667	207.667	8.35667	4.02667	1.97333	0.95	1.00333	0.483333	0.97	0.466667
bromoethylamine.6.3 hr	671.333	14.4667	42.2667	62.9667	21.5	34.2	6.06667	128.4	37.5	21.6667	0.666667	0	2.33333	74.6667	16.3	23.2333	313.333	1581	87	40	143	0.0166667	0.00333333	169	5.9	3.2	1.2	50.3333	45	340	1	12.3333	0.1	143.333	4.1	106.667	10.7	10.3333	210.767	9.18667	4.35667	1.91667	0.91	0.986667	0.47	0.93	0.44
bromoethylamine.6.6 hr	682.667	14.1	40.6667	59.5667	20.6333	34.6	5.2	137.7	41.4333	22.3333	0.666667	0	1.33333	75	16.3	23.1667	324	1446	70.6667	25	119.333	0.0133333	0.00666667	199.333	5.86667	3.16667	1.2	53.6667	35.3333	320	1	14.6667	0.1	142	4.1	102.667	10.6333	9.76667	208.7	8.76667	4.19333	1.98	0.946667	0.996667	0.48	0.983333	0.47
bromoethylamine.6.9 hr	682.333	14.7	42.0333	61.6333	21.5333	34.9	5.03333	141.633	35.2667	25	0	0	3	70.3333	15.8	24.0667	325.333	1534.67	83.6667	69.3333	148	0.0133333	0	230.333	6.1	3.3	1.16667	51	34	317	1.66667	19.6667	0.2	141.667	3.6	100	10.5333	8.86667	201.267	8.51667	4.22667	1.94667	0.966667	0.966667	0.48	0.98	0.483333
bucetin.0.15 day	706.333	14.0333	42.0333	59.6667	19.8667	33.3333	4.6	131.333	115.767	21.3333	1	0	2	75.3333	13.8	18.0333	315.333	1365.33	83.6667	146.667	168.333	0.05	0.0166667	185.333	6.26667	2.8	0.8	59.6667	30.6667	101.667	1.33333	15.3333	0.233333	144.667	3.76667	104.333	10.9333	7.3	375.4	17.0377	4.54	2.82833	0.753333	1.36533	0.363333	1.463	0.39
bucetin.0.24 hr	621.667	13.2667	39.9667	64.3	21.3	33.1333	7.33333	118.5	104.933	12.6667	0.666667	0	2.33333	83.3333	14.2333	18.1	272	1717.33	75.6667	82.3333	146.667	0.0533333	0.02	183	5.53333	2.6	0.9	72.6667	40.3333	60	1.33333	14.3333	0.2	143.333	4.1	104.333	11.1333	7.96667	224.167	10.572	4.71667	2.02967	0.906667	1.01367	0.45	1.016	0.45
bucetin.0.29 day	791	15.5	44.3	56.0333	19.6333	35.0333	2.6	97.4333	111.667	17	1.33333	0	2.33333	79	13.9667	18.6	282.667	1118	58.3333	135.333	132.333	0.06	0.02	190.667	6.26667	2.83333	0.8	66	32	65	2	15	0.266667	145.333	3.76667	105	10.9	6.23333	418.433	15.485	3.7	2.842	0.676667	1.40267	0.333333	1.43933	0.343333
bucetin.0.3 hr	582.333	12.6	37.8667	65.1	21.6	33.2	9.1	129.233	91.1	17.3333	1	0	3.33333	78	13.3667	14.0667	303.667	1314.67	89.3333	40	149.667	0.0633333	0.02	176	5.33333	2.46667	0.9	70.6667	33.6667	85	1.33333	9	0.2	141.333	4.33333	104.333	10.6667	8.66667	209.2	9.10033	4.34667	1.839	0.88	0.893	0.426667	0.946	0.453333
bucetin.0.4 day	621	13.2333	39.8667	64.2333	21.3333	33.2	7.3	118.367	78.5	19.3333	1	0	3	76	14	19.2333	299.333	1685.67	85.6667	106	169.333	0.0466667	0.02	179.667	5.83333	2.7	0.866667	66.3333	34.6667	63	1.33333	14.6667	0.2	144.333	4.16667	105.667	11	7.56667	250.733	11.6137	4.62667	2.15133	0.856667	1.07967	0.43	1.07167	0.426667
bucetin.0.6 hr	613.667	13.2333	40.1333	65.3	21.5667	33	8.73333	113.967	104.267	12.6667	1	0	2	83.6667	13.4333	16.1333	299	1334.67	76	62	140	0.0633333	0.0166667	172.667	5.43333	2.53333	0.9	67.3333	32.6667	73.3333	1.66667	8	0.2	142.667	4.3	105.667	10.7	9.36667	212.833	8.914	4.18667	1.92433	0.906667	0.979333	0.463333	0.945	0.443333
bucetin.0.8 day	654	13.6333	40.2667	61.7	20.8667	33.8	5.86667	109.9	89.1667	15.3333	1.33333	0	2.66667	80	14.0333	16.4667	264.333	1747.67	79	126	162.333	0.0366667	0.0166667	181.333	5.8	2.6	0.8	65.3333	31	57.3333	1	15	0.233333	142.667	3.96667	104.667	10.9667	7.2	287.433	13.0623	4.54333	2.239	0.78	1.109	0.386667	1.13	0.393333
bucetin.0.9 hr	601.667	12.8333	38.7667	64.4667	21.3	33.0333	8.66667	116.167	96.3	12	1	0	2.66667	84.3333	14.2	17.8	305.333	1497	76.3333	38.3333	134	0.0666667	0.0166667	176.333	5.46667	2.56667	0.9	65.6667	31.6667	67.6667	1.33333	8.66667	0.2	141.333	3.93333	105.667	10.4	10.0333	209.267	8.186	3.92	1.87167	0.893333	0.916333	0.44	0.955333	0.456667
bucetin.1.15 day	707.333	14.1333	41.8667	59.2667	20.0333	33.8333	4.4	113.1	87.3667	17	0.666667	0	2.33333	78.6667	13.8667	20.2667	276	1805	75.3333	170.333	169	0.06	0.0166667	185	6.16667	2.8	0.833333	65	37	81.3333	1.33333	14.3333	0.2	144.667	3.83333	105	11.1667	7	342.6	15.2977	4.46667	2.46533	0.72	1.21233	0.353333	1.253	0.366667
bucetin.1.29 day	810.333	15.7333	45.0667	55.6333	19.4333	34.9667	2.3	111.8	120.3	15	1	0.333333	2	81.3333	14.0333	18.5333	307.667	1013	76.6667	154.333	163.667	0.06	0.0233333	184.333	6.56667	2.93333	0.8	63.3333	33	94.3333	1.33333	15.3333	0.266667	145	4.06667	105	11.1333	5.7	414.867	16.5563	3.98667	2.85633	0.69	1.42567	0.346667	1.43067	0.346667
bucetin.1.4 day	645.667	13.8333	41.6333	64.5333	21.4	33.2	7	125.833	76.3667	18	1	0	3.33333	77.3333	14.1667	16.9	313.333	1679.33	78	106	159	0.0466667	0.02	183.333	5.96667	2.76667	0.833333	61.6667	34	81.3333	1	14.3333	0.2	143	4.23333	105.667	11.1	7.86667	249.1	12.489	5.01667	2.09433	0.843333	1.06233	0.426667	1.032	0.416667
bucetin.1.8 day	648	13.3	39.7667	61.3333	20.4667	33.4	5.83333	131.533	110.267	19.3333	1	0	2.33333	76.3333	14.1667	18.5	286.333	1368.33	78.6667	134.333	165	0.0366667	0.02	183.667	6.03333	2.76667	0.8	69.3333	37	123.333	1.33333	16	0.2	145	4.23333	106	11	7.13333	300.7	14.359	4.77667	2.485	0.826667	1.233	0.41	1.252	0.42
bucetin.2.15 day	691	14.6	42.7	61.8	21.1333	34.2333	4.83333	107.433	108.067	19.6667	1	0	2.33333	77	13.6333	15.1667	308	1739.33	79.6667	227.667	179	0.0466667	0.02	195.667	6.36667	2.86667	0.833333	59.6667	33.6667	72	1	16	0.233333	142.667	4.03333	103.667	11.2667	6.6	362.733	17.5457	4.83667	2.701	0.746667	1.34033	0.37	1.36067	0.376667
bucetin.2.29 day	760	14.6333	42.6	56.0667	19.2667	34.3667	3.76667	106.933	118.533	24	1.66667	0	2.33333	70.6667	14	19.8667	284.667	1181	86.3333	193	182.667	0.0766667	0.03	187.667	6.33333	2.86667	0.8	62.3333	35	91.3333	1	15.6667	0.266667	146	3.8	105.333	11.2333	6.2	438.467	19.0097	4.32667	3.188	0.726667	1.59733	0.363333	1.59067	0.363333
bucetin.2.4 day	634.333	12.8667	38.6667	60.9	20.3	33.3333	6.76667	124	116.533	20	1	0	3.66667	74.6667	14.0667	19.7333	283.333	1779.33	78.3333	122	160.333	0.0533333	0.0266667	188	5.7	2.63333	0.866667	70.3333	42.3333	105	1	15	0.2	143	4.3	105	10.7667	6.76667	251.167	12.0183	4.78667	2.09567	0.833333	1.07033	0.426667	1.02533	0.41
bucetin.2.8 day	635.333	13.4667	39.6333	62.4	21.1667	33.9667	6.53333	122.933	111.233	21.3333	1	0	2.66667	74	13.8667	15.8333	280	1590.33	91.6667	140.333	180	0.04	0.0166667	183	5.93333	2.66667	0.8	67	39	101	1	17.3333	0.233333	144.333	4.26667	106.667	11	6.53333	278.333	13.2197	4.74667	2.227	0.8	1.08933	0.39	1.13767	0.41
bucetin.3.15 day	582.333	12.8	38.8333	66.8333	22.0667	33.0333	10.4667	137.467	113.7	24.3333	0.666667	0.666667	3	71	14.2333	17	299.333	1287	72.3333	99.3333	148.667	0.12	0.0333333	180	6.2	2.86667	0.833333	68	41.6667	88.3333	1	14.3333	0.2	143.333	4.43333	105.333	10.8333	6.63333	334.233	15.492	4.63333	2.68233	0.8	1.33733	0.403333	1.345	0.403333
bucetin.3.29 day	631.333	14.4	42.1667	66.8667	22.8333	34.1667	8.06667	98.4	148.1	18.3333	1.33333	0.666667	2.33333	76.6667	14.1	18.7	269	1277.33	75	108.333	160.333	0.146667	0.0433333	188.667	6.26667	2.86667	0.866667	63.3333	36.3333	98.3333	1.33333	16.3333	0.266667	143.333	4.2	104	11	6.66667	392.067	16.762	4.27	3.07667	0.783333	1.48767	0.38	1.589	0.403333
bucetin.3.4 day	630.667	13	38.8333	61.6	20.6667	33.5333	2.93333	121.9	110.967	23.3333	0.666667	0	3	72	14.0667	17.6667	265.667	1573.67	73.3333	97.3333	150.667	0.06	0.03	168.667	5.56667	2.6	0.866667	75.6667	39.3333	80	1	15.3333	0.2	145	4.33333	107	10.6	6.43333	227.8	11.886	5.22	2.08867	0.916667	1.02667	0.45	1.062	0.466667
bucetin.3.8 day	608.667	12.6	38.6	63.4667	20.7	32.6333	8.9	120.3	155.7	27	1	0	3.33333	68	14.1	21.2333	281.667	1443	73	159	169	0.08	0.0333333	177	6.03333	2.8	0.866667	77	49.3333	89.6667	1	16.3333	0.233333	145.333	4.33333	106.333	10.9333	6.6	269.367	12.9327	4.8	2.26133	0.84	1.137	0.423333	1.12433	0.416667
bucetin.4.24 hr	642	13.3	39.8	62	20.7	33.4333	7.53333	118.6	113	20.6667	1	0	3.66667	74.3333	14.1333	19.0333	317.667	1792.33	99	116	183.667	0.0533333	0.02	180.667	5.7	2.66667	0.9	68.3333	40	62.6667	1	15.3333	0.2	143.333	4.06667	104.667	11.0667	7.53333	224.667	10.854	4.83333	1.879	0.836667	0.929333	0.413333	0.949667	0.423333
bucetin.4.3 hr	603	12.9667	38.9667	64.7667	21.6	33.3333	8.3	117.2	68.8333	19.3333	1	0	3	76.3333	13.7	16.2	293	1515	78.6667	86	150.667	0.05	0.0266667	187.667	5.36667	2.5	0.9	66.6667	31.6667	71.6667	1	9	0.133333	140	4.1	104	10.7	9.23333	214.067	9.96967	4.65333	1.92033	0.9	0.967	0.45	0.953333	0.443333
bucetin.4.6 hr	640	13.0667	39.2	61.2333	20.4333	33.3667	7.8	118.133	76.3667	17.6667	1	0	2.66667	78.3333	13.4333	14.7333	304	1145	75	38.6667	136.333	0.0566667	0.0266667	191.667	5.4	2.53333	0.9	62	27	78.6667	1	7.66667	0.2	141.667	4.16667	104.333	10.6	10.8	211.533	8.68833	4.1	1.83267	0.866667	0.919667	0.436667	0.913	0.43
bucetin.4.9 hr	616.667	13.0667	39.1	63.4	21.2	33.4333	8.46667	105.7	55.7667	14.6667	1	0	2	82.3333	14.3667	19.5333	290.333	1425.67	76.3333	26.3333	136.333	0.06	0.03	176.667	5.43333	2.56667	0.866667	67.3333	32	63.3333	1	8.33333	0.166667	142.667	4.33333	107.333	10.3333	10.3	206.333	7.97667	3.86667	1.90833	0.926667	0.959	0.466667	0.949333	0.46
bucetin.5.24 hr	648	13.4667	40.1667	62	20.7667	33.5	7.3	116.267	69.3667	17	1	0	3	78.6667	15.4	22.4	269	1578.33	86.6667	62.6667	153.667	0.07	0.03	175	5.56667	2.6	0.9	87	48.3333	88.3333	1	16.3333	0.2	144	4.36667	107	10.7667	7.93333	207.733	8.788	4.22667	1.91133	0.92	0.963	0.463333	0.948333	0.453333
bucetin.5.3 hr	635.667	13.1	39.0333	61.4667	20.6	33.5	7.86667	122.133	80.0333	17.6667	1	0	2	78.6667	13.5333	15.4	287.333	1373.67	72.6667	57.3333	137.333	0.05	0.03	188.667	5.16667	2.43333	0.866667	68.6667	34.6667	56.3333	1.33333	8	0.1	142.333	4	105.333	10.4333	8.53333	210.7	8.91833	4.23667	1.87267	0.89	0.954333	0.45	0.918333	0.436667
bucetin.5.6 hr	634.333	13.3667	39.7	62.6333	21.0667	33.6333	7.43333	112.333	58.4333	19	0.666667	0	2.33333	77.3333	13.5667	22.1667	323	1237.67	76	30.3333	135.333	0.0566667	0.0333333	186.667	5.46667	2.56667	0.9	65	30	60	1	8.66667	0.2	142	4.1	105.667	10.6	10.1	207.2	8.34567	4.02	1.75133	0.846667	0.865	0.416667	0.886333	0.426667
bucetin.5.9 hr	643.333	13.6333	40.3333	62.7333	21.2333	33.8333	8.8	128.467	49.3667	15	0.666667	0	2.33333	81.3333	14.2	15.9667	322.333	1406.33	70.3333	26.3333	129	0.06	0.04	195	5.5	2.6	0.9	62.6667	30.3333	62	1	7	0.1	141.667	3.96667	105.667	10.6333	9.8	205.367	8.32533	4.05333	1.87167	0.913333	0.936	0.456667	0.935667	0.453333
bucetin.6.24 hr	663.667	13.6333	40.2333	60.6333	20.5667	33.9	7.2	127.667	83.7333	14.6667	1	0.333333	3	80.6667	14.4	18.5333	298.333	1361.67	99	62.3333	166.333	0.0666667	0.07	177	5.66667	2.63333	0.9	90.3333	45	96	1	12.6667	0.2	142.667	4.23333	105	10.8	9.76667	203.433	8.57467	4.21333	1.81233	0.89	0.869667	0.426667	0.942667	0.463333
bucetin.6.3 hr	619.333	12.8	37.9	61.2	20.7	33.8	8.33333	114.033	65.3	23.6667	1	0	2.66667	72.6667	13.6333	16.4333	311	1329.67	81.3333	48.6667	142.667	0.0566667	0.03	197.333	5.33333	2.53333	0.9	68.3333	29.6667	62.6667	1	8.66667	0.1	141.333	4	104.667	10.6667	9.33333	211.5	9.29567	4.38333	1.82733	0.863333	0.909333	0.43	0.918	0.433333
bucetin.6.6 hr	667.333	13.7333	40.6333	60.8333	20.6333	33.8667	7.9	125.133	65.1667	19	0.666667	0.333333	2.66667	77.3333	13.7333	23.8	313.333	1330.67	84.3333	28.3333	146.667	0.0433333	0.03	206	5.5	2.56667	0.866667	67.3333	37.3333	72	1.66667	8.66667	0.133333	140.333	3.83333	102	10.6	10.1667	210.133	8.66	4.12333	1.85367	0.88	0.91	0.433333	0.943667	0.453333
bucetin.6.9 hr	635	12.9667	38.5333	60.7	20.4667	33.7	8.13333	116.933	60.8	16.3333	0.666667	0	2.33333	80.3333	14.4333	17.6	321	1113.33	78.6667	39.3333	145.333	0.0566667	0.0466667	191	5.43333	2.56667	0.9	63.3333	30	57	1	8.66667	0.1	141.333	4.23333	105	10.4	9.96667	207.333	7.89133	3.80667	1.89367	0.913333	0.96	0.463333	0.933667	0.453333
buthionine sulfoximine.0.24 hr	641	13.5667	41.2667	64.4	21.1667	32.8667	8.46667	117.633	77	18	1	0	9.66667	71.3333	11.4	17.4	239	824.333	83.6667	113	172.667	0.356667	0.0133333	211.667	5.83333	3.7	1.73333	63.3333	37.6667	89	1.66667	17	0.5	140	4.86667	103.667	11.2667	9.33333	226.167	11.186	4.94333	2.00533	0.89	1.01833	0.45	0.987	0.433333
buthionine sulfoximine.0.3 hr	596.333	13.1	39.1333	65.7333	21.9333	33.4	8.13333	105.067	102.133	28.3333	0.666667	0	11.6667	60	11.9	16.2	214.333	864.667	72.3333	42.6667	132.333	0.363333	0.0766667	184.667	5.3	3.7	2.33333	84.6667	45.6667	114.333	1.33333	12	0.566667	141	4.56667	104.667	10.9333	10.4667	218.267	10.396	4.76333	1.998	0.916667	1	0.456667	0.998	0.46
buthionine sulfoximine.0.6 hr	597	13.2	39.5667	66.3333	22.1333	33.4	9.4	107.1	107.567	29.6667	0.666667	0	5	64.6667	10.8333	16.9667	228.333	737.333	79.6667	50.3333	140	0.366667	0.01	199	5.33333	3.46667	1.83333	67	39.3333	63.3333	1	11.3333	0.666667	140	5	106	10.9	9.93333	213.633	9.51733	4.45333	1.916	0.896667	0.967	0.453333	0.949	0.443333
buthionine sulfoximine.0.9 hr	631.333	13.4667	40.5667	64.2333	21.3333	33.1667	9.4	110.433	93.5	17.3333	1	0	6	76.3333	10.8667	16.7333	231.333	821.333	76.6667	71	135.667	0.323333	0	197	5.6	3.8	2.13333	65	35.3333	59.6667	0.666667	13.3333	0.533333	139	5.2	106.333	10.8667	9.7	213.867	8.93033	4.17	1.887	0.886667	0.932	0.436667	0.955	0.45
buthionine sulfoximine.1.24 hr	603	13.1667	39.1	64.8667	21.8667	33.6667	8.56667	123.8	77.3333	12.3333	1.66667	0	5	81	11.3667	16.7333	241	830.667	84.3333	118.333	156.667	0.326667	0	210	5.93333	3.63333	1.6	62.6667	30.6667	97.6667	1	20	0.533333	140.333	4.36667	104	11.2	8.23333	227.067	11.2273	4.94	1.89233	0.833333	0.962	0.423333	0.930333	0.41
buthionine sulfoximine.1.3 hr	601.333	12.8667	39.8667	66.2333	21.4333	32.3667	9.4	114.733	115.467	21.3333	0.666667	0	5.66667	72.6667	12.0667	16.1333	223.667	1146	72	47.6667	131.667	0.353333	0.0666667	204.333	5.5	3.8	2.23333	73	38.3333	108.667	1.33333	13.6667	0.5	139.667	4.6	104.333	10.9667	9.43333	215.4	10.2813	4.77333	1.92867	0.893333	0.997	0.463333	0.931667	0.436667
buthionine sulfoximine.1.6 hr	598.667	13.2667	39.6667	66.2667	22.1667	33.4333	9.33333	109.133	98.8	20.6667	0.666667	0	8.33333	70	11.1333	16.1333	217.333	928	76.6667	67.3333	136.667	0.326667	0	195.333	5.3	3.46667	1.86667	75.3333	35	72.6667	1.33333	12.6667	0.666667	140.333	4.7	104.667	10.7667	9.46667	217.833	9.80667	4.50333	2.04733	0.94	1.04733	0.483333	1	0.46
buthionine sulfoximine.1.9 hr	588	13.1	39	66.4	22.3	33.6	9.93333	114.433	102.967	38	1.33333	0	4.33333	56.3333	11.2667	16.7	229.333	726.667	88	25.3333	141.333	0.34	0.0166667	193.333	5.33333	3.46667	1.9	71	33	109	2	11.3333	0.533333	139.333	5.06667	106.333	10.9	9.83333	214.133	8.40733	3.92333	1.86033	0.866667	0.928333	0.436667	0.932	0.436667
buthionine sulfoximine.2.24 hr	616.333	13.1333	39.7	64.4333	21.3	33.0667	8.06667	128.333	94	18	1	0	8.66667	72.6667	11.5667	16.7667	259.667	931	70.6667	95.6667	139.667	0.376667	0.0133333	197.667	5.86667	3.7	1.73333	58.6667	28.3333	106.333	2	18.6667	0.533333	141	4.3	104.667	11.2667	8.76667	232.433	11.526	4.95667	2.14367	0.923333	1.08767	0.466667	1.056	0.453333
buthionine sulfoximine.2.3 hr	599.667	13.2	39.8	66.4	22.0333	33.1333	8.06667	111.3	74.1667	23	0.666667	0	9	67	12.2667	17.0667	214	743.667	68	48	128	0.353333	0.0466667	193	5.43333	3.63333	2.03333	68.6667	41	74.3333	1	14.3333	0.5	140.667	4.6	104	11.2667	10.8333	218.867	10.0703	4.6	2.05667	0.94	1.03333	0.473333	1.02333	0.466667
buthionine sulfoximine.2.6 hr	614	13.3	39.8	64.8667	21.6667	33.3667	7.76667	105.967	88.1	41	0.666667	0	4	54.3333	10.9667	16.3	227	807.333	73.3333	41	126.667	0.266667	0.0166667	191	5.26667	3.56667	2.1	68.3333	31	65.6667	1.33333	10.6667	0.666667	140.667	4.73333	105	10.8	10.2667	215.767	9.24133	4.28333	1.90367	0.88	0.960333	0.443333	0.943333	0.436667
buthionine sulfoximine.2.9 hr	623	13.2	39.6667	63.7	21.2	33.3	8.93333	109.467	100.667	36.6667	0.666667	0	5	57.6667	11.1	17.1667	246.667	782.667	77	25.6667	136.667	0.333333	0.00333333	204.333	5.43333	3.56667	1.93333	62.3333	34	57	1	12.3333	0.566667	139	4.76667	106.667	10.8333	9.76667	211.1	8.50067	4.02667	1.91867	0.91	0.964667	0.46	0.954	0.45
buthionine sulfoximine.3.24 hr	608.667	13.2	39.6	65.1	21.6667	33.3	9.46667	121.833	95.0333	18.6667	1.33333	0	7.33333	73.3333	11.9	17	271	929.667	80	57	137.667	0.266667	0.0266667	208.333	5.73333	3.6	1.66667	53	29.3333	112.667	1.66667	19	0.566667	139.333	4.66667	103.667	11.4	9.46667	225.067	10.6467	4.72667	1.93433	0.86	0.995667	0.44	0.938667	0.413333
buthionine sulfoximine.3.3 hr	604	13	39.2333	64.9333	21.5333	33.2	8.6	128.333	111.333	34.6667	1	0	9.33333	55.6667	11.9333	16.4333	217.667	737.667	69.6667	72	139	0.35	0.0366667	190.667	5.56667	3.73333	2.1	49.6667	43.6667	83.6667	1	15	0.466667	138.667	4.43333	105.333	10.8	9.4	214.867	10.6827	4.97333	1.933	0.9	0.982333	0.456667	0.950667	0.443333
buthionine sulfoximine.3.6 hr	594.667	13.3333	39.4667	66.4	22.4333	33.8	7.9	125.133	108	29.3333	1	0	7.66667	62.6667	10.7667	16.5333	224.333	689.333	84.3333	41.3333	141	0.326667	0.00333333	186.667	5.4	3.56667	1.96667	62.6667	32	121.333	2	11.3333	0.666667	139.667	4.43333	104	10.8333	10.0667	216.3	8.90333	4.11333	1.987	0.92	1.01133	0.466667	0.975667	0.45
buthionine sulfoximine.3.9 hr	609.667	13.3667	39.8	65.3	21.9667	33.6333	8.5	119.333	106.7	37.3333	0.666667	0	5.33333	56.3333	11.3667	18.3333	255.333	745.333	77.3333	33.6667	128.667	0.336667	0.00666667	201.667	5.66667	3.76667	2.03333	49.6667	27.6667	108.333	1.33333	12.6667	0.566667	139	4.6	105.667	11.4	9.23333	215.067	8.84333	4.11	1.96267	0.913333	0.989	0.46	0.973667	0.453333
butylated hydroxyanisole.0.15 day	682.667	13.6	39.6667	58.1	19.9667	34.3667	3.76667	146.7	113.4	16.6667	0.6	0.366667	1.86667	79.8333	12.3333	18.5667	254	1473.33	76.6667	153	142.333	0.05	0.02	182.333	5.96667	2.66667	0.833333	57	33	54.6667	1	15	0.2	143.333	3.63333	105.333	10.8	6.93333	327.067	14.9767	4.57333	2.37667	0.726667	1.18	0.356667	1.19667	0.366667
butylated hydroxyanisole.0.24 hr	613.667	12.9333	37.8	61.6667	21.1	34.2333	7.36667	142.433	85.5	17.2667	0.666667	0.2	2.23333	78.7333	12.3	15.5	278.333	1866.67	77	63	131	0.0633333	0.0166667	175.333	5.73333	2.63333	0.866667	74.6667	42.3333	65.6667	1	13.6667	0.2	144.667	4.26667	106.333	11.1333	7.26667	216.3	9.44	4.36667	1.73333	0.803333	0.853333	0.393333	0.88	0.406667
butylated hydroxyanisole.0.29 day	768	14.7333	41.1667	53.6667	19.1667	35.8	2.43333	124.333	117.1	18.4	0.733333	0.366667	1.7	78.0333	12.3667	18.5667	265	1189	71	205.667	140.667	0.0533333	0.0233333	201.333	6.23333	2.56667	0.7	57.6667	32.6667	66.6667	1	17.3333	0.3	143.333	3.96667	104.333	10.8667	5.43333	412.867	17.4367	4.22333	2.60667	0.63	1.29	0.31	1.31667	0.32
butylated hydroxyanisole.0.3 hr	628	13	38.5	61.3333	20.7	33.7667	7.46667	130.333	106.633	21.1667	0.7	0.266667	2.66667	74.0667	11.1667	12.6667	261.333	1701.67	79.6667	73.3333	151	0.0733333	0.03	169.667	5.6	2.6	0.833333	77	40.3333	73	1.33333	11	0.2	140.333	4.46667	106.333	11.3667	8.8	207.233	8.89333	4.29	1.70667	0.826667	0.843333	0.41	0.863333	0.416667
butylated hydroxyanisole.0.4 day	617.333	12.9	37.8	61.2667	20.9333	34.1667	6.8	144.267	89.4	21.5333	0.933333	0.266667	2.16667	74.4667	11.4667	14.6	260.333	1709.33	77	76.6667	136.333	0.06	0.02	183.667	5.8	2.6	0.8	66.3333	33.6667	55	1	13.3333	0.2	143.667	3.93333	106	11.2667	7.36667	224.167	9.86	4.39667	1.79667	0.803333	0.9	0.4	0.896667	0.403333
butylated hydroxyanisole.0.6 hr	624.667	13.4	39.1667	62.7333	21.5	34.2667	7.6	151.567	84.8	17.6	0.766667	0.233333	1.96667	78.6333	12.7	16.2333	260	1458.67	75.6667	52.3333	128.333	0.07	0.0233333	180.667	5.66667	2.6	0.833333	67.3333	34.6667	51.6667	1	7.66667	0.2	142.667	4.23333	109.667	10.7333	10.2667	203.033	8.11667	3.99667	1.77	0.873333	0.88	0.433333	0.89	0.436667
butylated hydroxyanisole.0.8 day	649.667	13.5667	39.1667	60.3	20.9	34.6667	5.4	135.1	94.4667	22.0667	0.9	0.266667	2.26667	73.6333	12.2667	19.2667	302.333	1920	73	99.3333	138	0.0466667	0.0166667	182.667	5.96667	2.63333	0.8	61.6667	45	52.6667	1	15.3333	0.2	141.667	4.1	104.667	10.9	6.86667	254.067	11.4267	4.49667	1.99333	0.783333	0.98	0.383333	1.01333	0.4
butylated hydroxyanisole.0.9 hr	613	12.9667	38	62	21.1667	34.1333	8.13333	140.767	68.7667	20.4	0.866667	0.233333	3.03333	74.6667	12.7333	14.8	257.667	1669.33	75	46.3333	124.333	0.09	0.0233333	176	5.63333	2.6	0.866667	65.3333	32.3333	64.3333	1.33333	8.33333	0.2	141.333	4.03333	105.667	10.9333	10.1333	202.567	7.69333	3.79333	1.71333	0.843333	0.83	0.406667	0.883333	0.436667
butylated hydroxyanisole.1.15 day	694.333	13.7667	39.7	57.1667	19.8667	34.7667	3.63333	135.067	89.5667	18.7667	0.6	0.233333	1.9	78	11.6333	15.9667	328	1484.67	92.3333	83.6667	166.333	0.0466667	0.0133333	178	6.4	2.8	0.8	58.6667	35	48.3333	1.33333	16	0.2	143.667	3.6	105.333	11.0333	6.56667	312.467	15.38	4.92	2.23333	0.713333	1.08333	0.346667	1.15	0.366667
butylated hydroxyanisole.1.24 hr	602.667	12.7667	37.7	62.6	21.2333	33.9667	7.2	139.267	85.5667	16.7	0.866667	0.233333	2.96667	78.4667	11.9	15.0333	264	1953	83.6667	96.6667	137.667	0.0766667	0.0233333	160.333	5.63333	2.66667	0.866667	80	48.3333	60	1	15.3333	0.2	143	4.13333	106.667	11.4667	8.4	215.633	9.83	4.56	1.84	0.853333	0.913333	0.423333	0.926667	0.43
butylated hydroxyanisole.1.29 day	745	14.6333	40.5667	54.4667	19.6333	36.0333	2.26667	123.233	143.833	19.9667	0.6	0.4	1.63333	76.6333	11.8333	18.3667	308.667	881.667	89.3333	127.333	164.333	0.0533333	0.0133333	199	6.43333	2.7	0.7	54.6667	34	57.6667	1.33333	16	0.3	144.333	3.46667	103.333	11.0333	6.16667	406.633	18.8333	4.62	2.77333	0.676667	1.35667	0.33	1.41667	0.346667
butylated hydroxyanisole.1.3 hr	648.667	13.7	40.0667	61.8667	21.1	34.1667	8.33333	126.9	83.0333	24.3	0.733333	0.166667	2.8	71.0667	12.1	17.7667	282.333	1789.67	76	160	150.333	0.0866667	0.0566667	168.333	5.8	2.63333	0.8	73.3333	40	72.3333	1	9.66667	0.2	142.333	3.93333	107.333	11.3333	9.76667	202.5	8.43	4.16333	1.75333	0.87	0.863333	0.426667	0.89	0.44
butylated hydroxyanisole.1.4 day	640.333	12.8333	37.6333	58.9667	20.1	34.1	5.06667	137.567	105.767	19.2	1.5	0.266667	2.46667	75.6333	11.8333	15.9333	275.333	1635.33	91.3333	97	167.667	0.0666667	0.0233333	175.667	6.03333	2.73333	0.8	68.3333	38.3333	61.6667	1.33333	16.3333	0.2	142	4.5	105.667	11.2333	5.83333	222.567	12.13	5.45333	1.81667	0.816667	0.9	0.403333	0.916667	0.413333
butylated hydroxyanisole.1.6 hr	623.667	13.2667	39.1667	62.7667	21.3	33.9	7.76667	131.4	86.6667	28.8	0.666667	0.166667	1.6	68.0667	12.2667	15.5667	259.333	1810.33	69	53.3333	124.333	0.0733333	0.03	170	5.73333	2.63333	0.866667	75.3333	35	61.6667	1.33333	9	0.2	143.333	4.16667	107.667	11.2	10.3333	202.533	8.01	3.95667	1.82	0.896667	0.9	0.446667	0.92	0.453333
butylated hydroxyanisole.1.8 day	642.333	13.1	38.7	60.3	20.4	33.8	6	157.233	84	25.4	0.7	0.166667	2.8	70.3	11.2333	15.4	305	1450	94.6667	122.333	175	0.05	0.0166667	177	6.23333	2.66667	0.733333	59.3333	34	63.3333	1	14.6667	0.2	143.333	3.76667	104.667	11.4333	7.56667	263.9	13.6267	5.16	2.14333	0.81	1.07667	0.406667	1.06667	0.403333
butylated hydroxyanisole.1.9 hr	678.333	13.7333	40.1333	59.1667	20.3333	34.3667	7.33333	147.033	62.3333	19.1333	0.766667	0.2	1.7	77.4333	13.1	17.0333	277.667	1490	78.3333	79.6667	139.667	0.0933333	0.03	163.667	5.6	2.6	0.866667	63.6667	31	52.3333	1.33333	8.33333	0.2	142.667	3.96667	108	10.7333	9.9	199.467	7.48667	3.75	1.76333	0.883333	0.873333	0.44	0.89	0.446667
butylated hydroxyanisole.2.15 day	671.667	13.5333	39.4667	58.7667	20.1333	34.2667	4.13333	131.767	111.967	20.5333	0.666667	0.3	2.53333	75.4333	11.9333	19.4333	323.333	1151.67	99.3333	193.333	199.667	0.04	0.0233333	173.333	6.46667	2.76667	0.733333	58.3333	40.3333	55.6667	1.66667	20	0.2	143.333	3.76667	105.333	10.8333	5.83333	312.933	18.2167	5.80333	2.24	0.713333	1.11333	0.356667	1.12667	0.36
butylated hydroxyanisole.2.24 hr	653	13.4667	39.6667	60.8	20.6333	33.9667	6.3	145.867	92.6333	12	0.5	0.233333	1.96667	84.1333	12.4667	15.7333	257	1958.33	83.3333	236	145.333	0.1	0.0466667	153.667	5.73333	2.7	0.9	75.6667	46.6667	73	1	13.3333	0.2	142.667	4.36667	108.667	11.4333	8.23333	207.067	9.33667	4.51	1.89333	0.916667	0.933333	0.453333	0.96	0.463333
butylated hydroxyanisole.2.29 day	757.667	14.6667	41.1667	54.3667	19.3667	35.6667	2.16667	123.033	122.067	19.1667	0.866667	0.433333	1.7	77.0667	12.2333	20.6667	295.333	760.333	89.3333	93	160	0.0566667	0.0166667	187	6.6	2.73333	0.733333	54	33.6667	56	1	16.6667	0.3	145.333	3.4	104.333	11.1667	5.86667	394.933	19.7533	5	2.57667	0.653333	1.27	0.32	1.30667	0.33
butylated hydroxyanisole.2.3 hr	647.333	13.6	39.1667	60.6667	21.0333	34.7	8.3	145.933	64.8667	19.4	0.5	0.166667	2	77	11.5333	14.4	263.333	1787.67	85.6667	73.6667	149	0.08	0.0266667	182.667	5.83333	2.66667	0.833333	78.3333	56	60.6667	1	11.6667	0.2	142	3.43333	103.667	11.0667	9.8	207.933	8.66333	4.16667	1.85667	0.893333	0.896667	0.433333	0.96	0.46
butylated hydroxyanisole.2.4 day	594.333	12.2	35.7667	60.1333	20.5333	34.1333	3.7	141.233	123.367	20.4333	0.733333	0.3	2.9	74.8667	10.7667	16	296.667	1264.33	118.333	89.6667	204.667	0.09	0.03	174.333	5.96667	2.6	0.766667	65.3333	44	81	1.33333	16	0.2	141.667	3.86667	104	11.4667	6.76667	221.767	15.4033	6.94667	1.90333	0.856667	0.94	0.423333	0.963333	0.433333
butylated hydroxyanisole.2.6 hr	644.333	13.6	39.7667	61.7333	21.0667	34.1667	7.53333	139.2	73.5333	23.1	0.733333	0.133333	1.33333	74.0667	12.8	16.0333	276	1285	77.3333	45.6667	133.333	0.0833333	0.03	162	5.66667	2.6	0.866667	71	50.6667	49	1	10.6667	0.2	142.667	4.13333	108	10.9333	10.4	201.833	7.47667	3.70667	1.66	0.82	0.816667	0.403333	0.843333	0.416667
butylated hydroxyanisole.2.8 day	633.667	13.0333	37.8667	59.8333	20.6	34.3333	5.93333	157.9	105.967	15.8333	0.533333	0.266667	2.1	80.3667	11.3333	15.6	327	1126.33	110.333	169.333	199.667	0.05	0.0266667	171.333	6.46667	2.76667	0.766667	56.6667	33.3333	63.3333	1.33333	17.3333	0.2	142.667	3.83333	105	11.4	6.33333	247.3	13.5767	5.48667	2.01333	0.813333	0.983333	0.396667	1.03	0.416667
butylated hydroxyanisole.2.9 hr	631.667	13.4	39.0333	61.7667	21.2	34.3667	7.53333	140.133	74.1	23.2	0.8	0.133333	1.83333	73.4	12.9667	15.8333	282.333	1677.33	79.3333	45.3333	137.333	0.0766667	0.0266667	166	5.86667	2.63333	0.8	71	42	55	1	8	0.2	142.333	3.96667	106.333	11	10.0333	202.533	7.88	3.88667	1.69	0.833333	0.823333	0.406667	0.866667	0.426667
butylated hydroxyanisole.3.15 day	682.667	13.3333	38.4667	56.5333	19.5667	34.6	3.8	132.8	96.1333	23.6333	0.433333	0.2	2	73.0667	12.1667	17.2667	298	1013.67	113	167	213.333	0.0533333	0.0233333	164.333	6.23333	2.76667	0.8	60	39.3333	46.6667	3	18.3333	0.2	144.667	3.5	106.667	11.1	5.96667	262.967	15.21	5.78667	1.94667	0.743333	0.953333	0.363333	0.993333	0.376667
butylated hydroxyanisole.3.24 hr	632.333	13.4333	38.6667	61.2	21.2667	34.7333	5.6	152.433	73.1333	16.2	0.833333	0.2	2.56667	79.4667	12.0667	15.8	283.667	1562.33	95.3333	201.667	156.667	0.0866667	0.0433333	156	5.83333	2.66667	0.866667	75	59.3333	77.3333	1	12.6667	0.233333	142.667	4.13333	107.333	11.5	8.4	208.633	9.28	4.44667	1.83	0.876667	0.92	0.443333	0.91	0.436667
butylated hydroxyanisole.3.29 day	793.333	14.7	41.9667	53.0333	18.5667	35.0667	2.16667	125.8	115.733	23.1667	0.733333	0.4	2.43333	72.7	12.5	22.6333	326.333	638.667	104.667	130	194.333	0.0666667	0.02	178.667	6.53333	2.76667	0.733333	59	36.6667	63.3333	3	20.3333	0.233333	146	3.76667	104.667	11.2667	5.4	342.867	19.68	5.74333	2.41	0.703333	1.18333	0.346667	1.22667	0.356667
butylated hydroxyanisole.3.3 hr	622.667	13.6333	39.7667	63.8667	21.9333	34.3667	8	145.9	89.6333	24.3667	0.6	0.166667	2.16667	71.8	12.4	15.6667	272.667	1517	68.3333	70.6667	120	0.09	0.0266667	174	5.7	2.63333	0.833333	77	52.6667	61	1	9.33333	0.2	142.333	3.53333	105.667	10.9667	10	204.967	7.91	3.85667	1.71	0.833333	0.853333	0.416667	0.856667	0.416667
butylated hydroxyanisole.3.4 day	667	13.9	39.9333	59.8	20.8	34.8333	2.03333	157.9	102.9	18.3333	0.766667	0.2	3.03333	76.8333	11.9333	18.5667	276	1378.67	109.667	112	191.333	0.0933333	0.0366667	144	5.33333	2.4	0.833333	76.3333	66	66.3333	3	12.3333	0.233333	141.667	3.46667	108.333	10.8	4.9	198.333	11.6667	5.87	1.80667	0.91	0.893333	0.453333	0.913333	0.463333
butylated hydroxyanisole.3.6 hr	643.333	13.2	38.5333	59.8667	20.5667	34.3	7.13333	151.433	63.3333	21.9667	0.566667	0.233333	2.66667	73.7	12.6333	16.2333	255.333	1390	69.3333	39.3333	115.333	0.0866667	0.0266667	165.333	5.76667	2.6	0.8	71	44	63.3333	1	10	0.2	142.667	3.96667	107	10.7333	10.7333	201.6	7.52333	3.73333	1.72	0.853333	0.853333	0.423333	0.866667	0.433333
butylated hydroxyanisole.3.8 day	667.667	13.3333	38.4333	57.6	19.9333	34.7	3.63333	173.433	167.567	17.9333	0.566667	0.4	3.23333	77.2	11.7	15.6667	299.667	838.333	96	86.3333	168.333	0.07	0.0366667	156.667	5.86667	2.6	0.8	61.6667	46	61.6667	2.66667	17	0.2	144	3.13333	105.667	11.4667	8.03333	220.767	11.67	5.28333	1.72667	0.783333	0.853333	0.386667	0.873333	0.393333
butylated hydroxyanisole.3.9 hr	681.333	14.2	41.9667	61.5333	20.8667	33.8667	6.7	137.333	69.4	32.9	0.833333	0.166667	1.63333	63.7667	13.2333	18.1	292	1545.33	99.6667	47	155.667	0.1	0.0266667	158	6	2.7	0.8	68	37.6667	63	1	9	0.2	143.667	4	108.667	10.8333	10.6	199.867	7.00333	3.5	1.77333	0.886667	0.863333	0.43	0.91	0.453333
caffeine.0.15 day	685.667	14.1	41.0333	59.8333	20.6	34.3667	4.4	129.233	103.067	10	1	0	2.33333	85.6667	15.3667	22.0333	317.333	1644	73	141.333	152.667	0	0	220.333	5.86667	3.03333	1.1	69	39.3333	167	2.33333	20.3333	0.2	141.667	4.5	104.333	10.5	7.66667	313.567	14.3033	4.55	2.37667	0.756667	1.21	0.383333	1.16667	0.373333
caffeine.0.24 hr	652	13.5	40.1333	61.7	20.7667	33.6333	6.16667	130.567	117.667	15	0.666667	0	2	81.3333	15.8333	20.6333	332	1638.33	81	104.667	155.667	0.01	0	195	5.43333	3.06667	1.3	74.6667	48.6667	204	1.33333	16.6667	0.2	142	4.3	107.333	10.7	7.73333	221.333	10.4133	4.70667	1.96667	0.886667	0.983333	0.443333	0.983333	0.446667
caffeine.0.29 day	771	14.9	43.2	56.1	19.3333	34.5333	2.6	108	115.3	13.6667	1	0	1.66667	82.6667	15.6667	25.5333	309.333	1081	67.6667	121.333	137	0.00333333	0	198.333	6	3.13333	1.1	69.3333	46	158.667	2	19.6667	0.266667	143.333	3.9	104	10.3333	6.6	395.233	16.27	4.12	2.86333	0.726667	1.43667	0.363333	1.42667	0.36
caffeine.0.3 hr	598.333	13.2333	39.2	65.5667	22.0667	33.7	8.13333	123.667	117.6	14.3333	0	0	2	82.3333	15.5667	20.9667	323.667	1504.33	74.3333	83.6667	137.333	0.01	0.00333333	187.333	5.23333	2.93333	1.26667	88.3333	52	248.667	1	13.3333	0.2	142.667	4.46667	105.333	10.7333	8.9	220.567	10.6033	4.8	1.84333	0.836667	0.933333	0.423333	0.91	0.41
caffeine.0.4 day	635.667	13.3	40.2	63.4	20.9333	33.0333	6.33333	112.2	78.1	16	0.666667	0	2	81	15.8667	22	312.667	1447.33	66	98.6667	132.333	0.00333333	0	189.667	5.56667	3.06667	1.23333	78	54	173	1.66667	17	0.2	146	4.3	108	10.7667	7.93333	230.567	11.07	4.8	2.01	0.87	1.01	0.436667	1	0.433333
caffeine.0.6 hr	628	13.4	40.8667	65.1667	21.3667	32.8	7.23333	116.9	128.767	11.3333	0.666667	0	3	84.3333	15.3667	24.4333	328.333	1409.33	79	65	137	0.0166667	0.00333333	195.667	5.4	2.93333	1.2	67.3333	39	177	1.66667	12	0.166667	142.333	4.43333	105.333	10.5	9.36667	211.5	9.50667	4.49	1.95667	0.926667	0.983333	0.463333	0.973333	0.46
caffeine.0.8 day	642	13.5667	40.1333	62.6333	21.1333	33.7667	6.1	120.067	123.467	16.3333	0.666667	0	2	80	15.4333	23.0333	334.333	1883.33	77.6667	120.333	153.333	0	0	207.333	5.5	2.96667	1.16667	67.6667	48	185.333	2.33333	17.6667	0.133333	141	4.63333	104.667	10.5667	7.93333	257.367	12.3967	4.81667	2.28333	0.886667	1.14667	0.446667	1.13667	0.44
caffeine.0.9 hr	616.333	13.1333	39.5333	64.1667	21.3333	33.2667	7.33333	116.467	81.9667	13.6667	0.333333	0	2	83	15.6667	22.2333	332.333	1241.33	80.3333	63.3333	140.667	0.0133333	0	188	5.53333	3.1	1.26667	67	40.6667	171	1.33333	13.6667	0.2	142.667	4.26667	106	10.7	9.46667	208.8	8.89667	4.26	1.87333	0.896667	0.943333	0.45	0.93	0.443333
caffeine.1.15 day	691.667	14.0333	40.6333	58.7333	20.2333	34.4667	4.26667	109.233	81.3	14	0.666667	0	1	83	15	22.7333	314	1320.67	70.6667	163.333	150.667	0	0	190.667	5.86667	3.06667	1.13333	70	41.3333	166	2.33333	20	0.2	142.333	4.1	105.333	10.7333	6.76667	309.367	13.6367	4.40667	2.47333	0.8	1.27333	0.41	1.2	0.386667
caffeine.1.24 hr	597.333	13.2667	39.6667	66.4667	22.2667	33.4333	7.4	119.5	87.1333	15.6667	1	0	2	80	15.5333	21.3333	310	1574.67	75.3333	77	138.667	0.00333333	0	190.667	5.46667	3.03333	1.3	76.3333	43	242.333	1.33333	16.3333	0.166667	142.333	4.26667	106.667	10.9333	8.06667	225.333	10.5433	4.68	2.08	0.923333	1.04667	0.466667	1.03333	0.456667
caffeine.1.29 day	797.667	15	43.3	54.4	18.8	34.5333	2.3	96.8333	87.6	12.3333	1	0	2	83	16.1333	25.5333	320	1125.33	73.3333	133.667	150.667	0.00333333	0	199.667	6.06667	3.23333	1.1	65	42	162.333	2.33333	17	0.2	143.667	4	105.667	10.4	6.9	393.767	16.3867	4.16667	2.95667	0.75	1.48667	0.376667	1.47	0.373333
caffeine.1.3 hr	613	13	38.7333	63.2333	21.2667	33.6333	7.5	120.333	95.4	22.6667	0.666667	0	2	73.3333	15.1333	23.6	315.333	1455.67	75.6667	60	138.667	0.02	0	184.667	5.43333	3.03333	1.23333	78	48	183	2	13.6667	0.2	141.333	3.9	106.333	10.4333	8.4	219.533	10.4	4.73667	1.95667	0.89	0.983333	0.446667	0.973333	0.44
caffeine.1.4 day	629.333	12.9667	39.4	62.6333	20.6333	32.9333	5.93333	116.8	76.6333	19	1	0	2	77.3333	15.5	22.2	308.667	1463	74	84	142.667	0	0	185.667	5.53333	3	1.16667	68.6667	42	133.333	1.33333	17	0.166667	145.667	4.3	108	10.6	7.66667	230.767	11.1067	4.80667	2.04667	0.886667	1.03333	0.446667	1.01333	0.44
caffeine.1.6 hr	632.333	13.7	41.1333	65.0667	21.6667	33.2667	6.53333	120	71.3	10.3333	0.666667	0	2.33333	84.6667	15.4	23.0333	336.667	1505.33	79	47	131.333	0.0166667	0.00333333	178.667	5.33333	2.9	1.2	76.6667	44	201	1	11.3333	0.133333	141.333	4.2	106	10.6333	8.93333	208.067	9.47333	4.53667	2.06333	0.99	1.04	0.496667	1.02333	0.49
caffeine.1.8 day	661.667	13.5333	40.4	61.0333	20.5	33.5333	5.43333	112.333	92.4333	17.3333	1	0	1.66667	79	15.5	21.2	314	1539.67	58.6667	104.333	124.333	0.00333333	0	198	5.5	3.03333	1.26667	69.3333	43.6667	141.333	2.33333	16.3333	0.133333	142.333	4.4	106.333	10.3667	8	257.7	11.9233	4.62333	2.19667	0.856667	1.10333	0.426667	1.09333	0.423333
caffeine.1.9 hr	623.667	13.2	39.8667	64.0333	21.1667	33	6.86667	119.033	80.0667	20	0.333333	0	2.33333	76	15.7	21.9667	302.333	1536	72.3333	53	137.333	0.0133333	0	174.333	5.33333	3	1.26667	71.6667	39	193.333	1.66667	12	0.133333	141.333	4.53333	105.667	10.7	9.56667	216.067	9.15667	4.24333	2.17667	1.00667	1.1	0.51	1.07667	0.496667
caffeine.2.15 day	736.333	14.6667	43.3333	58.8667	19.9333	33.8667	3.66667	105.4	93.5667	23	1	0	2	73.3333	15.1667	22.7	315	1429.67	74	156.333	160	0	0	196.667	5.9	3.03333	1.1	68	43.6667	135.333	2	18	0.2	142.333	4.3	106.667	10.3667	6.9	287.533	12.55	4.36333	2.34667	0.816667	1.18667	0.413333	1.16	0.403333
caffeine.2.24 hr	644.667	13.3667	40.0667	62.2333	20.8	33.3667	6.36667	124.233	79.2333	11.3333	1	0	1.66667	84.6667	15.7	23.3667	298.667	1651	72	84.6667	138.667	0.01	0	184.333	5.43333	3.03333	1.23333	73	46	191.667	1.33333	17	0.166667	140.333	4.06667	105.667	10.5	7.9	227.333	10.5633	4.64333	1.99333	0.876667	0.996667	0.436667	0.996667	0.44
caffeine.2.29 day	777	15.1	43.0667	55.4333	19.4	35	2.73333	99.5	114.067	13.6667	1	0	2.33333	80.6667	15.4	25.7333	326	917.667	88.3333	97.3333	161	0.0133333	0	192.667	6.1	3.2	1.13333	76.6667	46.3333	143.667	2.33333	16.6667	0.2	142.667	3.83333	105	10.8	7.5	373.033	15.09	4.05	2.88	0.77	1.43667	0.383333	1.44333	0.386667
caffeine.2.3 hr	650.667	13.3333	40.3	61.9667	20.5333	33.1	7.5	126.467	95.7333	18.6667	1	0	2.66667	76.3333	15.1333	24.1	322.333	1416	80	33	139.333	0.0233333	0.00666667	182.333	5.66667	3.13333	1.2	84	48.6667	156.667	1.33333	12.6667	0.2	140.667	3.53333	106.333	10.6333	8.63333	213.5	9.97	4.67333	1.89333	0.886667	0.96	0.45	0.933333	0.436667
caffeine.2.4 day	648.667	13.5333	40.8	62.8667	20.8	33.0667	5.46667	110.367	59.2333	14.6667	1	0	1	83	15.5333	20.9	328.333	1595	67.6667	82	130	0.00666667	0	180.667	5.56667	2.96667	1.16667	66.3333	39.6667	139	1.33333	13	0.166667	146	4.36667	108.333	10.6667	8.33333	220.833	9.71667	4.4	1.98	0.896667	1.01333	0.456667	0.966667	0.436667
caffeine.2.6 hr	636	13.5667	41.4667	65.2667	21.3	32.6667	7.13333	112.3	93.3	19.6667	1	0	2	76	15.7667	24.8	324	1394.33	82	59.3333	141	0.0233333	0	198.333	5.5	3.06667	1.3	81.6667	39.6667	183	1.66667	13	0.2	141.333	4	108.667	10.4	8.3	211.467	9.41667	4.44333	1.92667	0.91	0.96	0.45	0.966667	0.46
caffeine.2.8 day	690.667	14.1667	41.9667	60.7667	20.5333	33.7667	5.16667	117.4	81.2	16.3333	1	0	1.33333	80.3333	15.0333	23	326	1381	71.6667	73.6667	137	0.0133333	0	179.333	5.66667	3.06667	1.16667	73	44	164	1.66667	15.6667	0.1	143	3.96667	106.667	10.4333	7.8	242.467	10.8567	4.47333	2.09	0.86	1.06	0.436667	1.03	0.423333
caffeine.2.9 hr	630	13.2667	40.3	63.9667	21.0333	32.9	7.9	122.533	79.8667	19.6667	0.666667	0	2	77	15.4667	21.9667	329	1419	82.6667	67.3333	149.333	0.0266667	0	167.333	5.63333	3.1	1.26667	77.3333	44.6667	170	2	13	0.2	141	4.2	106.333	11.1	9.26667	220.567	10.3233	4.68	2.14	0.97	1.09333	0.496667	1.04667	0.476667
caffeine.3.15 day	767	15.2667	44.7667	58.4667	19.9	34.1	3.2	110.267	82.5667	18.3333	0.333333	0	2	78.6667	15.5333	24.8667	320.333	1322.33	74.3333	91	146	0.0166667	0	188.667	5.86667	3.13333	1.16667	81	46	140.333	2	13.6667	0.166667	143.667	3.9	105.667	10.5667	7.93333	272.833	11.0267	4.03667	2.57333	0.946667	1.30333	0.476667	1.27	0.47
caffeine.3.24 hr	657	14.0333	42.2	64.2667	21.3333	33.2	6.76667	127.067	83.4	22	1	0	2.66667	74	15.7667	19.7333	334.333	1419	89.6667	49.6667	155.333	0.02	0	184	5.56667	3.03333	1.23333	70.6667	43.3333	216.667	1	14	0.1	140.667	4.4	106.333	10.9333	9.1	216.2	9.32333	4.31	2.04	0.943333	1.01667	0.47	1.02333	0.473333
caffeine.3.29 day	818.333	15.8333	45.0333	55	19.3667	35.2	2	96.4	93.6	19.3333	1	0	2.66667	74.6667	15.9333	23.4	322.333	1014	84.6667	81	150	0.0266667	0	181.333	5.86667	3.16667	1.16667	92	57	202	2.66667	13	0.2	142.333	4.1	106.667	10.2333	7.8	308.833	11.4367	3.70333	2.61	0.846667	1.31333	0.423333	1.29667	0.423333
caffeine.3.3 hr	664	14.1667	42.7667	64.4667	21.4	33.2	7.9	109.267	63.3	25	1	0	1.66667	71.6667	15.7	24.6333	348	1377.67	89.3333	30.3333	139.667	0.00666667	0	200.667	6.03333	3.33333	1.2	89	49	170	1.33333	13.3333	0.166667	142.333	3.56667	106.333	10.6333	8.13333	209.133	9.38333	4.49333	1.88	0.9	0.93	0.443333	0.95	0.453333
caffeine.3.4 day	679.333	14.0667	41.3667	60.9333	20.6667	33.9333	4.03333	124.967	77.7333	22.6667	1	0	1.66667	73.6667	15.7333	23.1333	330.667	1196	78.3333	52.6667	134	0.02	0	167.667	5.86667	3.23333	1.23333	71.3333	38	129	1	13.3333	0.2	145.333	4.26667	109.333	10.7667	8.4	206.433	9.18667	4.45333	1.83	0.886667	0.92	0.45	0.91	0.443333
caffeine.3.6 hr	671	14.2	43.1667	64.3667	21.1333	32.8333	7.53333	129.067	76.8667	27.3333	0	0	1.66667	70	15.5667	25.1667	346.333	1412.33	85	43.3333	143.667	0.00666667	0	211.333	5.76667	3.16667	1.23333	77.3333	40.6667	190.333	1.33333	13.6667	0.2	139.667	3.93333	104.667	10.7333	8.03333	223.967	10.7367	4.79	2.10333	0.94	1.08333	0.486667	1.02	0.456667
caffeine.3.8 day	709	14.6	42.9333	60.5333	20.5667	34	4.9	110.567	98.9667	17	1	0	2	79.3333	15.3667	23.4333	343	1279.33	84.6667	83.3333	148.667	0.0133333	0	181.333	5.76667	3.03333	1.1	72	41	149	1.66667	13.3333	0.133333	143.667	4.13333	106.667	10.3333	8.33333	227.733	9.88667	4.33333	2.04333	0.896667	1.03	0.45	1.01333	0.443333
caffeine.3.9 hr	651.333	13.4667	40.5	62.2333	20.6667	33.2333	6.66667	116.9	58.1333	27	0.333333	0	1.33333	70.3333	15.4667	22.4667	306.667	1083	79.6667	63	148.333	0.00666667	0	190	5.73333	3.03333	1.13333	77	35.6667	190	1	14	0.2	139.667	4.03333	104.333	10.2333	7.13333	202.767	8.59333	4.23333	1.84333	0.9	0.92	0.45	0.923333	0.45
captopril.0.15 day	690	14.3333	43.4667	63.0667	20.8	33	4	109.867	136.667	13	1	0	7.33333	79	11.5667	16.7	236	998.667	84.3333	172.667	169	0.29	0	204.333	5.96667	3.86667	1.9	62	35.3333	79	1	18	0.5	139	4.5	107	10.5333	8.13333	332.867	15.619	4.69	2.48967	0.746667	1.241	0.37	1.24867	0.376667
captopril.0.24 hr	622.667	13.5	40.6	65.2333	21.6333	33.1667	9.16667	120.2	110.967	15.3333	1.33333	0	5.66667	78	11.4333	15.9667	219.667	945.333	78	88.3333	149.333	0.333333	0.0966667	200.333	5.73333	4.03333	2.36667	64.6667	39	118.333	1	16.6667	0.6	140.667	4.63333	104	10.9667	8.36667	235.133	11.6643	4.96333	2.03467	0.863333	1.00933	0.426667	1.02533	0.433333
captopril.0.29 day	761	14.5667	44.0667	57.9333	19.1667	33.0667	2.66667	107.9	149	7.66667	1	0	5	86.3333	11.9333	16.7	235.667	674.333	71.6667	139	150.333	0.28	0.0333333	212	6.16667	4	1.83333	59.6667	32.6667	122	0.666667	20	0.6	139.333	4.33333	105.667	10.6	7.93333	405.3	17.1547	4.23667	3.04633	0.753333	1.52067	0.376667	1.52567	0.38
captopril.0.3 hr	597.667	12.8	38.7667	64.9	21.4667	33.0333	7.9	106.833	109.833	15.3333	1.33333	0	6.33333	77.3333	11.8	15.9667	204.667	884.333	73.6667	44.6667	130	0.366667	0.02	194.333	5.4	3.6	2.03333	68.6667	36	78.6667	1.66667	14	0.466667	137.667	5.03333	105.667	10.2667	9.53333	221.733	10.0897	4.54667	1.95367	0.883333	0.991333	0.443333	0.962333	0.433333
captopril.0.4 day	616.333	13.3667	40.6333	65.9333	21.6667	32.8667	7.9	123.5	108.8	11	1.33333	0	6	81.6667	11.3	16.6333	230.667	1000.67	65	80.6667	135.333	0.366667	0.02	199.667	5.7	3.86667	2.13333	61	37	86	0.666667	17.3333	0.466667	138.667	4.93333	106.333	11.3667	9	246.033	12.1103	4.92333	2.27133	0.923333	1.15967	0.473333	1.11167	0.45
captopril.0.6 hr	650.667	13.2667	40.5333	62.3333	20.4	32.7333	7.2	122.367	115.033	17	1.33333	0	6	76	11.8667	15.7333	218.333	724	70.6667	54	127	0.333333	0.0133333	184.667	5.26667	3.6	2.2	57	30.6667	77	1.33333	11.6667	0.533333	139.333	4.7	105.667	10.7	10.4333	220.833	10.014	4.53	1.92767	0.873333	0.976667	0.44	0.951	0.433333
captopril.0.8 day	653.333	13.7333	41.6	63.7	21	32.9667	6.53333	108.4	162.333	11.3333	1	0	4.66667	83.3333	11.1	16.2333	214	1003.67	67	79.3333	130.667	0.323333	0.00333333	201.333	5.86667	3.76667	1.83333	58.6667	35.6667	73.6667	1.33333	19	0.566667	141.667	4.76667	105.667	10.8333	8.13333	272.7	13.1047	4.79333	2.24067	0.823333	1.12367	0.41	1.117	0.41
captopril.0.9 hr	606.667	12.8	39.1333	64.5667	21.1333	32.7667	8.2	120.667	96.8	12.6667	1	0	5.33333	81.3333	12.3333	16.4	209.333	889	68.6667	62	131.333	0.36	0.0666667	198.667	5.33333	3.53333	1.93333	57	33	52.3333	2.33333	13	0.433333	137.333	4.76667	105.667	10.4	9.93333	222.133	9.62633	4.33	2.027	0.913333	1.03533	0.463333	0.991667	0.446667
captopril.1.15 day	702.333	14.1667	42.7	60.8667	20.2	33.1667	3.66667	108.333	92.2333	14.3333	1	0	7.33333	77.6667	11.6	17.1	229.333	928.333	73.6667	91.3333	154	0.323333	0	186	6.2	4.1	1.96667	60.3333	30.3333	99.3333	0.666667	23	0.566667	138.333	5.1	107	10.7667	8.06667	307.1	13.6613	4.43667	2.561	0.833333	1.31067	0.426667	1.25033	0.406667
captopril.1.24 hr	610.667	12.9	38.6667	63.3667	21.1	33.2667	8.93333	115.033	77.2333	16.3333	1.33333	0	5.66667	76.3333	11.5	16.4667	218.667	923.333	81.6667	93.3333	147.333	0.316667	0.06	184.667	5.8	4	2.2	67.6667	38.6667	95.6667	1	16.3333	0.566667	138.667	4.8	103.333	11.1333	8.53333	229.667	11.2567	4.90333	2.19733	0.956667	1.12767	0.49	1.06967	0.466667
captopril.1.29 day	791.333	14.8333	44.7667	56.5667	18.7333	33.0667	2.43333	107.333	129.667	9	1.33333	0	5.33333	84.6667	11.5667	16.2333	221.667	786.333	71	135.333	152.333	0.35	0.03	186	6.13333	4.13333	2.1	68.3333	36.3333	133	1	22.6667	0.566667	137.333	5.03333	105.667	10.3667	7.8	347.733	13.9493	4.01333	2.82867	0.813333	1.41667	0.403333	1.412	0.403333
captopril.1.3 hr	625.667	13	39.7667	63.5	20.7667	32.6667	7.3	127.7	105.2	13.3333	1	0	5.33333	80.6667	12	16.3	209	904.333	72	72.6667	134.333	0.333333	0	200	5.43333	3.6	1.96667	67.3333	36	92.3333	1.66667	16	0.5	137.333	5.06667	105.333	10.4333	9.63333	223.7	10.692	4.77	1.96233	0.876667	0.993	0.443333	0.969333	0.436667
captopril.1.4 day	621.833	13.5167	40.8833	65.8667	21.75	33.0333	7.56667	114.25	117.667	12.3333	1	0	9	78.1667	11.2333	16.9833	226.5	861	80.5	102.333	151.5	0.328333	0.0116667	190	6.13333	4.18333	2.16667	69	39.8333	135.5	1.5	20.5	0.566667	138.167	4.91667	106	11.4333	8.58333	240.55	12.1985	5.07	1.99567	0.831667	1.029	0.426667	0.966667	0.403333
captopril.1.6 hr	587	12.7667	39.4	67.2	21.8333	32.5	7.8	111.6	126	16	1	0	5.66667	77.3333	11.9333	16.3667	215.667	854.333	71.3333	75	132	0.43	0.0233333	194	5.3	3.6	2.13333	57.3333	32	76.3333	2	20.6667	0.566667	139	4.8	105.333	10.6333	9.46667	226.4	10.15	4.48333	2.25933	0.996667	1.12333	0.496667	1.136	0.5
captopril.1.8 day	648	13.6667	41.1333	63.4667	21.1	33.2667	5.1	134.233	138.833	11.6667	0.666667	0	3.33333	84	10.9333	15.6	213.667	1120.67	73	93	142.667	0.283333	0	207	5.96667	4	2.06667	66	41.6667	74.3333	1.66667	20.6667	0.5	139	5.1	105.667	11.0333	8.26667	262.8	12.701	4.83333	2.31367	0.88	1.17567	0.45	1.138	0.43
captopril.1.9 hr	587.333	12.7	38.4333	65.5	21.6333	33.1	7.53333	113.933	93.8333	21.3333	1	0	5.66667	71.3333	11.9333	16.4	201.333	709.333	66	36.6667	123.333	0.326667	0.07	203	5.1	3.56667	2.36667	55	27	73	1.66667	12.3333	0.433333	139	4.5	106	10.6667	10.6333	216.467	8.58533	3.96667	1.973	0.91	0.998667	0.46	0.974333	0.453333
captopril.2.15 day	646	13.1	38.9333	60.3	20.3	33.7	5.03333	135.233	182.667	13	1	0	4	82	11.6667	16.6333	249	759	80	54.6667	147	0.31	0.02	202.333	5.9	3.86667	1.9	67.6667	43.6667	91	1	23.3333	0.6	135	4.5	103.333	10.5333	7.86667	280.333	12.016	4.28667	2.46033	0.88	1.24133	0.443333	1.219	0.436667
captopril.2.24 hr	609.333	13.2667	39.6667	65.1	21.7333	33.3333	7.73333	123.8	100.8	8.33333	0.666667	0	4.33333	86	11.3333	16.1667	227.333	1061.33	77	99.3333	152.667	0.32	0.00666667	191	5.9	4.13333	2.36667	66.6667	38	127.667	0.333333	18.3333	0.6	139.333	4.86667	103.667	11.2333	8.93333	235.3	11.823	5.02667	2.04933	0.873333	1.023	0.433333	1.02633	0.436667
captopril.2.29 day	739	14.4667	43.1667	58.5333	19.6	33.5	3.23333	107.633	147.333	9.33333	1	0	5	85	11.8	15.6667	249.333	652.667	88.3333	81.3333	162.667	0.413333	0.04	197	6.1	4	1.93333	70	39	97.6667	0	27	0.533333	136.667	4.56667	104	10.5333	7.6	332.667	13.2367	3.97667	2.92833	0.88	1.479	0.446667	1.44933	0.433333
captopril.2.3 hr	617.333	13.3333	40.0667	64.8667	21.5667	33.2667	6.7	115.133	118.3	9.66667	0.666667	0	4.33333	84.6667	11.5667	16.4667	209.667	888.667	75	56.6667	131	0.366667	0.01	207	5.4	3.7	2.2	60.6667	35.3333	90.3333	1.66667	16.3333	0.4	138	5.03333	107	10.4667	9.56667	223.733	11.0593	4.94333	1.98	0.886667	1.003	0.45	0.977	0.436667
captopril.2.4 day	627.333	13.3667	40.3333	64.3333	21.3667	33.2	8	112.367	97.0333	15	1	0	5.33333	78.6667	10.8	16.2667	249.333	1084.33	77.3333	58	141	0.383333	0.0266667	196.333	6.13333	4.13333	2.06667	67.6667	41.6667	62.3333	0.666667	17.3333	0.466667	136.667	5.03333	103.333	11.5333	9	240.6	12.7993	5.31667	2.16133	0.9	1.092	0.453333	1.06933	0.443333
captopril.2.6 hr	602.333	12.7667	38.2333	63.6	21.3	33.4333	8.26667	116.933	104.633	13.6667	1.33333	0	7	77.6667	12.0667	16.4	209	712.667	76.3333	45	135.333	0.483333	0.0333333	192.333	5.2	3.53333	2.13333	56	32.6667	101.667	2.33333	24.6667	0.6	139.333	4.83333	105	10.9667	10.7667	220.967	10.246	4.63667	1.97767	0.896667	1.008	0.456667	0.969667	0.44
captopril.2.8 day	623	13.3	39.7	63.8333	21.4333	33.5333	4.53333	124.433	121	10	1.33333	0	5	83.3333	10.8	16.1	240	1023.33	69	60.6667	125	0.273333	0.01	191.333	5.7	3.7	1.9	61.6667	32.6667	85.3333	1.66667	19.3333	0.533333	138.333	4.7	105	10.7333	8.16667	260.733	11.2805	4.34	2.384	0.916667	1.19733	0.46	1.18667	0.456667
captopril.2.9 hr	588	12.8	39.0667	66.4333	21.7333	32.7	8.36667	105.367	94.2333	17.6667	0.666667	0	6	75.6667	12.1	15.7333	198	638.333	78.3333	38	144.333	0.343333	0.08	207	5.33333	3.66667	2.2	54	32.3333	49.6667	2.33333	17	0.4	139.667	5.03333	108.333	10.7667	11	222.1	9.68567	4.36	2.08033	0.936667	1.051	0.473333	1.02933	0.463333
captopril.3.15 day	609	12.6667	37.7	61.8667	20.7333	33.5333	3.03333	122.533	176.333	10.6667	1	0	2.66667	85.3333	11.5667	16.5333	247	956.667	76	94.6667	147.667	0.4	0.00333333	188.667	5.76667	3.76667	1.9	59	33.3333	88	1	44	0.566667	134.667	5.23333	101.667	10.5	7.8	305.767	13.3653	4.37	2.66067	0.87	1.35533	0.443333	1.30533	0.43
captopril.3.24 hr	580.667	12.4667	37.4333	64.5	21.4333	33.2333	8.7	106.9	95.7667	13	1	0	5.33333	80.6667	11.3667	16.6333	217	1003.67	76.3333	120.333	137.333	0.303333	0.06	200.667	5.7	3.8	2	68.6667	42.3333	102	1	17.3333	0.633333	138	4.46667	101.667	11.1	8.8	239.467	12.079	5.04333	2.149	0.896667	1.06667	0.443333	1.08233	0.453333
captopril.3.29 day	673.667	13.6	40.8333	60.7333	20.2333	33.3333	4.16667	93.3	188.333	5.66667	1	0	3	90.6667	11.8	16.7333	230.667	769	67	81.3333	127.667	0.446667	0.01	208.333	5.83333	3.66667	1.7	72	43	125	0.666667	30.6667	0.6	135.667	4.7	103.333	10.4	7.83333	372.033	15.8	4.24	3.16567	0.853333	1.60533	0.433333	1.56033	0.42
captopril.3.3 hr	618.333	13.6667	40.9333	66.2333	22.1	33.3667	8.83333	115.4	111.167	20	1	0	5.66667	72.6667	12.2667	15.6	205.333	650.333	78.6667	47.6667	133.667	0.436667	0.01	210.333	5.43333	3.4	1.66667	65	39	116.667	1.66667	18.3333	0.5	138.333	5.16667	109	10.3333	9.86667	220.6	10.3537	4.69333	2.06433	0.933333	1.02933	0.466667	1.035	0.466667
captopril.3.4 day	626.667	13.3333	40.1333	64.1	21.2667	33.1	6.43333	121.7	103.433	14.3333	1.33333	0	5.33333	79.3333	11.0333	16.3333	250	954	78.6667	104	146	0.393333	0.0233333	196.667	5.86667	3.96667	2.13333	64.3333	42.6667	88	1.66667	22.6667	0.5	136.333	5.06667	104	11.1667	7.8	230.433	11.0827	4.81	2.14633	0.93	1.101	0.48	1.04533	0.453333
captopril.3.6 hr	628	13.1333	39.9333	63.6	20.9333	32.9	8.56667	100.433	110	10.3333	1	0	5.33333	83.3333	12.5667	16.3667	206.667	728.667	66.6667	50.3333	116	0.496667	0.0166667	207.667	5.33333	3.63333	2.16667	57.6667	34	96.3333	1.66667	19.6667	0.566667	140	4.73333	109.667	10.7	9.6	214.267	9.76033	4.55333	2.019	0.943333	1.02333	0.476667	0.995667	0.463333
captopril.3.8 day	607.333	12.8	38.2667	63	21.0667	33.4333	2.96667	118.767	131.667	8.33333	1	0	5	86	10.5333	16.4	242.333	800.333	80	54	134.667	0.443333	0.01	202.333	5.56667	3.46667	1.7	54.3333	31.6667	61.3333	2	41.3333	0.566667	136.667	4.9	102.333	10.6667	7.76667	247.5	10.61	4.28333	2.545	1.03	1.28267	0.516667	1.26233	0.51
captopril.3.9 hr	624.333	12.8333	39.3667	63.0667	20.6	32.6333	8.9	113.433	114.567	15.6667	1	0	4.66667	78.6667	12.3667	16.4333	203.333	784.667	68	24.3333	120.667	0.543333	0.0633333	195.333	5.1	3.4	2	60.3333	34.6667	94	2	25.6667	0.4	140.333	5.5	109.333	10.7333	10.9333	221.7	9.104	4.10333	1.99933	0.903333	1.00867	0.453333	0.990667	0.446667
carbamazepine.0.15 day	682.667	14.1333	40.9333	59.9667	20.7333	34.5667	4.4	132.1	116.667	13	1	0	3	82.3333	12.2	23.7667	218.667	863.333	75	141.333	153.667	0.206667	0.13	205	5.9	3.43333	1.4	66.3333	36	202.667	1	17.6	0.466667	141.333	3.73333	102	10.6667	6.83333	335.533	14.5523	4.34	2.56633	0.763333	1.276	0.38	1.29033	0.383333
carbamazepine.0.24 hr	649	13.7667	41	63.2333	21.2667	33.6333	6.16667	111.367	95.9	15.6667	0.666667	0	2.33333	80	12.0333	22.8667	221.333	881.667	72	93.6667	151	0.133333	0.09	196.667	5.53333	3.4	1.6	67	37.3333	193.667	1	15.6667	0.366667	139.333	4.26667	101.333	10.5333	7.76667	225.367	10.3413	4.59	1.99667	0.886667	1	0.443333	0.996667	0.443333
carbamazepine.0.29 day	762	15.2667	42.8	56.2	20.0333	35.6667	2.26667	111.3	102.167	14.3333	1.33333	0	2.33333	81.3333	12.0667	20.2667	217.333	719.333	76	108.667	155.333	0.146667	0.0966667	222.667	6.2	3.46667	1.3	63.3333	33.3333	158	1.33333	16.6667	0.433333	141	3.43333	102	10.4	6.9	386.233	14.926	3.86333	2.766	0.716667	1.36967	0.353333	1.39633	0.363333
carbamazepine.0.3 hr	605.667	13.3667	38.3667	63.4333	22.0667	34.8	6.16667	137.767	113	17.3333	1	0	2	78.6667	12.5667	20.9333	214	853.667	66.3333	58.6667	123.667	0.123333	0.0833333	196.333	5.4	3.3	1.6	65.3333	31	187	0.666667	11.6667	0.4	141.333	3.56667	103.333	10.6667	8.93333	216.367	9.972	4.60667	1.87267	0.866667	0.935333	0.433333	0.937333	0.433333
carbamazepine.0.4 day	640.667	13.5	40.1	62.5667	21.1	33.7	5.2	118.233	99.7667	17	1	0	3.66667	77.3333	12.0667	19.5333	211.667	808.667	69.3333	87	148.333	0.123333	0.07	224.333	5.66667	3.4	1.5	71	39	177.667	0.666667	16.3333	0.433333	140	3.83333	102.667	10.7333	7.43333	233.967	11.606	4.96	2.07767	0.886667	1.03233	0.44	1.04533	0.443333
carbamazepine.0.6 hr	621	13.4333	39.2667	63.2667	21.6	34.2	6.66667	116.667	85.6333	19.6667	1	0	3.33333	75	12.5333	19.7	215	784.667	73.6667	56.3333	128.667	0.123333	0.0766667	185.667	5.43333	3.2	1.43333	70	40.3333	184.333	1.66667	9	0.4	140.333	3.76667	103	10.3667	9.53333	215	9.14033	4.25333	2.021	0.94	1.01267	0.47	1.00833	0.47
carbamazepine.0.8 day	684.333	14.2	41.2	60.2333	20.7667	34.5	3.76667	123.4	87.5667	11.6667	1	0	2	84.6667	11.7667	20.5	222.333	1026.67	69.6667	125.667	153	0.15	0.1	215	5.7	3.46667	1.56667	68.3333	34.6667	196.333	0.666667	17	0.433333	140.333	3.93333	102.667	10.5333	7.16667	262.467	11.908	4.54	2.22067	0.846667	1.106	0.423333	1.11467	0.423333
carbamazepine.0.9 hr	616	12.8	37.5333	60.9	20.7667	34.1	6.5	120.067	101	16.6667	1	0	2	79.6667	13	19.6667	220.667	829.333	72.3333	61	134.667	0.123333	0.0766667	191.333	5.46667	3.36667	1.6	62.6667	31.6667	138.333	1	10.3333	0.366667	140	4.03333	101.333	10.2333	9.26667	215	9.38233	4.36667	2.09467	0.973333	1.05533	0.49	1.03933	0.483333
carbamazepine.1.15 day	709	14.2333	41.0667	57.9667	20.1	34.6667	3.83333	115.967	108.233	12.3333	1	0	2.33333	83.6667	12.2667	20.1667	207	939.333	75.6667	128.333	156.333	0.153333	0.106667	234.333	5.93333	3.36667	1.33333	58.6667	28	180	0.666667	17.1667	0.5	139.667	3.96667	100.333	10.5667	7.16667	326.867	15.2047	4.65333	2.663	0.816667	1.334	0.41	1.329	0.406667
carbamazepine.1.24 hr	614	13.1667	38.7	63	21.4667	34.0333	5.76667	117.8	105.8	18.3333	1	0	2.33333	78	12.1	19.5667	206.333	814.333	82.3333	94	151.333	0.153333	0.106667	215	5.56667	3.26667	1.43333	62.3333	31.3333	182.333	0.666667	17.3333	0.366667	139.667	4.36667	101.667	10.6	7.63333	227.233	11.1127	4.88667	2.179	0.956667	1.10467	0.486667	1.07433	0.473333
carbamazepine.1.29 day	820	15.7667	45.2	55.1333	19.2333	34.9	2.13333	111.333	144.8	10.3333	1	0	2	85.3333	12.4333	21.0333	198.333	626	66	142	143.333	0.153333	0.106667	235.667	6.16667	3.4	1.2	62	32	134.333	0.666667	18.6667	0.5	141.333	3.36667	101.333	10.4	6.83333	367.833	14.96	4.07	2.64867	0.716667	1.33333	0.36	1.31533	0.356667
carbamazepine.1.3 hr	622.333	13.2	38.8333	62.4667	21.2333	33.9333	6.1	123.233	98.2333	18	1	0	2.66667	78	12.3	19.2667	208	833.667	76.6667	49	144.667	0.123333	0.07	184	5.4	3.13333	1.4	64.6667	30.6667	190.667	0.666667	12	0.4	141.333	4	103	10.6	10.2333	217.033	9.79	4.51333	1.91733	0.883333	0.948667	0.436667	0.968667	0.45
carbamazepine.1.4 day	637.333	13.3333	39.4	61.8	20.9333	33.8333	5.1	124.433	113.467	14.6667	1	0	3	80	12.1333	19.5667	213.333	926.333	78.6667	97	148.333	0.14	0.0933333	215.333	5.66667	3.36667	1.46667	67.3333	35	189.333	1.33333	15.3333	0.4	140	3.5	103.333	10.7333	7.26667	237.533	11.7537	4.95	2.02733	0.853333	1.01267	0.426667	1.01467	0.426667
carbamazepine.1.6 hr	638.333	13.3667	38.7	60.6333	20.9	34.5	6	125.867	92.0667	15.3333	1	0	2.33333	80.6667	12.8333	23.4667	209	978.667	67.3333	56	132	0.136667	0.0766667	205	5.5	3.43333	1.63333	69	36.3333	181	1	9.66667	0.4	140.667	3.9	103.333	10.4	9.6	211.6	9.168	4.33667	1.91033	0.903333	0.954667	0.45	0.955667	0.45
carbamazepine.1.8 day	662	13.7667	40.2667	60.9	20.8333	34.1333	4.1	126.1	99.0667	12	0.666667	0	2.66667	84	12.0333	20.5333	214.667	930.667	76.6667	110.333	158.333	0.133333	0.09	234.333	5.9	3.43333	1.4	74.6667	39	189	1	17	0.466667	139.333	3.53333	100.667	10.5333	7.86667	268.367	12.625	4.69667	2.069	0.773333	1.044	0.39	1.025	0.383333
carbamazepine.1.9 hr	609.333	13.1	38.1333	62.6333	21.4667	34.3	6.86667	111.033	82.0667	23	0.666667	0	2	73.3333	13.0333	18	224	884.667	68.3333	70.3333	135.667	0.133333	0.0833333	195	5.56667	3.33333	1.5	63.3333	32	182.333	0.666667	12.3333	0.366667	140.333	4	102.333	10.2667	9.4	211.433	8.844	4.18	1.904	0.9	0.941667	0.446667	0.962333	0.456667
carbamazepine.2.15 day	698.333	14.6333	42.0667	60.2667	20.9667	34.8	3.86667	122.067	124.7	18	0.666667	0	2.33333	77.6667	12.3	19.7333	217.333	720	87	122.667	166.667	0.16	0.1	211	5.86667	3.4	1.36667	62.3333	38.3333	218.333	1.33333	14.9333	0.466667	142	3.63333	101.333	10.7333	8.16667	313.3	14.7943	4.72667	2.51033	0.8	1.25333	0.4	1.257	0.4
carbamazepine.2.24 hr	633	13.4	39.5	62.4333	21.2	33.9	5.76667	118.5	96.5	15	0.666667	0	2.33333	81.3333	12.3333	19.8	216.667	858.333	70	136.333	142.333	0.173333	0.13	198.333	5.46667	3.33333	1.6	65.3333	34.3333	219.667	1	19	0.4	140.333	4.26667	103.333	10.8	7.2	226.067	11.6847	5.17	2.10433	0.933333	1.07667	0.476667	1.02767	0.456667
carbamazepine.2.29 day	799	15.6	44.3667	55.5	19.5667	35.2333	2	107.633	95.8	15.6667	1.33333	0	2.33333	79.3333	12.5333	20.4667	218.667	644.667	74	142	162.667	0.136667	0.09	214	6.1	3.53333	1.4	62	42.6667	104.667	0.666667	18.3333	0.4	141.333	3.63333	102	10.2333	6.76667	387.167	15.8607	4.1	2.97567	0.77	1.468	0.383333	1.50767	0.386667
carbamazepine.2.3 hr	617.333	13.3333	39.0333	63.2667	21.6	34.1333	6.7	121.233	103.767	21.3333	1.33333	0	3.33333	73	12.4	19.2667	217.333	785.333	81.3333	59.6667	153.333	0.13	0.08	196	5.56667	3.4	1.56667	66.3333	35.6667	216.333	1	9	0.4	141.667	3.7	103	10.3333	9.9	216.833	9.59233	4.42333	1.90633	0.88	0.961667	0.443333	0.944667	0.436667
carbamazepine.2.4 day	633.667	13.3667	39.2667	62	21.1	34	5.16667	126.133	83.0667	18.6667	1	0	2.33333	77	12.0333	20.9667	216.333	771.333	72.3333	94	140.667	0.133333	0.08	216	5.7	3.33333	1.4	68.3333	41	186	1	15.3333	0.4	141.667	3.4	104	10.8333	7.7	235.467	11.9333	5.06667	2.00667	0.853333	1.01267	0.426667	0.994	0.42
carbamazepine.2.6 hr	643.667	13.3667	39.2333	60.9333	20.8	34.1667	6.7	120.033	97.4667	14	1	0	2.33333	81.6667	12.9	21.4333	208.333	902	77.6667	68.6667	144	0.14	0.0866667	188.333	5.66667	3.56667	1.73333	62.6667	32	177	1	9.66667	0.4	140.667	3.76667	102	10.6333	9.46667	211.267	8.927	4.22667	1.83833	0.87	0.920667	0.436667	0.917667	0.433333
carbamazepine.2.8 day	632.333	13.2	39.2333	62.0667	20.8333	33.6	5.23333	126.967	123.033	11.6667	1	0	3	83.3333	11.7333	19.6333	226	864.667	94.3333	80.6667	169.333	0.136667	0.09	204.667	5.8	3.56667	1.56667	64.3333	33.3333	242	1	16.6667	0.433333	141	3.63333	102	10.5	7.3	272.567	14.0553	5.15333	2.33	0.856667	1.16233	0.426667	1.16767	0.43
carbamazepine.2.9 hr	637	13.5	39.4333	61.9	21.2333	34.3	6.36667	129.233	90.8333	15.3333	1	0	2.66667	80.6667	12.9667	18.5	204.667	801.333	66.6667	43.6667	135.333	0.11	0.06	198.333	5.43333	3.36667	1.63333	55.6667	25	171.667	0.666667	9.33333	0.333333	140.333	3.66667	102	10.3	10.1667	211.167	8.59433	4.07	1.98333	0.94	0.981667	0.463333	1.00167	0.473333
carbamazepine.3.15 day	691.333	14.1333	41.1333	59.6	20.4667	34.3	4.76667	129.033	149.733	13	0.333333	0	2.66667	82.3333	12.2667	23	204.667	792.333	92.3333	95	173.333	0.173333	0.11	189	6.46667	3.63333	1.3	63	37.3333	215.333	0.666667	17.5667	0.466667	141	4	101	11.0667	7.33333	313.667	18.2037	5.8	2.68	0.853333	1.34833	0.426667	1.33167	0.426667
carbamazepine.3.24 hr	630.667	13.9	40.5667	64.3667	22.0333	34.2667	6.03333	128.767	88.7333	11.3333	0.666667	0	2	85.3333	13	21.2	201.667	901.667	61.6667	96.3333	122.333	0.17	0.123333	204.333	5.56667	3.43333	1.6	63	32.3333	244	0.666667	14.6667	0.366667	141.333	3.63333	103.667	10.3667	7.76667	214.233	9.76467	4.56	2.03	0.943333	1.02867	0.48	1.00133	0.466667
carbamazepine.3.29 day	766	15.0333	42.5667	55.6	19.6333	35.3333	2	107.2	145.5	10	1	0	2.33333	86	12.4	23.1333	232.667	517	97.6667	73.3333	183.333	0.13	0.08	228	6.36667	3.66667	1.36667	50.3333	33	119.333	1.33333	19	0.5	140.667	3.6	101.333	10.6	6.7	380.733	20.0523	5.26	2.87	0.756667	1.445	0.383333	1.425	0.376667
carbamazepine.3.3 hr	591.333	12.9333	38.0667	64.4	21.8333	33.8667	7.33333	114.733	84.8	15.6667	1	0	2.66667	79.6667	12.7	20.8	203	766	83.3333	73.3333	158.333	0.133333	0.0833333	193.667	5.4	3.4	1.7	63.3333	34.6667	190	1	10	0.4	140.333	3.76667	101.667	10.4	10.1333	218.033	9.86233	4.52333	1.95067	0.893333	0.990667	0.456667	0.96	0.44
carbamazepine.3.4 day	655	13.7	40.4667	61.7667	20.9667	33.9333	3.76667	126.533	100.5	11.6667	1.33333	0	2.66667	82.6667	11.8333	20.9667	205.667	991	83.6667	55	150	0.123333	0.07	201	5.73333	3.43333	1.53333	65	43.3333	237.667	1.33333	14.3333	0.4	140.667	3.26667	103	11	6.96667	223.967	12.988	5.79667	2.11667	0.943333	1.06233	0.476667	1.05433	0.473333
carbamazepine.3.6 hr	619.333	12.9667	37.8	61	20.9333	34.3	6.56667	117.733	99.8667	14.3333	1	0	3	80	12.8667	20.4333	197.333	765	86	39.6667	154.333	0.126667	0.0766667	191.667	5.53333	3.36667	1.56667	64	33	186.667	0.666667	7	0.333333	140.667	3.6	102.333	10.5	9.53333	212.967	9.12367	4.28667	1.972	0.926667	0.989	0.463333	0.983	0.46
carbamazepine.3.8 day	633.667	13.0333	38.0667	60.0667	20.5333	34.2	3.9	123.9	125.367	16.3333	0.666667	0	2.33333	79.3333	11.8667	20.5667	232.667	693.667	99.6667	122	190	0.156667	0.11	216	6.23333	3.66667	1.43333	65.6667	39.6667	305.333	1.33333	14.6667	0.433333	139.667	3.7	101.333	10.9333	7.2	254.233	14.5033	5.70333	2.397	0.943333	1.19467	0.473333	1.20233	0.473333
carbamazepine.3.9 hr	625	13.1	38	60.7667	21	34.5333	5.93333	122.867	79.2	13.6667	1	0	2.33333	82	13.1	18.3333	220	813	70.3333	54.3333	136.667	0.116667	0.0733333	189.667	5.53333	3.36667	1.56667	58	25	189	0.333333	9.66667	0.333333	140	3.63333	100.333	10.2333	9.86667	212.533	8.44733	3.97333	1.92433	0.906667	0.979667	0.46	0.944667	0.443333
carbon tetrachloride.0.15 day	745	14.9	43.5667	58.4667	20	34.2333	3.83333	124.267	119.167	14	0.666667	0	2	82.3333	11.5667	20.1667	242	797.667	66.3333	84	137.333	0.133333	0.07	210.667	5.96667	3.56667	1.5	63.6667	29.6667	212.333	0.333333	14	0.466667	142	3.7	103	10.4333	7.43333	300.6	12.5043	4.16333	2.31033	0.77	1.12267	0.373333	1.18767	0.4
carbon tetrachloride.0.24 hr	616.667	13.6	38.9333	63.1	22.0333	34.9333	7.7	139.367	106.067	13.3333	1	0.333333	2.33333	83	11.6667	17.1667	258	1214	79.3333	93.6667	154.333	0.16	0.0933333	200	5.8	3.53333	1.6	67.3333	36.3333	151	1.33333	15.6667	0.466667	139.667	3.8	102.333	10.8	7.2	217.967	10.8483	4.98	1.82967	0.84	0.910667	0.416667	0.919	0.42
carbon tetrachloride.0.29 day	775	14.9333	42.9	55.3333	19.2333	34.7333	2.56667	119.467	125.133	10.6667	1	0	3	84.6667	11.8333	23.8333	233.333	525	72	83.6667	141.333	0.126667	0.07	229	5.93333	3.43333	1.36667	56	28.6667	223.667	1	16.6667	0.466667	140.667	3.73333	101.667	10.3667	6.4	374	15.31	4.09333	2.422	0.646667	1.225	0.326667	1.197	0.32
carbon tetrachloride.0.3 hr	600	13	37.5333	62.5333	21.7	34.7	8.53333	131.733	109.6	20	1	0	3.66667	75	12.0667	17.0667	233	887.333	90.3333	65.6667	173.333	0.166667	0.113333	208.667	5.6	3.43333	1.6	66	41.3333	132.667	0.333333	13.6667	0.4	140.333	3.76667	105	10.8667	8.86667	204.5	10.1017	4.94667	1.78067	0.873333	0.904667	0.443333	0.876	0.43
carbon tetrachloride.0.4 day	628	13.5667	39.8333	63.4	21.6667	34.1667	6.96667	120.9	108.2	14.3333	1	0	3	81	11.7	17.1333	231.333	1086.33	80	79.3333	148.333	0.13	0.08	206.667	5.5	3.23333	1.4	73	43	217.333	1	15.3333	0.433333	139.667	3.93333	102	10.7333	7.63333	223.1	10.809	4.84333	1.88067	0.84	0.965667	0.433333	0.915	0.406667
carbon tetrachloride.0.6 hr	596	13.2	37.8333	63.5333	22.1	34.8	8.96667	144.833	103.867	25	1	0	4	70	12.2	17.3	233.333	1075	88	68.6667	161.333	0.15	0.09	194.333	5.43333	3.23333	1.46667	64.6667	32.6667	155	1	10.6667	0.366667	139	4.06667	104.333	10.6	9.23333	204.867	9.224	4.50667	1.79	0.873333	0.900333	0.44	0.889667	0.433333
carbon tetrachloride.0.8 day	651	13.9333	40.0333	61.4667	21.4333	34.8	6.23333	137.7	125.1	11.3333	1	0	2.66667	84.3333	11.4	18.2333	253.667	968.667	83	132	166.667	0.156667	0.0966667	209	5.56667	3.46667	1.66667	64.3333	35	247.667	1.66667	16	0.4	140.333	4.2	104.667	10.6667	7.73333	254.933	12.6253	4.95667	2.105	0.823333	1.07033	0.416667	1.03467	0.406667
carbon tetrachloride.0.9 hr	568	12.5667	36.8667	64.9667	22.1667	34.1	9.66667	131.2	93.5333	20.6667	1	0	2	76.3333	12.1667	16.5	214	965.667	70.6667	37.3333	131	0.126667	0.0666667	213.667	5.33333	3.2	1.5	65.6667	32	127.667	1.33333	10.6667	0.4	139	3.66667	102.333	10.2	11.3667	204.5	8.61033	4.21	1.809	0.886667	0.901333	0.44	0.907667	0.443333
carbon tetrachloride.1.15 day	721.333	14.4333	42.3333	58.7333	20	34.1	3.83333	117.033	105.567	13.6667	0.666667	0	2.33333	83	12.0667	21	240.333	737.333	65	50	132.667	0.123333	0.0566667	204.667	6.06667	3.6	1.5	75.3333	42	199.333	1	16	0.4	141	3.63333	102.667	10.6	7.83333	303.433	15.08	4.96333	2.36567	0.78	1.168	0.386667	1.19767	0.393333
carbon tetrachloride.1.24 hr	609	13.5667	38.8667	63.8333	22.3333	34.9333	7.46667	135.767	100.6	10.3333	0.666667	0	2.33333	86	12	18.0667	233.667	1217	77.3333	66.3333	148.667	0.143333	0.08	202	5.73333	3.56667	1.66667	72	40.3333	214.667	1.33333	14	0.433333	141	3.86667	104.667	10.6	7.73333	211.233	10.149	4.80333	1.94733	0.923333	0.957	0.45	0.990333	0.466667
carbon tetrachloride.1.29 day	765.333	14.5667	42.7	55.8333	19.0333	34.1333	3	112.3	104.567	9.66667	1	0	3	85.3333	12.3333	21.0333	242	587.667	60	84	131	0.123333	0.0666667	211.333	6.16667	3.43333	1.26667	69.3333	37	228.333	1	17.3333	0.433333	141	3.96667	103	10.5	6.56667	403.833	19.0803	4.72667	2.71933	0.673333	1.356	0.336667	1.36333	0.336667
carbon tetrachloride.1.3 hr	619	12.9	37.3667	60.3667	20.8333	34.5	8.46667	127.7	100.333	16.6667	1	0	3.33333	79	12.2	16.7333	241	1029.67	85.6667	92.3333	171.667	0.183333	0.136667	191	5.53333	3.53333	1.76667	67	40.6667	148	1	11	0.4	140.333	3.83333	103.667	10.8333	9.96667	208.267	9.72267	4.66667	1.919	0.92	0.954	0.456667	0.965	0.463333
carbon tetrachloride.1.4 day	618	13.3333	39.1667	63.4667	21.6	34.0333	7.13333	138.767	105.1	18.3333	1	0	2.66667	78	11.4	18.5	242.333	1394.33	80.6667	84.3333	166	0.113333	0.06	196.333	5.53333	3.16667	1.33333	66	45.3333	203.667	1.33333	15.3333	0.433333	141	4.1	104.667	10.7667	6.63333	219.367	10.9413	4.98333	1.9	0.866667	0.944333	0.433333	0.955667	0.436667
carbon tetrachloride.1.6 hr	602.333	13.1667	37.8	62.7667	21.8667	34.8333	8.56667	133.1	81.8	21.3333	1	0	2.66667	74	12.3333	17.8667	250	1053.33	81.6667	91.6667	163.667	0.156667	0.1	192.667	5.6	3.6	1.8	61	27.3333	223.667	0.666667	9.66667	0.4	139.667	4.2	105	10.6667	9.23333	206.067	9.70867	4.71	1.812	0.88	0.900333	0.44	0.911667	0.443333
carbon tetrachloride.1.8 day	652.333	14.1333	41	62.9667	21.6667	34.4667	5.96667	109.267	98.0667	14	0.666667	0	3	81.6667	11.9	18.9	233.333	908.667	72.6667	96.6667	156.333	0.13	0.08	198.333	5.53333	3.4	1.6	68.3333	37.6667	218.333	1.33333	15	0.4	141.667	4.16667	105.667	10.6	7.2	246.633	12.414	5.02667	2.07133	0.84	1.05533	0.43	1.016	0.413333
carbon tetrachloride.1.9 hr	586	12.6667	36.3333	62	21.6333	34.8667	9.5	126.133	64.7667	18.6667	0.666667	0	2	78	12.4667	16.9333	228	890.667	76.3333	51.3333	147.667	0.166667	0.0966667	200	5.46667	3.3	1.53333	57	29.6667	194	1	10.6667	0.4	140.667	3.53333	104.333	10.4	10.6333	202.2	8.75933	4.32667	1.86667	0.923333	0.935333	0.463333	0.931333	0.46
carbon tetrachloride.2.15 day	687.667	13.8333	41.3	60.1	20.1667	33.5333	4.03333	111.467	98.8667	16.3333	1	0	3.33333	79.6667	12.1667	21.2333	216.333	1044.67	74	37.6667	143.333	0.13	0.0633333	183.667	5.73333	3.53333	1.6	200.333	132.667	323.667	0.666667	16	0.433333	141.667	3.86667	103.333	10.7333	7.83333	302.833	15.8377	5.23	2.28167	0.753333	1.14667	0.38	1.135	0.376667
carbon tetrachloride.2.24 hr	620.333	13.7	39.2667	63.3	22.0667	34.8667	8.43333	125.233	101.767	13.6667	1	0	2.66667	82	12.6667	18.8667	230	1028.33	70.6667	95.3333	149	0.163333	0.0933333	189	5.63333	3.56667	1.73333	69.3333	38.3333	245.667	1.33333	18	0.4	141	4.13333	104	10.8333	7.93333	210.867	10.0863	4.78333	1.78833	0.85	0.905	0.43	0.883333	0.416667
carbon tetrachloride.2.29 day	783.333	14.5667	42.7	54.5333	18.6333	34.1333	2.46667	107.067	119.667	12.3333	0.666667	0	4	82.3333	12.6333	21	204.667	880	55.3333	24	116.333	0.133333	0.0733333	208	5.86667	3.4	1.36667	133	104	401.667	1	17	0.5	140.667	3.73333	102.333	10.1333	6.6	371.6	18.2587	4.91333	2.54333	0.683333	1.273	0.34	1.27033	0.343333
carbon tetrachloride.2.3 hr	584	12.8333	36.5333	62.5667	22	35.1667	8.76667	122.9	80.9	22.3333	1	0	3	74	12.6333	19.7	226.333	1174	76.3333	127.667	156.667	0.23	0.16	186.333	5.43333	3.43333	1.73333	72	36.3333	162.667	1.33333	9.66667	0.366667	139.667	3.9	104.333	10.8333	9.86667	206.667	9.32133	4.51	1.80633	0.873333	0.901	0.436667	0.905333	0.44
carbon tetrachloride.2.4 day	657	13.8667	41.1667	62.6333	21.1667	33.7667	5.53333	125	114.433	18	1	0	3.66667	76	12.4	18.9	227.333	1137	64.6667	21.3333	134.333	0.11	0.06	193.333	5.5	3.13333	1.36667	130	56	248.667	1.33333	12.6667	0.466667	139.333	3.83333	102	10.9	7.56667	216.067	10.778	4.98	1.87433	0.866667	0.940333	0.436667	0.934	0.433333
carbon tetrachloride.2.6 hr	609.667	13.4333	38.2333	62.7	21.9667	35.1	8.46667	141	77.5333	26.6667	1	0	3	68.6667	12.6333	16.3333	220.333	965	79	74.3333	155.333	0.18	0.126667	189.333	5.33333	3.5	1.9	68	38.3333	173.333	1	11	0.366667	140.333	3.9	104.667	10.4667	10.3667	204.133	8.95733	4.38333	1.80667	0.88	0.915	0.446667	0.891667	0.436667
carbon tetrachloride.2.8 day	638.667	13.9	40.1333	62.8333	21.7667	34.6333	6.1	110.1	132.6	13	1	0	3.33333	83	12.1333	19.3	229.333	931.667	67	58	147	0.14	0.08	195	5.46667	3.2	1.4	128.333	58.6667	228	1.33333	16	0.433333	140.667	4.03333	103.667	10.5333	7.5	248.833	12.9767	5.21333	2.14433	0.86	1.06767	0.43	1.07667	0.433333
carbon tetrachloride.2.9 hr	617	12.9	36.9667	59.9667	20.9333	34.9	7.83333	131.6	72.9333	25.3333	0.666667	0	3.33333	70.6667	12.3667	18.7	239.667	911.333	69	79	146	0.183333	0.133333	192.333	5.46667	3.3	1.53333	62	27.3333	136	1	11.6667	0.4	140.333	3.8	102.667	10.5	10.2	205.2	8.29867	4.04	1.80567	0.88	0.907	0.443333	0.898667	0.433333
carbon tetrachloride.3.15 day	735	14.1667	42.4333	57.7333	19.3	33.4333	3.7	103.467	123.933	13.3333	1	0	3	82.6667	12.7333	23.9	205.333	1378	55	19	116	0.133333	0.06	191	5.66667	3.43333	1.56667	220.333	140.667	401.333	1.33333	16	0.466667	141.333	3.73333	103.667	10.4333	7.26667	289.833	16.426	5.65667	2.26867	0.78	1.13567	0.393333	1.133	0.39
carbon tetrachloride.3.24 hr	596	13.6333	38.4667	64.5	22.8667	35.4333	7.93333	130.367	112.9	16.6667	1	0	4.33333	77	12.4667	20.2333	221.667	1166.33	63	94.3333	146.667	0.156667	0.0933333	185.333	5.6	3.5	1.66667	74.6667	41	184	1	16.6667	0.433333	140.333	3.7	104.667	10.8333	6.96667	214.233	10.7353	5.01	2.08333	0.97	1.04733	0.486667	1.036	0.483333
carbon tetrachloride.3.29 day	792.667	14.4	42.9333	54.1667	18.2	33.5667	2.36667	103.433	129.767	12.6667	1	0	3.33333	83	13.8	28.3	198.333	1256.67	41	28	107.667	0.146667	0.08	176.667	5.8	3.3	1.33333	350.667	276.667	474	1	19.6667	0.5	142	3.96667	104	10.5667	6.1	369.933	19.555	5.28667	2.47867	0.67	1.246	0.34	1.23267	0.333333
carbon tetrachloride.3.3 hr	600.333	13.1667	37.7667	62.9	22	34.9333	9.33333	129.433	70.6	20	1	0	2	76.6667	12.5667	18.2333	241	917.333	74.3333	74.6667	149	0.156667	0.103333	187.333	5.46667	3.3	1.56667	68.3333	38	248.667	1.33333	12.6667	0.4	139.667	3.93333	104	10.5333	10.3667	206.2	9.486	4.60667	1.80433	0.873333	0.908	0.44	0.896333	0.433333
carbon tetrachloride.3.4 day	654.333	14.0333	41.1667	63	21.5667	34.2	5.66667	114.133	100.933	20.3333	1	0	4	73	12.9333	20.7333	219	1513.67	51.3333	34.6667	119	0.123333	0.0666667	180.333	5.26667	3.03333	1.36667	163.667	75.3333	344	1	14.6667	0.4	140.333	3.6	103	10.7667	7.5	213.6	11.04	5.16667	1.898	0.89	0.955667	0.443333	0.942333	0.44
carbon tetrachloride.3.6 hr	601.333	12.8333	36.9667	61.4667	21.4	34.7667	8.7	128.433	110.467	16.6667	0.666667	0	3.33333	78.3333	12.9667	18.4	227	939	77	81.3333	157	0.156667	0.0966667	198.667	5.43333	3.4	1.7	67.6667	31	219.333	1	10.3333	0.4	139	4.26667	103.333	10.4333	10	210.333	9.13033	4.34	1.78567	0.846667	0.900667	0.43	0.885	0.423333
carbon tetrachloride.3.8 day	636.667	13.8	40.0667	63.0667	21.6667	34.4333	6	105.4	122	17.6667	1	0	4	76.6667	12.6333	21.3333	228.667	1728.33	53.6667	30	124.667	0.13	0.0733333	184	5.43333	3.4	1.7	145.667	69	274	1.33333	15.3333	0.366667	141	4.23333	104.667	10.6333	8.36667	237.533	13.1717	5.54667	2.12867	0.893333	1.07567	0.453333	1.053	0.443333
carbon tetrachloride.3.9 hr	609.667	13.2333	37.8	61.9667	21.6667	35	8.73333	135.5	60.6667	15	1	0	2	82	12.5667	19	234.333	999.333	73	46.3333	147.333	0.15	0.0933333	195	5.46667	3.2	1.4	62.6667	28.3333	220.667	1.33333	8.33333	0.4	140	3.73333	104.333	10.4	10.4	203.7	8.62533	4.24	1.753	0.863333	0.874333	0.426667	0.878667	0.433333
carboplatin.0.15 day	655	13.5	40.1667	61.2667	20.6	33.6	3.8	125.8	135.533	13	1	0	2.66667	82.6667	15.9333	24.5333	303.333	1202	71	121.333	144	0.00666667	0	195.667	5.73333	3.06667	1.13333	70	38	151.333	3.33333	17.3333	0.2	140.333	4.4	104.333	10.6667	6.9	293.4	12.6867	4.32333	2.42	0.826667	1.23333	0.423333	1.18667	0.406667
carboplatin.0.24 hr	654	13.1667	40.8	62.4667	20.1333	32.3	5	119.033	88.3333	14.3333	1	0	2.33333	81.3333	16.6333	23.7	286	1474.33	73	86.3333	134.667	0.01	0	177.333	5.36667	2.9	1.16667	75.6667	42.3333	175.333	1.33333	16	0.2	140.333	4.56667	106.667	10.6333	7.06667	212.767	9.41667	4.43	1.98	0.93	0.98	0.46	1	0.47
carboplatin.0.29 day	742.667	14.6667	41.7	56.2	19.7667	35.1667	2	109.833	139.833	15.3333	1	0	2.66667	79.3333	16.2667	24.1	310	1228.67	64.3333	100.667	131.667	0.0133333	0.00333333	180.333	5.93333	3.03333	1.06667	83.6667	47.6667	243	2	18.6667	0.2	141	4.46667	105	10.7333	7.1	362.733	14.9533	4.13333	2.74667	0.763333	1.37	0.38	1.37667	0.38
carboplatin.0.3 hr	624.667	13.3333	41.6	66.7	21.3	31.9667	6.5	120.033	98.7667	16.3333	0.333333	0	2	80.3333	15.9	23.1667	279.667	1640.33	76.6667	38	131	0.01	0	200.333	5.46667	2.96667	1.16667	80	44.6667	210.667	1	14.3333	0.2	142	3.76667	105.333	10.5333	8.4	196.833	9.11667	4.62667	1.75	0.893333	0.9	0.456667	0.85	0.433333
carboplatin.0.4 day	637.333	12.8333	40.2667	63.2333	20.1667	31.8667	5.06667	118.567	104.867	16	0.666667	0	3	79.3333	16.3	23.2	300.667	1499	77.6667	110.667	149.667	0.00333333	0	184.667	5.43333	2.96667	1.16667	68.6667	38.3333	214	1.33333	18	0.2	141.333	4.66667	105.667	10.6333	7.06667	221.567	10.46	4.72	1.88667	0.853333	0.953333	0.43	0.933333	0.42
carboplatin.0.6 hr	636.667	13.1333	40.9333	64.2333	20.7	32.2	6.33333	119.333	95.4	12.6667	0.666667	0	2.33333	84	16	24.2333	273.667	1527.67	72.3333	85.6667	125.333	0.00666667	0	186	5.4	2.93333	1.16667	73.6667	38.3333	194	1.66667	11	0.2	140.667	4.6	105.667	10.4333	9.23333	203.467	8.51	4.17667	1.76667	0.87	0.89	0.433333	0.876667	0.426667
carboplatin.0.8 day	630	13.1333	39.9667	63.5	20.8667	32.8333	4.76667	126.167	130.4	12.3333	0.666667	0	2.66667	83	15.9333	23.7667	324.333	1599.33	70.6667	104.667	143.667	0	0	183	5.73333	3.1	1.2	69	37.6667	162	2.66667	17.6667	0.166667	140.333	4.63333	106	10.8	8.13333	256.267	12.6833	4.94	2.40333	0.936667	1.22333	0.476667	1.18	0.46
carboplatin.0.9 hr	624.667	13.2	41.1	65.8333	21.1333	32.1333	6.13333	124.633	73.4333	16.6667	0.333333	0	2	80.3333	15.8333	24.5667	297	1489.67	77.3333	44	128.333	0.01	0	186	5.33333	2.93333	1.2	78.3333	40.3333	157	1	9.66667	0.2	140.333	4.4	106.333	10.2333	9.46667	190.7	8.05	4.22667	1.78667	0.936667	0.893333	0.466667	0.893333	0.466667
carboplatin.1.15 day	684	13.85	41.55	60.75	20.25	33.3	3.5	122.85	109.5	11.5	1	0	2.5	84	15.9	26	282.5	1620	65.6667	90.3333	129.667	0.00666667	0.00666667	162.667	6	3.06667	1.03333	80.6667	37.3333	154.5	2.66667	18	0.2	141.333	4.73333	106.333	10.9667	6.33333	302.6	12.65	4.18333	2.45	0.813333	1.23667	0.406667	1.21333	0.4
carboplatin.1.29 day	779	14.6667	41.8667	53.8	18.9	35.1333	1.66667	108.533	101.1	10.3333	1	0	2.33333	85.3333	15.7667	23.4333	311.667	951	68.3333	100	136.333	0.01	0	183.333	6.03333	3.1	1.03333	71.3333	37.6667	113	2.33333	17	0.2	142.333	4.1	106.333	10.7	6.2	343.5	13.63	3.96333	2.59	0.756667	1.32333	0.383333	1.26667	0.37
carboplatin.1.4 day	640.667	13	40.4333	63.2	20.3	32.1	4.83333	126.133	111.1	13	1	0	2.66667	82.6667	16.2	23.8	322	1528	70.6667	101.667	136.667	0	0	179	5.5	3	1.23333	71.3333	42	202.667	1.33333	17.3333	0.2	141.333	4.76667	106.333	10.5667	7.03333	211.4	9.64	4.55667	1.92667	0.913333	0.96	0.453333	0.966667	0.456667
carboplatin.1.8 day	653	13.2667	40.7667	62.4667	20.3	32.5333	4.66667	134.767	95.7667	15.3333	1	0	2.33333	81	15.6	23.2	314.667	1694.67	75.6667	83.6667	140.333	0.00666667	0	167.333	5.7	3.06667	1.2	75.3333	42	142.667	2.33333	17.3333	0.2	140.333	4.63333	104.333	11.1667	7.4	254.867	11.75	4.6	2.09667	0.823333	1.06	0.413333	1.03667	0.41
carboplatin.2.15 day	656.667	13.6667	40.7333	62.0333	20.8667	33.5667	3	121	94.5333	10.3333	1	0	3	85.3333	15.4333	25.2	317.333	1235.67	76.3333	147	155.333	0	0	175.333	5.93333	3.13333	1.13333	82.6667	41.6667	152.333	3.66667	18	0.2	141.667	4.46667	105.667	11.0333	6.36667	304.467	13.7533	4.52333	2.47667	0.813333	1.25667	0.413333	1.22	0.4
carboplatin.2.29 day	768.667	14.7667	42.2	54.9	19.2	35.0333	1.96667	122.833	77.4	13.3333	0.666667	0	2.66667	82.6667	15.7	27.6333	333.667	953	75	100.333	136.667	0	0	177.667	6.36667	3.23333	1	79.6667	41	126.667	2	18	0.266667	141.667	4.2	106	10.9667	5.8	347.7	14.1433	4.07	2.49	0.716667	1.25667	0.36	1.23333	0.356667
carboplatin.2.4 day	666.333	13.6667	42	63.0667	20.5	32.4667	3.66667	128.933	85.6667	17	1.33333	0	3	78	16.5333	24	324.333	1549.67	66	94	131.333	0	0	175	5.56667	3.16667	1.3	75	45.6667	194.333	1.33333	14	0.2	141.667	4.63333	106	10.7667	7.1	220.7	9.77	4.42667	1.85667	0.84	0.93	0.423333	0.926667	0.42
carboplatin.2.8 day	643.667	12.7333	39.5333	61.4667	19.8333	32.3	5.03333	131.067	98.7	18	0.666667	0	2.33333	78.3333	15.5	23.2333	307	1704.33	67.3333	100.667	135.333	0.00666667	0	165	5.6	3.06667	1.23333	84.3333	40	179.333	1.66667	18	0.2	139.667	4.63333	105.667	10.6	7	244.167	11.1567	4.57	2.10333	0.86	1.06333	0.433333	1.04	0.426667
carboplatin.3.15 day	703.667	14.1333	41.5	58.9667	20.1	34.0667	0.566667	60.0333	59.9333	15.6667	0.333333	0	4.33333	78.3333	15.4	26.8667	302	1157.67	68	89.6667	134	0.0133333	0	173.333	5.83333	3.2	1.16667	90.6667	46.6667	168.667	1.66667	16.6667	0.2	141.667	4.6	107.667	10.7667	6.9	240.467	10.46	4.34667	2.22	0.926667	1.13	0.47	1.09	0.456667
carboplatin.3.29 day	569.333	10.8333	31.1	54.5333	18.9	34.6667	3.66667	58.7667	54.4333	15	0	0	3.66667	80	15.4333	25.3667	255.667	505	79.6667	58.6667	130.333	0.08	0.0266667	172.333	5.86667	2.96667	1.03333	100.333	36.3333	755	1.66667	25.3333	0.233333	142	4.53333	109	10.2	6.26667	254.3	11.1367	4.37667	2.25333	0.883333	1.14667	0.45	1.10667	0.436667
carboplatin.3.4 day	607.333	12.6333	38.7	63.7667	20.8333	32.6667	3.13333	124.733	75.7	9.66667	1	0	4	84.3333	16.2333	23.8333	282.667	1411.67	61.3333	94.6667	127	0.00666667	0	170.667	5.43333	3.1	1.33333	69.3333	31.3333	179.667	1.33333	15	0.2	140	4.56667	104.667	10.6667	6.83333	210.867	9.69	4.58667	1.92667	0.913333	0.966667	0.46	0.96	0.453333
carboplatin.3.8 day	656.667	13.7333	41.4333	63.1	20.9	33.1333	1.36667	130.067	42.4333	9.33333	0.666667	0	4.33333	84.6667	15.5667	26.7333	295.333	1376.33	67.6667	41	122.667	0.0133333	0	171	6.03333	3.26667	1.2	100.667	40.3333	219.667	1	15.3333	0.2	140.667	4.36667	107	10.8333	7.03333	212.467	8.81	4.14667	1.89	0.886667	0.956667	0.45	0.933333	0.44
carboplatin.4.24 hr	618.333	12.7667	39.6	64.1333	20.6	32.2	5.23333	122.2	88.3667	18.3333	0.666667	0	2.66667	77.6667	16.6	22.8667	284.667	1719.33	66	77.3333	128.333	0.00333333	0	183.667	5.4	3	1.23333	71.6667	39	250	1.66667	16.3333	0.2	140.667	4.56667	106	10.8667	7.16667	206.1	9.17667	4.44333	1.9	0.92	0.976667	0.476667	0.923333	0.45
carboplatin.4.3 hr	604	12.8	39.9667	66.1667	21.1667	32.0667	6.6	124.967	99.3	18.3333	1	0	2.66667	77.3333	15.5	23.2	264.333	1509.67	63.3333	62	121.667	0.0166667	0.00333333	179	5.13333	2.83333	1.23333	92.6667	44.6667	275.333	1	12	0.2	142.333	3.96667	107	10.5333	7.76667	205.667	9.76667	4.75	1.90667	0.93	0.946667	0.456667	0.96	0.463333
carboplatin.4.6 hr	631.333	13.1667	40.8667	64.7	20.9	32.2667	6.6	126.2	107.133	14.3333	1	0	2.66667	81.3333	15.9	24	297.333	1352.67	80.6667	87	147	0.02	0	181.667	5.5	3.03333	1.23333	73.3333	43.6667	160	1.66667	10.6667	0.166667	141.333	4.3	106.667	10.7667	9.23333	208.233	9.41333	4.52	1.99667	0.96	1.03	0.493333	0.966667	0.466667
carboplatin.4.9 hr	641	13.2	40.3	62.8333	20.6	32.7333	5.46667	136.6	92.5667	25.3333	1	0	2.33333	71.3333	15.7667	26.6333	295.333	1363.67	73	46.3333	122.667	0.0133333	0	177.333	5.3	2.9	1.2	79.3333	36.6667	180.333	1.33333	9	0.2	139.667	4.26667	106	10.6667	8.96667	198.767	7.97667	4.00667	1.85	0.926667	0.926667	0.463333	0.923333	0.463333
carboplatin.5.24 hr	649.667	13.1	40.8	62.9	20.1667	32.1	4.13333	126.567	70.9333	6	1	0	3.66667	88.6667	15.9	22.7667	309	1483.33	77	63.6667	136.333	0.02	0	182	5.56667	3.03333	1.2	70.3333	41.6667	182	1.33333	14	0.2	140	4.13333	106	10.7	7.96667	208.033	9.43333	4.53333	1.96333	0.94	1.00667	0.483333	0.956667	0.46
carboplatin.5.3 hr	633	13	40.4	63.7667	20.5667	32.2333	5.6	121.233	76.7667	13.3333	1	0	2	83.3333	15.6	23.6333	271.333	1748.33	63	84.6667	121.667	0.0166667	0	177.333	5.4	3.06667	1.33333	72	40	179	1.33333	10.6667	0.166667	140.667	4.06667	105.667	10.4667	8.16667	208	9.61667	4.62333	1.9	0.913333	0.963333	0.463333	0.936667	0.45
carboplatin.5.6 hr	628.667	12.6333	39.3333	62.5667	20.1	32.1333	6.46667	118.333	109	14.6667	1	0	3.66667	79.6667	15.9333	22.2	282.667	1161	65.6667	61.3333	115	0.0166667	0	179.333	5.36667	2.9	1.23333	72	37.3333	173	1	9.66667	0.2	138.667	4.4	104.667	10.4	9.53333	202.367	8.79333	4.34333	1.82667	0.903333	0.93	0.46	0.896667	0.446667
carboplatin.5.9 hr	649.667	12.7333	39.4667	60.7333	19.6	32.3333	5.83333	120.733	71.4	23.6667	0.333333	0	2.33333	72.6667	15.8333	24.4333	284.333	1273.33	61.6667	64.6667	119.333	0.0133333	0	170	5.43333	2.96667	1.2	78.6667	38.3333	198.333	1	9.33333	0.166667	140	4.36667	107	10.5333	9.53333	192.767	7.8	4.04667	1.78333	0.923333	0.913333	0.473333	0.87	0.45
carboplatin.6.24 hr	643.333	13.1333	40.7333	63.3	20.4333	32.2667	2.5	126.5	72.1667	14.3333	0.333333	0	4	80.3333	15.9667	23.2667	314	1534.33	86	49	144.333	0.02	0	175	5.66667	3.06667	1.23333	78.6667	44.3333	193	1.33333	18.6667	0.2	141	4.43333	105	10.8333	8.4	203.133	8.73333	4.3	1.84	0.91	0.933333	0.46	0.906667	0.446667
carboplatin.6.3 hr	639.667	13.4	40.9667	64.0667	20.9333	32.6333	5.9	122.6	89.8333	14.3333	0.666667	0	2.66667	81.6667	15.6	23.2333	277.667	1828	70.3333	84.6667	133.667	0.01	0	172	5.36667	3.1	1.33333	76.3333	47.6667	194	1	13.3333	0.166667	140.667	4.26667	106	10.7667	9	203.033	9.15	4.50667	1.82	0.896667	0.913333	0.453333	0.906667	0.446667
carboplatin.6.6 hr	645	13.2667	41.3	64.1667	20.5667	32.0667	5.33333	120.9	91.6667	16	1	0	7.33333	74.3333	16.1667	24.7333	294	1716	58.3333	35.6667	106.667	0.02	0	177	5.23333	2.86667	1.23333	82	42	174	1	10.6667	0.166667	140	4.16667	106	10.4333	9.46667	199.567	8.29	4.15667	1.89333	0.95	0.943333	0.47	0.95	0.473333
carboplatin.6.9 hr	639	13.1667	40.6333	63.6	20.6333	32.4667	5.9	134.667	82.7667	19.3333	0.666667	0	3.66667	75	15.7667	25.3667	318	1182	73.6667	43	128	0.02	0	175.333	5.2	2.83333	1.2	69	33.3333	167.667	1.66667	10.6667	0.166667	139	4.53333	105.667	10.8	10.1667	205.133	8.54667	4.16667	1.96667	0.956667	1.01333	0.493333	0.953333	0.463333
cephalothin.0.15 day	694.333	14.1333	39.0333	56.2333	20.3667	36.2333	4.66667	127.567	110.233	17.3333	1	0	3	78	16	23.5667	249.667	1567	66.6667	122.333	143.333	0.01	0	179.667	5.93333	3.26667	1.2	60.3333	32.3333	121	3.33333	17.3333	0.2	141.333	4.53333	104	10.9667	6.9	318.067	13.3233	4.18667	2.53333	0.796667	1.26	0.396667	1.27333	0.4
cephalothin.0.24 hr	620.333	13.1667	38.9333	62.7333	21.2333	33.8	5.73333	129.933	91.9	15	0.666667	0	2	81.6667	16.4	21.3667	301.333	1405.67	76.6667	70	146	0.01	0	189	5.36667	2.9	1.16667	76.3333	47.6667	211.667	1.33333	18	0.166667	142.333	4.4	104.667	10.8333	7.7	219.9	10.5233	4.78667	1.88667	0.856667	0.953333	0.433333	0.933333	0.423333
cephalothin.0.29 day	786.667	15.8	42.9333	54.5667	20.0667	36.7333	2.36667	117.867	98.3	11.3333	1	0	2	85	16.3	26.8333	292	911	65.3333	121.333	134.667	0.00333333	0	189.333	6.1	3.13333	1.06667	64.3333	31	176.667	1	18	0.266667	143	4.16667	105.333	10.5	5.86667	379.367	14.18	3.74333	2.42333	0.64	1.22333	0.32	1.2	0.316667
cephalothin.0.3 hr	623.667	13.1667	38.3667	61.5333	21.1	34.2667	5.96667	116.133	93.4333	18	1	0	2.66667	78.3333	16.6	22.3	274.667	1644.33	60	52.6667	113	0.0166667	0	172.333	5.16667	2.8	1.2	84	45	163.333	1	11.3333	0.166667	142	4.4	107.333	10.5667	7.53333	213.533	10.2433	4.80333	2.05	0.963333	1.04667	0.49	1.00333	0.47
cephalothin.0.4 day	647	13.8333	39.7	61.4333	21.4333	34.9	6.4	115.667	94.8667	15.3333	1	0	3	80	16.1	20.7333	297.333	1691.67	77	125.333	146.333	0	0	180.333	5.4	3.06667	1.3	70.6667	35.3333	161	1.33333	16.6667	0.166667	141	4.46667	105.333	10.8667	6.63333	227.767	10.2933	4.52	1.99	0.87	0.986667	0.43	1.00333	0.44
cephalothin.0.6 hr	608.333	12.9	37.2667	61.3667	21.1667	34.5333	6.76667	127.3	81.2667	25	1	0	2.66667	71	16.1	21.6667	281.333	1253.67	65	36.6667	118.333	0.0233333	0.00333333	178.667	5.1	2.8	1.23333	82	41.6667	184.667	1.33333	8.33333	0.2	141.333	4.2	106	10.1667	9.26667	217.233	8.99667	4.13333	1.93333	0.886667	0.996667	0.46	0.936667	0.433333
cephalothin.0.8 day	659.333	13.5	38.6	58.5333	20.4667	34.9667	4.96667	136.3	106.833	16.6667	0.666667	0	2.33333	80	17.0667	22.7	297.333	1533.67	62	93	119.667	0.00333333	0	177.667	5.3	2.9	1.2	73.6667	36.3333	207.333	1.66667	19	0.2	142	4.3	107	10.6	6.93333	252.567	10.9533	4.33667	2.03333	0.806667	1.02333	0.403333	1.01	0.403333
cephalothin.0.9 hr	638.333	13.2667	39	61.1	20.7333	33.9333	6.46667	135.967	90.5667	14.6667	1	0	2	81.6667	15.8333	23.8667	301.667	1247.33	66	62	120	0.0233333	0	189	5.2	2.83333	1.16667	85	37.6667	162.667	1.33333	8.66667	0.2	140.667	4.53333	106	10.3667	9.86667	219.733	9.37	4.26333	1.94333	0.883333	1	0.456667	0.943333	0.433333
cephalothin.1.15 day	699	14.3333	40.3333	57.7667	20.5333	35.5667	4.6	116.333	103.533	6.33333	1	0	2	90.3333	16.1667	24.8	254.667	1250.33	74	103	141.333	0.0133333	0	179.667	5.8	3.13333	1.16667	56.3333	29.3333	112.667	2	17	0.2	142	4.16667	106.333	11	6.93333	303.9	12.47	4.10333	2.59333	0.853333	1.32667	0.436667	1.26667	0.416667
cephalothin.1.24 hr	648.333	13.3667	39.3333	60.7667	20.6667	34.0333	5.96667	112.3	101.333	14.6667	0.666667	0	2.33333	81	16.9667	21.7667	305	1506.33	74.3333	92	139.333	0.01	0	187	5.36667	2.83333	1.16667	83	53.6667	203	1.66667	16.6667	0.2	142.667	4.26667	106	10.5	6.9	220.633	9.89	4.47	2.02	0.913333	1.02	0.46	1	0.453333
cephalothin.1.29 day	798.667	15.5	42.0333	52.6333	19.3667	36.8333	2.33333	110.6	91	9	1.66667	0	2.66667	86	16.0333	25	295	1051.33	67.6667	144	137.667	0.00666667	0.00666667	172.333	5.86667	3.1	1.13333	59.6667	29.3333	167.333	1	16.3333	0.2	143	4.03333	106.333	10.4667	5.53333	379.133	13.9767	3.68667	2.75	0.723333	1.35333	0.36	1.39667	0.366667
cephalothin.1.3 hr	617.667	12.9333	38.3667	62.2	20.9333	33.6333	6.73333	130	95.8333	17.6667	0.666667	0	2.66667	77.6667	16.2333	21.8333	320.667	1387.67	78	88.3333	147	0.0166667	0	181	5.3	2.76667	1.1	80	48	175	1.66667	13	0.166667	142.667	4.16667	105	10.7333	8.4	219.233	10.2267	4.67	1.96333	0.896667	1.01667	0.463333	0.946667	0.43
cephalothin.1.4 day	639.333	13.3667	38.1333	59.6333	20.9333	35.1	5.63333	132.767	105.6	10	1.33333	0	2.66667	85	16.4667	22.5333	280	1343.67	71	114.667	134.667	0.00666667	0	175.333	5.36667	3.03333	1.3	68.6667	37.6667	150.333	1.33333	15.6667	0.133333	140.333	4.46667	105.667	10.6667	5.73333	226.033	9.97667	4.40667	1.91333	0.846667	0.96	0.423333	0.953333	0.423333
cephalothin.1.6 hr	632.333	13.2667	38.2667	60.5333	20.9667	34.6667	5.53333	116.633	72.9667	17.3333	0.666667	0	2.66667	79	15.9	22.9333	270.667	1288	68.6667	72	126.667	0.02	0	167.667	5.26667	2.83333	1.16667	80.6667	36.6667	163.667	1	9.66667	0.2	142	4.06667	106.333	10.2333	9.13333	210.367	8.98	4.26667	1.89333	0.9	0.96	0.456667	0.933333	0.44
cephalothin.1.8 day	653	13.7	39.4	60.3667	20.9667	34.7667	5.43333	120.667	83.1333	8.33333	1	0	1.66667	88.3333	16.7	22.1	308	1251.33	71.6667	156.667	144.667	0.00333333	0	167.333	5.46667	3.03333	1.26667	68.3333	32.3333	195.667	1.33333	17	0.2	141.667	4.3	106.333	10.5667	6.83333	258	11.7033	4.54	2.14	0.833333	1.09	0.423333	1.05	0.406667
cephalothin.1.9 hr	612.667	12.9667	38.2333	62.3667	21.2333	34	6.63333	128.5	75.9333	16	1	0	2	80.3333	16.3667	24.2	283.667	1083.33	59.6667	73.6667	118.333	0.02	0	181	5.13333	2.8	1.2	70.3333	35	126.333	1.33333	9.66667	0.1	141	4.5	106.333	10.3667	9.66667	212.367	8.6	4.04667	1.96	0.923333	0.99	0.466667	0.97	0.456667
cephalothin.2.15 day	679	13.9333	38.9667	57.4	20.5	35.7667	5.2	121.133	111.2	6	1	0	2	90.3333	16.1	23.6	273	1264.67	74.6667	91.6667	141	0.0133333	0	169	5.56667	2.96667	1.16667	61.6667	34.3333	89.3333	2.33333	14.6667	0.2	140.667	4.23333	106.333	10.4667	7.26667	295.967	12.16	4.11	2.52	0.85	1.29	0.433333	1.23	0.416667
cephalothin.2.24 hr	657.667	13.7333	39.7	60.4333	20.8667	34.5	5.2	125.867	81.3	15.3333	1	0	2	80.3333	16.1667	21.7667	320.667	1463.67	79.6667	79	147	0.0166667	0	183	5.7	3.1	1.2	78.3333	48.6667	148.333	1.66667	15.6667	0.2	142.667	4.3	106.667	10.6667	6.7	224.267	9.53667	4.25667	1.96333	0.873333	0.983333	0.44	0.98	0.436667
cephalothin.2.29 day	743	14.6	39.7667	53.5333	19.6667	36.7333	2.9	119.167	100.733	6.66667	1.33333	0	1.66667	89.3333	16.2333	24.7333	289	994	68.3333	135	136.667	0.0133333	0.00333333	169.333	5.96667	3.13333	1.13333	57.6667	27.3333	137.333	1.33333	16.6667	0.2	142.667	4.4	106.333	10.5	5.83333	373.4	14.9667	3.99667	2.88333	0.77	1.47667	0.393333	1.40667	0.373333
cephalothin.2.3 hr	620	13.3333	39.1667	63.2333	21.5	34.0333	6.06667	106.267	74.9333	23.6667	0	0	3	71.3333	16.2667	22.4	274	1488	67.6667	139.333	143.667	0.02	0	167	5.3	2.9	1.23333	108.667	53.6667	206.667	1.33333	12.3333	0.166667	142	4.36667	105.667	10.8333	8.33333	219.133	10.4633	4.76	1.95333	0.893333	0.996667	0.453333	0.956667	0.436667
cephalothin.2.4 day	623.333	13.2333	38.3	61.5	21.2333	34.5667	5.26667	118.467	81.2	10	1	0	3	85	15.8333	22.1	308	1600.33	88.6667	66	145.333	0.00666667	0	164.667	5.53333	3.03333	1.2	70	44.3333	128	1.66667	18.6667	0.2	141	4.46667	105	10.6667	6.93333	236.6	10.48	4.42333	1.93333	0.82	0.976667	0.413333	0.956667	0.403333
cephalothin.2.6 hr	614.667	12.9667	38.2	62.1667	21.1333	34	6.53333	135.2	87.2	22.3333	1	0	2.33333	73.6667	16.3	24.0667	273	1339.33	63	118.333	130.333	0.0166667	0	179.667	5.2	2.76667	1.16667	88	40.3333	175.667	1	12.3333	0.2	141.667	4.53333	106.333	10.4	8.96667	216.867	9.22667	4.25	1.93333	0.89	0.98	0.45	0.953333	0.44
cephalothin.2.8 day	634.667	13.0667	37.4667	59.1	20.6667	34.9333	5.3	153.133	95.9333	8.33333	1	0	2	88.3333	17.0667	22.1	312	1339.33	68.3333	92.6667	133	0.0166667	0	167.667	5.6	3	1.16667	63.6667	35	138	1.66667	17	0.133333	141.333	4.3	105.667	11	7.4	259.133	12.26	4.73333	2.23333	0.856667	1.13333	0.436667	1.1	0.42
cephalothin.2.9 hr	601	12.7	37.2333	61.9333	21.1	34.0667	6.73333	121.567	74.9333	24.3333	1	0	2	71.6667	16.1	21.8333	301.333	1421	75.6667	110.667	149.667	0.0166667	0	181.667	5.4	2.93333	1.23333	74.6667	34	154	1.66667	12	0.133333	141.667	4.63333	107	10.8	8.96667	215.867	9.15667	4.23667	1.93667	0.896667	0.963333	0.45	0.973333	0.45
cephalothin.3.15 day	683	14	39.2333	57.3333	20.4667	35.7	5.3	115.667	116.2	14.3333	1	0	1.66667	82.6667	16.2333	23.5	265	1382	72.6667	101.667	138.667	0.0133333	0	176.667	5.83333	3.03333	1.13333	74.6667	43.3333	165.667	2.33333	18.6667	0.166667	141.667	4.26667	106.333	10.5	6.73333	296.5	12.8467	4.33667	2.52333	0.85	1.27667	0.433333	1.24667	0.42
cephalothin.3.24 hr	659.667	13.5	38.6667	58.6333	20.4667	34.9	5.53333	124.6	82.0333	13.6667	1	0	2.66667	81.3333	16.3667	21.8	359	1619	69	85	138.333	0.02	0	186.333	5.8	3.1	1.1	80.3333	49.3333	160.333	2	15.6667	0.166667	142.333	4.4	106.333	10.5333	7.3	230.533	9.49	4.11333	2.08333	0.9	1.04	0.45	1.04333	0.45
cephalothin.3.29 day	787	15.6	42.1667	53.6	19.8333	36.9667	3.36667	98.3333	101.8	12.3333	1.66667	0	2.33333	83.3333	16.1667	24.4667	273.333	827.667	62	89.3333	125.333	0.0366667	0.00333333	164.333	6.13333	3.26667	1.16667	68.3333	34.3333	102	1.66667	14.6667	0.2	142.333	3.96667	105.667	10.3667	5.63333	337	13.7867	4.09	2.61	0.776667	1.29667	0.386667	1.31333	0.39
cephalothin.3.3 hr	633	13.3	38.6667	61.2	21.0667	34.4	5.9	133.6	59.2	27	0.333333	0	3.66667	67.6667	16.6	23.4	272	1496	69.6667	84.3333	138.333	0.0133333	0.00333333	168.667	5.3	2.93333	1.23333	91.6667	43.3333	227.667	1	11.6667	0.2	141.667	4.23333	104.333	10.7	9.16667	211.767	9.71333	4.58	1.90333	0.896667	0.973333	0.456667	0.93	0.44
cephalothin.3.4 day	644	13.7333	38.9	60.4333	21.3333	35.2333	5.03333	131.6	68.5333	10	1.33333	0	2.33333	86	16.0333	22.0333	317.333	1548.67	84.3333	39.3333	137.333	0.0233333	0.00333333	171.667	5.56667	3.1	1.26667	73	47	153	1.66667	18	0.2	141.333	4.26667	105.667	10.5	7.43333	234.933	10.4067	4.43667	2.01	0.856667	1.01	0.43	1	0.426667
cephalothin.3.6 hr	626	13.0667	38.4333	61.4667	20.9	34.0333	6.26667	124.267	70.1333	29.6667	0.666667	0	3.33333	65.6667	16.1333	22.2333	275.667	1330	77.6667	123	146.667	0.0266667	0.00333333	174	5.2	2.86667	1.23333	100.333	41.6667	193.667	1	12	0.166667	141	4.43333	104.667	10.6667	9.63333	216.667	9.30667	4.28667	2.05	0.943333	1.06333	0.49	0.986667	0.453333
cephalothin.3.8 day	643	13.3	38.2333	59.5333	20.7333	34.8667	6.2	125.133	103	13	0.666667	0	2.33333	83.3333	16.8333	22.1	370	1687	71	127	145.667	0.00666667	0	162.667	5.63333	2.93333	1.1	71.3333	44.6667	160	2	19.3333	0.2	141.667	4.7	108	10.8333	7.1	256.133	12.22	4.77333	2.25	0.876667	1.14	0.443333	1.11	0.433333
cephalothin.3.9 hr	639	13.5333	39.3	61.4667	21.1333	34.3667	5.76667	115.5	68.8667	28	1	0	2.66667	68.6667	16.3333	21.3667	294.667	1494.33	67.6667	107	136.333	0.0266667	0	174	5.36667	2.9	1.16667	90.6667	39.6667	158.333	1	10.6667	0.133333	141	4.46667	106	10.6	9.56667	208.467	8.4	4.02667	1.93333	0.926667	0.983333	0.47	0.95	0.453333
chloramphenicol.0.15 day	702.333	14.4333	44.1333	62.8333	20.5	32.6333	3.93333	119.733	90.7667	18.6667	1	0	2	78.3333	14.8667	17.0333	262.333	1508	63.6667	222.333	157.333	0.0533333	0.0266667	181.667	6.03333	2.66667	0.8	64	37.3333	62.6667	1	16.3333	0.2	143.667	4.4	107.333	11.2333	6.86667	337.933	14.331	4.22	2.55433	0.753333	1.271	0.376667	1.28333	0.383333
chloramphenicol.0.24 hr	606.667	13	40.6	67	21.5	32.0667	7.5	120.533	85.4667	15	1	0	3	81	14.3667	16.2	281.667	1502.67	84	78	157.333	0.0533333	0.01	189	5.63333	2.63333	0.866667	72.6667	47.6667	108.333	1.33333	14.6667	0.2	142.333	4.13333	104	11.8667	9.03333	228.767	11.1667	4.88333	1.97967	0.866667	0.976667	0.426667	1.003	0.44
chloramphenicol.0.29 day	786.333	15.7667	46.0333	58.5	20.0667	34.3	2.16667	89.3667	81.9	18	1.66667	0	1.66667	78	14.9667	18.2	258	1177.33	69	146.667	145.333	0.0566667	0.0166667	187.333	6.36667	2.73333	0.766667	62.6667	35.3333	53	1	17	0.233333	143.333	3.8	104.333	10.9667	6.06667	426.2	16.8447	3.95333	2.80567	0.66	1.39733	0.326667	1.40833	0.333333
chloramphenicol.0.3 hr	620.667	13.4	39.2667	63.2667	21.6333	34.1667	8.26667	118.767	85.8333	14	1	0	4	81	14.3	18.0667	261.667	1460	66.3333	55.6667	124.333	0.06	0.0133333	186.333	5.3	2.46667	0.866667	78	44.6667	57.6667	1	9.33333	0.2	139.333	4.4	104	11.6	8.83333	224.567	10.2013	4.54333	1.78767	0.793333	0.898	0.4	0.889667	0.396667
chloramphenicol.0.4 day	612.333	13.1	40.3333	66.0333	21.4333	32.4667	7.03333	107.433	76.5333	25.6667	1.33333	0	2.66667	69.6667	14.5	16.9333	271	1903.33	81	130	161	0.0466667	0.02	187.667	5.7	2.63333	0.866667	68	43.3333	93	1.33333	14.6667	0.2	141.333	3.93333	104.667	11.2667	7.6	251.967	12.487	4.95333	2.27	0.9	1.146	0.456667	1.124	0.446667
chloramphenicol.0.6 hr	612.667	13	42.3667	69.2333	21.2333	30.6667	8.4	109.9	61.0333	28	0.666667	0	3	68	14.6333	17.1667	270	1328.67	75.6667	55	139.667	0.06	0.0133333	190.667	5.56667	2.56667	0.866667	70.3333	39	64	1.33333	8.33333	0.2	142.333	4.33333	105.667	11.7333	10.7	222.967	9.29667	4.16667	1.881	0.843333	0.935	0.42	0.946	0.426667
chloramphenicol.0.8 day	632.333	13.7	41.5667	65.8	21.6333	32.8667	5.6	126.933	81.0333	17	1	0	2.66667	78.6667	14.1	17	268.333	1798	80.6667	140.333	165.333	0.05	0.0233333	193	5.86667	2.7	0.833333	68.3333	41.6667	66.3333	1.33333	16	0.2	143.333	3.96667	106.667	11.3333	7.5	289.667	13.8297	4.77333	2.29933	0.793333	1.143	0.393333	1.15633	0.4
chloramphenicol.0.9 hr	632.333	13.3667	43.0333	68.0667	21.1667	31.1333	7.93333	112.633	62.6	21	1	0	2.66667	75	14.4333	15.5667	260.667	1220.33	76.3333	55	143.667	0.07	0.0133333	195.667	5.43333	2.53333	0.9	70	37.6667	91	1	9	0.166667	140.667	4.23333	105.667	11.3333	11	222.8	8.74633	3.92667	1.86267	0.836667	0.922	0.413333	0.940667	0.423333
chloramphenicol.1.15 day	690	13.8	42.7	61.8333	20.0333	32.3667	3.76667	130.033	94.7	17.3333	1.33333	0	2.33333	79	14.7333	15.3667	285.667	1474.33	70.6667	131.333	145.333	0.0533333	0.0233333	199	5.73333	2.53333	0.8	68.3333	41.3333	60.6667	1	16.3333	0.2	143.333	3.63333	103.667	11.2667	6.73333	335.133	15.4317	4.59	2.61267	0.776667	1.312	0.393333	1.30067	0.386667
chloramphenicol.1.24 hr	626	13.3667	41.6	66.4667	21.3333	32.0667	6.9	122.333	81.2667	15.6667	1	0	3.66667	78.3333	14.7333	16.8667	265	1606	80.3333	58.6667	138	0.06	0.0133333	186	5.63333	2.6	0.866667	77.3333	42	64.6667	1	15.6667	0.2	142	4.2	106	11.5	9.13333	225.033	9.42167	4.18333	1.877	0.833333	0.935333	0.416667	0.941667	0.416667
chloramphenicol.1.29 day	768	15	44.0333	57.3	19.5	34.0333	2.23333	102	86.0333	18	1	0	1.33333	78.6667	15	17.2667	277	1206.67	76	108	156.333	0.06	0.02	176	6.26667	2.76667	0.8	63.3333	39.3333	47.6667	1	16.6667	0.2	144.667	3.46667	104.667	10.9667	6.2	407	16.7363	4.11333	3.12733	0.77	1.54267	0.376667	1.58467	0.39
chloramphenicol.1.3 hr	623	13.3667	39.3667	63.2	21.5	34.0333	7.26667	113.233	88.5667	16.6667	0.333333	0	3.33333	78.3333	14.5	15.3333	283.333	1384	74.6667	71.3333	136.333	0.0566667	0.0133333	186.667	5.5	2.46667	0.8	72	39.3333	59.6667	1	10.6667	0.2	140.333	4.2	104.667	11.5667	8.8	220	9.83	4.46667	1.859	0.846667	0.923667	0.42	0.935333	0.423333
chloramphenicol.1.4 day	596	13.1333	40.0667	67.2667	22.0333	32.8	5.43333	117.733	103.633	16	1	0	3	80	14.5667	16.2333	289.333	1613	84	95.6667	151.333	0.0533333	0.0166667	179.667	5.53333	2.53333	0.866667	69	45.6667	104.333	0.666667	16.3333	0.2	141.333	4.33333	105	11.4	7.1	249.4	11.2507	4.51333	2.07967	0.833333	1.015	0.406667	1.06467	0.426667
chloramphenicol.1.6 hr	620	13.3333	42.8333	69.2	21.5667	31.1667	7.66667	106.5	74	16.3333	0.666667	0	2.66667	79.3333	14.8333	17.0333	280.333	1395.33	67.3333	57.6667	121	0.06	0.0133333	181	5.4	2.5	0.866667	76.3333	37.3333	66.6667	1	8.66667	0.133333	141.333	4.13333	104.667	11.4667	9.8	219.533	9.294	4.23333	1.94833	0.886667	0.974667	0.443333	0.973667	0.443333
chloramphenicol.1.8 day	670	14.3333	44.1	65.8333	21.4	32.5333	6.16667	124.033	81.4667	19.3333	1	0	3.33333	76	14.2667	16.0333	295.333	1512.33	79.6667	80.3333	156.667	0.06	0.0233333	185.333	5.93333	2.7	0.8	70.3333	48.6667	62.6667	1	14.3333	0.2	143.333	3.86667	106	11.4667	7.76667	286.6	12.6703	4.41	2.40367	0.836667	1.17767	0.41	1.226	0.426667
chloramphenicol.1.9 hr	608.667	13.2333	42.1667	69.3667	21.7667	31.4	8.13333	115.5	57.7333	15.6667	1	0	1.66667	81	14.6333	16.9333	269.333	1550.67	83	55.6667	146.333	0.0733333	0.0133333	185.333	5.46667	2.6	0.9	63	36.3333	60	1	9	0.133333	141	4.26667	105	11.5667	10.3333	222.5	8.79433	3.94667	1.907	0.86	0.955667	0.426667	0.951333	0.426667
chloramphenicol.2.15 day	670.333	13.9667	43	64.1667	20.8	32.4333	4.6	123.067	85.1	9.66667	1.66667	0	2	86.3333	14.5667	14.5333	302.667	1369.67	62.6667	90.6667	135.667	0.05	0.0233333	197.333	5.7	2.63333	0.833333	77	52.3333	74.6667	1	18.3333	0.233333	143.333	4.13333	104.667	11.2333	6.56667	348.267	16.9297	4.85667	2.56833	0.736667	1.25367	0.36	1.31467	0.376667
chloramphenicol.2.24 hr	618	13.5667	42.3	68.5	21.9333	32	8.43333	112.433	68.4	10	0.666667	0	2.66667	86	14.6667	16.6667	254.333	1873.67	89.6667	65	156	0.06	0.02	193.333	5.46667	2.5	0.833333	77.6667	51.3333	68.3333	1	15	0.2	142.333	4.46667	105.333	11.6333	8.96667	227.867	9.34	4.09667	1.94233	0.85	0.966333	0.426667	0.976	0.426667
chloramphenicol.2.29 day	769	14.9667	43.6	56.8667	19.5	34.3	2.06667	109.967	75.3667	10.6667	1	0	1	86.3333	14.5667	15.4667	300.333	1298	69.6667	73	136.667	0.0633333	0.0266667	182	6.06667	2.8	0.866667	61.6667	41	49	1	14.6667	0.2	144.667	3.43333	104.667	10.7667	6.53333	413.467	18.9603	4.58667	3.16767	0.766667	1.54233	0.373333	1.62533	0.393333
chloramphenicol.2.3 hr	609.667	13.2	38.9333	63.9333	21.6667	33.8667	8.4	112.167	71.2333	19.6667	1	0	3.33333	75.6667	14.5333	16.8667	270.333	1563.33	75.3333	80	143	0.0633333	0.0166667	183.667	5.43333	2.5	0.866667	82	43.6667	72.3333	1.33333	10.6667	0.2	139.333	4.33333	105.667	11.4667	8.7	222.633	9.883	4.44	1.935	0.87	0.958333	0.433333	0.976667	0.44
chloramphenicol.2.4 day	635.667	13.2667	40.3	63.4667	20.9	32.9	4.33333	130	68.1	12	1	0	3	83.3333	14.3333	16.8667	289.667	1669.67	81.6667	76.6667	144.333	0.0533333	0.01	170	5.5	2.56667	0.866667	75.3333	52.3333	87.6667	1	17.3333	0.2	140	4.33333	105.333	10.8667	7.56667	253.333	12.4897	4.92667	2.17067	0.856667	1.093	0.43	1.07767	0.423333
chloramphenicol.2.6 hr	608	13.1333	41.6333	68.5667	21.6333	31.5333	8.4	107.433	62.5667	16	1	0	2.66667	80.6667	14.9333	17.7	273.333	1659	78	39.3333	136.333	0.07	0.0133333	187	5.3	2.43333	0.866667	71	41.3333	67.6667	1	9.33333	0.2	141	4.46667	105.667	11.3333	10.1333	220.733	8.57633	3.88333	1.90367	0.86	0.953667	0.433333	0.95	0.433333
chloramphenicol.2.8 day	649.667	13.6	41.7	64.2667	20.9333	32.6	4.73333	115.8	59.1	17.3333	1	0	3.33333	78.3333	14.4667	16.3333	311.667	1424.67	79	109	161.333	0.0533333	0.0166667	188.667	5.7	2.66667	0.9	69.6667	51	56.3333	1	14.3333	0.166667	145.333	4.1	105.333	11.5	8.6	281.067	14.563	5.18	2.56567	0.913333	1.289	0.46	1.27667	0.453333
chloramphenicol.2.9 hr	639	13.0667	41.9667	65.7	20.5333	31.2333	7.46667	106.767	47.2667	15.3333	1	0	1.33333	81.6667	15.3	16.5	271	1505	67.6667	27.6667	120.667	0.0666667	0.0133333	182.667	5.36667	2.5	0.9	67.3333	34.3333	59	1.33333	10.3333	0.2	140.333	4.33333	106	11.2	10.3	221.667	8.185	3.69	1.76667	0.796667	0.876667	0.396667	0.89	0.4
chloramphenicol.3.15 day	675.333	13.5667	42.2333	62.6	20.1	32.1	4.4	119	78.1667	8.66667	1	0	3	86.6667	14.8333	15.8667	329.333	1474.67	75	75	153.333	0.0433333	0.0166667	178.667	5.8	2.7	0.866667	71	50.6667	53.3333	1	17	0.2	144.333	4.26667	105.333	11.1667	7.43333	331.8	18.8943	5.7	2.83233	0.856667	1.40767	0.426667	1.42467	0.43
chloramphenicol.3.24 hr	661.667	14.1667	44.3333	67	21.4333	31.9667	6.16667	122.2	60.1	12.3333	1	0	4.33333	82	15.6667	16.7667	255.333	1721.33	63	46.3333	119.667	0.0666667	0.0166667	178.333	5.6	2.56667	0.833333	79	41.3333	61	1	14.3333	0.2	142.667	4.1	107.333	11.6333	8.8	222.033	9.31633	4.2	1.86733	0.84	0.927667	0.416667	0.939667	0.423333
chloramphenicol.3.29 day	759.333	14.8667	43.6	57.4	19.6	34.1	1.66667	105.267	78.7333	8	1.33333	0	1.33333	89	15.4	16.5667	295.333	991.667	58.6667	74	128.333	0.0633333	0.0166667	167.333	5.7	2.66667	0.9	69.6667	40.6667	57	1	17	0.2	145	3.4	105.667	10.5	6.3	391.267	20.7157	5.3	3.19067	0.816667	1.57433	0.4	1.61633	0.41
chloramphenicol.3.3 hr	638.333	13.7	40.1667	62.9	21.4333	34.1333	7.73333	116.6	72.5333	20	1	0	4	74.3333	14.8333	16.9	263.333	1508	69	75.3333	139.667	0.0633333	0.01	184.333	5.56667	2.6	0.866667	76.3333	41.3333	58.3333	1	8.33333	0.2	139.667	4.26667	108	11	8.96667	221.2	9.37133	4.23667	1.90967	0.863333	0.943333	0.426667	0.966333	0.436667
chloramphenicol.3.4 day	620	13.2	40.3667	65.1	21.3	32.7667	2.43333	110.5	59.1333	7.66667	1.33333	0	3.66667	87	14.3	17.1667	324.667	1232.67	74.3333	85	140.667	0.05	0.01	172.333	5.26667	2.43333	0.866667	72.3333	41.6667	70.3333	1	16.3333	0.2	140.667	4.26667	106.333	10.4333	5.6	244.6	13.313	5.44333	2.228	0.91	1.09767	0.446667	1.13033	0.463333
chloramphenicol.3.6 hr	658	13.9333	45.6	69.3	21.1667	30.5667	7.1	111.9	51.9667	23.6667	1	0	2	73.3333	15	17.2667	266.333	1384.67	67.3333	32.6667	129	0.0733333	0.01	186.333	5.53333	2.56667	0.833333	69.6667	34	56.3333	1	7.66667	0.2	140.667	4.03333	106.667	10.9333	10.0333	221.033	8.67533	3.92333	1.79933	0.813333	0.917	0.413333	0.882333	0.396667
chloramphenicol.3.8 day	626	12.8333	39.3333	62.8	20.5333	32.7	5.03333	124.967	76.4333	12	1	0	2.33333	84	14.8333	16.7333	352	1371.67	70.3333	85.6667	141.667	0.0533333	0.0133333	175	5.83333	2.7	0.866667	78	52.3333	85.3333	1	15.6667	0.2	143.667	4.2	105.667	11.2	9.13333	273.133	14.3503	5.26	2.31667	0.853333	1.15	0.42	1.16667	0.426667
chloramphenicol.3.9 hr	637	13.5	42.4	66.5333	21.2	31.8333	7.66667	109.267	58.5	16	1	0	1.66667	82	15.4667	16.6667	276.333	1383.67	68.3333	59.3333	130	0.07	0.0166667	179.667	5.36667	2.46667	0.866667	66	26.6667	76.6667	1	7.33333	0.2	139.667	4.5	105.667	10.8	10.0667	220.133	8.35267	3.79	1.77633	0.806667	0.900667	0.41	0.875667	0.4
chlormadinone.0.15 day	707.333	14.2	42.0667	59.5333	20.0333	33.7	5.4	105.233	129.2	16.3333	0.666667	0	2	79.6667	15.5	23.6667	326.667	1357.67	70	108.667	133.667	0.0166667	0	183.333	5.73333	3	1.1	67	38	167.333	2.33333	18	0.2	142	4	107.333	10.6333	6.63333	319.333	13.8533	4.33333	2.41333	0.756667	1.19667	0.373333	1.21667	0.38
chlormadinone.0.24 hr	641	13.2	40.6333	63.4667	20.6	32.4	7.63333	114.533	119.8	12.6667	0.666667	0	1.66667	84	15.9333	23.3	304.667	1653.67	83.3333	113.333	163.667	0.00666667	0	191	5.56667	3.06667	1.23333	72.3333	44.3333	223	1	18.6667	0.2	141	4.7	105.333	10.9333	7.1	235.767	11.1333	4.72	1.99	0.846667	1.00667	0.426667	0.983333	0.413333
chlormadinone.0.29 day	770.333	15.1333	44.0333	57.1333	19.6333	34.3333	3.13333	98.7	121.833	14.3333	0.666667	0	1.66667	82	15.3667	25.1	325.333	1109	67	130.333	139	0.01	0	205.667	6.2	3.1	1	65	43	163.333	2.33333	22.3333	0.2	141.333	4.46667	104	10.6	6.53333	414.3	17.57	4.24333	2.94333	0.71	1.47667	0.356667	1.46667	0.353333
chlormadinone.0.3 hr	640	13.1333	40.5667	63.3667	20.4667	32.3	8	109.967	87.6	13	0.333333	0	2	83.6667	15.5667	23.1333	292	1571.67	69.3333	68	128.333	0.0133333	0	175.333	5.4	2.9	1.16667	79.3333	43.3333	169.333	1.66667	12.3333	0.166667	142.333	4.33333	106	10.6667	8.13333	216.9	9.76667	4.50333	2	0.923333	1.02333	0.47	0.976667	0.45
chlormadinone.0.4 day	648	13.2667	40.7667	62.9	20.4667	32.6	6.73333	118.067	127.433	21	1	0	2.33333	75.3333	15.8333	23.1333	284.667	1963.33	67	97.3333	144	0.01	0	186.667	5.43333	3	1.23333	77	44.3333	215.667	1.66667	19.6667	0.2	141	4.5	106.333	10.8667	7.2	244.133	10.6967	4.38333	2.06333	0.846667	1.02	0.42	1.04333	0.426667
chlormadinone.0.6 hr	651.667	13.2667	41.2333	63.3333	20.4	32.2	7.53333	111.833	121.6	18.3333	0.333333	0	3	77.6667	15.9667	24.2	284.667	1343	74.3333	46	134	0.0266667	0	187.667	5.26667	2.93333	1.3	78	41.3333	178.667	1.33333	12.3333	0.1	141.333	4.16667	105.667	10.4	9.4	216.2	9.09	4.20667	1.99667	0.923333	1.03333	0.476667	0.963333	0.446667
chlormadinone.0.8 day	678	13.6	40.9667	60.5333	20.1	33.1667	6.23333	107.5	143.833	12	1	0	2.33333	84	15.6667	23.7	334.333	1351.33	72	103	138	0.0166667	0	202.667	5.6	3.06667	1.2	67.3333	37.3333	160.667	2.33333	17.6667	0.166667	141	4.2	106.333	10.7333	7.1	264	11.7333	4.44	2.09667	0.793333	1.07667	0.406667	1.02	0.386667
chlormadinone.0.9 hr	629.667	12.9333	40.1333	63.6667	20.5333	32.3	8.2	122.4	96.5	14.3333	0.666667	0	3	81.3333	15.4333	23.3667	312	1307.67	73.3333	70	132.333	0.02	0	206.333	5.3	2.96667	1.23333	72.3333	38.3333	175.333	1.66667	14.3333	0.166667	141	4.06667	104.667	10.5333	9.6	218.133	9.43667	4.32333	1.92333	0.88	0.963333	0.44	0.96	0.436667
chlormadinone.1.15 day	758	14.9667	44.1	58.2333	19.7333	33.9	3.73333	103.167	93.6667	14.6667	1	0	2	81.6667	15.4	28.5333	335.333	1454.33	67	141	137	0.00666667	0	188.333	5.63333	3.1	1.26667	71	39.3333	136	2	17.3333	0.2	142.667	4.13333	108.667	10.2667	6	296.767	11.8867	4.00667	2.26	0.763333	1.12333	0.376667	1.13667	0.383333
chlormadinone.1.29 day	819.333	15.5667	45.1	55.0667	19.0667	34.5667	2.3	95	102.467	13.3333	1	0	1.66667	83	14.8333	26.6	312.333	1219.67	75.3333	194.667	161.333	0.00666667	0	183.333	6.03333	3.1	1.06667	67	46.6667	135.667	2	18.6667	0.2	142.333	4.23333	105.333	10.5667	6.8	365.633	14.35	3.92667	2.62	0.716667	1.33	0.366667	1.29	0.353333
chlormadinone.1.4 day	709.333	14.3333	43.3	61.0333	20.2	33.1	5.6	116.733	112.5	13	1	0	2.33333	83.3333	15.3667	26.5667	302	1505	67	105	147.667	0.01	0	194.333	5.43333	3.1	1.33333	74.6667	50.3333	177.333	1.33333	15.3333	0.166667	142	4.53333	106.667	10.6333	7.4	230.233	10.2867	4.46667	2.02333	0.88	1.02333	0.443333	1	0.433333
chlormadinone.1.8 day	731.333	14.6333	43.7667	59.9333	20.1	33.4667	4.1	133.433	130.933	10	1	0	2	86	15.1667	27.8333	342.667	1666.67	67.3333	165.667	144.667	0.00333333	0	185.667	5.7	3.1	1.2	75	46.3333	146	2	15	0.2	141.333	4	107	10.6667	7.33333	247.333	10.99	4.44333	2.13333	0.86	1.07667	0.436667	1.05667	0.43
chlormadinone.2.15 day	768.667	15.0333	44.2667	57.5667	19.5333	33.8667	3.3	105.967	84.5	19.6667	1	0	3	75.6667	14.8	28.1667	338.667	1392	75	203.333	163	0	0	201	5.96667	3.16667	1.16667	64	42	158.333	1.66667	19.3333	0.2	141.667	4.56667	107.333	10.4333	6.76667	298.267	12.9967	4.34667	2.15	0.723333	1.1	0.37	1.05	0.353333
chlormadinone.2.29 day	852.667	16.1	46.1333	54.1333	18.8667	34.9	1.83333	97.7	120.067	11	1	0	2.33333	84	15	27.5667	309.667	1086	81	157	160.333	0.01	0	189	6.16667	3.3	1.13333	64.3333	42.3333	143.333	2.66667	19.6667	0.233333	141	4.26667	106.333	10.6	5.83333	334.167	12.9233	3.86667	2.34667	0.7	1.19333	0.36	1.15333	0.343333
chlormadinone.2.4 day	704.333	14.4	43.1667	61.3667	20.4667	33.3333	6.2	128.633	82.6	19.6667	1	0	3.33333	75	14.7667	27.6	343.333	1460	79	211	180.667	0.00666667	0	204.333	5.83333	3.16667	1.2	74.6667	51.3333	268.667	1.33333	17	0.166667	141.667	4.8	106.333	10.9667	7.4	230	11.1733	4.85667	1.90333	0.826667	0.956667	0.416667	0.946667	0.413333
chlormadinone.2.8 day	696.333	14.4333	42.1667	60.5667	20.7667	34.3	4.16667	133.167	113.233	9.66667	0.666667	0	2.33333	86.6667	14.6667	29.7	323.667	1238.33	100.667	171.333	191	0	0	186.667	6	3.13333	1.1	67.6667	49.3333	182	1.66667	20.3333	0.2	139	4.66667	104	11.0333	7.46667	257.733	12.7567	4.94667	2.14	0.83	1.06667	0.416667	1.07333	0.413333
chlormadinone.3.15 day	774.333	15.5333	45.9333	59.3333	20.0667	33.8667	2.6	98.2667	105.967	15	1	0	3	78.6667	14.5333	29.7333	320	1186	83	187.667	176.667	0	0	197	6	3.26667	1.2	70.3333	45.6667	176.333	1.66667	19	0.2	142	4.36667	107.333	10.6333	6.9	300.933	13.9067	4.62	2.24	0.746667	1.13667	0.38	1.10333	0.366667
chlormadinone.3.29 day	875.667	15.8333	45.3667	51.8	18.1333	34.9667	1.93333	87.2333	93.3	10.6667	1	0	2	85.6667	15.1	30	317	997	105.667	191	206	0	0	193	6.76667	3.4	0.966667	69.3333	62.3333	161	2.66667	17.3333	0.2	142	3.93333	104.333	10.8	5.96667	348.1	15.3267	4.40333	2.59333	0.743333	1.31333	0.376667	1.28	0.37
chlormadinone.3.4 day	689.333	14.0667	42.3667	61.5	20.4333	33.2667	6.63333	124.9	124.433	20.3333	1.33333	0	3	74.3333	14.3	28.5333	320.667	1404.33	89.6667	157.333	187.667	0	0	193	6	3.23333	1.2	74	56.3333	174	2.33333	16.3333	0.2	140.333	4.83333	105	11.1	7.76667	240.7	12.66	5.25333	2.04667	0.853333	1.01667	0.426667	1.03	0.426667
chlormadinone.3.8 day	753.667	15.1333	44.4667	59.0667	20.0667	34	3.76667	127.133	122.767	11	0.666667	0	2	85	15.0333	29.2333	323.333	1434.33	83.6667	140	165.333	0.00666667	0	190.667	5.9	3.33333	1.3	72	45.3333	201.333	1.66667	19.3333	0.2	139.333	4.86667	106.333	10.6667	7.56667	244.533	10.9867	4.48667	2.05667	0.84	1.02667	0.42	1.03	0.42
chlormadinone.4.24 hr	653.333	13.6667	41.6667	63.7667	20.9	32.8	7.66667	118.833	120.933	17.6667	1.33333	0	3	77.3333	15.6	24.8333	329.667	1905.33	80.6667	177	163	0.00333333	0	181.333	5.56667	3.1	1.26667	71.3333	47.6667	174	2.33333	18.6667	0.133333	140.333	4.66667	106.333	10.6667	7.9	227.1	11.2033	4.93333	2.1	0.926667	1.06667	0.47	1.03333	0.453333
chlormadinone.4.3 hr	621.667	12.7667	39.7333	63.9667	20.6	32.1667	7.86667	113.3	56.8333	25.6667	1	0	2	71.6667	15.1667	22.8333	304.667	1424	77.3333	48.6667	145.667	0.0266667	0	181.667	5.5	3.13333	1.3	70.6667	43	133.667	1.66667	15.3333	0.166667	142.333	4.36667	105.333	10.8333	8.9	218.833	10.2467	4.68333	1.88	0.856667	0.966667	0.443333	0.913333	0.42
chlormadinone.4.6 hr	636.333	12.9667	40	62.9667	20.4	32.4333	7.76667	97.8	62.3333	21.6667	1	0	2	75.3333	15.7333	25	311	1769.67	74.6667	19.6667	125	0.03	0	186	5.5	3.03333	1.26667	75.3333	42.3333	165.333	1.66667	12.6667	0.1	141.333	4.43333	105.333	10.5667	9.4	216.667	10.1633	4.69333	2.09	0.963333	1.06667	0.493333	1.02333	0.473333
chlormadinone.4.9 hr	660.333	13.3	41.6	63.1333	20.1333	31.9	7.73333	111.067	55.0333	16	0	0	1	82.6667	15.7333	23.3333	319.333	1518	80	54.6667	143	0.03	0	203	5.6	3.16667	1.36667	72.3333	38	158.667	1.66667	15	0.1	140.667	4.6	105.667	10.7	8.73333	222.633	10.33	4.63667	2.06333	0.926667	1.03	0.463333	1.03333	0.463333
chlormadinone.5.24 hr	655.333	13.3333	40.7667	62.2333	20.3333	32.7	8.03333	124.333	112.033	18.3333	1	0	2	78.3333	15.3333	24.6667	342.333	1639.67	81.3333	185.667	171	0	0	189	5.93333	3.33333	1.26667	69.3333	41	201	1.33333	18.3333	0.2	141	4.53333	106	11.1667	7.73333	230.1	12.0633	5.24333	2.06667	0.896667	1.04333	0.453333	1.02333	0.443333
chlormadinone.5.3 hr	593	12.7333	39.9	67.3	21.5333	32.0333	9.3	107.5	69.3667	20.6667	1	0	3	75	15.8333	22.9	310.333	1289.33	76.6667	51.6667	134.667	0.02	0	174.667	5.56667	3.23333	1.33333	73	39	175.667	2.33333	13.3333	0.166667	141.667	4.3	105	11.2	7.96667	228.3	11.2433	4.92667	2.06667	0.903333	1.05333	0.46	1.01333	0.443333
chlormadinone.5.6 hr	650.333	12.9333	39.5667	60.8	19.8	32.6333	8.6	119.733	54.3333	28.3333	0	0	1.66667	69.3333	15.3667	23.2333	309	1422.33	76	27.6667	132	0.0466667	0	184.333	5.63333	3.06667	1.23333	71.6667	42	149.667	1.66667	12.3333	0.166667	140	4.56667	104.667	10.8	10.4333	222.133	10.3933	4.67333	1.99	0.893333	1.01333	0.453333	0.976667	0.44
chlormadinone.5.9 hr	671	13.1667	41.1	61.2333	19.7	32.1333	7.63333	110.433	42.5333	31.3333	0.333333	0	1	66.3333	15.5	23.3333	343.333	1454.33	77.6667	96	149.333	0.02	0	182.333	5.7	3.16667	1.23333	72	38.3333	165.667	1.33333	13.6667	0.1	140.667	4.43333	106.333	10.7333	8.93333	212.9	10.4933	4.93	1.93333	0.906667	0.973333	0.456667	0.96	0.45
chlormadinone.6.24 hr	674.333	13.9	42.2	62.5333	20.6	32.9	7.66667	110.467	129.433	17.6667	1	0	3	77.3333	15.3333	25.1	335.667	1926.33	82	181.667	181	0.00666667	0	195	5.86667	3.16667	1.2	72	51	185	1.66667	15.3333	0.2	140.333	4.66667	105.667	11.5	7.6	231.8	11.9667	5.16667	2.11333	0.913333	1.09	0.47	1.02333	0.443333
chlormadinone.6.3 hr	641.667	12.7	39.2667	61.2	19.8	32.3667	7.96667	110.667	53.5	21.6667	1	0	2	75	15.2333	21.4667	298.333	1444.33	71.3333	57	136	0.0333333	0	172.333	5.36667	2.93333	1.23333	81.3333	47.6667	135	1.66667	13.6667	0.133333	141	4.3	105.333	10.7667	9	221.467	10.1267	4.57333	1.93	0.873333	0.98	0.443333	0.95	0.43
chlormadinone.6.6 hr	651.667	13.6	41.4667	63.7	20.9	32.8	7.46667	127.567	61.9667	29.3333	0.666667	0	2	67.6667	15.0333	22.5667	325.333	1437.33	78	33.6667	137	0.03	0	173	5.63333	3.1	1.2	73.3333	38.6667	170	1.66667	13.3333	0.133333	140	5	106.333	10.7	9.93333	211.967	10.1867	4.80333	1.95333	0.92	0.973333	0.46	0.98	0.46
chlormadinone.6.9 hr	649.667	13.0333	40.8667	62.9333	20.1	31.8667	7.9	115.3	42.0333	25.6667	0	0	1	73	15.9	24.9667	314	1718.67	73	73.3333	146.667	0.0233333	0	176.333	5.7	3.2	1.26667	73	37.6667	131.667	1.66667	13	0.166667	141	4.4	106.667	10.5333	9.33333	217.133	10.0033	4.6	1.92	0.883333	0.963333	0.44	0.956667	0.44
chlormezanone.0.15 day	699	14.4333	40.8	58.3667	20.6333	35.3667	3.56667	129.133	75.9667	17.3333	1	0	2	79	11.7333	17.0333	295.333	1645.33	68	88.6667	138.667	0.0666667	0.01	187.667	6.06667	2.8	0.833333	65.6667	46.6667	47.3333	1	13.6667	0.233333	143.667	3.83333	107	11.1667	6.3	295.433	12.2437	4.14333	2.21633	0.75	1.08433	0.363333	1.132	0.383333
chlormezanone.0.24 hr	615	13.2667	38.3	62.2667	21.6	34.7	7.33333	117.067	82.7667	17.6667	1	0.333333	2.66667	78	12.8667	18.2667	284.667	1702.33	75	118	140.667	0.0233333	0.0233333	195.667	5.63333	2.66667	0.9	90	52.6667	74.6667	1	16.6667	0.2	140.667	4.2	106	11.2333	7.36667	238.467	10.721	4.49667	1.92533	0.806667	0.947	0.4	0.978333	0.41
chlormezanone.0.29 day	750	15.1	42.5	56.7	20.1333	35.4667	2.56667	100.667	78.2333	19	1	0	2.33333	77	11.8	17.7	307.667	1087.33	74.3333	85	147.667	0.0633333	0.00666667	182.667	6.5	2.93333	0.833333	62.6667	46.6667	65	1	14.6667	0.3	143.667	4.06667	106.333	10.9333	6.2	395.033	16.623	4.21	2.8	0.71	1.377	0.346667	1.423	0.36
chlormezanone.0.3 hr	625	13.6333	40.1667	64.3	21.8	33.9333	7.3	120.067	67.1667	14	0.666667	0	2.33333	82	13.2667	17.1	314.333	1818.67	75	74.6667	136.667	0.04	0.03	175	5.66667	2.66667	0.866667	67.3333	44.3333	53	1	9.66667	0.166667	141.333	4.2	107.333	11.4	9.56667	221.167	9.47233	4.28	1.96133	0.886667	0.969	0.44	0.992333	0.453333
chlormezanone.0.4 day	612.333	13.3333	38.7	63.2	21.7667	34.4333	6.5	115.533	78.1	16.6667	1	0	3	78.6667	12.1667	14.9667	276.667	1579.67	85.3333	85	142	0.0233333	0.01	193	5.76667	2.73333	0.9	67.6667	47.3333	54	1.33333	14.6667	0.2	143.333	4.23333	108	10.9667	7.06667	225.267	10.642	4.72333	1.88167	0.836667	0.939	0.413333	0.942667	0.416667
chlormezanone.0.6 hr	615	13.5333	39.5667	64.3333	22	34.1667	7.8	119.5	93.7667	21.3333	1	0	3.33333	73.3333	13	15.1	328.667	1338.33	82.6667	68	141.667	0.0366667	0.02	186.333	5.63333	2.66667	0.9	75.6667	38.6667	49.3333	1.33333	8.66667	0.2	141.667	4.13333	107.667	11.5333	9.83333	224.933	9.48533	4.21333	1.81167	0.803333	0.907667	0.403333	0.904	0.403333
chlormezanone.0.8 day	631	13.8667	40.8333	64.7667	21.9333	33.8667	6.5	115.667	91.8667	16.6667	0.666667	0	2.66667	79.3333	12	17.0667	294	1665.67	76.3333	118	144	0.0333333	0.0133333	182	5.9	2.8	0.9	70	46	91.6667	1	17.3333	0.2	144.333	4.53333	108.333	11.6333	6.8	271.333	13.247	4.88	2.12367	0.783333	1.04533	0.383333	1.07833	0.4
chlormezanone.0.9 hr	618.667	13.2	39.4333	63.7333	21.3667	33.4667	7.9	121.667	80.4	21.3333	1	0	3	74.3333	13.3333	15.2	311.333	2110.33	71	63.6667	128.333	0.0433333	0.0233333	201	5.5	2.6	0.9	69	39.6667	54	1	10	0.2	142.667	3.83333	105.667	11.1667	11.8333	228.667	8.54567	3.74	1.78167	0.78	0.897667	0.39	0.884	0.386667
chlormezanone.1.15 day	706.333	14.5667	42.2333	59.8	20.6	34.4667	4.1	125.867	94.1333	13	0.666667	0	1.66667	84.3333	11.7333	16.5333	278.333	1280	78	104	138.333	0.0566667	0.01	177.667	6.03333	2.8	0.866667	60	40.3333	74.6667	1	13.3333	0.2	144	4.03333	106.667	11.1333	6.6	322.5	15.211	4.72	2.38833	0.743333	1.18633	0.366667	1.202	0.373333
chlormezanone.1.24 hr	634.333	13.6	39.7333	62.6	21.4667	34.2333	7.06667	126.9	76.1667	19	0.666667	0	3.66667	76	12.8333	16.1667	276	1799.33	83.3333	99	145	0.0233333	0.0233333	183	5.63333	2.66667	0.9	76.3333	48.6667	89.6667	1	15.3333	0.2	143	4.13333	107.333	11.2	7.53333	230.667	11.306	4.90333	2.07967	0.903333	1.02867	0.446667	1.051	0.453333
chlormezanone.1.29 day	769.667	14.9333	42.4667	55.2	19.3667	35.0667	2.36667	102.233	72.7667	18	1.33333	0	2.33333	78.3333	11.8	17.7667	277.667	1107.67	65.6667	97.3333	130.333	0.0566667	0.00666667	178.667	6.23333	2.8	0.8	63.3333	41	53	1	15	0.3	142.667	4.2	106.667	10.5667	6	415.767	17.3507	4.17	2.704	0.65	1.37033	0.33	1.33367	0.32
chlormezanone.1.3 hr	633	13.6	40.4667	63.9333	21.5	33.6667	8.16667	115.967	88.6	17.6667	1	0	4	76.6667	12.9	17.3667	290.333	1620	84.3333	97.6667	159.333	0.05	0.0233333	189.667	5.76667	2.7	0.9	85.3333	57	60	1	9	0.166667	142	3.9	105.667	11.6	9.9	227.333	10.5637	4.64667	1.87267	0.823333	0.939333	0.41	0.933333	0.413333
chlormezanone.1.4 day	617.667	13.4333	39.7	64.3333	21.7	33.8	6.53333	104.8	85.9333	20.3333	1	0	2.66667	75.6667	11.9	15.2333	280	1656.67	82.6667	69.3333	139.667	0.0233333	0.01	190.667	5.93333	2.8	0.866667	75.6667	50.6667	67.3333	1	17	0.2	142.667	4.4	106.333	11.2	7.53333	226.6	11.3263	4.99	1.76667	0.78	0.876333	0.386667	0.890333	0.393333
chlormezanone.1.6 hr	624.333	13.4667	40	64.0667	21.6333	33.7667	7.26667	114.967	90.3	18	0.666667	0	3.33333	77.3333	13.1667	13.6333	332.333	1815.33	76	81	158.333	0.04	0.0166667	186	5.76667	2.7	0.9	68.3333	34	56.3333	1	9.33333	0.2	142.333	4.06667	107	11.6	9.86667	226.3	9.81433	4.34	1.90367	0.843333	0.958	0.423333	0.945667	0.42
chlormezanone.1.8 day	640.333	13.2667	39.6667	61.9667	20.7	33.4667	6.8	117.267	92.1333	16.6667	0.666667	0	3	79	11.8333	18.6333	270.333	1763	86.6667	82.6667	155.667	0.0266667	0.0166667	188	6.06667	2.83333	0.9	70.3333	53	75.3333	1	18.6667	0.2	143.667	4.46667	107	11.5667	6.73333	275.767	14.048	5.09333	2.104	0.763333	1.04433	0.38	1.05967	0.383333
chlormezanone.1.9 hr	607	13.6333	39.9333	66	22.5	34.1	8.2	117.2	62.6	19	1	0	2.33333	76.6667	13.5333	13.2667	371	1808.67	65.6667	41.3333	120	0.04	0.0233333	195.667	5.6	2.6	0.866667	72.6667	34.6667	58.3333	1	9.66667	0.2	144.333	4.03333	106	11.3333	12.4667	227.067	9.007	3.96333	1.92967	0.85	0.942333	0.413333	0.987333	0.433333
chlormezanone.2.15 day	665	13.9	40	60.1	20.9	34.7	4.33333	113.933	88.6	15.3333	0.666667	0	2	80.6667	11.6	16.8333	299	1620	75.3333	86.3333	135.667	0.05	0.00666667	196.333	6.3	2.83333	0.8	65.6667	53.6667	57.6667	1	16	0.2	143.333	4.13333	106	11.1667	7.13333	314.933	15.8587	5.03333	2.359	0.746667	1.191	0.38	1.168	0.37
chlormezanone.2.24 hr	619	13.6	39.9	64.5333	21.9667	34.0667	7.46667	129.833	102.767	16.6667	1	0	3	78.3333	13.1667	17.9	279	1795.67	78.3333	146	137.667	0.03	0.0233333	197.333	5.63333	2.6	0.866667	80	50.3333	64	1	16	0.2	142	4.2	106	11.2667	7.33333	223.767	10.9537	4.89667	1.914	0.856667	0.961	0.43	0.953	0.426667
chlormezanone.2.29 day	779.333	14.8333	42.2667	54.2333	19.0333	35.1333	2.63333	107.167	99.5	12.6667	1	0	2	83.3333	11.9	18.1333	288	1021.67	83.3333	102.333	156	0.06	0.01	181.667	6.36667	2.93333	0.866667	59.6667	47.3333	57.6667	1	17	0.3	142	4.23333	105.667	10.5667	5.76667	363.8	16.694	4.58667	2.41267	0.66	1.185	0.323333	1.22767	0.34
chlormezanone.2.3 hr	620.333	13.4	39.4	63.5667	21.5667	33.9333	7.66667	129.867	88.4333	16	1	0	2.66667	79.6667	13.0667	15.4667	305.667	1397.67	89.3333	109.333	160.333	0.0333333	0.0233333	179	5.73333	2.63333	0.833333	81.3333	49.6667	62	1	13	0.2	140.667	4.33333	103.667	11.7	9.23333	225.867	10.5553	4.67	1.82867	0.81	0.916667	0.403333	0.912	0.406667
chlormezanone.2.4 day	630.667	13.6667	40.2	63.8333	21.6667	33.9333	6.43333	124.267	88.6667	20	1	0	2.66667	75.3333	11.3333	15.0667	313.333	1909.67	84	101.667	149	0.0266667	0.0133333	175	6.1	2.86667	0.9	68.3333	47.3333	78.6667	1.33333	16	0.2	143	4.5	107	11.3667	7.13333	226.567	13.2843	5.86333	1.787	0.786667	0.884667	0.39	0.902333	0.4
chlormezanone.2.6 hr	623	13.7667	41.0333	65.9667	22.0667	33.4667	9.03333	117.067	71.3667	18.3333	0.666667	0	3.66667	76.6667	13.9	18.6333	267.667	1484	73	43	139.667	0.0366667	0.0133333	179	5.63333	2.63333	0.866667	77	45.3333	68	2	8.33333	0.2	143	4.76667	105	11.5667	11.5667	229.233	9.69067	4.22667	1.92333	0.836667	0.978667	0.426667	0.944667	0.41
chlormezanone.2.8 day	612.667	13.0667	38.8	63.3667	21.3333	33.6333	6.5	133.633	85.3667	15.3333	0.666667	0	3	81	11.4333	17.0667	296	1441	84.3333	89.3333	144.333	0.02	0.0166667	193	5.96667	2.76667	0.866667	63	48.3333	61.3333	1	16	0.2	143.333	4.13333	107.333	11.3667	6.63333	265.6	14.279	5.37667	2.03333	0.766667	0.991333	0.373333	1.042	0.393333
chlormezanone.2.9 hr	604	13.1667	39.0333	64.7333	21.8333	33.6667	7.93333	104.2	80.0667	24.3333	0.666667	0	3.66667	70.6667	13.4333	13.8667	318.333	1654.67	78	66	149.667	0.0366667	0.02	192.333	5.53333	2.63333	0.9	74.6667	40.6667	55.6667	1.33333	10.6667	0.2	143.667	4	105.667	11.5333	11.7	227.733	9.00333	3.95	1.89733	0.833333	0.947667	0.416667	0.949667	0.416667
chlormezanone.3.15 day	652.667	13.4	38.6	59.1667	20.5	34.7	6.73333	121.933	108	21.3333	0.666667	0	4.33333	73	12.1333	24.6333	332.667	1324.67	76.3333	64.6667	150	0.0866667	0.0133333	192	6.36667	2.93333	0.9	65.3333	64	108.667	1.66667	15.3333	0.233333	144.333	4.1	106.667	11.4333	7.43333	313.967	18.6457	5.92667	2.378	0.76	1.16767	0.37	1.21033	0.386667
chlormezanone.3.24 hr	646	14.0667	40.2	62.2333	21.8667	35.1667	7.53333	126.9	67.4667	19	1	0	2.66667	77.6667	14.2333	22.8333	264.667	1849.33	64	300.667	148.333	0.06	0.06	195.333	5.93333	2.7	0.833333	89	47.6667	98.6667	1	14	0.2	143.333	3.9	105	11.3333	7.83333	217.733	10.3067	4.73333	1.903	0.876667	0.937	0.43	0.966	0.443333
chlormezanone.3.29 day	625.667	12.8	37.2333	59.5	20.4667	34.4333	8.1	118.667	140.133	19.6667	1.33333	0	2	76.6667	12.6667	30.3	289.333	1067.33	75.3333	74.3333	150.333	0.08	0.0133333	193.667	6.5	2.96667	0.833333	58	50.3333	69	2	17	0.3	144	4.26667	106.333	10.6	6.06667	367.567	20.57	5.59333	2.579	0.7	1.28333	0.346667	1.29567	0.353333
chlormezanone.3.3 hr	609.333	13.2667	39.8333	65.4	21.8333	33.3667	8.76667	111	36.3333	21.6667	1	0	3.33333	73	13.0333	16.1333	304.333	1464	74.3333	62.3333	142.667	0.0366667	0.0133333	197	5.23333	2.46667	0.9	60.6667	41	44.3333	1	10	0.1	140.667	3.8	101.333	10.6333	10.5	228.2	10.325	4.52333	2.06	0.903333	1.01667	0.446667	1.04333	0.456667
chlormezanone.3.4 day	620	13.1667	38.8	62.6	21.2333	33.9667	5.06667	115.4	88.5333	20.6667	1	0	3.33333	74.6667	11.4667	20	297	1937	93.3333	95.3333	165	0.05	0.02	173.333	5.63333	2.6	0.866667	77.6667	57	119.667	1.66667	13.3333	0.233333	142.333	4.4	106.667	10.9	7.26667	222.1	13.5513	6.1	1.89667	0.853333	0.951	0.426667	0.945667	0.423333
chlormezanone.3.6 hr	643	13.3333	39.3333	61.2	20.8	33.9	7.73333	113.467	27.4333	24.3333	1	0	2.33333	72.3333	13.6667	17.0333	315	1364.67	92.6667	40.6667	160	0.0333333	0.00666667	214.333	5.43333	2.53333	0.9	69	43	59.6667	1	8.66667	0.1	139.333	3.6	102	10.9	10.4333	224.867	9.83433	4.37667	1.88567	0.836667	0.934667	0.413333	0.951	0.423333
chlormezanone.3.8 day	601	12.4	36.5	60.7333	20.6667	34	6.8	140.933	117.1	24.6667	0.666667	0	3.66667	70.3333	11.5667	24.2	349	1069	80.6667	38	138.667	0.0333333	0.0133333	201.667	6.13333	2.9	0.9	59.6667	48.3333	100.667	2	15.6667	0.2	144	4.16667	106.333	11.7667	7.3	251.933	15.8273	6.27667	1.989	0.79	0.982333	0.393333	1.00667	0.4
chlormezanone.3.9 hr	600.667	13.3333	39.2333	65.3333	22.1667	33.9333	8.4	136.633	36.2667	30	0.333333	0	3	66.3333	13.6333	16.7	322.667	1384.33	90	115.667	169	0.0366667	0.0166667	273	5.46667	2.56667	0.9	62	36.3333	66.3333	1.33333	11.6667	0.1	139.333	3.93333	99.6667	11.0333	10.6333	228.3	10.2127	4.47333	1.96	0.856667	0.986667	0.433333	0.973333	0.426667
chlorpheniramine.0.15 day	717.333	14.6667	45.1	62.8667	20.4667	32.5667	4.2	114.667	103.8	15.6667	1	0.666667	2.33333	79.6667	14.5	18.6333	305.667	1710.33	75.6667	142	161	0.0366667	0.0166667	192	6.23333	2.86667	0.833333	65	39.6667	79.3333	1	15.6667	0.2	144	4.1	105.667	11	7	324.733	14.1173	4.34333	2.33833	0.72	1.15267	0.353333	1.18567	0.366667
chlorpheniramine.0.24 hr	614	13.2667	40.7	66.3667	21.6333	32.5667	8.43333	118.167	71.3	14.6667	1.33333	0	4.33333	78.6667	14.6667	20.0333	302.333	1466.33	83	76	156	0.04	0.01	190.333	5.76667	2.66667	0.833333	69	42.3333	95	1.33333	15	0.2	142	4.46667	106.667	10.9333	8.56667	210.833	10.2343	4.85333	1.819	0.86	0.912	0.43	0.907	0.43
chlorpheniramine.0.29 day	795	15.1333	45.0333	56.6333	19.0667	33.7	2.6	118.433	80.4	19.6667	1.33333	0.333333	2	76.3333	14.3667	18	288.333	994	82.6667	194.333	174	0.0266667	0.0166667	189.667	6.36667	2.86667	0.833333	57.3333	36	79	1	17.3333	0.233333	144.667	4.13333	107	10.6667	6.26667	418.233	17.9713	4.28333	2.96067	0.706667	1.44833	0.346667	1.51233	0.36
chlorpheniramine.0.3 hr	602	12.4	38.6667	64.2	20.6	32.0667	9.4	114.167	150.267	18	0.666667	0.333333	2.66667	77.6667	14.5667	18.5333	270.333	1348	74.6667	54	128.333	0.0533333	0.01	174.333	5.23333	2.43333	0.9	73.3333	43	251.333	1.33333	9.33333	0.2	141.333	4.66667	107	10.4333	8.66667	196.5	9.69233	4.93667	1.74267	0.886667	0.859667	0.436667	0.883	0.45
chlorpheniramine.0.4 day	647.333	13.4333	42.2	65.3333	20.7333	31.7333	7.3	111.167	63.9333	20.3333	1.66667	0	2.66667	74.6667	14.6333	16.8	282.667	1805.67	79.3333	61.6667	146	0.0333333	0.0133333	186	5.66667	2.66667	0.9	72	42	113.667	1.66667	14.3333	0.2	143	4.53333	108.333	10.5333	8.13333	232.767	10.2257	4.39333	1.93367	0.83	0.965	0.413333	0.968667	0.416667
chlorpheniramine.0.6 hr	610.667	12.7	39.8667	65.3	20.8	31.8667	9.76667	118.367	87.8333	17.3333	0.666667	0	2.66667	78.6667	14.7	17.4333	299.333	1454	83.6667	51	136.667	0.05	0.00666667	185.667	5.5	2.53333	0.866667	76	43.3333	128.333	1.33333	10.6667	0.2	142.667	4.03333	106.667	10.6333	10.1667	196	8.74233	4.46	1.738	0.886667	0.869	0.443333	0.869	0.446667
chlorpheniramine.0.8 day	665	13.7333	42.1667	63.4667	20.7333	32.6	6.2	116.9	88.1667	18.3333	1	0	2.66667	77	13.9667	18.0667	330.333	1302.67	86.3333	135	163.667	0.0366667	0.02	192	5.96667	2.7	0.8	64.6667	40.3333	88	1	15.3333	0.2	142.667	4.3	104.667	11.6	8.03333	265.633	12.3183	4.63667	2.05833	0.776667	1.031	0.39	1.02733	0.386667
chlorpheniramine.0.9 hr	586	12.7333	39.6	67.6667	21.7667	32.1333	9.8	102.833	61.8333	20.6667	0.666667	0	3	74.3333	15.0667	19.2667	291	1390.67	73.3333	47.6667	129.333	0.0533333	0.00666667	164.667	5.53333	2.56667	0.833333	76.3333	40.6667	129	1	8	0.133333	144	4.03333	106.667	10.3333	11	192.6	7.43133	3.86	1.788	0.93	0.891	0.463333	0.897	0.466667
chlorpheniramine.1.15 day	703.667	14.5333	43.7	62.1333	20.6667	33.2333	4.6	122.833	93.4	16.3333	1	0.333333	2.66667	79	14.2667	17.7333	298.667	1788	80.3333	156.667	168.333	0.0366667	0.0233333	184	6.13333	2.83333	0.833333	64.6667	41	105.333	1	16.3333	0.2	143.333	4.2	105	11.1333	7.6	330.1	14.9067	4.51667	2.45333	0.743333	1.19533	0.363333	1.258	0.383333
chlorpheniramine.1.24 hr	637	12.9	40.0333	62.7667	20.2333	32.3	7.66667	130.633	96.8	18	1	0	3	76.6667	14.5333	16.7667	284	1641.67	83.6667	80.6667	151.333	0.0433333	0.0133333	191.667	5.7	2.6	0.866667	75.3333	46	127	1	14	0.2	142.667	4.43333	106.333	10.9667	8.46667	212.4	9.82333	4.62333	1.77467	0.836667	0.884	0.416667	0.890667	0.42
chlorpheniramine.1.29 day	822.333	15.4667	46.4667	56.5333	18.8333	33.3667	2.33333	110.067	81.4333	18.6667	0.666667	0.333333	2.66667	76.3333	14.4667	17.7	285.667	1089	77.6667	152.667	159	0.0266667	0.0133333	180	6.46667	2.9	0.8	62.3333	40.3333	72.6667	0.666667	16.3333	0.2	144.333	4.13333	107.667	10.6	5.83333	405.833	16.0817	3.96333	2.866	0.706667	1.39267	0.343333	1.47333	0.363333
chlorpheniramine.1.3 hr	644.667	13.6	41.9667	65.1333	21.1	32.4	8.5	125.367	75.4333	25	0.666667	0	3.66667	69.6667	14.8333	19.1	292.667	1643.33	82.3333	42	145.667	0.05	0.01	179	5.56667	2.56667	0.866667	74.3333	48	240	2	8.66667	0.166667	143.667	4.06667	106.667	10.8667	10.8	195.567	8.58	4.39	1.71433	0.876667	0.841333	0.433333	0.873	0.446667
chlorpheniramine.1.4 day	637.667	13.3667	41.5	65.2333	21.0333	32.2	6.76667	126.633	84.6667	15	1	0.333333	3	80.3333	14.3667	17.2667	299.667	1937	85	117	163	0.0366667	0.02	177.333	5.8	2.66667	0.833333	65	44.6667	103.667	1	17.6667	0.2	142	4.4	106.667	10.6	8.6	229.833	11.2643	4.9	1.857	0.806667	0.914333	0.396667	0.942667	0.41
chlorpheniramine.1.6 hr	638	13.2333	41.5	65.0667	20.7667	31.8667	9.66667	118.433	69.7	19	1	0	3	76.3333	14.9333	20.2	278.667	1481.33	87.6667	31	144.333	0.0533333	0.00333333	179.333	5.3	2.46667	0.9	72	38.3333	180.667	1.33333	7.33333	0.166667	145.333	4	109	10.5333	10.8	194.367	7.90133	4.06	1.79333	0.92	0.886333	0.453333	0.907	0.466667
chlorpheniramine.1.8 day	656	13.4667	40.9667	62.5	20.5333	32.9	5.93333	115	77.5333	17	1	0	3	78.3333	13.6	19.5333	285.333	1537.67	79	135	161.333	0.03	0.0133333	191.667	5.96667	2.7	0.8	68.3333	40.3333	95	1	15.3333	0.2	143.667	4.2	105.667	11.3	7.73333	265.867	12.7583	4.79667	2.159	0.81	1.06333	0.4	1.09567	0.41
chlorpheniramine.1.9 hr	600.333	12.7667	39.4333	65.6667	21.2667	32.4	9.4	112.6	70.7667	19	1	0	2.66667	77	14.8333	17.6333	288.333	1318.33	82.3333	38.6667	141	0.0466667	0.00333333	163.667	5.26667	2.46667	0.9	71	41.6667	95	1.33333	8	0.1	142.667	3.83333	106	10.2333	9.96667	195.2	7.94633	4.07	1.82	0.933333	0.914333	0.47	0.905667	0.463333
chlorpheniramine.2.15 day	687.667	14	42.2	61.3667	20.3667	33.1667	4.96667	130.133	94.0333	15.3333	0.333333	0.333333	3	79.3333	14.4667	17.2	290.667	1524	83.6667	125.333	159	0.0333333	0.0166667	195.333	5.93333	2.73333	0.833333	63.3333	38.6667	110.333	1	16	0.2	144	4.03333	105.333	11.2333	8.1	333.633	14.4673	4.33667	2.64967	0.793333	1.30533	0.393333	1.34433	0.4
chlorpheniramine.2.24 hr	611.333	12.6333	39.0333	63.8	20.6667	32.4	8.53333	118.4	77.8667	23.3333	1	0	3.66667	71.3333	14.9	20.9667	292.333	1506.67	70.3333	73	130.667	0.04	0.01	186.667	5.43333	2.53333	0.866667	79	48	148	1.33333	14.6667	0.2	143.333	4.3	107.333	10.8333	8.56667	208.733	8.974	4.29667	1.725	0.826667	0.856	0.41	0.869	0.416667
chlorpheniramine.2.29 day	822.333	15.3333	45.4333	55.2	18.6333	33.8	2.23333	105.733	94.8	15.6667	1	0	2	80.6667	15.0333	19.0333	253.333	1334	67	129.333	140.667	0.03	0.0166667	193.667	5.93333	2.66667	0.8	69.6667	40	109.333	1	16.6667	0.2	143.333	4.16667	107	10.2333	6.1	410.267	15.8773	3.87	2.99667	0.726667	1.46967	0.36	1.527	0.37
chlorpheniramine.2.3 hr	633.667	13.3333	41.7333	65.8	21.0667	31.9667	10	118.2	73.4333	18.3333	0.333333	0	3	77.3333	14.7333	16.3	304	1545.33	81.3333	68.6667	152	0.05	0.00666667	187	5.46667	2.56667	0.9	77.6667	49.6667	222	1	8.66667	0.133333	145.333	4.1	109	10.8	10.0667	195.767	8.86167	4.52667	1.70667	0.873333	0.846	0.433333	0.860667	0.44
chlorpheniramine.2.4 day	626.667	12.9333	40.0667	63.9667	20.6333	32.2667	5.93333	122.667	78.1333	19.3333	1	0	2.33333	77	14.9	19	309	1740.33	76.3333	70.3333	143	0.04	0.02	186	5.7	2.63333	0.866667	68.6667	37.6667	90	1.66667	13.6667	0.2	142.333	4.63333	107.667	10.4	7.36667	226.567	10.102	4.45667	1.96033	0.863333	0.972	0.43	0.988333	0.436667
chlorpheniramine.2.6 hr	659	13.5333	42	63.7	20.5667	32.2333	8.63333	133.333	67.7333	17	1	0	3	78.3333	14.8	22.2667	299	1493.67	79.6667	45.6667	139.667	0.04	0.00666667	181.667	5.5	2.53333	0.866667	72	41.6667	161.667	1.33333	7.33333	0.166667	143.333	3.93333	107.333	10.6	10.2333	193.867	8.359	4.31333	1.66567	0.86	0.843	0.433333	0.822667	0.426667
chlorpheniramine.2.8 day	656	13.7333	41.2	62.8	20.9	33.2667	5.56667	110.333	82.6	20.3333	1	0	2	75.6667	14.2667	25.3	289.667	1565	73.6667	110.667	148.333	0.03	0.0133333	190	5.83333	2.63333	0.8	63.6667	40.6667	91	1	15.3333	0.2	142.667	4.13333	105	11.3333	7.73333	268.667	12.2613	4.56333	2.21967	0.823333	1.12433	0.42	1.09533	0.41
chlorpheniramine.2.9 hr	640.333	13.3	41.3333	64.6333	20.8333	32.2333	8.46667	126.867	64.9667	17	1	0	1.66667	79.6667	15.1	17.4	282.667	1531.33	73.6667	46	123.667	0.05	0.01	167.333	5.5	2.53333	0.866667	69.6667	34.6667	130.667	1.33333	6.66667	0.1	142.333	3.96667	105.333	10.5	10.4	192.833	7.45267	3.86333	1.79567	0.933333	0.895	0.463333	0.900667	0.466667
chlorpheniramine.3.15 day	699.333	13.8667	41.6667	59.6	19.8333	33.3333	4.8	117.7	88.6333	18.6667	0.666667	0	2.66667	77	14.4333	17.2333	274.333	1512	87.6667	118.667	163.333	0.03	0.01	193.333	5.96667	2.76667	0.833333	58.6667	33.6667	116.667	1	14.6667	0.2	142	4.5	106	10.9667	7.9	297.4	12.6877	4.26667	2.307	0.776667	1.13	0.38	1.177	0.4
chlorpheniramine.3.24 hr	652.333	13.6667	42.3	64.8667	20.9333	32.2667	7.86667	119.3	69.5	18.3333	1.33333	0	2.33333	77	14.8667	17.4	327	1751.33	96.3333	28	152.667	0.0466667	0.01	189.333	5.63333	2.63333	0.9	81.3333	48.6667	113	1.33333	11	0.2	143.333	4.6	109.667	10.9	8.7	199.367	7.967	3.99667	1.83	0.916667	0.915667	0.456667	0.914333	0.46
chlorpheniramine.3.29 day	846.667	16.0333	47.3667	56	18.9	33.8	2.16667	112.333	91.5667	16.6667	0.666667	0	2.66667	78.6667	15.1667	16.9333	295.667	1104	76	139.667	145.667	0.0333333	0.0166667	171.667	6.26667	2.83333	0.8	53.6667	34.3333	108.667	1	15	0.233333	144.333	4.53333	106.333	10.7333	7.26667	368.567	15.4663	4.19333	2.914	0.793333	1.456	0.396667	1.458	0.393333
chlorpheniramine.3.3 hr	651.333	13.5	42.4	65.1	20.8	31.9	9.8	123.567	72	20.6667	0.666667	0	3	75	14.9	15.5	287.333	1434.67	81.6667	64	151.667	0.0466667	0.01	179.333	5.5	2.56667	0.9	78.3333	42.6667	149.667	1.33333	8.66667	0.133333	143.333	4.13333	108.667	10.4333	9.9	196.3	8.981	4.57667	1.73	0.883333	0.863	0.436667	0.867	0.44
chlorpheniramine.3.4 day	702.333	14.3	43.9	62.4667	20.3667	32.6	3.6	127.4	106.5	12.3333	1	0.666667	2.66667	82.6667	15.2333	17.0333	285	1463.33	76.6667	77.3333	137.333	0.04	0.01	183.667	5.56667	2.56667	0.866667	65.3333	34.3333	100.333	1	14.6667	0.2	142.333	4.43333	109	10.3667	7.43333	205.967	9.08133	4.41333	1.92133	0.933333	0.962	0.466667	0.959333	0.466667
chlorpheniramine.3.6 hr	674.667	13.9	42.7	63.3	20.6	32.5333	8.4	131.433	79.6333	19	1	0	3.33333	76	14.7	22.6333	289	1248.67	69.6667	33	123.333	0.04	0.01	181	5.36667	2.5	0.866667	75.6667	37	127.667	1.66667	8.33333	0.166667	142	4.36667	108	10.2667	9.73333	189.167	8.20733	4.34	1.60833	0.85	0.811	0.426667	0.797333	0.423333
chlorpheniramine.3.8 day	648.667	13.2333	40.0333	61.6667	20.4667	33.1333	4	111.1	129.333	18.3333	1	0.666667	2.66667	77	13.8333	18.8667	303	1472.67	84.3333	113.667	158	0.03	0.0133333	186	5.63333	2.53333	0.8	66	42.3333	95.3333	1	15.6667	0.233333	140.333	4.43333	105.333	11.2	7.73333	239.833	10.8327	4.51333	2.033	0.846667	1.00367	0.416667	1.02933	0.43
chlorpheniramine.3.9 hr	648.667	13.4	41.5	63.9333	20.6333	32.3	9.36667	121.067	68	26.3333	1	0	2.66667	69.6667	14.9	20.6667	328	1330.33	85.6667	32.6667	145.667	0.06	0.00666667	169.333	5.43333	2.5	0.866667	72	36	97.6667	1.33333	7.66667	0.133333	142.667	4.06667	107	10.1333	10.1333	188.767	7.816	4.14	1.67467	0.886667	0.833667	0.443333	0.841	0.443333
chlorpromazine.0.15 day	723	14.4	43.8	60.6	19.9667	32.9333	4.43333	108.4	139.667	13.6667	1	0	4.66667	80.6667	11.5333	17.1	224.667	760.667	68.3333	169	153	0.31	0.00666667	203.333	6.2	4.1	1.96667	58	35.3333	95.6667	1	20	0.6	139	4.76667	106	10.3667	6.86667	287.967	12.5847	4.37	2.23533	0.776667	1.13167	0.393333	1.10367	0.383333
chlorpromazine.0.24 hr	611	13	38.5333	63.1667	21.2333	33.7	7.46667	135.133	116.767	14.6667	1	1	2.66667	80.3333	11.8333	17.9667	228	1160.67	64.6667	68	125	0.0966667	0.0533333	197.667	5.53333	3.4	1.6	76.3333	35.6667	191	1	16	0.466667	141.333	3.93333	104	10.8333	7.13333	232.233	10.6023	4.56667	1.91133	0.823333	0.951333	0.406667	0.96	0.413333
chlorpromazine.0.29 day	803	15.3	46.0667	57.4667	19.0333	33.1667	2.43333	95.2667	165.733	11.3333	0.666667	0	3.33333	84.3333	11.6	17.2667	222	640	71	140.667	144.333	0.33	0	183.667	6.33333	4.03333	1.8	57.3333	27.3333	71	1.66667	20.6667	0.7	138	4.23333	105.667	10.0333	5.96667	343.2	13.4457	3.91667	2.24	0.653333	1.12933	0.33	1.11067	0.323333
chlorpromazine.0.3 hr	623.667	13.7	39.3667	63.1333	22	34.8333	7.56667	117.2	103.933	17.3333	1.33333	0	2.33333	77.3333	12.5333	18.6	215.333	1070	66.6667	68	132	0.11	0.0666667	192	5.43333	3.43333	1.73333	80.3333	39.3333	221.333	1	11.6667	0.4	141.333	3.96667	103	10.7667	8.93333	223.167	9.78833	4.39	2.03033	0.91	1.01967	0.456667	1.01067	0.453333
chlorpromazine.0.4 day	630.667	13.4	40.6333	64.5	21.2333	32.9333	6.1	105.167	93.7333	10.3333	0.333333	0	5.33333	83.6667	11.5	16.6667	215	837	76	93.6667	156.667	0.276667	0	186.667	6.03333	4.03333	2.03333	66	34.6667	104.667	1	17.6667	0.5	140	4.1	105.667	11.0333	7.73333	210.133	10.6833	5.09	1.78	0.846667	0.889333	0.423333	0.890667	0.42
chlorpromazine.0.6 hr	629.333	13.3	38.5667	61.3333	21.1667	34.5333	7.7	115.333	124.567	16.6667	1	0	2.66667	78	12.5667	17.8667	218.333	852.667	74.3333	57.6667	130.667	0.11	0.0666667	186.667	5.26667	3.33333	1.7	76	31.3333	198.333	0.666667	9.66667	0.4	142	3.9	103.667	10.6	9.06667	218.1	9.253	4.24333	1.959	0.896667	0.970333	0.446667	0.988667	0.453333
chlorpromazine.0.8 day	628	13.4667	40.5667	64.6	21.4	33.1667	6	115.7	148	13	0.666667	0	4.66667	81.6667	11.3333	17.8	227.333	1032.67	87	165.667	172.333	0.306667	0.0133333	184.667	6.23333	4	1.8	58	27.3333	95	2.66667	20	0.533333	140.333	4.86667	105.667	11.1	7.16667	252.133	12.6827	5.03333	2.08433	0.826667	1.06033	0.416667	1.024	0.406667
chlorpromazine.0.9 hr	606	13.1667	38.2	63.0667	21.7667	34.5	8.2	120.667	76.3	17.6667	0.666667	0.333333	3	77.3333	12.6	18.2667	224.333	910.333	68.6667	55.3333	128	0.11	0.0666667	206	5.4	3.3	1.56667	67	30	152.667	1	11.3333	0.366667	141.667	3.76667	103.667	10.7667	10	219.5	9.08633	4.14	2.06967	0.943333	1.04133	0.473333	1.02833	0.47
chlorpromazine.1.15 day	719.333	14.9333	45.0333	62.6333	20.7667	33.1333	3.53333	96.2333	156.333	11.3333	0	0	4.33333	84	11.7333	17.6333	240.333	731.667	71	200.667	155	0.29	0.00666667	188	6.46667	4.2	1.86667	66.6667	33	101	1	20.6667	0.633333	138.667	4.4	106	10.6333	6.83333	283.733	12.498	4.40667	2.10133	0.74	1.041	0.37	1.06033	0.373333
chlorpromazine.1.29 day	761	14.6	43.7	57.4	19.2	33.4667	2.46667	106.133	166.333	11.6667	0.666667	0	5.33333	82.3333	11.8333	17.0333	220.667	596.333	73.3333	132.333	146.333	0.223333	0	177.667	6.33333	4.1	1.86667	49.3333	31	68.6667	1	22	0.7	138.667	4.43333	104.667	10.1667	5.53333	367.9	14.5643	3.96333	2.659	0.726667	1.34367	0.366667	1.31533	0.36
chlorpromazine.1.4 day	647	13.9333	42.1	65.1333	21.6	33.1333	6.5	114.4	129.667	12.3333	0.666667	0	4.66667	82.3333	11.3667	16.1667	220.333	893.667	92.3333	152.333	186.333	0.273333	0.00666667	189.333	5.96667	4.06667	2.16667	65.6667	35	85.6667	1.66667	19	0.566667	140	4.26667	105.333	11.0667	8.43333	216.533	11.0003	5.07667	1.86133	0.863333	0.924333	0.43	0.937	0.433333
chlorpromazine.1.8 day	677	14	42.5667	62.9	20.7333	32.9667	5.43333	111.933	131.067	11.6667	1	0	6.66667	81.3333	11.3667	16.5333	218.667	793.667	79	149.667	159.667	0.326667	0.03	184.667	6	4.1	2.16667	62.6667	31.3333	95	1	17.6667	0.533333	140.333	4.76667	106	11.2333	6.83333	243.767	11.531	4.71667	1.99433	0.816667	1.008	0.413333	0.986333	0.403333
chlorpromazine.2.15 day	781.333	15.6667	47.2667	60.5333	20.0333	33.1	3.46667	102.033	165.333	13	0.666667	0	2.66667	83.3333	11.9333	18.0333	217.667	635.333	70	124	141	0.383333	0.00666667	192	6.1	4.06667	2.03333	63.6667	27	80	1.66667	19	0.6	138	4.23333	107.333	10.3333	7.06667	259.033	10.7287	4.15	1.99267	0.77	1.00833	0.39	0.984333	0.376667
chlorpromazine.2.29 day	854.667	16.1	48.2667	56.4667	18.9	33.4	1.8	93.4333	178.333	11.3333	0.666667	0	3.66667	84.6667	12.1	18.4667	200.667	540	68	146.333	141.667	0.32	0.04	164.333	6.53333	4.3	1.93333	62.3333	33.3333	64.3333	1.33333	20.6667	0.633333	138	4.06667	105	9.93333	6.36667	291.7	11.064	3.79	2.241	0.77	1.12867	0.386667	1.11233	0.383333
chlorpromazine.2.4 day	663	14.1333	42.0667	63.4667	21.3	33.6	6.16667	118.167	131.333	9.66667	0.666667	0	3.66667	86	11.5	16.3	213.667	701.667	87.6667	124	172.333	0.246667	0.01	173.667	6.23333	4.06667	1.9	67	37.3333	81.6667	1.33333	21.6667	0.566667	137.667	4.43333	105.333	10.8667	7.5	203.667	10.1217	4.96667	1.776	0.873333	0.892333	0.436667	0.883667	0.433333
chlorpromazine.2.8 day	742.333	14.7667	45.5	61.3333	19.8667	32.4333	4.13333	97.4	136.4	11.3333	0.666667	0	4	83.6667	11.6333	17.4667	211.667	868.667	74	174.667	150	0.256667	0	191.333	5.96667	4	2.06667	63.3333	29.3333	94.3333	2	18.6667	0.466667	138.667	4.9	104.667	10.6333	7.63333	219.9	9.75067	4.43333	1.83	0.833333	0.916	0.416667	0.914	0.413333
chlorpromazine.3.15 day	767.333	16.1667	48.9333	63.8333	21.0667	33	4.3	97.7333	196.667	11.6667	0	0	4.66667	84	11.5667	17.9	222.667	690.333	83	72.3333	145.333	0.423333	0.02	189	6.33333	4.03333	1.76667	68	32	140.333	1	18	0.666667	139.333	4.23333	104.667	10.4667	8.06667	242.467	10.3033	4.25	1.944	0.803333	0.982333	0.406667	0.961667	0.396667
chlorpromazine.3.29 day	830.667	16.0667	48.8667	58.8667	19.3333	32.8333	2.63333	88.4333	126.667	11.6667	0.333333	0	7	81	11.7667	18	216.333	568.333	87	76	149.333	0.39	0.05	179.667	6.46667	4.1	1.73333	56.3333	28	91.3333	1.33333	17	0.7	137.667	4.43333	105	10.2	7.56667	314.9	12.1517	3.86	2.29467	0.73	1.15267	0.363333	1.142	0.36
chlorpromazine.3.4 day	696	15.0333	44.8667	64.6	21.6667	33.5	3.83333	109.767	149	8	0.333333	0	3	88.6667	11.4667	16.8333	216.667	865.333	81	118.333	167	0.273333	0.01	175	6.16667	4.13333	2.03333	67.3333	44.6667	193.333	1	22	0.533333	140.667	4	106.333	10.7667	7.76667	190.6	9.588	5.03	1.814	0.953333	0.929333	0.486667	0.884667	0.463333
chlorpromazine.3.8 day	763.333	15.7333	47.1	61.7333	20.6	33.3667	4.8	102.033	162.667	21.3333	1	0	2.33333	75.6667	11.4667	17.3	245	691	92.6667	111.333	171	0.283333	0.01	170	6.36667	4.16667	1.93333	70	34	178	2.66667	18.3333	0.533333	139.667	4.6	104	10.7667	7.83333	209	10.508	5.02667	1.86867	0.893333	0.941667	0.446667	0.927	0.446667
chlorpromazine.4.24 hr	647	14.2333	42.3	65.4667	22.0667	33.6667	7.63333	129.133	94.2333	13	1	1	2	83	11.6667	18.7667	215.333	897	78	89.6667	145.667	0.106667	0.06	210.667	6	3.7	1.6	93.6667	41.6667	217	1	25.6667	0.466667	144.333	3.76667	104.667	10.8667	8.5	215.667	9.84633	4.56	1.996	0.926667	0.974667	0.453333	1.02133	0.476667
chlorpromazine.4.3 hr	594.667	12.3667	36.2667	61.0333	20.8	34.0667	7.56667	136.7	58.8333	16.3333	1	0	2.33333	79.6667	12.1667	19.6333	222.667	899	72.3333	82.3333	143.333	0.113333	0.07	239.333	5.43333	3.5	1.8	65.6667	32.3333	220.333	1	9.33333	0.4	144.333	3.83333	105.667	10.9667	9.86667	219.5	9.833	4.48	1.873	0.853333	0.934333	0.426667	0.938667	0.426667
chlorpromazine.4.6 hr	591.667	12.5333	36.7333	62.2	21.2333	34.1667	8.1	131.667	45.3	23	1	0.333333	2	73	12.1667	19.8	223.667	860.333	78.3333	18.3333	135.333	0.106667	0.0666667	247.333	5.4	3.43333	1.73333	66.3333	29	207.667	1	9	0.366667	144.667	3.6	106.333	10.3333	10.9667	215.267	9.34433	4.34333	1.91233	0.89	0.949333	0.44	0.963	0.446667
chlorpromazine.4.9 hr	590.667	12.8333	37.5333	63.5667	21.8	34.2333	8.06667	125.5	49.0667	16.3333	1	0	3	79	12.2	20.1667	220.333	838	92.3333	13.3333	156.667	0.113333	0.0666667	267.667	5.56667	3.36667	1.53333	67.3333	29.6667	208.667	1	9.33333	0.4	143.667	3.46667	106.333	10.4333	9.36667	204.8	8.59467	4.19333	1.78067	0.87	0.883	0.433333	0.897667	0.436667
chlorpromazine.5.24 hr	629.333	13.5333	39.6	62.8667	21.5333	34.2333	7	151.4	44.1	24.3333	1	0.333333	4.66667	68.6667	11.1667	21.1	222.667	819.667	97.3333	19	164	0.113333	0.0666667	223.333	5.96667	3.7	1.63333	76.6667	25.3333	206.333	1	15	0.433333	145	3.83333	104.667	10.5667	10.3667	194.2	7.70833	3.97	1.748	0.9	0.874667	0.45	0.873333	0.45
chlorpromazine.5.3 hr	596	12.6	37.2667	62.5667	21.2	33.8333	8.33333	123	42.9333	18.6667	1	0	3	76.3333	12.3	20.0333	213.667	826.333	69	73.6667	136.333	0.11	0.0633333	228.333	5.33333	3.4	1.76667	67.3333	33.6667	217.333	1	11.3333	0.4	144.667	3.7	105.333	10.8333	9.76667	223.833	10.4753	4.68	1.887	0.843333	0.927333	0.416667	0.959667	0.43
chlorpromazine.5.6 hr	590.333	12.2	36.0333	61	20.7	33.9333	7.6	123.033	41.5	25.3333	1	0	2	71	12.7667	20.2667	203.333	724	71.6667	20	126.667	0.106667	0.0666667	247	5.23333	3.23333	1.63333	72	31.6667	216.333	1	9.66667	0.366667	144.333	3.53333	105.667	10.3	10.3333	216.933	9.28067	4.28	1.95067	0.896667	0.977667	0.453333	0.973	0.446667
chlorpromazine.5.9 hr	608.667	12.5333	37.2	61.1667	20.6	33.6667	7.9	132.7	43.3667	22.6667	1	0	4	68.6667	12.5	19.8	222.333	838.667	82.6667	15	139.667	0.113333	0.07	224.667	5.5	3.36667	1.56667	65.3333	30.6667	144	1	9	0.333333	143.333	3.53333	105.667	10.6333	10.3667	210.533	8.47033	4.02667	1.83067	0.87	0.924	0.44	0.906667	0.43
chlorpropamide.0.15 day	704.333	14.5	42.8333	60.9	20.6	33.8667	4.7	110	110.7	16.6667	1	0	2.66667	79	15.3667	18.6333	263.333	1579	78.3333	146	159.667	0.0366667	0.01	193.333	5.96667	2.7	0.8	73	47.6667	129.333	1	17.3333	0.2	144.667	3.8	105.667	10.6	7.56667	300.633	13.0383	4.33667	2.30133	0.763333	1.152	0.383333	1.14933	0.38
chlorpropamide.0.24 hr	595.667	13.1333	40.8	68.5333	22.0333	32.1667	9.7	119.867	87.1333	15.6667	0.666667	0	3.33333	79.3333	15.3333	17.3333	276.333	1635.67	86.3333	100	159	0.0333333	0.0133333	192	5.6	2.56667	0.833333	72	44.6667	87.3333	1	14.3333	0.2	142	4.06667	104.333	10.8667	9.13333	211.633	10.2403	4.83667	1.88333	0.886667	0.953	0.453333	0.930333	0.436667
chlorpropamide.0.29 day	792.333	14.8333	44.9667	56.8	18.8	33.0667	2.06667	96.1	100.8	17	1.33333	0.333333	2	79	15.8333	19.8333	252.667	1209	74.6667	128	148.333	0.03	0.00666667	186.667	6.2	2.73333	0.8	64.6667	40.3333	92	1	16	0.2	144.333	3.86667	105.667	10.7	6.5	387.167	14.868	3.84	2.92733	0.756667	1.465	0.376667	1.46233	0.376667
chlorpropamide.0.3 hr	614.667	13.2	40.1	65.3	21.4333	32.8333	9.03333	114.133	90.2667	14.3333	1	0.333333	3	80.6667	15.5667	16.2667	282	1408	79.3333	50.6667	136.333	0.04	0.01	176	5.46667	2.56667	0.9	78.6667	45.3333	80	1.66667	10.3333	0.2	141.667	4.36667	105.333	10.8	9.1	199.633	8.70867	4.36333	1.76133	0.883333	0.878	0.44	0.883333	0.44
chlorpropamide.0.4 day	610	13.2333	40.2667	65.9667	21.6333	32.8	7.56667	126.433	93.5333	16.6667	1	0	4	77.6667	15.4667	18.8	290.333	1711.33	80.3333	116	154.333	0.0333333	0.0133333	186	5.8	2.7	0.866667	75.3333	50.6667	109.667	1	17	0.2	142	4.16667	105	10.7333	6.93333	213.833	10.15	4.74667	1.82567	0.856667	0.917333	0.43	0.908333	0.426667
chlorpropamide.0.6 hr	622	13.1667	40.3333	64.8333	21.2	32.6667	9.2	108.1	81.3	24	1	0.333333	3	71	15.3	18.2667	302	1399.33	87.6667	59.6667	152	0.0466667	0.01	171	5.4	2.53333	0.9	76	43	55	1	10	0.2	143	4.16667	105.667	10.6333	9.66667	194.867	8.17633	4.2	1.71533	0.88	0.857667	0.436667	0.857667	0.443333
chlorpropamide.0.8 day	626.333	13.6667	40.9667	65.3667	21.8	33.3667	6.4	121.2	121.867	16.6667	1	0.333333	2	79	15.4667	18	297	1966.67	80.6667	105.333	154.333	0.0333333	0.01	187.667	5.76667	2.63333	0.833333	68.3333	43.6667	83.3333	1	16	0.2	142.333	4.16667	105.667	10.9	6.76667	249.5	11.3203	4.53333	2.13433	0.856667	1.07567	0.43	1.05867	0.423333
chlorpropamide.0.9 hr	600.333	12.8667	39.1667	65.2	21.4333	32.9	9.46667	114.6	107.7	19.6667	0.666667	0	2.33333	75.6667	15.5667	20.3333	292	1428.67	81.3333	40	130.333	0.0566667	0.01	166	5.33333	2.5	0.9	76.6667	41.6667	61.3333	1	8.33333	0.166667	142.333	3.9	106.333	10.5	9.83333	194.3	7.674	3.95	1.797	0.926667	0.883667	0.456667	0.913333	0.47
chlorpropamide.1.15 day	688	14.4333	43.2333	62.8667	20.9667	33.3667	4.8	107.8	94.7333	13	0.666667	0	2.66667	82	15.8	16.6667	269.333	1515.33	72	155	154.333	0.03	0.0133333	215	5.96667	2.66667	0.8	65.6667	43.3333	121.333	0.666667	18.3333	0.2	143	3.93333	103.667	10.6667	8.1	305.767	13.9603	4.56667	2.53567	0.83	1.25533	0.41	1.28033	0.416667
chlorpropamide.1.24 hr	600.333	12.9667	39.7333	66.2	21.6	32.6	8.43333	125.267	113.733	13.6667	1	0	3	80.3333	15.8667	33.2667	279.667	1881.67	81	66	145.333	0.0333333	0.01	189	5.46667	2.56667	0.9	72.3333	48.6667	77.3333	1	15.6667	0.2	141.667	4.23333	105.333	10.7	8.13333	211.267	9.482	4.49	1.89433	0.896667	0.944	0.446667	0.950333	0.45
chlorpropamide.1.29 day	758.667	14.6667	44.5	58.7333	19.3333	32.9	2.5	105.433	90.4667	13	1	0	2.33333	82.3333	15.8667	19.9333	280.667	1159.67	77.6667	190.667	165.333	0.0166667	0.0133333	200.667	6.23333	2.76667	0.8	62	37.3333	94.3333	1.33333	17.6667	0.233333	144	3.66667	104.333	10.7667	6.7	390.333	15.903	4.06333	2.768	0.71	1.397	0.356667	1.371	0.353333
chlorpropamide.1.3 hr	620.333	12.8333	39	62.9333	20.7333	33	10.3	130.933	91.4667	18.3333	0.666667	0.333333	2.66667	77.3333	15.8	17.3667	299.333	1334	72.3333	49.6667	129.667	0.0433333	0.01	152.333	5.4	2.53333	0.9	78.3333	46.6667	66.3333	1.33333	11.3333	0.2	143.333	3.93333	106	10.7667	9.43333	202.367	8.74067	4.32	1.79133	0.883333	0.87	0.43	0.921333	0.453333
chlorpropamide.1.4 day	627	13.1333	39.8333	63.5333	21	33.0333	6.33333	116.467	84.3	12	1	0	2.33333	83.6667	15.7667	17.3333	275	1662	78.3333	90	150.667	0.0233333	0.00666667	174.333	5.63333	2.6	0.866667	71.6667	43.3333	74.3333	1	18.3333	0.2	143.667	4.1	106.333	10.5333	7.53333	207.3	9.7	4.67667	1.78333	0.863333	0.875	0.42	0.908333	0.44
chlorpropamide.1.6 hr	634.667	13.2	40.6333	64.0333	20.8333	32.5667	9.63333	111.167	79.8	19.6667	1	0.333333	3	75	15.4	18.9	268	1601	72.6667	38.6667	122.667	0.04	0.00666667	158.667	5.1	2.4	0.9	77	40.6667	67	1	8.66667	0.2	142.333	4.23333	106.333	10.3667	9	196.933	8.00433	4.06	1.83233	0.926667	0.914333	0.463333	0.918	0.466667
chlorpropamide.1.8 day	645	13.5333	41	63.5667	20.9667	33.0333	5.83333	120.867	100.833	16.6667	1	0	1.66667	79.3333	15.4333	19.5	282.667	1443.33	76	134	155.667	0.03	0.02	185.667	5.76667	2.66667	0.866667	68.3333	45.6667	95.3333	1	16.6667	0.2	143.333	3.93333	105.667	10.8	7.56667	243.1	11.142	4.58333	1.97833	0.813333	0.994	0.41	0.984333	0.403333
chlorpropamide.1.9 hr	610	13.0667	40.1667	65.8667	21.4333	32.5333	9.33333	113.667	85.2667	17	1	0	3	78	15.8	16.4333	293	1191.33	78	48.6667	128.667	0.0333333	0.00333333	159.667	5.3	2.46667	0.9	70.6667	37	58	1	9.66667	0.2	143	4.23333	108	10.6667	9.53333	193.767	7.57967	3.91333	1.78267	0.92	0.878333	0.453333	0.904333	0.463333
chlorpropamide.2.15 day	662.667	13.8667	41.1667	62.1333	20.8667	33.5667	4.76667	101.033	107.133	15.6667	0.666667	0	2	80.3333	15.9	16.3667	269	1414	74	149.333	158	0.02	0.01	214	5.83333	2.63333	0.833333	60.6667	39.6667	90.6667	1	18.3333	0.2	144	3.4	104.667	10.4667	7.36667	288.333	13.569	4.70333	2.464	0.853333	1.21533	0.423333	1.24867	0.433333
chlorpropamide.2.24 hr	594.333	12.4667	38.5667	64.8333	20.9667	32.3333	8.53333	105.567	94.5333	21.6667	1	0	4	72	15.7667	19.4	327	1388.33	83.3333	66.3333	147.333	0.0266667	0.00333333	173.333	5.46667	2.56667	0.9	71.3333	46.6667	74	1	15.3333	0.2	142.667	3.93333	105.667	10.9	8.36667	210.7	9.631	4.56667	1.90567	0.906667	0.969333	0.46	0.936333	0.446667
chlorpropamide.2.29 day	743	14.2333	42.6	57.4333	19.1667	33.4	2.66667	111.967	82.8667	20.3333	1	0	3	74.3333	16	19.6	300	1252.67	79.3333	111	162	0.0133333	0.00666667	198.667	6.03333	2.66667	0.8	64	39.3333	73	1	15.3333	0.2	144.667	3.23333	107.667	10.4667	6.43333	347.967	14.1787	4.06333	2.589	0.743333	1.29933	0.373333	1.28967	0.37
chlorpropamide.2.3 hr	629	13.8	42.0333	66.8333	21.8667	32.7333	9.2	115.133	85.0667	22.6667	1	0	3.33333	71.3333	15.5333	20.1	319	1144.33	77.6667	81	132.667	0.02	0.01	128.333	5.6	2.6	0.866667	80.3333	48	74.6667	1.33333	11.6667	0.2	144.333	3.86667	108	10.7333	8.9	198.933	8.89233	4.46333	1.774	0.893333	0.895667	0.45	0.878333	0.443333
chlorpropamide.2.4 day	635.333	13.1	40.2333	63.3	20.6333	32.5333	6.36667	106.9	61.7	18	1	0	2.33333	77.6667	16.3667	17.3	279.667	1857	78	79	144.667	0.0266667	0.01	176	5.63333	2.6	0.866667	72.6667	52.6667	72.3333	1	16	0.2	142.667	3.7	107	10.4667	7.6	206.967	9.171	4.43333	1.784	0.86	0.884	0.423333	0.9	0.436667
chlorpropamide.2.6 hr	625	13.6667	42.4667	68.0667	21.9	32.2	10.4667	118.233	102.967	18.3333	1	0.333333	3.33333	75.6667	15.0333	27.6667	312.667	1645.33	82.6667	41.6667	133.667	0.02	0	124	5.6	2.6	0.9	82.6667	44.6667	82.6667	1.33333	12.3333	0.2	143.333	4.03333	108.667	10.9	9.86667	195.733	8.234	4.20667	1.718	0.876667	0.857	0.436667	0.861	0.44
chlorpropamide.2.8 day	650	13.3333	39.7333	61.2	20.5333	33.5333	6.56667	111.967	111.133	17	1	0	2.33333	78.6667	16.1333	18.9333	268.667	1330	76.6667	129.333	153	0.03	0.01	201.333	5.73333	2.6	0.833333	73	53.6667	87.3333	1	17.3333	0.2	144.333	3.5	107	10.7	7.23333	236.933	11.5373	4.86	2.06567	0.873333	1.039	0.436667	1.02667	0.433333
chlorpropamide.2.9 hr	619.667	13.1333	40.6	65.5	21.2	32.4	10.4333	122.967	90.0333	27.6667	1	0	3.33333	67.3333	15.2667	17.3667	296	1120	71.3333	32.6667	118.333	0.03	0	119.667	5.3	2.46667	0.9	80.6667	36.3333	62.6667	1.33333	8.33333	0.2	143	3.86667	107.667	10.5	9.9	194.2	7.633	3.93	1.84067	0.943333	0.916	0.47	0.924667	0.473333
chlorpropamide.3.15 day	690.333	14.1333	41.9	60.6667	20.4667	33.7	4.2	111.267	77.9333	11	1	0	2	85	16.6667	36.6	256	1879	69	67.3333	148.333	0.0133333	0.00333333	189	5.76667	2.6	0.8	71.6667	46.3333	91	1	17.3333	0.2	144	3.23333	109.667	10.1	7.53333	233.267	10.937	4.69	2.15633	0.92	1.05433	0.453333	1.102	0.47
chlorpropamide.3.24 hr	648.667	13.1	40.5667	62.6	20.2667	32.2667	6.56667	115.4	82.7	13.6667	1	0	3	81.3333	16.1	16.4333	321.333	2057.33	76.3333	48	133.333	0.0233333	0.00666667	187.667	5.76667	2.7	0.866667	75.3333	46	62.3333	1	14.6667	0.2	141.667	3.56667	107.667	10.7667	7.9	200.467	8.54067	4.26	1.82267	0.91	0.908333	0.453333	0.914333	0.456667
chlorpropamide.3.29 day	760.667	14.1667	43.2333	56.8	18.6667	32.8333	2.33333	94.0333	137.567	15.6667	0.666667	0.333333	2.66667	79.6667	16.5	22.5	289	1310	65	88	146.333	0.0133333	0	196.333	5.96667	2.66667	0.8	67.6667	49.3333	60.6667	1.33333	18	0.2	145.667	3	109.667	10.3667	6.5	292.933	13.1627	4.49	2.34733	0.8	1.14633	0.39	1.201	0.41
chlorpropamide.3.3 hr	698.667	14.6333	45	64.4	20.9	32.4667	9	115.5	54.1667	18.6667	0.666667	0	4.66667	74.6667	15.8667	22.1333	305.333	1493.33	68	50.3333	121	0.0166667	0.00666667	135.333	5.93333	2.76667	0.866667	82.6667	48.6667	74	1	12.3333	0.2	143.333	3.8	105.333	10.7333	10.1333	195.533	8.83233	4.51	1.796	0.916667	0.894667	0.453333	0.901333	0.46
chlorpropamide.3.4 day	658	13.2667	39.3667	59.9	20.1667	33.6667	3.3	107.3	78.4	18.6667	1	0	2	76.3333	15.9	18.1333	320	1387	85	53.3333	154.667	0.02	0	165	5.6	2.6	0.9	62.6667	45	61.3333	1.33333	14.6667	0.2	142	3.43333	109.667	10.5333	6.8	188.8	8.128	4.30333	1.63267	0.863333	0.817667	0.43	0.815	0.433333
chlorpropamide.3.6 hr	681.333	14.7	45.2333	66.4	21.5667	32.5333	8.56667	100.7	60.8	20.6667	1	0	5	71.6667	15.7667	19.1667	360	1637.33	89.6667	49	145.333	0.0166667	0.00333333	108	5.96667	2.76667	0.833333	73.6667	44.3333	87.3333	1.33333	14.3333	0.233333	143	4.03333	106.333	10.9667	10	194.733	8.08767	4.16	1.74767	0.896667	0.88	0.453333	0.867667	0.446667
chlorpropamide.3.8 day	660	13.1333	40.2333	61.0333	19.9333	32.6333	5.36667	109.867	111.367	15.6667	1	0	2.66667	80	16.3	19.7333	282	1541.33	84.3333	55	164.333	0.0166667	0.00333333	190.333	5.7	2.63333	0.866667	69	47	69	1	17.6667	0.2	144.333	3.23333	110.333	10.9	7.46667	213.567	9.45067	4.42333	1.794	0.84	0.915333	0.426667	0.878667	0.413333
chlorpropamide.3.9 hr	628.333	13.1667	40.7333	64.7333	20.9	32.3333	9.1	118.767	93.5	27.3333	0.666667	0.333333	3.33333	68	16.9333	20.3333	439.333	1370.33	67.6667	45.3333	120.333	0.0233333	0.01	97.6667	5.8	2.66667	0.833333	88.3333	45.6667	97.6667	1.33333	15	0.2	143.667	3.96667	106.667	10.8333	10.6667	192	8.23733	4.28667	1.73867	0.91	0.879333	0.46	0.859333	0.45
cholesterol.0.15 day	629.667	12.2667	37.2	59.0667	19.5	33	4.56667	113.3	43.8667	#NUM!	#NUM!	#NUM!	#NUM!	#NUM!	#NUM!	#NUM!	#NUM!	1751	64.3333	133.7	138.333	0	0	196.667	5.76	2.81667	0.963333	85.6667	43.3333	312.667	1.13333	19.0667	0.2	141.233	3.73	103.6	10.4867	6.78667	317.267	13.39	4.22	2.29	0.723333	1.16	0.363333	1.13	0.353333
cholesterol.0.29 day	714	13.4	39.8333	55.8333	18.7667	33.7	3.06667	97.1667	62.7667	#NUM!	#NUM!	#NUM!	#NUM!	#NUM!	#NUM!	#NUM!	#NUM!	1670	67.3333	189.333	145	0	0.00666667	214.667	6.03333	2.78	0.856667	57.3333	32.6667	106.667	0.9	17.3333	0.226667	138.7	4.2	103.967	10.2933	6.26333	425.433	17.64	4.14667	2.97	0.7	1.47667	0.346667	1.49333	0.353333
cholesterol.0.4 day	565.333	12.7333	35.1	62.1333	22.5333	36.2333	6.6	130.367	5.4	#NUM!	#NUM!	#NUM!	#NUM!	#NUM!	#NUM!	#NUM!	#NUM!	1758.67	69.3333	108.8	152.333	0	0	173	5.69	2.93	1.06	73	43.3333	123	0.933333	17	0.16	139.9	4.29333	102.733	10.5933	7.1	230	10.3533	4.50667	1.99	0.866667	1.01333	0.436667	0.976667	0.423333
cholesterol.0.8 day	575.667	12.9333	36.1333	62.7333	22.5	35.8667	5.4	134.8	6.76667	#NUM!	#NUM!	#NUM!	#NUM!	#NUM!	#NUM!	#NUM!	#NUM!	1631	79.3333	115.933	158	0	0	197.333	5.71667	2.84	0.99	65.3333	34	164	0.9	21.1333	0.186667	141.133	4.46	104.733	10.4433	7.14333	270.8	12.3867	4.57667	2.12667	0.783333	1.08667	0.403333	1.04	0.383333
cholesterol.1.15 day	613.333	11.7333	35.8667	58.5	19.1667	32.7333	4.83333	151.667	22.6667	#NUM!	#NUM!	#NUM!	#NUM!	#NUM!	#NUM!	#NUM!	#NUM!	1590.67	155.667	125.233	140	0	0	199.667	6.56667	2.94333	0.813333	65.6667	35	199.333	1.1	18.8	0.203333	141.433	4.12333	101.267	10.9333	6.74	337	18.2233	5.40667	2.59	0.766667	1.34	0.396667	1.25	0.37
cholesterol.1.29 day	681	12.9667	38.7	56.8333	19.0333	33.5333	3.26667	119.6	37.5	#NUM!	#NUM!	#NUM!	#NUM!	#NUM!	#NUM!	#NUM!	#NUM!	1092.67	134.667	107.7	141	0	0	193.667	6.70333	2.90667	0.766667	57.6667	31.3333	104.333	0.9	17.2	0.21	140.233	3.77	100.867	10.6333	6.29333	429.933	23.7	5.51333	3.05333	0.71	1.55	0.363333	1.50333	0.35
cholesterol.1.4 day	539	12.1	33.7	62.4667	22.4667	35.9	7.36667	110.633	4.73333	#NUM!	#NUM!	#NUM!	#NUM!	#NUM!	#NUM!	#NUM!	#NUM!	1963.67	165	168.333	163.667	0	0	179.333	5.81	2.93667	1.02667	69.6667	41.6667	144.667	0.933333	18.2	0.173333	139.167	4.47	101.233	10.77	7.77333	242.933	12.5233	5.15667	2.03667	0.836667	1.05	0.433333	0.986667	0.406667
cholesterol.1.8 day	580.667	12.4	34.7	59.7333	21.3	35.7	5.73333	139.033	5.5	#NUM!	#NUM!	#NUM!	#NUM!	#NUM!	#NUM!	#NUM!	#NUM!	1693	169.333	145.233	175	0	0	187.333	6.10667	2.96667	0.946667	79.3333	42	140	1.1	19.0333	0.16	140.5	4.73333	103.733	10.5767	7.33333	281.867	15.8967	5.63	2.43333	0.863333	1.24333	0.44	1.19	0.42
cimetidine.0.15 day	727.667	14.6333	44.3667	61.0333	20.1	32.9667	4.7	127.4	95.2333	15	0.666667	0	3	81.3333	12.1667	18.4333	223	881.667	70.6667	198	160	0.2	0.143333	204	5.9	3.43333	1.4	84	48.3333	172.333	1.33333	17.3333	0.4	141.667	4.13333	103	10.8	7.66667	314.867	14.346	4.55333	2.517	0.8	1.25333	0.4	1.26367	0.4
cimetidine.0.24 hr	606	13.4333	39.5	65.1667	22.1333	33.9333	7.06667	133.833	93.8	14	0.666667	0.333333	3.33333	80.3333	12.2667	18.7333	228	922.667	81	142.333	160	0.176667	0.116667	234	5.7	3.5	1.6	63	37.6667	147.333	2	16.3333	0.433333	140.333	4	102	10.9333	7.2	225.7	11.1513	4.94	1.967	0.87	0.988667	0.44	0.978333	0.433333
cimetidine.0.29 day	774.333	14.8667	43.5	56.1667	19.1667	34.1667	2.66667	98.3	112.2	16.6667	1.33333	0	2.33333	79	12.8333	20.2667	201	719.667	61.6667	117.667	135.667	0.166667	0.113333	238.333	6.03333	3.23333	1.16667	59	31.6667	166	1.33333	16.3333	0.466667	140.667	3.43333	103	10.1333	6.46667	388.567	15.2863	3.93333	2.86967	0.74	1.43567	0.37	1.434	0.37
cimetidine.0.3 hr	603.333	12.6	37.6	62.2333	20.8333	33.5	7.83333	148.667	91.1667	21.3333	1	0	3.33333	73	12.5333	18.3	218	933.333	83	53	153.667	0.126667	0.0633333	189.333	5.4	3.3	1.56667	68.6667	38	140.333	1.33333	12.6667	0.333333	141	3.73333	103.333	10.7333	9.06667	213.533	9.99867	4.68333	1.96067	0.92	1.00033	0.466667	0.960333	0.45
cimetidine.0.4 day	643.333	13.4667	40.5	62.9333	20.9333	33.3	6.63333	126.3	77.8667	11.3333	0.666667	0	2.33333	84.3333	12.7	21.2	219.333	1092	74.3333	110.667	161	0.146667	0.0966667	195.333	5.7	3.46667	1.56667	70	35.6667	168.333	1	14.3333	0.4	141.333	3.76667	103.333	10.8	7.23333	226.067	10.8043	4.77667	2.06167	0.913333	1.021	0.45	1.04067	0.46
cimetidine.0.6 hr	599.333	13	37.4	62.4	21.6667	34.6667	8.06667	128.333	119.633	20.3333	1	0	3.33333	74.3333	12.6333	19.8667	220.667	930.667	79	59.3333	146.667	0.133333	0.07	205.667	5.46667	3.26667	1.5	71.3333	41.6667	121.333	1.66667	10.3333	0.4	140.333	3.83333	101	10.5333	9.86667	212.4	9.57967	4.51	1.94	0.913333	0.985667	0.463333	0.954333	0.45
cimetidine.0.8 day	646.333	13.7667	41.3667	64.0333	21.3333	33.3	6.06667	135.2	115	15.3333	0.666667	0.333333	2.66667	79	12.0333	18.5333	230.333	1074	74	120	151	0.16	0.1	235	5.76667	3.43333	1.46667	62	34	187.333	1	16.6667	0.433333	141	3.9	103	10.5667	7.76667	260	12.103	4.65667	2.07767	0.8	1.036	0.4	1.04167	0.4
cimetidine.0.9 hr	613	13.1667	38.3333	62.5333	21.5	34.3667	7.53333	128.2	66.8	19.3333	1	0	3.66667	74.6667	12.7667	17.7	228.333	843.333	76.6667	36.6667	139.667	0.126667	0.07	183.667	5.5	3.36667	1.6	68	32	135.333	1.33333	11.6667	0.3	141.667	3.66667	102	10.3667	10.4333	205.5	8.64767	4.21	1.829	0.89	0.909333	0.443333	0.919667	0.446667
cimetidine.1.15 day	745.333	14.5	44.2667	59.4667	19.5	32.7667	3.86667	114.9	92.5333	12.3333	1	0	2.33333	84.3333	12.7333	19.3333	215.333	902	65.3333	128.667	141	0.176667	0.12	203.667	5.83333	3.46667	1.46667	77	44.3333	250	0.666667	17.6667	0.433333	141.333	4.1	101.667	10.4	7.16667	307.367	13.6757	4.44333	2.45867	0.803333	1.23333	0.403333	1.22533	0.4
cimetidine.1.24 hr	604	12.8667	38.5333	63.8	21.2667	33.3333	7.6	136.033	103.067	15.6667	1	0	3.33333	78.6667	12.6333	19	228	854.667	74.6667	126.333	152.667	0.173333	0.11	203.667	5.53333	3.56667	1.83333	62	34.3333	143.333	2	15.3333	0.4	140	4	102.333	10.9	6.9	227.367	11.685	5.13333	2.11733	0.933333	1.075	0.473333	1.04233	0.46
cimetidine.1.29 day	751	14.5333	42.4	56.4667	19.3667	34.3	2.83333	117.967	148.667	15	1.33333	0.333333	2.66667	80.3333	12.9667	19.8	225.667	639	70.6667	214	159.667	0.19	0.14	268	6.03333	3.36667	1.3	62.3333	36.3333	192.667	1.66667	19.3333	0.566667	140.667	3.53333	101.667	10.2333	7.1	405.7	18.1403	4.47333	2.75433	0.68	1.364	0.336667	1.39033	0.343333
cimetidine.1.3 hr	597.333	13.0667	38.2667	64.0667	21.8333	34.0667	8.4	128.967	109.5	16.6667	1	0	2.66667	78.6667	12.9333	18.8	215.667	1159.67	77.3333	54.3333	146	0.133333	0.0766667	193.667	5.46667	3.4	1.66667	72.3333	41.3333	132.667	0.666667	9	0.4	140.667	3.9	102.333	10.7333	9.13333	213.8	9.82933	4.59667	1.93767	0.906667	0.974333	0.456667	0.963333	0.453333
cimetidine.1.4 day	594.333	12.5	37.9333	63.8333	21	32.9	7.43333	123.233	98.3	21.6667	1	0	2.66667	73.3333	12.4667	17.0333	223.333	1192	76	98.3333	150.667	0.156667	0.103333	192.667	5.63333	3.46667	1.6	68.3333	39.6667	122.667	1.33333	14.3333	0.4	140.667	4.26667	102.667	10.9667	7.06667	226.767	10.671	4.70333	2.01133	0.89	1.01733	0.45	0.994	0.436667
cimetidine.1.6 hr	586.667	13.2333	38	64.8333	22.5667	34.8	8.03333	130.467	102.833	19.3333	1	0	3	76	13.1	18.9333	208.333	825.667	65.3333	66.6667	131	0.123333	0.0666667	194.333	5.5	3.4	1.63333	64	34	172.667	2.33333	10.6667	0.366667	141.667	3.7	102.667	10.5333	9.46667	209.3	9.77667	4.66667	1.94467	0.93	0.958667	0.456667	0.986	0.47
cimetidine.1.8 day	649	13.4	40.4333	62.3667	20.6333	33.1	5.4	126.167	121.167	16.3333	0.666667	0.333333	1.66667	80	12.5	18.2333	227.333	864.333	76	125	154.667	0.156667	0.106667	255.333	5.5	3.36667	1.6	63.3333	33	173.333	1	16.3333	0.433333	139	4.1	101.333	10.7333	7.6	260.167	12.758	4.89	2.16533	0.836667	1.07933	0.413333	1.086	0.42
cimetidine.1.9 hr	582.333	13.1	37.3	64.0667	22.5	35.1333	8.66667	132.7	81.9667	23	1	0	1.66667	73.3333	13.8667	21.9667	225.667	895.667	77.3333	39	139.667	0.136667	0.0766667	190	5.53333	3.36667	1.56667	61.6667	31	146	1	13	0.3	141.333	3.96667	103.333	10.5667	10.0667	210.733	8.77667	4.16	1.921	0.913333	0.951333	0.453333	0.969667	0.463333
cimetidine.2.15 day	722	14.1333	43.1667	59.8	19.5667	32.7333	4.33333	123.967	120.867	14	1	0	3	81.6667	12.6333	19.2	228	1186.33	84.3333	129.333	169.667	0.16	0.106667	212.333	5.8	3.36667	1.4	63.6667	38.3333	165.333	1	18.3333	0.433333	140.333	3.83333	102	10.4667	6.93333	315.867	14.3193	4.53333	2.349	0.743333	1.182	0.373333	1.167	0.37
cimetidine.2.24 hr	641	13.4	40.5667	63.3333	20.9	32.9667	6.3	123.067	90.6667	13.6667	1	0	2.33333	82	12.9667	19.1333	208	940.333	80	81.3333	155.667	0.14	0.0833333	195.667	5.43333	3.4	1.7	69	34	206	1.66667	14	0.366667	141	3.76667	102	10.8333	7.36667	223.333	10.645	4.77	2.03633	0.91	1.03067	0.46	1.00567	0.45
cimetidine.2.29 day	747.667	14.5	42.2667	56.5667	19.3667	34.2667	2.56667	109.333	132.867	13.3333	1.33333	0	2.33333	82.3333	13.2	18.5	229.333	691	68.6667	122	147	0.16	0.106667	261.333	5.9	3.4	1.36667	67	35.6667	205.333	1.33333	17.6667	0.5	140.667	3.33333	102	10.1	7.03333	388.833	16.793	4.31333	2.714	0.696667	1.342	0.346667	1.372	0.353333
cimetidine.2.3 hr	588.333	12.5	36.7333	62.4333	21.2333	34	8.06667	128.167	85.4333	19	1	0	3	76	12.9	18.4667	200	1129.67	79	50.6667	149	0.126667	0.0666667	190.667	5.33333	3.23333	1.53333	66.3333	34.6667	117.667	1.33333	10	0.4	140.667	4	103.333	10.4	8.9	213.8	10.2657	4.8	1.939	0.91	0.952	0.446667	0.987	0.463333
cimetidine.2.4 day	613.333	13.0667	39.2333	63.9333	21.3667	33.4	6.26667	125.467	109.333	13	1	0	2.66667	81.6667	12.3	18.8333	235.667	1032.67	77.6667	108.333	154.667	0.156667	0.0966667	191.667	5.8	3.53333	1.56667	69	39.3333	139.333	0.333333	15.6667	0.4	141	4.06667	103	11.1333	7.06667	228.867	11.3937	4.98	2.014	0.883333	1.01967	0.443333	0.994333	0.433333
cimetidine.2.6 hr	611.667	13.0667	37.7667	61.8	21.4333	34.6667	7.9	134.267	98.1	20	1	0	3.66667	74.3333	13.1	18.9667	231.333	958	67.6667	75.3333	133.333	0.146667	0.0733333	180	5.46667	3.5	1.76667	67	35.6667	146.667	1.33333	8.66667	0.4	141	3.63333	103	10.3333	9.2	208	9.164	4.40667	1.92267	0.923333	0.958333	0.46	0.964333	0.463333
cimetidine.2.8 day	644.333	13.5	40.8333	63.3667	20.9333	33.0333	5.13333	125.267	121.3	18.3333	1	0	2.33333	76.3333	12.6333	18.9333	224	923.667	73.6667	130.667	158.667	0.15	0.1	243.333	5.63333	3.36667	1.5	63.3333	30.3333	157	1.33333	17.6667	0.433333	141.333	3.8	102.333	10.8667	8.06667	257.3	12.324	4.79333	2.26733	0.88	1.129	0.436667	1.13833	0.443333
cimetidine.2.9 hr	572.667	12.4333	36.1	63.1	21.6667	34.3333	8	124.467	57.2667	17.3333	1	0	2.33333	78.6667	13.8333	20.2	214.333	833.333	69.3333	28	132	0.126667	0.07	191	5.43333	3.36667	1.66667	61.3333	30.6667	141.333	1.66667	10	0.4	141	4	101.333	10.3	10.2	208.567	8.91	4.27333	2	0.956667	0.994667	0.476667	1.00533	0.48
cimetidine.3.15 day	749	14.3667	44.1333	58.9667	19.1667	32.5	3.96667	131.933	111.533	14.3333	1	0	2.33333	82	12.6	20.5	228.333	802.333	85	105.667	167	0.16	0.11	216.333	5.86667	3.43333	1.43333	63.6667	32.6667	180.667	1.66667	19.6667	0.433333	141	3.76667	101.667	10.5667	7.66667	300.033	14.2217	4.73667	2.57533	0.856667	1.29367	0.43	1.28167	0.426667
cimetidine.3.24 hr	608	13.0333	38.7667	63.8	21.4667	33.6333	7.03333	124.4	103.433	12.6667	1	0	2.33333	82.6667	12.9	18.4	209.667	1037.67	80	113	156.667	0.16	0.106667	204.667	5.26667	3.16667	1.5	67.3333	32.3333	175	1.66667	18.3333	0.4	140.333	3.8	102	10.5333	8.03333	222.6	10.552	4.74	1.981	0.89	0.994333	0.446667	0.986667	0.44
cimetidine.3.29 day	785.667	14.9667	43.3667	55.2	19.0333	34.4667	3.06667	98.1	164.3	15	1.33333	0	2	81.3333	13.2333	19.2333	215.667	663.667	77.6667	135.667	161.667	0.163333	0.106667	274.667	5.96667	3.13333	1.1	68.6667	40.3333	182	1.33333	19.6667	0.633333	140	3.33333	100.667	10.3	7.86667	395.733	16.2123	4.09	2.72767	0.69	1.37867	0.346667	1.349	0.34
cimetidine.3.3 hr	577	12.2	36.1667	62.7	21.1667	33.7333	7.9	131	100.333	15.3333	1	0	3	79.3333	12.9667	18.5667	217.667	1015.33	79.6667	45.6667	154.667	0.123333	0.0633333	180.333	5.36667	3.36667	1.7	68.3333	34.3333	214.333	1	9	0.433333	141.333	3.96667	104	10.6667	8.33333	216.667	9.924	4.58	1.971	0.91	0.983667	0.456667	0.987333	0.456667
cimetidine.3.4 day	627.333	13.2333	39.2333	62.5667	21.1	33.7	5.46667	129.367	105.133	16.6667	1	0	2.66667	79	12.6333	19.8333	221	945.667	84	103.333	161.333	0.156667	0.103333	194.333	5.53333	3.4	1.6	76.3333	39	229.667	1	16.3333	0.4	141	3.6	102.667	11.0333	7.03333	227.967	11.6613	5.11667	1.94767	0.853333	0.964667	0.423333	0.983	0.433333
cimetidine.3.6 hr	621.333	13.3333	38.6333	62.2333	21.5333	34.5667	7.23333	129.367	100.367	19.3333	0.666667	0	3	75.6667	13.6667	20.1	225	877.333	72.3333	99	146.667	0.153333	0.0833333	194.667	5.63333	3.33333	1.43333	63.6667	33.3333	161.333	1	8.33333	0.4	142	3.96667	103.333	10.8	9.73333	212.367	9.526	4.48667	1.944	0.916667	0.977667	0.46	0.966333	0.453333
cimetidine.3.8 day	660	13.8	41.3333	62.6333	20.9	33.4	4.8	114.8	85.6	13	1	0	3	82	12.6	16.3333	237	1203.33	78.3333	143	166.667	0.15	0.103333	214.333	5.7	3.4	1.46667	65.6667	37	178	1.33333	16.3333	0.433333	141.333	3.8	102.333	11.1	7.66667	266.567	12.8453	4.82	2.29267	0.856667	1.13667	0.426667	1.156	0.433333
cimetidine.3.9 hr	591.667	13.2333	37.5333	63.4667	22.4333	35.3667	7.86667	121.133	98.1	16.3333	1	0	2.33333	79.3333	14.1667	19.7333	229	1131.33	74.6667	41	144	0.126667	0.0633333	189.667	5.43333	3.43333	1.73333	64	33.3333	135	1.33333	8.33333	0.366667	141.667	3.7	103.667	10.2	10.0333	209.4	8.764	4.18667	1.85867	0.886667	0.931	0.443333	0.927667	0.443333
ciprofloxacin.0.15 day	666.667	13.9333	42	63.0667	20.9333	33.2333	5.43333	113.9	129.733	8.66667	1	0	3.66667	87	9.8	16.4667	247	906.333	80	138.333	166.667	0.21	0	182	6.23333	4	1.8	60.6667	30.3333	80.6667	1	19.3333	0.666667	139.667	4.73333	105.667	11.0333	8.03333	282.4	13.3297	4.72	2.28767	0.81	1.15833	0.41	1.12933	0.4
ciprofloxacin.0.24 hr	607.333	13.0667	38.9	64.0667	21.5333	33.5667	9.53333	105.433	129.333	13.3333	1	0	7	79	12.3	16.4333	207	1134.33	90.3333	87.3333	158.333	0.306667	0.07	189.667	5.7	3.96667	2.36667	76.6667	50	96	1.33333	16.6667	0.433333	138.333	4.76667	105.333	11.3667	8.56667	192.633	9.54467	4.96	1.736	0.903333	0.873667	0.456667	0.862333	0.446667
ciprofloxacin.0.29 day	767.333	14.7667	43.7333	57.0333	19.2667	33.7667	2.96667	100.533	135	10.6667	1	0	3.33333	85	11.2667	17.1333	232.667	585	81	121.333	154.333	0.263333	0.04	191.667	6.56667	4.16667	1.73333	59.3333	29	96.6667	1.33333	19.6667	0.433333	140	4.53333	106	10.6333	6.36667	352.267	14.065	3.99333	2.46867	0.7	1.24033	0.353333	1.22833	0.35
ciprofloxacin.0.3 hr	596.333	13	38.9333	65.3667	21.8	33.3667	10.2	103.533	122	12	0.666667	0	7	80	12.5	15.7667	204	960	69.6667	36.3333	127.333	0.37	0.00333333	181	5.43333	3.8	2.36667	67.3333	35.6667	83.3333	2	13.6667	0.466667	138.667	4.66667	103.333	11.1	9.66667	180.133	8.398	4.66333	1.67367	0.926667	0.846333	0.47	0.827333	0.46
ciprofloxacin.0.4 day	605	13.2333	39.4	65.1	21.8667	33.6	9.23333	100.133	104.333	13	1.33333	0	8.66667	77.3333	12.1	16.3	229	1083.33	84.3333	83	156.333	0.283333	0	177.333	5.9	3.93333	2.03333	65.3333	39.3333	86.3333	1.66667	17.6667	0.5	138.667	5.4	104.333	11.4333	7.93333	200.067	10.218	5.10333	1.89833	0.946667	0.966333	0.483333	0.932	0.466667
ciprofloxacin.0.6 hr	569	12.4667	37.7667	66.4667	21.9333	32.9333	11.3	100.333	119.667	17.3333	0.666667	0	7.33333	75	12.4667	16.7333	217.667	726.667	88.6667	41.3333	146	0.383333	0.0233333	184	5.5	3.8	2.26667	64	33.6667	107	1.66667	10	0.433333	138	5.2	105.333	11.1	10.3	181.867	8.25	4.53667	1.825	1.00667	0.905	0.496667	0.92	0.503333
ciprofloxacin.0.8 day	596	13.0667	38.9333	65.3667	21.9333	33.5333	7.13333	99.2333	141.3	9.33333	1	0	6.66667	83.3333	11.9667	17.1333	231.667	961.333	89.3333	88.3333	156	0.31	0.0166667	196	5.76667	3.93333	2.16667	62.3333	31	72.3333	1.33333	21.3333	0.5	140.333	4.83333	105.667	11.3333	8.53333	236.6	11.4547	4.84667	2.097	0.883333	1.046	0.44	1.051	0.443333
ciprofloxacin.0.9 hr	583	12.5	37.6333	64.5667	21.4333	33.1667	10.5333	118.933	105.833	9.33333	0.333333	0	6.66667	83	12.1	17.3667	216	770.333	70.6667	29.3333	118	0.266667	0.0633333	197.333	5.53333	3.8	2.2	67.3333	30.3333	89.6667	1.66667	10.6667	0.566667	139.333	4.86667	107	10.7667	10.8667	178.8	7.36833	4.12	1.65267	0.923333	0.824333	0.463333	0.828333	0.463333
ciprofloxacin.1.15 day	680.333	14.1333	42.1333	62	20.7	33.4667	6.7	99.7667	161.667	7.33333	1	0	5.33333	86.6667	10.1667	16.7667	241.333	829.333	85.3333	136.667	170.667	0.266667	0.02	203.333	6.16667	4.03333	1.93333	60.3333	31	80.6667	2	20.6667	0.533333	139.333	4.9	105.667	11.2	8.66667	280.967	12.3883	4.40667	2.258	0.806667	1.112	0.396667	1.146	0.406667
ciprofloxacin.1.24 hr	622.333	13.8667	41.6667	67	22.2667	33.2333	9.43333	93.8	101.3	17	1	0	7.33333	74.6667	12.2333	16.8333	220	936.667	94.3333	40.6667	153	0.263333	0.07	196.667	5.86667	3.76667	1.83333	75	43.3333	99	1.33333	15.6667	0.5	140	4.63333	107	11.1667	9.76667	191.167	7.94333	4.15333	1.821	0.953333	0.923333	0.483333	0.897667	0.473333
ciprofloxacin.1.29 day	755	14.8667	44.7667	59.3333	19.7	33.2	2.53333	103.5	111	11	1	0	5.33333	83	11.2333	17.2667	234.667	594.333	70.6667	112	138.667	0.31	0.03	187	6.36667	3.93333	1.6	55.3333	30	76	1.33333	18	0.366667	139.667	4.5	106.667	10.9333	7.86667	384.4	15.017	3.91	2.711	0.706667	1.38167	0.36	1.32933	0.346667
ciprofloxacin.1.3 hr	584.333	13	39.1667	67.2	22.3333	33.2	10.6333	99.8	111.133	14.3333	0.666667	0	9	76	12.2667	16.9667	218	851	85.6667	40.6667	142	0.37	0.0233333	190.667	5.4	3.7	2.2	63.6667	32.6667	75.6667	1.66667	12.6667	0.5	139	4.86667	104.667	11.1	9.33333	186.867	9.24367	4.94333	1.76933	0.946667	0.92	0.493333	0.849333	0.453333
ciprofloxacin.1.4 day	629.333	13.3	39.7667	63.2333	21.1667	33.5	6.8	103.967	101.567	14	1	0	8	77	12.1667	16.7667	236.333	796.333	79.6667	88.3333	143.667	0.306667	0.02	178.333	5.66667	3.8	2.06667	60.6667	43.3333	73.6667	1.33333	17.6667	0.466667	138.667	5.36667	104.333	11.2	8.46667	200	9.28533	4.64333	1.81833	0.91	0.913	0.456667	0.905333	0.453333
ciprofloxacin.1.6 hr	607.333	12.9667	39.1333	64.4667	21.3	33.0667	10.2333	94.5333	105.167	17.6667	0.333333	0	7	75	12.3	17.2	205	758	67.3333	27.3333	119	0.363333	0.0433333	181.333	5.5	3.86667	2.4	72.3333	33.3333	99	1	10	0.466667	139	5.7	105.667	11.2333	10.6	179.133	8.068	4.50333	1.80133	1.00667	0.908333	0.503333	0.893	0.496667
ciprofloxacin.1.8 day	598.667	12.6333	37.8	63.2667	21.1	33.3667	6.3	97.3667	136	16	0.666667	0	5.66667	78	12.1	16.2	222	797.667	86.3333	69	153.667	0.326667	0	182.333	5.8	3.96667	2.2	64.3333	38.3333	50.6667	2.33333	18.6667	0.5	139.333	4.8	104.333	11.5333	8.46667	230.8	10.796	4.67667	2.04133	0.886667	1.02933	0.45	1.012	0.44
ciprofloxacin.1.9 hr	621	13.6667	41.6667	67.0333	22	32.8333	9.26667	102.933	76.4667	17	1	0	6	76	11.8333	15.8	219	798.667	91.3333	34.6667	147.667	0.26	0.06	188	5.7	3.8	2	70	35.6667	101.667	1	11.3333	0.533333	139.333	4.86667	103.667	10.9667	11.6333	173.2	7.536	4.35333	1.762	1.02	0.890333	0.513333	0.871667	0.503333
ciprofloxacin.2.15 day	683.667	14.1333	42.1667	61.7667	20.7	33.5	6.4	117.433	164.333	10.6667	1	0	4.33333	84.3333	9.9	16.3667	256.333	773.333	84.6667	124.333	166.667	0.28	0	180.333	6.06667	3.96667	1.93333	58.3333	29	86	3.33333	20.3333	0.5	139.333	4.56667	105.333	11.3	8.26667	281.767	12.372	4.39667	2.28333	0.81	1.13633	0.403333	1.147	0.406667
ciprofloxacin.2.24 hr	587.667	12.7333	38.5	65.5667	21.7	33.0667	9.56667	108.767	90.9667	16.3333	1	0	6.33333	76	12.3333	15.2	209	920	96.6667	53	156.333	0.29	0.0433333	195.667	5.9	3.83333	1.86667	71.3333	37	88	2.33333	17.3333	0.5	140.667	4.66667	105.333	11.3667	8.8	193.533	8.18333	4.23333	1.78367	0.923333	0.914333	0.473333	0.869333	0.446667
ciprofloxacin.2.29 day	740.333	14.3	42.9333	58	19.3333	33.3	3.46667	103.667	127.667	10.6667	0.666667	0	4.66667	83.3333	11.0333	16.2333	248.667	577.667	77	200.667	165	0.296667	0	188	6.63333	4.16667	1.7	55.6667	32.6667	106.667	1	19	0.4	140.667	4.26667	105.333	11.2	7.76667	409.4	18.303	4.46333	2.73567	0.666667	1.38033	0.336667	1.35533	0.33
[truncated: 3,580 more rows]

## Sheet: physiology_normalized
	RBC	Hb	Ht	MCV	MCH	MCHC	Ret	Plat	WBC	Neu	Eos	Mono	Lym	PT	APTT	Fbg	ALP	TC	TG	PL	TBIL	DBIL	GLC	TP	RALB	A.G	AST	ALT	LDH	GGT	BUN	CRE	Na	K	Cl	Ca	IP	Body.W	Liver.W	Rel.Liver.W	Kidney.W	Rel.Kidney.W	Kidney.Right.W	Rel.Kidney.Right.W	Kidney.Left.W	Rel.Kidney.Left.W
[truncated: 3,564 more rows]
