# Supplementary material for: Unsupervised identification of disease states from high‐dimensional physiological and histopathological profiles
Source: Mol Syst Biol. 2019 Feb 19;15(2):e8636. doi: 10.15252/msb.20188636 (PMC6380462; doi:10.15252/msb.20188636)
Supplement: Supplementary file 5 — Dataset EV3 [file MSB-15-e8636-s005.xlsx]

## Sheet: Sheet1
Dataset EV3. Liver and Kidney histopathology data

## Sheet: statistics
# of observations per histopathology phenotype
Number of observations of each of following categories are shown. For the definition of Dose.MultiLevel, please refer to Supplementary Data 1.
C	Compound
CD	Compound, Dose (Dose.MultiLevel)
CDT	Compound, Dose (Dose.MultiLevel), Time
Liver	C	CD	CDT		Kidney	C	CD	CDT
Hypertrophy	63	124	305		Dilatation	73	131	225
Cellular infiltration	31	70	164		Cyst	24	63	120
Increased mitosis	36	85	154		Mineralization	22	59	114
Necrosis	42	74	151		Fibrosis	25	54	101
Single cell necrosis	30	59	149		Change, basophilic	17	38	99
Change, eosinophilic	31	56	116		Necrosis	29	52	96
Vacuolization, cytoplasmic	32	58	103		Hyaline droplet	25	54	95
Swelling	10	25	63		Regeneration	36	52	79
Ground glass appearance	10	23	57		Scar	19	43	63
Degeneration, granular, eosinophilic	6	15	52		Degeneration	19	30	51
Proliferation, bile duct	9	15	41		Cast,hyaline	23	35	47
Change, acidophilic	6	14	30		Eosinophilic body	18	33	47
Edema	4	11	27		Vacuolization (Vacuolation), cytoplasmic	14	23	40
Hematopoiesis, extramedullary	10	13	24		Cellular infiltration	8	15	28
Cellular infiltration, mononuclear cell	5	9	23		Hyperplasia	15	20	28
Microgranuloma	5	9	23		Hypertrophy	7	12	24
Deposit, glycogen	5	13	21		Cellular infiltration, neutrophil	6	8	21
Fibrosis	8	12	21		Edema	4	10	21
Degeneration, fatty	3	5	19		Infarct	9	12	19
Anisonucleosis	4	6	18		Swelling	5	8	16
Change, basophilic	4	9	18		Dilatation, cystic	7	11	14
Hemorrhage	4	7	18		Inclusion body, intracytoplasmic	3	7	14
Proliferation, Kupffer cell	8	11	18		Cellular infiltration, mononuclear cell	5	6	13
Inclusion body, intracytoplasmic	8	8	17		Increased mitosis	3	7	13
Alteration, nuclear	4	8	16		Karyomegaly	4	5	10
Degeneration, hydropic	2	4	16		Thickening	5	6	8
Proliferation, oval cell	2	5	15		Anisonucleosis	1	3	7
Deposit, pigment	9	10	13		Cellular infiltration, lymphocyte	6	6	7
Granuloma	6	9	12		Proliferation	2	3	5
Cellular foci	7	10	11		Congestion	2	3	4
Dilatation	2	4	11		Degeneration, hydropic	2	2	4
Degeneration	1	3	9		Inflammation	4	4	4
Alteration, cytoplasmic	2	3	8		Alteration, cytoplasmic	1	1	3
Degeneration, acidophilic, eosinophilic	1	2	8		Deposit, pigment	2	2	3
Pyknosis	1	2	8		Desquamation	3	3	3
Vacuolization, nuclear	2	5	7		Atypia, cellular	2	2	2
Atrophy	5	6	6		Bacterium	2	2	2
Deposit, hemosiderin	2	3	5		Calcification	2	2	2
Inflammation	5	5	5		Cast, cellular	2	2	2
Mineralization	4	5	5		Hydronephrosis	1	1	2
Proliferation	1	3	5		Sclerosis, glomerulus	1	2	2
Atypia, nuclear	1	2	3		Alteration, nuclear	1	1	1
Adenoma, hepatocellular	1	2	2		Angiectasis	1	1	1
Bacterium	1	2	2		Arteriolosclerosis	1	1	1
Cellular infiltration, neutrophil	2	2	2		Cast, hemoglobinogenous	1	1	1
Cyst	2	2	2		Cyst, hemorrhagic	1	1	1
Degeneration, vacuolar	1	1	2		Dysplasia	1	1	1
Deposit, lipid	1	1	2		Granuloma	1	1	1
Disarrangement	1	2	2		Hemorrhage	1	1	1
Inflammation, suppurative	1	1	2		Hyperplasia, regenerative	1	1	1
Phagocytosis	1	1	2		Hypoplasia	1	1	1
Accumulation, foam cell	1	1	1		Tubulitis	1	1	1
Congestion	1	1	1
Degeneration, granular	1	1	1
Hyperplasia	1	1	1
Inflammation, foreign body	1	1	1
Necrosis, fibrinoid	1	1	1
Thrombus	1	1	1

## Sheet: histopathology_liver
	Hypertrophy	Cellular infiltration	Increased mitosis	Necrosis	Single cell necrosis	Change, eosinophilic	Vacuolization, cytoplasmic	Swelling	Ground glass appearance	Degeneration, granular, eosinophilic	Proliferation, bile duct	Change, acidophilic	Edema	Hematopoiesis, extramedullary	Cellular infiltration, mononuclear cell	Microgranuloma	Deposit, glycogen	Fibrosis	Degeneration, fatty	Anisonucleosis	Change, basophilic	Hemorrhage	Proliferation, Kupffer cell	Inclusion body, intracytoplasmic	Alteration, nuclear	Degeneration, hydropic	Proliferation, oval cell	Deposit, pigment	Granuloma	Cellular foci	Dilatation	Degeneration	Alteration, cytoplasmic	Degeneration, acidophilic, eosinophilic	Pyknosis	Vacuolization, nuclear	Atrophy	Deposit, hemosiderin	Inflammation	Mineralization	Proliferation	Atypia, nuclear	Adenoma, hepatocellular	Bacterium	Cellular infiltration, neutrophil	Cyst	Degeneration, vacuolar	Deposit, lipid	Disarrangement
1	acetamide.3.15 day	acetamidofluorene.3.4 day	cholesterol.1.4 day	cholesterol.1.8 day	3-methylcholanthrene.3.3 hr	acetaminophen.3.9 hr	adapin.3.29 day	acetamidofluorene.6.6 hr	acetaminophen.3.15 day	clofibrate.3.8 day	acetamidofluorene.3.4 day	acetamide.3.8 day	amphotericin B.6.24 hr	bendazac.5.24 hr	cholesterol.1.8 day	benziodarone.1.8 day	cholesterol.1.4 day	acarbose.3.24 hr	cholesterol.1.4 day	acetamide.3.4 day	ethionine.3.9 hr	methylene dianiline.6.3 hr	chlorpropamide.3.9 hr	coumarin.3.8 day	bortezomib.3.6 hr	bromobenzene.3.24 hr	acetamidofluorene.3.4 day	acetamide.3.15 day	carbamazepine.3.15 day	acetamidofluorene.3.29 day	ethinylestradiol.3.29 day	galactosamine.3.3 hr	ethionine.2.4 day	allyl alcohol.3.3 hr	acetamide.3.4 day	colchicine.3.15 day	aflatoxin B1.3.24 hr	monocrotaline.3.15 day	cimetidine.1.9 hr	ajmaline.2.15 day	ethionamide.5.9 hr	thioacetamide.3.6 hr	acetamidofluorene.2.29 day	azathioprine.3.15 day	buthionine sulfoximine.3.9 hr	allopurinol.2.6 hr	coumarin.3.15 day	ethanol.3.6 hr	nitrosodiethylamine.2.29 day
2	acetamide.2.29 day	acetamidofluorene.3.8 day	cholesterol.1.8 day	cholesterol.1.15 day	3-methylcholanthrene.3.6 hr	acetaminophen.3.24 hr	amiodarone.3.8 day	acetamidofluorene.6.9 hr	acetaminophen.3.29 day	clofibrate.3.15 day	acetamidofluorene.3.8 day	acetamide.3.15 day	LPS.3.3 hr	ibuprofen.3.8 day	cholesterol.1.15 day	benziodarone.1.29 day	cholesterol.1.8 day	allyl alcohol.2.29 day	cholesterol.1.8 day	acetamide.3.8 day	ethionine.2.9 hr	methylene dianiline.6.6 hr	ethambutol.3.8 day	coumarin.3.15 day	bortezomib.2.24 hr	carbon tetrachloride.3.3 hr	acetamidofluorene.3.8 day	allyl alcohol.3.15 day	dantrolene.2.29 day	acetamidofluorene.2.29 day	methylene dianiline.6.24 hr	galactosamine.2.3 hr	ethionine.2.8 day	allyl alcohol.3.6 hr	acetamide.3.8 day	ethionamide.6.24 hr	ethambutol.3.29 day	monocrotaline.2.29 day	lornoxicam.2.15 day	bendazac.4.3 hr	ethionamide.5.24 hr	thioacetamide.3.9 hr	acetamidofluorene.1.29 day	azathioprine.2.29 day	sulindac.3.8 day	isoniazid.4.9 hr	coumarin.3.29 day	ethanol.3.9 hr	nitrosodiethylamine.3.15 day
3	amitriptyline.3.8 day	acetamidofluorene.3.29 day	3-methylcholanthrene.3.3 hr	cholesterol.1.29 day	3-methylcholanthrene.3.24 hr	acetaminophen.3.4 day	amiodarone.3.15 day	acetamidofluorene.5.9 hr	acetaminophen.2.15 day	clofibrate.2.29 day	acetamidofluorene.3.15 day	acetamide.3.29 day	LPS.3.6 hr	ibuprofen.3.15 day	cholesterol.1.29 day	cyclophosphamide.3.4 day	bromoethylamine.6.6 hr	allyl alcohol.3.8 day	cholesterol.1.15 day	acetamide.3.15 day	indomethacin.3.8 day	methylene dianiline.6.9 hr	ethambutol.3.15 day	coumarin.3.29 day	bortezomib.3.9 hr	carbon tetrachloride.3.6 hr	acetamidofluorene.3.15 day	allyl alcohol.3.29 day	etoposide.2.4 day	acetamidofluorene.1.29 day	methylene dianiline.5.3 hr	galactosamine.2.6 hr	ethionine.2.15 day	allyl alcohol.3.9 hr	acetamide.3.15 day	ethionamide.3.4 day	phenylanthranilic acid.3.15 day	phenacetin.3.8 day	mefenamic acid.2.29 day	bromobenzene.3.9 hr	ethionamide.4.9 hr	thioacetamide.2.6 hr
4	amitriptyline.3.15 day	acetamidofluorene.5.24 hr	3-methylcholanthrene.2.3 hr	3-methylcholanthrene.3.3 hr	3-methylcholanthrene.2.3 hr	acetaminophen.3.15 day	amiodarone.3.29 day	acetamidofluorene.4.9 hr	acetaminophen.2.29 day	clofibrate.3.29 day	acetamidofluorene.2.4 day	acetamide.2.8 day	LPS.3.9 hr	ibuprofen.3.29 day	acetamide.3.4 day	cyclophosphamide.3.8 day	bromoethylamine.6.9 hr	allyl alcohol.3.29 day	cholesterol.1.29 day	acetamide.3.29 day	indomethacin.3.15 day	methylene dianiline.6.24 hr	ethambutol.3.29 day	ethambutol.3.8 day	bortezomib.3.24 hr	carbon tetrachloride.3.9 hr	acetamidofluorene.3.29 day	bucetin.3.29 day	gemfibrozil.3.29 day	captopril.1.9 hr	methylene dianiline.4.9 hr	galactosamine.1.6 hr	ethionine.3.4 day	allyl alcohol.3.24 hr	acetamide.3.29 day	ethionamide.5.3 hr	puromycin aminonucleoside.3.8 day	phenacetin.3.15 day	meloxicam.3.8 day	bromobenzene.1.24 hr	ethionamide.4.24 hr
5	amitriptyline.2.29 day	acetamidofluorene.2.8 day	3-methylcholanthrene.1.3 hr	acetaminophen.3.4 day	3-methylcholanthrene.2.6 hr	acetaminophen.3.29 day	amitriptyline.3.8 day	acetamidofluorene.1.4 day	benzbromarone.3.4 day	fenofibrate.3.4 day	acetamidofluorene.2.8 day	acetamide.2.15 day	LPS.2.3 hr	iproniazid.3.15 day	acetamide.3.8 day	cyclophosphamide.3.15 day	bromoethylamine.3.29 day	allyl alcohol.3.15 day	carbon tetrachloride.3.24 hr	acetamide.2.4 day	puromycin aminonucleoside.6.24 hr	methylene dianiline.5.3 hr	ethinylestradiol.3.4 day	ethambutol.3.15 day	ethambutol.2.15 day	carbon tetrachloride.3.24 hr	acetamidofluorene.2.4 day	cyclophosphamide.3.29 day	gemfibrozil.2.29 day	chlormezanone.2.15 day	methylene dianiline.4.24 hr	galactosamine.3.6 hr	ethionine.3.8 day	allyl alcohol.3.4 day	acetamide.2.4 day	ethionamide.5.6 hr	puromycin aminonucleoside.2.15 day	phenacetin.3.29 day	naproxen.3.4 day	clofibrate.3.29 day	ethionamide.6.9 hr
6	amitriptyline.3.29 day	acetamidofluorene.2.15 day	acetamide.3.4 day	acetaminophen.3.8 day	3-methylcholanthrene.1.3 hr	acetaminophen.2.9 hr	amitriptyline.2.15 day	acetamidofluorene.1.8 day	benzbromarone.3.8 day	fenofibrate.2.4 day	acetamidofluorene.2.15 day	acetamide.2.29 day	LPS.2.6 hr	iproniazid.3.29 day	acetamide.3.15 day	cyclophosphamide.2.4 day	bromoethylamine.2.29 day	bendazac.2.15 day	carbon tetrachloride.3.4 day	acetamide.2.15 day	puromycin aminonucleoside.3.4 day	methylene dianiline.5.6 hr	ethinylestradiol.3.15 day	ethambutol.3.29 day	ethambutol.2.29 day	carbon tetrachloride.3.8 day	acetamidofluorene.2.8 day	ethambutol.3.15 day	gemfibrozil.1.15 day	fluoxetine hydrochloride.1.24 hr	methylene dianiline.6.3 hr	galactosamine.3.9 hr	ethionine.3.15 day	allyl alcohol.3.8 day	acetamide.2.8 day	ethionamide.4.6 hr	sulindac.3.8 day
7	bendazac.3.4 day	acetamidofluorene.4.24 hr	acetamide.3.8 day	acetaminophen.3.29 day	acetamide.3.4 day	acetaminophen.2.24 hr	amitriptyline.2.29 day	acetamidofluorene.3.4 day	benzbromarone.3.29 day	fenofibrate.2.8 day	acetamidofluorene.1.4 day	acetamide.3.4 day	LPS.2.9 hr	iproniazid.2.15 day	aflatoxin B1.3.24 hr	cyclophosphamide.2.8 day	bromoethylamine.1.29 day	carbon tetrachloride.3.15 day	carbon tetrachloride.2.24 hr	acetamide.2.29 day	puromycin aminonucleoside.3.8 day	methylene dianiline.5.9 hr	ethinylestradiol.3.29 day	imipramine.3.29 day	ethambutol.3.8 day	carbon tetrachloride.3.15 day	acetamidofluorene.1.8 day	ethambutol.3.29 day	gemfibrozil.1.29 day	gemfibrozil.2.29 day	methylene dianiline.6.6 hr	galactosamine.2.9 hr	ethionine.3.29 day	allyl alcohol.3.15 day	acetamide.2.15 day	ethionamide.6.6 hr
8	bendazac.3.8 day	acetamidofluorene.1.8 day	acetamide.3.15 day	acetaminophen.2.4 day	acetamide.3.8 day	acetaminophen.2.4 day	amitriptyline.3.15 day	acetamidofluorene.3.8 day	benzbromarone.2.8 day	fenofibrate.1.15 day	acetamidofluorene.1.8 day	acetamide.2.4 day	LPS.1.24 hr	lornoxicam.3.8 day	aflatoxin B1.2.24 hr	cyclophosphamide.2.15 day	chlormadinone.6.6 hr	carbon tetrachloride.3.29 day	carbon tetrachloride.1.4 day	ethambutol.3.8 day	puromycin aminonucleoside.2.15 day	methylene dianiline.5.24 hr	gemfibrozil.1.4 day	phalloidin.1.3 hr	ethambutol.3.15 day	carbon tetrachloride.2.6 hr	acetamidofluorene.2.15 day	iproniazid.2.29 day	nitrofurazone.3.29 day	nitrosodiethylamine.2.29 day	methylene dianiline.6.9 hr	galactosamine.2.24 hr	methapyrilene.3.29 day	allyl alcohol.2.6 hr	acetamide.2.29 day
9	bendazac.2.4 day	acetaminophen.3.24 hr	acetamide.2.8 day	allopurinol.1.6 hr	acetamide.3.15 day	adapin.3.29 day	amitriptyline.3.29 day	acetamidofluorene.5.24 hr	benzbromarone.2.15 day	fenofibrate.1.29 day	acetamidofluorene.1.15 day	cyclosporine A.6.9 hr	LPS.3.24 hr	lornoxicam.3.15 day	lomustine.3.8 day	cyclophosphamide.2.29 day	chlormadinone.6.9 hr	carbon tetrachloride.2.15 day	carbon tetrachloride.1.8 day	ethambutol.3.15 day	puromycin aminonucleoside.2.29 day	methylene dianiline.4.9 hr	lomustine.3.29 day	phalloidin.1.6 hr	ethambutol.3.29 day	carbon tetrachloride.2.4 day	acetamidofluorene.2.29 day	iproniazid.3.15 day	WY-14643.3.4 day	thioacetamide.3.15 day	methylene dianiline.5.6 hr	galactosamine.3.24 hr
10	bendazac.2.8 day	acetaminophen.3.4 day	acetamide.2.29 day	allopurinol.1.8 day	acetamide.3.29 day	adapin.3.15 day	azathioprine.3.15 day	acetamidofluorene.2.4 day	benzbromarone.2.29 day	fenofibrate.3.8 day	acetamidofluorene.3.29 day	cyclosporine A.6.24 hr	methylene dianiline.6.3 hr	lornoxicam.2.15 day	lomustine.3.15 day	cyclophosphamide.1.4 day	chlormadinone.5.6 hr	carbon tetrachloride.2.29 day	carbon tetrachloride.1.15 day	ethambutol.3.29 day	simvastatin.3.4 day	methylene dianiline.4.24 hr	lomustine.2.3 hr	phalloidin.1.9 hr	N-methyl-N-nitrosourea.3.24 hr	carbon tetrachloride.2.8 day	acetamidofluorene.1.15 day	iproniazid.3.29 day	WY-14643.3.8 day	thioacetamide.2.29 day	methylene dianiline.5.9 hr
11	bendazac.2.15 day	acetaminophen.3.8 day	acetaminophen.3.4 day	allyl alcohol.3.3 hr	acetamide.2.4 day	aflatoxin B1.2.24 hr	azathioprine.2.29 day	acetamidofluorene.2.8 day	benzbromarone.3.15 day	fenofibrate.2.15 day	acetamidofluorene.2.29 day	cyclosporine A.3.29 day	methylene dianiline.6.9 hr	LPS.2.3 hr	lomustine.3.29 day	cyclophosphamide.1.8 day	chlormadinone.5.9 hr	carbon tetrachloride.1.29 day	carbon tetrachloride.3.8 day	methapyrilene.3.24 hr	simvastatin.3.8 day	monocrotaline.3.8 day	lomustine.3.15 day	phenylbutazone.2.29 day	thioacetamide.3.8 day	carbon tetrachloride.2.15 day	acetamidofluorene.1.29 day	lomustine.3.29 day	WY-14643.3.29 day	thioacetamide.3.29 day	methylene dianiline.5.24 hr
12	bendazac.2.29 day	acetaminophen.3.15 day	acetaminophen.2.4 day	allyl alcohol.3.4 day	acetamide.2.29 day	aflatoxin B1.1.24 hr	bendazac.6.9 hr	acetamidofluorene.4.24 hr	dantrolene.3.15 day	fenofibrate.2.29 day	acetamidofluorene.1.29 day	monocrotaline.2.15 day	methylene dianiline.3.4 day	mefenamic acid.3.8 day	lomustine.2.8 day	cyclophosphamide.1.15 day	chlormadinone.4.6 hr	lomustine.3.29 day	carbon tetrachloride.3.15 day	methapyrilene.3.4 day	simvastatin.3.15 day	monocrotaline.3.15 day	puromycin aminonucleoside.6.6 hr	phorone.3.3 hr	thioacetamide.2.15 day	carbon tetrachloride.2.29 day	thioacetamide.3.15 day	methapyrilene.3.29 day	WY-14643.1.9 hr
13	bendazac.1.29 day	acetaminophen.3.29 day	bendazac.6.3 hr	allyl alcohol.3.8 day	aflatoxin B1.2.24 hr	aflatoxin B1.3.24 hr	bendazac.6.24 hr	acetamidofluorene.6.24 hr	dantrolene.3.29 day	fenofibrate.3.15 day	allyl alcohol.3.8 day	monocrotaline.2.29 day	methylene dianiline.3.8 day	mefenamic acid.3.15 day	lomustine.2.15 day	cyclophosphamide.1.29 day	chlormadinone.4.9 hr	monocrotaline.2.15 day	carbon tetrachloride.3.29 day	methapyrilene.3.8 day	simvastatin.2.8 day	monocrotaline.2.15 day	puromycin aminonucleoside.6.9 hr	phorone.3.6 hr	thioacetamide.2.29 day	carbon tetrachloride.1.15 day	thioacetamide.2.15 day	methylene dianiline.3.29 day
14	bendazac.3.15 day	acetaminophen.2.24 hr	bendazac.3.4 day	allyl alcohol.3.15 day	aflatoxin B1.1.24 hr	amiodarone.3.15 day	bendazac.5.9 hr	acetamidofluorene.3.15 day	dantrolene.2.29 day	fenofibrate.3.29 day	allyl alcohol.3.15 day	monocrotaline.3.4 day	methylene dianiline.3.15 day	mefenamic acid.3.29 day	lomustine.1.8 day	dantrolene.3.29 day	metformin.3.4 day	monocrotaline.2.29 day	carbon tetrachloride.2.4 day	methapyrilene.3.15 day	simvastatin.2.15 day	monocrotaline.2.29 day	puromycin aminonucleoside.5.9 hr	phorone.3.9 hr	thioacetamide.1.29 day	carbon tetrachloride.1.29 day	thioacetamide.2.29 day
15	bendazac.3.29 day	acetaminophen.2.4 day	bendazac.5.3 hr	allyl alcohol.3.6 hr	aflatoxin B1.3.24 hr	amiodarone.3.29 day	bendazac.4.9 hr	acetamidofluorene.2.15 day	dantrolene.1.29 day	gemfibrozil.3.8 day	lomustine.3.8 day	monocrotaline.3.8 day	methylene dianiline.3.29 day	meloxicam.3.8 day	methapyrilene.3.9 hr	diltiazem.3.29 day	metformin.3.8 day	monocrotaline.3.8 day	carbon tetrachloride.2.8 day	methapyrilene.3.29 day	simvastatin.1.15 day	phalloidin.1.3 hr	rosiglitazone maleate.6.6 hr	puromycin aminonucleoside.3.8 day	thioacetamide.3.15 day	carbon tetrachloride.3.4 day	thioacetamide.3.29 day
16	benzbromarone.3.24 hr	acetaminophen.2.8 day	bendazac.2.4 day	amitriptyline.3.3 hr	bendazac.3.4 day	aspirin.3.4 day	bortezomib.3.9 hr	acetamidofluorene.1.15 day	ethambutol.3.24 hr	gemfibrozil.2.15 day	lomustine.3.15 day	monocrotaline.3.15 day	methylene dianiline.5.3 hr	naproxen.6.24 hr	methapyrilene.3.24 hr	ethionamide.6.9 hr	metformin.3.15 day	monocrotaline.3.15 day	carbon tetrachloride.2.15 day	nitrosodiethylamine.3.8 day	simvastatin.1.29 day	phalloidin.1.24 hr	rosiglitazone maleate.6.9 hr	theophylline.3.15 day	thioacetamide.3.29 day	carbon tetrachloride.3.29 day
17	benzbromarone.2.4 day	acetaminophen.2.15 day	bendazac.2.8 day	amitriptyline.3.9 hr	bendazac.3.8 day	aspirin.3.15 day	bortezomib.2.24 hr	acetamidofluorene.3.29 day	ethambutol.2.8 day	gemfibrozil.1.15 day	lomustine.3.29 day	N-nitrosomorpholine.2.24 hr	methylene dianiline.2.4 day	naproxen.3.4 day	methapyrilene.3.4 day	ethionamide.6.24 hr	metformin.3.29 day	naphthyl isothiocyanate.3.4 day	carbon tetrachloride.2.29 day	nitrosodiethylamine.2.29 day	simvastatin.3.29 day	phalloidin.1.9 hr	rosiglitazone maleate.5.6 hr	theophylline.3.29 day
18	benzbromarone.2.29 day	allyl alcohol.3.9 hr	bendazac.4.3 hr	amitriptyline.2.3 hr	bendazac.3.15 day	aspirin.3.29 day	bortezomib.3.24 hr	acetamidofluorene.2.29 day	ethambutol.2.29 day	gemfibrozil.1.29 day	lomustine.2.8 day	N-nitrosomorpholine.1.24 hr	methylene dianiline.4.9 hr	naproxen.3.8 day	methapyrilene.3.8 day	ethionamide.5.6 hr	metformin.2.4 day	naphthyl isothiocyanate.3.8 day	carbon tetrachloride.1.29 day	nitrosodiethylamine.3.15 day	simvastatin.2.29 day	sulfasalazine.1.6 hr	theophylline.2.9 hr
19	benzbromarone.1.8 day	allyl alcohol.1.4 day	bendazac.1.4 day	amitriptyline.2.24 hr	bendazac.3.29 day	aspirin.2.15 day	bromoethylamine.3.15 day	acetamidofluorene.1.29 day	ethambutol.1.15 day	gemfibrozil.3.15 day	methapyrilene.3.4 day	N-nitrosomorpholine.3.24 hr	methylene dianiline.4.24 hr	naproxen.3.15 day	methapyrilene.3.15 day	ethionamide.5.9 hr	nicotinic acid.3.24 hr	naphthyl isothiocyanate.3.15 day	diazepam.3.4 day
20	benzbromarone.1.15 day	allyl alcohol.1.29 day	benziodarone.3.24 hr	amitriptyline.2.8 day	bortezomib.3.6 hr	aspirin.2.29 day	bromoethylamine.3.29 day	acetaminophen.3.29 day	ethambutol.1.29 day	gemfibrozil.2.29 day	methapyrilene.3.8 day	naphthyl isothiocyanate.3.4 day	methylene dianiline.6.6 hr	phenacetin.3.8 day	methapyrilene.3.29 day	ethionamide.5.24 hr	nicotinic acid.2.24 hr	naphthyl isothiocyanate.3.29 day
21	benzbromarone.1.29 day	allyl alcohol.3.24 hr	benziodarone.3.4 day	amitriptyline.1.4 day	bortezomib.3.9 hr	aspirin.3.8 day	bromoethylamine.2.29 day	aspirin.6.3 hr	ethambutol.3.15 day	gemfibrozil.3.29 day	methapyrilene.3.15 day	naphthyl isothiocyanate.3.8 day	methylene dianiline.6.24 hr	phenacetin.3.15 day	methapyrilene.2.4 day	ethionamide.4.6 hr	nicotinic acid.1.24 hr	thioacetamide.3.29 day
22	benzbromarone.3.4 day	allyl alcohol.3.4 day	benziodarone.2.24 hr	amitriptyline.1.8 day	bortezomib.3.24 hr	bortezomib.3.6 hr	clomipramine.3.29 day	aspirin.6.9 hr	ethambutol.2.15 day	lomustine.3.15 day	methapyrilene.2.15 day	naphthyl isothiocyanate.3.15 day	methylene dianiline.5.6 hr	phenacetin.3.29 day	methapyrilene.2.15 day	ethionamide.4.9 hr
23	benzbromarone.3.29 day	allyl alcohol.3.8 day	benziodarone.2.4 day	amphotericin B.6.24 hr	bortezomib.2.6 hr	bortezomib.2.6 hr	colchicine.6.24 hr	aspirin.6.24 hr	hexachlorobenzene.3.8 day	lomustine.3.29 day	methapyrilene.3.29 day	nitrosodiethylamine.3.4 day	methylene dianiline.5.9 hr	sulindac.3.15 day	methapyrilene.2.29 day	ethionamide.4.24 hr
24	benzbromarone.2.8 day	allyl alcohol.3.15 day	benziodarone.2.8 day	azathioprine.3.15 day	clomipramine.3.29 day	bortezomib.2.9 hr	cycloheximide.2.6 hr	aspirin.5.3 hr	hexachlorobenzene.2.8 day	thioacetamide.1.29 day	methylene dianiline.2.4 day	nitrosodiethylamine.5.24 hr	methylene dianiline.5.24 hr	sulindac.3.29 day
25	benzbromarone.2.15 day	amiodarone.3.4 day	benziodarone.1.4 day	bendazac.3.15 day	colchicine.6.3 hr	bortezomib.2.24 hr	cycloheximide.1.6 hr	aspirin.5.6 hr	hexachlorobenzene.2.15 day	thioacetamide.3.4 day	methylene dianiline.2.8 day	nitrosodiethylamine.2.4 day	naphthyl isothiocyanate.6.9 hr
26	benzbromarone.3.8 day	amiodarone.1.4 day	benziodarone.1.8 day	bendazac.6.6 hr	colchicine.5.3 hr	bortezomib.3.9 hr	dexamethasone.2.9 hr	aspirin.4.3 hr	hexachlorobenzene.1.15 day	thioacetamide.2.8 day	methylene dianiline.2.15 day	nitrosodiethylamine.1.29 day	naphthyl isothiocyanate.6.24 hr
27	benzbromarone.3.15 day	amiodarone.1.8 day	colchicine.6.9 hr	benziodarone.3.15 day	colchicine.5.9 hr	bortezomib.3.24 hr	dexamethasone.1.24 hr	aspirin.4.6 hr	hexachlorobenzene.3.15 day	thioacetamide.2.15 day	methylene dianiline.2.29 day	nitrosodiethylamine.2.8 day	naphthyl isothiocyanate.5.24 hr
28	benziodarone.3.4 day	amiodarone.1.29 day	colchicine.6.24 hr	benziodarone.2.15 day	colchicine.4.6 hr	bucetin.3.4 day	dexamethasone.3.9 hr	aspirin.6.6 hr	hexachlorobenzene.3.29 day	thioacetamide.2.29 day	methylene dianiline.3.4 day	nitrosodiethylamine.2.15 day
29	benziodarone.3.8 day	bendazac.5.9 hr	colchicine.3.4 day	bortezomib.3.24 hr	colchicine.4.9 hr	bucetin.3.8 day	dexamethasone.3.24 hr	cimetidine.3.29 day	hexachlorobenzene.2.29 day	thioacetamide.3.8 day	methylene dianiline.3.8 day	nitrosodiethylamine.2.29 day
30	benziodarone.3.15 day	bendazac.4.9 hr	colchicine.5.24 hr	bromobenzene.3.24 hr	colchicine.6.6 hr	bucetin.3.15 day	dexamethasone.2.24 hr	clofibrate.3.8 day	hexachlorobenzene.1.29 day	thioacetamide.3.15 day	methylene dianiline.3.15 day	nitrosodiethylamine.3.8 day
31	benziodarone.2.8 day	bendazac.1.8 day	colchicine.2.4 day	captopril.2.8 day	colchicine.6.9 hr	bucetin.3.29 day	diethyl maleate.3.3 hr	clofibrate.3.15 day	isoniazid.3.29 day	thioacetamide.3.29 day	methylene dianiline.3.29 day
32	benziodarone.2.15 day	bromobenzene.3.24 hr	colchicine.6.3 hr	chloramphenicol.3.6 hr	colchicine.6.24 hr	chlormezanone.3.24 hr	diethyl maleate.2.3 hr	clofibrate.2.29 day	nimesulide.3.8 day	WY-14643.3.6 hr	naphthyl isothiocyanate.3.4 day
33	benziodarone.2.29 day	bromobenzene.3.4 day	colchicine.6.6 hr	chloramphenicol.3.9 hr	colchicine.5.6 hr	clomipramine.3.15 day	diltiazem.3.8 day	clofibrate.3.29 day	nimesulide.3.15 day	WY-14643.2.6 hr	naphthyl isothiocyanate.3.8 day
34	benziodarone.3.29 day	carbamazepine.3.4 day	colchicine.3.8 day	chloramphenicol.2.9 hr	coumarin.3.6 hr	clomipramine.3.29 day	diltiazem.3.15 day	griseofulvin.3.15 day	nimesulide.2.29 day	WY-14643.2.9 hr	naphthyl isothiocyanate.3.15 day
35	bortezomib.3.6 hr	carbon tetrachloride.3.6 hr	colchicine.3.29 day	chloramphenicol.2.24 hr	coumarin.3.9 hr	clomipramine.3.8 day	diltiazem.3.29 day	griseofulvin.3.29 day	nimesulide.3.29 day	WY-14643.2.24 hr	naphthyl isothiocyanate.3.29 day
36	bortezomib.3.9 hr	carbon tetrachloride.3.9 hr	colchicine.5.3 hr	chloramphenicol.2.8 day	coumarin.3.24 hr	coumarin.3.24 hr	diltiazem.2.15 day	griseofulvin.2.29 day	papaverine.3.8 day	WY-14643.1.6 hr	nitrosodiethylamine.3.8 day
37	bortezomib.2.24 hr	carbon tetrachloride.3.24 hr	colchicine.2.8 day	chloramphenicol.1.3 hr	coumarin.3.4 day	cycloheximide.3.9 hr	diltiazem.2.29 day	griseofulvin.1.29 day	papaverine.3.29 day	WY-14643.1.9 hr	nitrosodiethylamine.2.29 day
38	bortezomib.3.24 hr	carbon tetrachloride.3.4 day	colchicine.4.3 hr	chloramphenicol.1.6 hr	coumarin.3.8 day	cycloheximide.3.24 hr	disulfiram.3.4 day	isoniazid.6.6 hr	papaverine.2.8 day	WY-14643.1.24 hr	nitrosodiethylamine.3.15 day
39	bromobenzene.3.9 hr	carbon tetrachloride.3.8 day	colchicine.4.6 hr	chlormezanone.1.8 day	coumarin.3.15 day	cycloheximide.2.9 hr	enalapril.3.6 hr	isoniazid.6.9 hr	papaverine.2.15 day	WY-14643.3.9 hr	phalloidin.1.4 day
40	bromobenzene.3.4 day	carbon tetrachloride.3.15 day	colchicine.4.9 hr	chlormezanone.2.4 day	coumarin.3.29 day	cycloheximide.1.6 hr	enalapril.3.9 hr	isoniazid.6.24 hr	papaverine.2.29 day	WY-14643.3.24 hr	phalloidin.1.8 day
41	bromobenzene.3.8 day	carbon tetrachloride.3.29 day	colchicine.3.15 day	chlorpropamide.1.24 hr	coumarin.2.9 hr	cycloheximide.1.9 hr	enalapril.1.9 hr	isoniazid.5.9 hr	papaverine.3.4 day	WY-14643.1.4 day	thioacetamide.3.29 day
42	bromobenzene.3.15 day	carbon tetrachloride.2.4 day	colchicine.5.6 hr	cyclophosphamide.3.29 day	cycloheximide.3.6 hr	cyclophosphamide.3.29 day	ethinylestradiol.3.8 day	isoniazid.5.24 hr	papaverine.3.15 day	WY-14643.3.4 day
43	bromobenzene.2.4 day	carbon tetrachloride.2.8 day	colchicine.5.9 hr	diethyl maleate.3.3 hr	cycloheximide.3.9 hr	diethyl maleate.3.3 hr	ethinylestradiol.3.15 day	LPS.3.3 hr	phenobarbital.3.8 day	WY-14643.2.4 day
44	bromobenzene.2.29 day	carbon tetrachloride.2.15 day	coumarin.3.3 hr	diethyl maleate.3.6 hr	cycloheximide.3.24 hr	disopyramide.3.8 day	ethinylestradiol.3.29 day	LPS.3.6 hr	phenobarbital.3.15 day	WY-14643.3.8 day
45	bromobenzene.3.24 hr	carbon tetrachloride.2.29 day	coumarin.3.6 hr	diethyl maleate.3.9 hr	cycloheximide.2.3 hr	disopyramide.3.15 day	ethinylestradiol.2.15 day	LPS.3.9 hr	phenobarbital.2.8 day	WY-14643.3.15 day
46	bromobenzene.3.29 day	carbon tetrachloride.1.8 day	coumarin.3.9 hr	ethanol.3.4 day	cycloheximide.2.6 hr	disopyramide.3.29 day	ethinylestradiol.2.29 day	LPS.3.24 hr	phenobarbital.2.15 day	WY-14643.3.29 day
47	bromoethylamine.3.15 day	carbon tetrachloride.1.15 day	coumarin.3.4 day	ethinylestradiol.3.24 hr	cycloheximide.2.9 hr	disopyramide.2.29 day	ethionamide.3.15 day	LPS.2.6 hr	phenobarbital.2.29 day	WY-14643.2.8 day
48	bromoethylamine.3.29 day	carbon tetrachloride.1.29 day	coumarin.2.3 hr	ethinylestradiol.3.4 day	cycloheximide.1.3 hr	doxorubicin.3.29 day	ethionamide.2.8 day	LPS.2.9 hr	phenobarbital.3.29 day	WY-14643.2.15 day
49	butylated hydroxyanisole.3.29 day	clofibrate.3.8 day	coumarin.1.3 hr	ethinylestradiol.3.8 day	cycloheximide.3.3 hr	ethambutol.3.15 day	ethionamide.2.15 day	nitrosodiethylamine.6.3 hr	promethazine.3.4 day	WY-14643.2.29 day
50	caffeine.3.29 day	clofibrate.3.15 day	danazol.6.24 hr	ethinylestradiol.2.3 hr	diethyl maleate.3.3 hr	ethambutol.3.8 day	ethionamide.3.4 day	nitrosodiethylamine.5.3 hr	promethazine.3.8 day	WY-14643.1.8 day
51	carbamazepine.3.8 day	clofibrate.3.29 day	danazol.5.24 hr	ethinylestradiol.2.4 day	diethyl maleate.3.6 hr	ethambutol.3.29 day	ethionamide.3.8 day	nitrosodiethylamine.4.6 hr	promethazine.2.8 day	WY-14643.1.15 day
52	carbamazepine.2.15 day	clofibrate.1.29 day	danazol.4.24 hr	ethinylestradiol.2.8 day	diethyl maleate.3.9 hr	ethanol.3.15 day	ethionamide.2.4 day	nitrosodiethylamine.4.9 hr	promethazine.2.15 day	WY-14643.1.29 day
53	carbamazepine.1.15 day	clomipramine.3.29 day	diethyl maleate.3.3 hr	ethinylestradiol.1.3 hr	ethambutol.3.15 day	ethanol.3.29 day	ethionamide.2.29 day	nitrosodiethylamine.6.6 hr	promethazine.2.29 day
54	carbamazepine.3.15 day	colchicine.3.4 day	diethyl maleate.3.6 hr	ethinylestradiol.1.6 hr	ethambutol.3.29 day	ethinylestradiol.3.8 day	ethionine.2.24 hr	nitrosodiethylamine.6.9 hr	promethazine.1.15 day
55	carbamazepine.1.29 day	diclofenac.3.8 day	diethyl maleate.2.3 hr	ethinylestradiol.1.9 hr	ethambutol.2.8 day	ethinylestradiol.3.15 day	fluoxetine hydrochloride.3.15 day	nitrosodiethylamine.6.24 hr	promethazine.1.29 day
56	carbamazepine.3.29 day	diclofenac.3.15 day	ethambutol.2.24 hr	ethinylestradiol.1.4 day	ethambutol.2.29 day	ethinylestradiol.3.29 day	fluoxetine hydrochloride.3.29 day	nitrosodiethylamine.5.6 hr	promethazine.3.15 day
57	carbamazepine.2.29 day	diclofenac.2.29 day	ethambutol.3.24 hr	ethinylestradiol.1.15 day	ethambutol.3.8 day	ethinylestradiol.2.8 day	furosemide.2.9 hr	nitrosodiethylamine.5.9 hr	promethazine.3.29 day
58	chloramphenicol.3.8 day	diclofenac.1.8 day	ethinylestradiol.3.24 hr	ethinylestradiol.1.29 day	ethanol.3.15 day	ethinylestradiol.2.15 day	hexachlorobenzene.3.29 day	sulfasalazine.3.4 day
59	chloramphenicol.3.15 day	diclofenac.1.15 day	ethinylestradiol.2.24 hr	ethinylestradiol.1.24 hr	ethinylestradiol.3.4 day	ethinylestradiol.2.29 day	hexachlorobenzene.3.15 day	sulfasalazine.3.8 day
60	chloramphenicol.3.29 day	ethionine.2.15 day	ethinylestradiol.1.24 hr	ethinylestradiol.2.6 hr	ethinylestradiol.3.29 day	ethionamide.5.9 hr	hexachlorobenzene.2.15 day	sulfasalazine.3.15 day
61	chloramphenicol.2.15 day	ethionine.2.29 day	ethionamide.3.4 day	ethionamide.3.4 day	ethionamide.6.3 hr	ethionamide.4.9 hr	hexachlorobenzene.2.29 day	sulfasalazine.2.8 day
62	chloramphenicol.2.29 day	ethionine.1.9 hr	ethionamide.3.8 day	ethionamide.5.24 hr	ethionamide.6.6 hr	ethionamide.6.9 hr	hexachlorobenzene.1.15 day	sulfasalazine.2.29 day
63	chlormezanone.3.4 day	ethionine.1.4 day	ethionamide.3.15 day	ethionine.2.24 hr	ethionamide.6.9 hr	ethionine.3.24 hr	hexachlorobenzene.1.29 day	sulfasalazine.3.29 day
64	chlormezanone.3.8 day	ethionine.1.8 day	ethionamide.5.3 hr	galactosamine.1.3 hr	ethionamide.6.24 hr	ethionine.3.4 day	hydroxyzine.3.15 day
65	chlormezanone.3.15 day	ethionine.1.15 day	ethionamide.5.24 hr	gemfibrozil.3.15 day	ethionamide.5.3 hr	ethionine.3.8 day	hydroxyzine.3.29 day
66	chlormezanone.2.29 day	ethionine.1.29 day	ethionamide.2.4 day	gemfibrozil.3.29 day	ethionamide.5.6 hr	ethionine.2.24 hr	imipramine.3.8 day
67	chlormezanone.1.29 day	ethionine.3.9 hr	ethionamide.2.8 day	gemfibrozil.2.6 hr	ethionamide.5.9 hr	ethionine.2.8 day	imipramine.3.15 day
68	chlormezanone.2.15 day	ethionine.3.24 hr	ethionamide.4.3 hr	gemfibrozil.2.24 hr	ethionamide.5.24 hr	ethionine.2.4 day	imipramine.3.29 day
69	chlormezanone.3.29 day	ethionine.3.4 day	ethionamide.4.24 hr	gemfibrozil.2.4 day	ethionamide.4.3 hr	LPS.3.6 hr	imipramine.2.29 day
70	chlorpheniramine.3.15 day	ethionine.3.8 day	ethionamide.1.4 day	gemfibrozil.2.15 day	ethionamide.4.6 hr	LPS.2.6 hr	ketoconazole.2.29 day
71	chlorpheniramine.3.29 day	ethionine.2.24 hr	ethionamide.2.29 day	gemfibrozil.2.29 day	ethionamide.4.9 hr	LPS.2.9 hr	ketoconazole.3.4 day
72	chlorpheniramine.2.29 day	ethionine.2.4 day	fenofibrate.3.24 hr	gemfibrozil.1.15 day	ethionamide.4.24 hr	LPS.1.6 hr	ketoconazole.3.8 day
73	chlorpropamide.3.4 day	ethionine.2.8 day	fenofibrate.3.4 day	glibenclamide.1.9 hr	ethionamide.3.8 day	methylene dianiline.3.4 day	ketoconazole.3.15 day
74	chlorpropamide.3.8 day	galactosamine.3.6 hr	fenofibrate.2.24 hr	lomustine.3.15 day	ethionamide.3.15 day	methylene dianiline.3.8 day	ketoconazole.2.15 day
75	chlorpropamide.3.15 day	galactosamine.3.9 hr	fenofibrate.2.4 day	lomustine.3.29 day	ethionamide.2.4 day	methylene dianiline.3.15 day	ketoconazole.3.29 day
76	chlorpropamide.2.8 day	galactosamine.3.24 hr	fenofibrate.1.24 hr	lomustine.2.15 day	ethionamide.3.4 day	methylene dianiline.3.29 day	lomustine.3.15 day
77	chlorpropamide.2.15 day	galactosamine.2.6 hr	flutamide.1.24 hr	LPS.3.3 hr	galactosamine.3.3 hr	methylene dianiline.2.4 day	lomustine.2.9 hr
78	chlorpropamide.2.29 day	galactosamine.2.9 hr	gemfibrozil.3.24 hr	LPS.3.6 hr	galactosamine.3.6 hr	nicotinic acid.3.6 hr	lomustine.1.9 hr
79	chlorpropamide.1.29 day	galactosamine.2.24 hr	gemfibrozil.2.4 day	LPS.3.9 hr	galactosamine.2.3 hr	nicotinic acid.3.9 hr	phenylbutazone.3.9 hr
80	chlorpropamide.3.29 day	galactosamine.1.6 hr	gemfibrozil.1.4 day	LPS.3.24 hr	galactosamine.2.6 hr	nicotinic acid.2.6 hr	phenylbutazone.2.9 hr
81	coumarin.3.8 day	glibenclamide.1.15 day	gemfibrozil.3.4 day	LPS.2.3 hr	galactosamine.2.9 hr	nicotinic acid.2.9 hr	phenylbutazone.1.9 hr
82	coumarin.3.15 day	hexachlorobenzene.6.6 hr	griseofulvin.3.24 hr	LPS.2.6 hr	galactosamine.1.6 hr	nicotinic acid.1.6 hr	phorone.3.3 hr
83	coumarin.3.29 day	hexachlorobenzene.5.6 hr	griseofulvin.3.4 day	LPS.2.9 hr	galactosamine.3.9 hr	nicotinic acid.1.9 hr	phorone.3.6 hr
84	cyclophosphamide.3.29 day	isoniazid.5.3 hr	griseofulvin.2.3 hr	LPS.2.24 hr	galactosamine.3.24 hr	nifedipine.3.15 day	phorone.3.9 hr
85	dantrolene.3.15 day	isoniazid.4.6 hr	griseofulvin.2.24 hr	LPS.1.6 hr	galactosamine.2.24 hr	nifedipine.3.29 day	phorone.1.9 hr
86	dantrolene.3.29 day	LPS.3.3 hr	griseofulvin.2.4 day	LPS.1.24 hr	gefitinib.3.3 hr	nifedipine.2.29 day	puromycin aminonucleoside.3.8 day
87	dantrolene.2.15 day	LPS.3.6 hr	griseofulvin.1.24 hr	metformin.1.6 hr	gefitinib.3.6 hr	omeprazole.3.6 hr	rifampicin.3.9 hr
88	dantrolene.2.29 day	LPS.3.9 hr	griseofulvin.1.4 day	methyldopa.2.3 hr	gefitinib.3.9 hr	omeprazole.3.9 hr	rifampicin.3.24 hr
89	dantrolene.1.29 day	LPS.3.24 hr	griseofulvin.3.3 hr	methyldopa.2.4 day	gefitinib.2.9 hr	omeprazole.3.4 day	rifampicin.2.9 hr
90	diazepam.3.4 day	LPS.2.3 hr	griseofulvin.2.8 day	methyldopa.1.9 hr	gefitinib.2.24 hr	omeprazole.2.6 hr	simvastatin.3.24 hr
91	diazepam.3.8 day	LPS.2.6 hr	hexachlorobenzene.3.4 day	methyldopa.1.4 day	gefitinib.3.24 hr	omeprazole.2.9 hr	tetracycline.3.9 hr
92	diazepam.3.15 day	LPS.2.9 hr	hexachlorobenzene.3.8 day	methyldopa.1.6 hr	lomustine.3.15 day	omeprazole.1.9 hr	tetracycline.3.15 day
93	diazepam.3.29 day	LPS.1.6 hr	hexachlorobenzene.2.4 day	methylene dianiline.3.4 day	lomustine.3.29 day	phenylanthranilic acid.6.3 hr	tetracycline.3.29 day
94	diazepam.2.29 day	LPS.1.24 hr	hexachlorobenzene.1.4 day	methylene dianiline.3.8 day	LPS.3.3 hr	phenylanthranilic acid.5.3 hr	vitamin A.3.4 day
95	diltiazem.3.4 day	methylene dianiline.6.3 hr	ibuprofen.6.24 hr	methylene dianiline.3.15 day	LPS.3.6 hr	phenylanthranilic acid.5.24 hr	vitamin A.3.8 day
96	diltiazem.3.8 day	methylene dianiline.6.6 hr	ibuprofen.5.24 hr	methylene dianiline.5.3 hr	LPS.3.9 hr	phenylanthranilic acid.4.6 hr	vitamin A.2.4 day
97	diltiazem.2.4 day	methylene dianiline.6.9 hr	ketoconazole.3.24 hr	methylene dianiline.2.4 day	LPS.2.3 hr	phenylanthranilic acid.4.9 hr	vitamin A.2.8 day
98	diltiazem.2.8 day	methylene dianiline.3.8 day	methapyrilene.3.4 day	methylene dianiline.4.9 hr	LPS.2.6 hr	phenylanthranilic acid.6.6 hr	vitamin A.2.15 day
99	diltiazem.2.15 day	methylene dianiline.3.15 day	methapyrilene.3.8 day	methylene dianiline.4.24 hr	LPS.1.6 hr	phenylanthranilic acid.6.9 hr	vitamin A.2.29 day
100	diltiazem.2.29 day	methylene dianiline.3.29 day	methapyrilene.3.29 day	methylene dianiline.6.3 hr	LPS.2.9 hr	phenylanthranilic acid.6.24 hr	vitamin A.1.15 day
101	diltiazem.1.29 day	methylene dianiline.5.3 hr	methapyrilene.2.4 day	methylene dianiline.6.6 hr	methapyrilene.3.3 hr	phenylanthranilic acid.5.6 hr	vitamin A.1.29 day
102	diltiazem.3.15 day	methylene dianiline.5.6 hr	methapyrilene.2.15 day	methylene dianiline.6.9 hr	methapyrilene.3.6 hr	phenylanthranilic acid.5.9 hr	vitamin A.3.15 day
103	diltiazem.3.29 day	methylene dianiline.5.9 hr	methapyrilene.2.29 day	methylene dianiline.6.24 hr	methapyrilene.3.9 hr	phorone.3.3 hr	vitamin A.3.29 day
104	disulfiram.3.8 day	methylene dianiline.2.4 day	methylene dianiline.3.4 day	methylene dianiline.5.6 hr	methapyrilene.3.24 hr	phorone.3.6 hr
105	disulfiram.3.15 day	methylene dianiline.2.8 day	methylene dianiline.3.8 day	methylene dianiline.5.9 hr	methapyrilene.3.4 day	phorone.3.9 hr
106	disulfiram.3.29 day	methylene dianiline.2.15 day	methylene dianiline.2.4 day	methylene dianiline.5.24 hr	methapyrilene.3.8 day	phorone.3.24 hr
107	disulfiram.2.15 day	methylene dianiline.2.29 day	methyltestosterone.2.24 hr	monocrotaline.3.4 day	methapyrilene.3.15 day	rosiglitazone maleate.3.29 day
108	disulfiram.2.29 day	methylene dianiline.4.9 hr	methyltestosterone.3.24 hr	monocrotaline.3.8 day	methapyrilene.3.29 day	rosiglitazone maleate.2.29 day
109	erythromycin ethylsuccinate.3.29 day	methylene dianiline.6.24 hr	nifedipine.3.3 hr	monocrotaline.3.15 day	methapyrilene.2.15 day	rotenone.3.29 day
110	ethambutol.3.15 day	methylene dianiline.3.4 day	nifedipine.3.6 hr	monocrotaline.2.29 day	methapyrilene.2.29 day	tamoxifen.3.4 day
111	ethambutol.2.8 day	methylene dianiline.5.24 hr	nifedipine.3.9 hr	naphthyl isothiocyanate.6.9 hr	methylene dianiline.6.9 hr	tamoxifen.3.29 day
112	ethambutol.2.15 day	methylene dianiline.4.24 hr	nifedipine.2.3 hr	naphthyl isothiocyanate.5.24 hr	methylene dianiline.6.24 hr	tamoxifen.2.29 day
113	ethambutol.2.29 day	monocrotaline.3.4 day	nifedipine.2.6 hr	naphthyl isothiocyanate.6.24 hr	methylene dianiline.3.15 day	thioacetamide.3.9 hr
114	ethambutol.1.29 day	monocrotaline.3.8 day	nimesulide.6.3 hr	naproxen.3.4 day	methylene dianiline.3.29 day	thioacetamide.3.24 hr
115	ethinylestradiol.3.15 day	monocrotaline.3.15 day	nimesulide.4.24 hr	nitrofurazone.6.3 hr	methylene dianiline.2.29 day	thioacetamide.2.24 hr
116	ethinylestradiol.3.29 day	monocrotaline.2.15 day	papaverine.3.24 hr	nitrofurazone.3.15 day	N-nitrosomorpholine.2.24 hr	thioacetamide.2.4 day
117	ethinylestradiol.2.29 day	monocrotaline.2.29 day	papaverine.3.4 day	nitrofurazone.3.29 day	N-nitrosomorpholine.1.24 hr
118	ethionamide.6.9 hr	naphthyl isothiocyanate.1.8 day	phalloidin.1.4 day	nitrofurazone.5.3 hr	N-nitrosomorpholine.3.24 hr
119	ethionamide.6.24 hr	naphthyl isothiocyanate.3.4 day	phalloidin.1.8 day	nitrofurazone.5.6 hr	nitrosodiethylamine.6.9 hr
120	ethionamide.5.9 hr	naphthyl isothiocyanate.3.8 day	phenobarbital.3.4 day	nitrofurazone.5.24 hr	nitrosodiethylamine.6.24 hr
121	fluoxetine hydrochloride.3.29 day	naphthyl isothiocyanate.3.15 day	phenobarbital.3.8 day	nitrofurazone.2.29 day	nitrosodiethylamine.5.24 hr
122	flutamide.3.4 day	naphthyl isothiocyanate.3.29 day	phenobarbital.3.29 day	nitrofurazone.4.6 hr	phalloidin.1.6 hr
123	flutamide.2.15 day	naphthyl isothiocyanate.6.9 hr	phenobarbital.2.8 day	nitrofurazone.4.9 hr	phalloidin.1.9 hr
124	flutamide.1.29 day	naphthyl isothiocyanate.6.24 hr	phenobarbital.2.29 day	nitrosodiethylamine.3.4 day	phalloidin.1.24 hr
125	flutamide.3.8 day	naphthyl isothiocyanate.5.24 hr	phenobarbital.2.4 day	nitrosodiethylamine.3.15 day	phalloidin.1.4 day
126	flutamide.3.15 day	nitrofurantoin.3.4 day	phenylanthranilic acid.6.24 hr	nitrosodiethylamine.2.8 day	phalloidin.1.8 day
127	flutamide.2.29 day	nitrofurantoin.3.8 day	phenylanthranilic acid.5.24 hr	nitrosodiethylamine.2.15 day	phorone.3.6 hr
128	flutamide.3.29 day	nitrofurantoin.3.15 day	phenylbutazone.3.4 day	nitrosodiethylamine.2.29 day	phorone.3.9 hr
129	hexachlorobenzene.3.8 day	nitrofurantoin.3.29 day	phorone.3.6 hr	nitrosodiethylamine.1.29 day	puromycin aminonucleoside.3.8 day
130	hexachlorobenzene.2.15 day	nitrofurantoin.2.4 day	phorone.3.9 hr	nitrosodiethylamine.3.8 day	theophylline.3.8 day
131	hexachlorobenzene.1.15 day	nitrofurantoin.2.8 day	phorone.2.24 hr	phalloidin.1.9 hr	theophylline.3.15 day
132	hexachlorobenzene.3.15 day	nitrofurantoin.2.15 day	propylthiouracil.3.24 hr	phalloidin.1.24 hr	theophylline.3.29 day
133	hexachlorobenzene.1.29 day	nitrofurantoin.2.29 day	puromycin aminonucleoside.3.8 day	phenylanthranilic acid.6.9 hr	thioacetamide.3.6 hr
134	hexachlorobenzene.3.29 day	nitrofurantoin.1.8 day	puromycin aminonucleoside.2.15 day	phorone.3.24 hr	thioacetamide.3.9 hr
135	hexachlorobenzene.2.29 day	nitrofurantoin.1.29 day	simvastatin.3.24 hr	promethazine.3.4 day	thioacetamide.3.4 day
136	hydroxyzine.3.4 day	nitrofurazone.1.15 day	simvastatin.3.4 day	promethazine.1.4 day	thioacetamide.2.6 hr
137	hydroxyzine.3.8 day	omeprazole.3.8 day	simvastatin.3.8 day	thioacetamide.3.24 hr	thioacetamide.2.9 hr
138	hydroxyzine.2.15 day	omeprazole.3.15 day	simvastatin.3.15 day	trimethadione.3.29 day	thioacetamide.2.24 hr
139	hydroxyzine.2.29 day	omeprazole.2.8 day	simvastatin.3.29 day	WY-14643.3.24 hr	thioacetamide.2.4 day
140	hydroxyzine.3.15 day	omeprazole.2.15 day	simvastatin.2.24 hr	WY-14643.3.4 day	thioacetamide.2.8 day
141	hydroxyzine.3.29 day	omeprazole.1.8 day	simvastatin.2.4 day	WY-14643.3.8 day	thioacetamide.3.8 day
142	imipramine.3.24 hr	phorone.3.24 hr	simvastatin.2.8 day	WY-14643.3.15 day	trimethadione.3.4 day
143	imipramine.3.4 day	sulfasalazine.2.6 hr	simvastatin.2.15 day	WY-14643.3.29 day	tunicamycin.3.6 hr
144	imipramine.3.8 day	sulfasalazine.2.24 hr	simvastatin.2.29 day	WY-14643.2.3 hr	tunicamycin.3.9 hr
145	imipramine.3.15 day	sulfasalazine.1.3 hr	simvastatin.1.15 day	WY-14643.2.6 hr	tunicamycin.3.24 hr
146	imipramine.2.15 day	sulfasalazine.1.24 hr	simvastatin.1.29 day	WY-14643.2.24 hr	WY-14643.3.4 day
147	imipramine.2.29 day	sulfasalazine.1.15 day	tunicamycin.3.3 hr	WY-14643.2.15 day	WY-14643.3.15 day
148	imipramine.3.29 day	terbinafine.2.3 hr	WY-14643.3.4 day	WY-14643.1.8 day	WY-14643.2.3 hr
149	iproniazid.3.29 day	thioacetamide.3.9 hr	WY-14643.3.8 day	WY-14643.1.15 day	WY-14643.2.8 day
150	isoniazid.3.29 day	thioacetamide.3.4 day	WY-14643.2.24 hr	WY-14643.1.29 day
151	ketoconazole.3.15 day	thioacetamide.3.8 day	WY-14643.2.4 day	WY-14643.2.29 day
152	ketoconazole.3.29 day	thioacetamide.2.9 hr	WY-14643.1.24 hr
153	ketoconazole.2.15 day	thioacetamide.2.24 hr	WY-14643.1.4 day
154	ketoconazole.2.29 day	thioacetamide.2.8 day	WY-14643.3.24 hr
155	lomustine.3.29 day	thioacetamide.3.24 hr
156	LPS.3.6 hr	trimethadione.3.29 day
157	LPS.3.9 hr	valproic acid.3.29 day
158	LPS.2.6 hr	valproic acid.2.24 hr
159	methapyrilene.3.3 hr	valproic acid.1.6 hr
160	methapyrilene.3.6 hr	valproic acid.1.24 hr
161	methapyrilene.3.9 hr	valproic acid.1.4 day
162	methapyrilene.3.24 hr	valproic acid.1.15 day
163	methapyrilene.3.4 day	WY-14643.3.4 day
164	methapyrilene.3.8 day	WY-14643.2.4 day
165	methapyrilene.3.15 day
166	methapyrilene.3.29 day
167	methapyrilene.2.24 hr
168	methapyrilene.2.4 day
169	methapyrilene.2.8 day
170	methapyrilene.2.15 day
171	methapyrilene.2.29 day
172	methapyrilene.1.8 day
173	methapyrilene.1.29 day
174	methimazole.3.4 day
175	methimazole.3.8 day
176	methimazole.2.29 day
177	methimazole.3.15 day
178	methimazole.3.29 day
179	methylene dianiline.6.24 hr
180	methylene dianiline.5.24 hr
181	methylene dianiline.3.4 day
182	methylene dianiline.3.8 day
183	methylene dianiline.2.4 day
184	methylene dianiline.3.15 day
185	methylene dianiline.3.29 day
186	methyltestosterone.3.24 hr
187	methyltestosterone.3.15 day
188	methyltestosterone.3.29 day
189	mexiletine.3.15 day
190	mexiletine.3.29 day
191	monocrotaline.2.29 day
192	monocrotaline.3.15 day
193	naproxen.3.4 day
194	nimesulide.3.4 day
195	nimesulide.3.8 day
196	nimesulide.2.8 day
197	nimesulide.2.15 day
198	nimesulide.2.29 day
199	nimesulide.3.15 day
200	nimesulide.3.29 day
201	omeprazole.3.4 day
202	omeprazole.3.8 day
203	omeprazole.3.15 day
204	omeprazole.2.15 day
205	omeprazole.2.29 day
206	omeprazole.1.29 day
207	omeprazole.3.29 day
208	papaverine.3.15 day
209	papaverine.3.29 day
210	phenacetin.3.4 day
211	phenacetin.3.8 day
212	phenacetin.3.15 day
213	phenacetin.3.29 day
214	phenacetin.2.15 day
215	phenacetin.2.29 day
216	phenobarbital.3.4 day
217	phenobarbital.2.4 day
218	phenobarbital.2.8 day
219	phenobarbital.3.8 day
220	phenobarbital.3.15 day
221	phenobarbital.2.15 day
222	phenobarbital.2.29 day
223	phenobarbital.3.29 day
224	phenylbutazone.3.8 day
225	phenylbutazone.3.15 day
226	phenylbutazone.3.29 day
227	phenylbutazone.2.15 day
228	phenylbutazone.2.29 day
229	phenytoin.3.8 day
230	phenytoin.3.15 day
231	phenytoin.3.29 day
232	phenytoin.2.15 day
233	phenytoin.2.29 day
234	promethazine.3.4 day
235	promethazine.3.8 day
236	promethazine.2.8 day
237	promethazine.2.15 day
238	promethazine.2.29 day
239	promethazine.1.15 day
240	promethazine.1.29 day
241	promethazine.3.15 day
242	promethazine.3.29 day
243	propylthiouracil.3.29 day
244	puromycin aminonucleoside.6.24 hr
245	quinidine.3.8 day
246	quinidine.3.15 day
247	quinidine.3.29 day
248	rifampicin.3.15 day
249	rifampicin.3.29 day
250	rotenone.3.29 day
251	sulindac.6.24 hr
252	sulindac.3.29 day
253	terbinafine.3.4 day
254	terbinafine.3.8 day
255	terbinafine.2.15 day
256	terbinafine.2.29 day
257	terbinafine.3.15 day
258	terbinafine.3.29 day
259	thioacetamide.3.3 hr
260	thioacetamide.3.6 hr
261	thioacetamide.2.6 hr
262	thioacetamide.2.4 day
263	thioacetamide.2.8 day
264	thioacetamide.2.29 day
265	thioacetamide.3.24 hr
266	thioacetamide.3.4 day
267	thioacetamide.3.8 day
268	thioacetamide.3.15 day
269	thioacetamide.2.15 day
270	thioacetamide.3.29 day
271	ticlopidine.2.4 day
272	ticlopidine.2.8 day
273	ticlopidine.2.15 day
274	ticlopidine.1.29 day
275	ticlopidine.3.4 day
276	ticlopidine.3.8 day
277	ticlopidine.3.15 day
278	ticlopidine.2.29 day
279	ticlopidine.3.29 day
280	tolbutamide.3.8 day
281	tolbutamide.3.15 day
282	tolbutamide.3.29 day
283	tolbutamide.2.29 day
284	trimethadione.3.8 day
285	trimethadione.3.15 day
286	trimethadione.3.29 day
287	vitamin A.3.4 day
288	vitamin A.3.8 day
289	vitamin A.2.4 day
290	vitamin A.2.8 day
291	vitamin A.2.15 day
292	vitamin A.2.29 day
293	vitamin A.1.15 day
294	vitamin A.1.29 day
295	vitamin A.3.15 day
296	vitamin A.3.29 day
297	WY-14643.3.8 day
298	WY-14643.3.15 day
299	WY-14643.3.29 day
300	WY-14643.2.8 day
301	WY-14643.2.15 day
302	WY-14643.2.29 day
303	WY-14643.1.8 day
304	WY-14643.1.15 day
305	WY-14643.1.29 day
[truncated: 9 more columns]

## Sheet: histopathology_kidney
	Dilatation	Cyst	Mineralization	Fibrosis	Change, basophilic	Necrosis	Hyaline droplet	Regeneration	Scar	Degeneration	Cast,hyaline	Eosinophilic body	Vacuolization (Vacuolation), cytoplasmic	Cellular infiltration	Hyperplasia	Hypertrophy	Cellular infiltration, neutrophil	Edema	Infarct	Swelling	Dilatation, cystic	Inclusion body, intracytoplasmic	Cellular infiltration, mononuclear cell	Increased mitosis	Karyomegaly	Thickening	Anisonucleosis	Cellular infiltration, lymphocyte	Proliferation	Congestion	Degeneration, hydropic	Inflammation	Alteration, cytoplasmic	Deposit, pigment	Desquamation	Atypia, cellular	Bacterium	Calcification	Cast, cellular	Hydronephrosis	Sclerosis, glomerulus	Alteration, nuclear	Angiectasis	Arteriolosclerosis	Cast, hemoglobinogenous	Cyst, hemorrhagic	Dysplasia	Granuloma	Hemorrhage
1	acetamidofluorene.5.24 hr	acarbose.3.6 hr	ajmaline.3.8 day	ajmaline.3.4 day	acetazolamide.2.6 hr	acetazolamide.2.24 hr	bendazac.1.29 day	acarbose.2.4 day	acetamidofluorene.6.9 hr	allopurinol.3.4 day	acetazolamide.3.15 day	carbamazepine.3.4 day	amiodarone.3.15 day	ethionine.3.4 day	acarbose.1.15 day	captopril.3.15 day	acetazolamide.3.9 hr	bromoethylamine.6.24 hr	allyl alcohol.3.8 day	acetazolamide.3.29 day	acetazolamide.3.6 hr	acetazolamide.3.4 day	allopurinol.3.4 day	acetamide.3.4 day	bromoethylamine.3.4 day	acetazolamide.2.6 hr	monocrotaline.3.4 day	captopril.3.29 day	cyclophosphamide.3.15 day	amphotericin B.5.6 hr	clofibrate.3.29 day	carbon tetrachloride.1.6 hr	phorone.3.6 hr	methylene dianiline.3.15 day	cyclophosphamide.3.29 day	ethionamide.1.29 day	azathioprine.2.29 day	acetazolamide.3.15 day	amphotericin B.5.6 hr	acetazolamide.2.6 hr	hexachlorobenzene.3.29 day	aflatoxin B1.3.24 hr	ajmaline.2.15 day	nitrofurantoin.2.29 day	terbinafine.3.29 day	acarbose.3.15 day	omeprazole.2.15 day	cyclophosphamide.4.3 hr	nicotinic acid.2.8 day
2	acetamidofluorene.6.3 hr	acarbose.3.9 hr	ajmaline.3.29 day	ajmaline.2.4 day	acetazolamide.2.4 day	acetazolamide.3.24 hr	bromoethylamine.3.8 day	allopurinol.2.4 day	acetamidofluorene.6.24 hr	allopurinol.3.29 day	amphotericin B.6.24 hr	carbamazepine.3.8 day	amiodarone.3.29 day	ethionine.3.29 day	acetazolamide.3.24 hr	captopril.2.29 day	acetazolamide.3.24 hr	bromoethylamine.3.4 day	allyl alcohol.1.9 hr	acetazolamide.2.29 day	acetazolamide.3.9 hr	acetazolamide.3.8 day	allopurinol.3.8 day	colchicine.6.3 hr	bromoethylamine.3.8 day	carboplatin.3.29 day	monocrotaline.3.8 day	indomethacin.3.15 day	cyclophosphamide.3.29 day	phenylbutazone.3.6 hr	phorone.3.6 hr	indomethacin.4.3 hr	phorone.3.9 hr	methylene dianiline.3.29 day	methapyrilene.3.29 day	etoposide.6.3 hr	phenylbutazone.3.29 day	tiopronin.3.8 day	naphthyl isothiocyanate.3.15 day	acetazolamide.2.4 day	hexachlorobenzene.2.29 day
3	acetazolamide.2.6 hr	acarbose.3.4 day	ajmaline.2.6 hr	ajmaline.1.4 day	acetazolamide.3.15 day	amphotericin B.5.6 hr	bromoethylamine.3.15 day	allopurinol.2.8 day	acetamidofluorene.3.29 day	allopurinol.3.8 day	amphotericin B.5.24 hr	carbamazepine.3.15 day	amiodarone.3.8 day	ethionine.2.8 day	acetazolamide.2.24 hr	captopril.3.29 day	acetazolamide.3.29 day	bromoethylamine.3.8 day	carbon tetrachloride.2.29 day	acetazolamide.3.15 day	acetazolamide.2.3 hr	acetazolamide.3.15 day	allopurinol.2.4 day	colchicine.6.6 hr	bromoethylamine.3.15 day	doxorubicin.3.29 day	monocrotaline.3.15 day	lomustine.3.29 day	monocrotaline.2.15 day	phenylbutazone.3.9 hr	phorone.3.9 hr	meloxicam.1.29 day	phorone.3.24 hr	phenylbutazone.3.24 hr	sulfasalazine.3.15 day
4	adapin.2.4 day	acarbose.2.6 hr	ajmaline.2.8 day	ajmaline.1.29 day	amphotericin B.3.4 day	amphotericin B.6.24 hr	bromoethylamine.3.29 day	allopurinol.2.15 day	acetamidofluorene.5.3 hr	allopurinol.3.15 day	amphotericin B.5.6 hr	carbamazepine.3.29 day	amphotericin B.5.6 hr	ethionine.2.15 day	acetazolamide.1.24 hr	desmopressin acetate.3.15 day	acetazolamide.2.4 day	bromoethylamine.3.15 day	clofibrate.3.8 day	acetazolamide.2.15 day	acetazolamide.2.6 hr	acetazolamide.3.29 day	allopurinol.2.8 day	colchicine.6.9 hr	bromoethylamine.3.29 day	phalloidin.1.8 day	monocrotaline.2.8 day	nimesulide.3.29 day	monocrotaline.3.15 day	phenylbutazone.2.9 hr	phorone.3.24 hr	valproic acid.1.3 hr
5	adapin.2.15 day	acarbose.2.9 hr	ajmaline.2.15 day	ajmaline.3.15 day	amphotericin B.5.6 hr	bromoethylamine.6.9 hr	bromoethylamine.2.15 day	allopurinol.3.4 day	acetamidofluorene.1.4 day	amphotericin B.5.6 hr	bendazac.6.3 hr	carbamazepine.2.15 day	captopril.3.8 day	ethionine.2.29 day	ajmaline.3.3 hr	desmopressin acetate.3.29 day	acetazolamide.1.24 hr	bromoethylamine.3.29 day	clofibrate.3.15 day	indomethacin.3.15 day	acetazolamide.1.3 hr	acetazolamide.2.4 day	allopurinol.2.29 day	colchicine.6.24 hr	cisplatin.3.15 day	puromycin aminonucleoside.2.8 day	monocrotaline.2.15 day	phenylanthranilic acid.3.15 day	monocrotaline.2.29 day
6	ajmaline.2.29 day	acarbose.2.24 hr	ajmaline.2.29 day	ajmaline.2.15 day	bromobenzene.3.24 hr	bromoethylamine.6.24 hr	bromoethylamine.2.29 day	allopurinol.3.15 day	carbamazepine.2.29 day	aspirin.3.8 day	benziodarone.1.29 day	carbamazepine.2.29 day	captopril.3.15 day	ethionine.1.8 day	amphotericin B.3.4 day	enalapril.3.15 day	acetazolamide.2.6 hr	bromoethylamine.5.24 hr	clofibrate.2.9 hr	isoniazid.6.9 hr	chlormezanone.3.15 day	acetazolamide.2.8 day	allopurinol.3.15 day	colchicine.3.4 day	cisplatin.2.29 day	puromycin aminonucleoside.2.15 day	monocrotaline.2.29 day	phenylanthranilic acid.3.29 day
7	ajmaline.3.3 hr	acarbose.2.15 day	ajmaline.1.9 hr	ajmaline.1.9 hr	bromobenzene.3.15 day	bromoethylamine.3.8 day	ciprofloxacin.3.29 day	allopurinol.2.29 day	carbamazepine.1.4 day	carboplatin.3.29 day	bromoethylamine.6.24 hr	carbamazepine.1.15 day	captopril.3.29 day	ethionine.1.15 day	amphotericin B.3.8 day	enalapril.3.29 day	acetazolamide.2.24 hr	metformin.3.24 hr	clofibrate.2.8 day	isoniazid.6.24 hr	chlormezanone.3.29 day	acetazolamide.2.15 day	allopurinol.3.29 day	colchicine.5.6 hr	cisplatin.3.29 day	puromycin aminonucleoside.1.15 day	monocrotaline.1.29 day	phenylbutazone.3.29 day
8	allopurinol.3.3 hr	acarbose.1.3 hr	amphotericin B.6.24 hr	allopurinol.3.4 day	chloramphenicol.2.24 hr	bromoethylamine.3.15 day	ciprofloxacin.2.29 day	allopurinol.3.8 day	chlormezanone.2.24 hr	cisplatin.3.15 day	bromoethylamine.5.24 hr	carbamazepine.1.29 day	captopril.2.8 day	ethionine.1.29 day	amphotericin B.3.15 day	enalapril.2.29 day	allopurinol.3.24 hr	metformin.2.24 hr	clofibrate.2.29 day	isoniazid.5.24 hr	ethinylestradiol.1.8 day	acetazolamide.2.29 day	carboplatin.2.29 day	colchicine.5.9 hr	cyclophosphamide.3.15 day	puromycin aminonucleoside.1.29 day
9	allopurinol.3.6 hr	acarbose.1.6 hr	bendazac.6.6 hr	allopurinol.3.8 day	chloramphenicol.2.15 day	bromoethylamine.3.29 day	cisplatin.3.29 day	allopurinol.3.29 day	chlormezanone.1.3 hr	cycloheximide.3.24 hr	carboplatin.3.29 day	chlorpropamide.3.15 day	captopril.2.15 day	gentamicin.3.8 day	amphotericin B.3.29 day	furosemide.3.4 day	allopurinol.3.4 day	naproxen.3.15 day	clofibrate.1.3 hr	LPS.3.24 hr	ethinylestradiol.3.4 day	acetazolamide.1.15 day	sulindac.3.15 day	colchicine.5.24 hr	cyclophosphamide.3.29 day
10	allopurinol.3.24 hr	acarbose.1.8 day	bendazac.2.29 day	allopurinol.3.15 day	chloramphenicol.1.6 hr	bromoethylamine.5.24 hr	colchicine.2.29 day	bendazac.3.29 day	chlormezanone.1.15 day	cyclosporine A.6.9 hr	ciprofloxacin.3.15 day	chlorpropamide.2.15 day	captopril.2.29 day	gentamicin.3.15 day	amphotericin B.2.4 day	furosemide.3.8 day	allopurinol.3.8 day	naproxen.2.8 day	clofibrate.1.6 hr	triamterene.3.4 day	methyldopa.3.4 day	bromoethylamine.6.24 hr	sulindac.3.29 day	colchicine.2.4 day	lomustine.3.29 day
11	allopurinol.2.6 hr	bendazac.2.8 day	benziodarone.3.29 day	allopurinol.3.29 day	chloramphenicol.1.15 day	bromoethylamine.3.4 day	colchicine.1.29 day	bendazac.4.24 hr	chlormezanone.1.29 day	cyclosporine A.6.24 hr	cisplatin.3.15 day	chlorpropamide.2.29 day	captopril.1.15 day	gentamicin.2.15 day	amphotericin B.2.8 day	furosemide.3.15 day	allopurinol.3.15 day	naproxen.2.15 day	clofibrate.1.9 hr	triamterene.3.8 day	pemoline.3.8 day	bromoethylamine.3.4 day	thioridazine.2.3 hr	colchicine.4.24 hr
12	allopurinol.2.9 hr	bendazac.1.4 day	benziodarone.2.6 hr	bendazac.6.24 hr	cyclophosphamide.6.3 hr	carboplatin.3.29 day	coumarin.2.29 day	bendazac.1.29 day	cimetidine.3.15 day	cyclosporine A.3.4 day	cisplatin.3.29 day	chlorpropamide.3.29 day	captopril.1.29 day	gentamicin.2.29 day	amphotericin B.2.15 day	furosemide.3.29 day	allopurinol.3.29 day	naproxen.1.15 day	clofibrate.1.24 hr	triamterene.3.15 day	pemoline.1.3 hr	bromoethylamine.5.24 hr	WY-14643.1.24 hr	ethionamide.3.4 day
13	allopurinol.2.24 hr	bendazac.1.8 day	benziodarone.2.24 hr	bendazac.5.6 hr	cyclophosphamide.6.9 hr	cisplatin.3.4 day	coumarin.1.29 day	benziodarone.1.24 hr	cimetidine.2.24 hr	cyclosporine A.3.8 day	colchicine.2.29 day	ethanol.3.29 day	carboplatin.6.24 hr	gentamicin.1.29 day	amphotericin B.2.29 day	furosemide.3.6 hr	dantrolene.3.29 day	phenylbutazone.3.6 hr	clofibrate.1.29 day	triamterene.3.29 day	phalloidin.1.9 hr	indomethacin.3.8 day	WY-14643.1.15 day	ethionamide.3.8 day
14	allopurinol.2.4 day	bendazac.3.29 day	benziodarone.2.15 day	bendazac.5.9 hr	cyclophosphamide.6.24 hr	cisplatin.2.15 day	cyclophosphamide.3.29 day	bromoethylamine.3.8 day	cimetidine.2.4 day	cyclosporine A.3.29 day	cyclophosphamide.5.3 hr	ethanol.1.15 day	carboplatin.3.29 day	gentamicin.3.29 day	bromoethylamine.6.24 hr	furosemide.3.9 hr	dantrolene.3.15 day	phenylbutazone.3.9 hr	diclofenac.3.29 day	triamterene.2.8 day	valproic acid.3.8 day	indomethacin.3.15 day
15	allopurinol.2.8 day	bendazac.1.29 day	benziodarone.1.29 day	bendazac.5.24 hr	cyclophosphamide.3.4 day	cisplatin.2.29 day	cyclophosphamide.3.15 day	bromoethylamine.3.29 day	cimetidine.1.24 hr	cyclosporine A.2.8 day	cyclophosphamide.4.3 hr	ethinylestradiol.3.29 day	cisplatin.3.15 day	LPS.3.24 hr	chloramphenicol.2.6 hr	lomustine.3.15 day	phenylanthranilic acid.3.4 day	phenylbutazone.3.24 hr	flutamide.2.15 day	triamterene.2.29 day
16	allopurinol.2.15 day	benziodarone.3.24 hr	chlormezanone.3.15 day	benziodarone.3.4 day	cyclophosphamide.3.15 day	cisplatin.3.8 day	cyclophosphamide.2.29 day	bromoethylamine.3.15 day	colchicine.1.15 day	cyclosporine A.2.15 day	desmopressin acetate.3.29 day	ethionine.1.29 day	cisplatin.3.29 day	LPS.2.24 hr	dantrolene.3.15 day	methyltestosterone.3.15 day	phenylanthranilic acid.3.15 day	phenylbutazone.3.4 day	naphthyl isothiocyanate.2.4 day	triamterene.2.15 day
17	allopurinol.2.29 day	benziodarone.2.4 day	chlormezanone.3.29 day	benziodarone.3.8 day	cyclophosphamide.3.29 day	cisplatin.3.29 day	cyclophosphamide.1.15 day	bromoethylamine.6.24 hr	ethionine.2.15 day	cyclosporine A.2.29 day	doxorubicin.3.29 day	flutamide.2.29 day	disulfiram.3.8 day	nicotinic acid.2.8 day	dantrolene.3.29 day	methyltestosterone.3.29 day	phenylanthranilic acid.3.29 day	phenylbutazone.3.29 day	omeprazole.2.15 day
18	allopurinol.1.3 hr	benziodarone.3.4 day	chlormezanone.2.4 day	benziodarone.2.3 hr	cyclophosphamide.5.6 hr	cisplatin.3.15 day	cyclophosphamide.1.29 day	bromoethylamine.3.4 day	ethionine.1.8 day	cyclosporine A.3.15 day	enalapril.1.24 hr	flutamide.1.15 day	doxorubicin.3.29 day	nitrofurazone.1.29 day	etoposide.3.8 day	methyltestosterone.2.29 day	phenylbutazone.3.24 hr	phenylbutazone.2.6 hr	phenacetin.2.8 day
19	allopurinol.3.9 hr	benziodarone.3.29 day	chlormezanone.2.15 day	benziodarone.2.24 hr	cyclophosphamide.5.9 hr	cyclophosphamide.3.29 day	desmopressin acetate.3.8 day	captopril.2.29 day	ethionine.3.6 hr	diclofenac.3.29 day	ethanol.1.6 hr	flutamide.1.29 day	ethinylestradiol.3.15 day	puromycin aminonucleoside.3.8 day	etoposide.2.4 day	tamoxifen.3.8 day	phenylbutazone.3.29 day	phenylbutazone.2.9 hr	sulpiride.6.9 hr
20	allopurinol.2.3 hr	benziodarone.1.15 day	chlormezanone.2.29 day	benziodarone.2.8 day	cyclophosphamide.5.24 hr	doxorubicin.3.29 day	desmopressin acetate.3.29 day	captopril.3.29 day	ethionine.3.9 hr	doxorubicin.3.29 day	etoposide.3.15 day	glibenclamide.2.15 day	ethinylestradiol.3.29 day	puromycin aminonucleoside.2.15 day	famotidine.1.3 hr	tamoxifen.3.15 day	triamterene.3.15 day	phenylbutazone.2.24 hr
21	allopurinol.3.4 day	captopril.3.4 day	chlormezanone.1.15 day	benziodarone.1.9 hr	cyclophosphamide.2.4 day	enalapril.3.29 day	desmopressin acetate.2.29 day	cisplatin.3.8 day	ethionine.1.6 hr	ethionine.3.4 day	lomustine.1.8 day	griseofulvin.3.15 day	ethinylestradiol.2.15 day	puromycin aminonucleoside.2.29 day	hexachlorobenzene.4.3 hr	tamoxifen.3.29 day	triamterene.3.29 day	phenylbutazone.3.15 day
22	allopurinol.3.8 day	captopril.2.8 day	chlormezanone.1.29 day	benziodarone.1.24 hr	cyclophosphamide.2.8 day	ethinylestradiol.3.9 hr	diazepam.3.15 day	cisplatin.2.29 day	flutamide.3.24 hr	ethionine.3.8 day	lomustine.3.29 day	griseofulvin.3.29 day	ethionamide.3.8 day	sulfasalazine.3.29 day	nicotinic acid.2.4 day	tamoxifen.2.15 day
23	allopurinol.3.15 day	captopril.2.15 day	colchicine.2.8 day	benziodarone.3.24 hr	cyclophosphamide.2.15 day	ethionamide.3.4 day	diazepam.3.29 day	cisplatin.3.15 day	flutamide.3.8 day	ethionine.2.4 day	lomustine.3.15 day	griseofulvin.1.15 day	ethionamide.3.15 day	triamterene.3.4 day	nimesulide.5.3 hr	tamoxifen.2.29 day
24	allopurinol.3.29 day	captopril.1.6 hr	colchicine.2.15 day	buthionine sulfoximine.3.3 hr	cyclophosphamide.2.29 day	ethionamide.3.8 day	diazepam.2.15 day	cisplatin.3.29 day	flutamide.1.3 hr	gentamicin.3.4 day	nimesulide.3.15 day	griseofulvin.1.29 day	ethionamide.2.15 day	triamterene.3.8 day	nimesulide.4.3 hr	tamoxifen.1.29 day
25	allyl alcohol.3.6 hr	captopril.1.15 day	colchicine.2.29 day	buthionine sulfoximine.1.3 hr	cyclophosphamide.4.3 hr	ethionamide.3.15 day	diazepam.2.29 day	colchicine.3.8 day	flutamide.1.8 day	gentamicin.3.8 day	nimesulide.2.29 day	isoniazid.1.29 day	ethionamide.3.4 day	triamterene.3.15 day	nitrofurantoin.5.3 hr
26	allyl alcohol.3.8 day	captopril.1.29 day	cyclophosphamide.6.24 hr	captopril.3.24 hr	cyclophosphamide.4.9 hr	gentamicin.3.15 day	disopyramide.2.29 day	cyclophosphamide.3.29 day	flutamide.1.29 day	gentamicin.2.29 day	nimesulide.3.29 day	metformin.3.15 day	imipramine.3.8 day	triamterene.3.29 day	phenylanthranilic acid.3.4 day
27	allyl alcohol.1.15 day	carboplatin.6.9 hr	cyclophosphamide.6.3 hr	captopril.3.4 day	cyclophosphamide.4.24 hr	gentamicin.3.29 day	disopyramide.1.29 day	cyclosporine A.3.8 day	flutamide.2.4 day	gentamicin.1.29 day	nimesulide.1.29 day	metformin.3.29 day	imipramine.3.15 day	triamterene.2.8 day	phenylanthranilic acid.3.15 day
28	amitriptyline.3.4 day	carboplatin.2.15 day	cyclophosphamide.3.4 day	captopril.2.6 hr	cyclophosphamide.1.4 day	gentamicin.2.29 day	disulfiram.3.8 day	cyclosporine A.3.15 day	griseofulvin.3.6 hr	gentamicin.3.15 day	pemoline.1.8 day	metformin.2.29 day	imipramine.3.29 day	triamterene.2.15 day	WY-14643.2.15 day
29	amitriptyline.2.6 hr	carboplatin.2.29 day	cyclophosphamide.3.8 day	captopril.1.6 hr	cyclophosphamide.1.8 day	ibuprofen.3.29 day	disulfiram.3.15 day	cyclosporine A.3.29 day	griseofulvin.3.4 day	gentamicin.3.29 day	pemoline.1.9 hr	metformin.1.29 day	methylene dianiline.6.24 hr
30	amitriptyline.2.15 day	cephalothin.1.15 day	cyclophosphamide.3.15 day	colchicine.1.8 day	cyclophosphamide.1.15 day	indomethacin.3.15 day	disulfiram.3.29 day	cyclosporine A.2.15 day	griseofulvin.3.8 day	indomethacin.3.15 day	phenacetin.3.15 day	mexiletine.3.15 day	methylene dianiline.3.4 day
31	amphotericin B.3.29 day	chlormezanone.3.3 hr	cyclophosphamide.3.29 day	colchicine.1.29 day	cyclophosphamide.1.29 day	lornoxicam.2.8 day	disulfiram.2.8 day	cyclosporine A.2.29 day	griseofulvin.2.6 hr	indomethacin.2.29 day	phenacetin.3.29 day	mexiletine.3.29 day	methylene dianiline.3.8 day
32	amphotericin B.6.24 hr	chlormezanone.3.24 hr	cyclophosphamide.5.24 hr	cyclophosphamide.1.29 day	enalapril.3.3 hr	lornoxicam.2.15 day	disulfiram.2.15 day	dantrolene.3.29 day	lornoxicam.5.6 hr	indomethacin.6.24 hr	phenylanthranilic acid.3.8 day	mexiletine.2.15 day	methylene dianiline.3.15 day
33	azathioprine.3.15 day	chlormezanone.2.24 hr	cyclophosphamide.2.4 day	desmopressin acetate.6.6 hr	enalapril.3.6 hr	lornoxicam.2.29 day	disulfiram.2.29 day	enalapril.3.29 day	lornoxicam.5.24 hr	indomethacin.2.15 day	phenylanthranilic acid.3.15 day	nitrofurantoin.1.29 day	methylene dianiline.5.24 hr
34	azathioprine.2.29 day	ciprofloxacin.2.15 day	cyclophosphamide.2.8 day	desmopressin acetate.6.24 hr	enalapril.3.9 hr	lornoxicam.1.29 day	disulfiram.1.8 day	ethanol.3.8 day	lornoxicam.2.8 day	lomustine.3.29 day	phenylanthranilic acid.3.29 day	nitrofurantoin.2.29 day	methylene dianiline.2.4 day
35	bromobenzene.3.6 hr	ciprofloxacin.1.8 day	cyclophosphamide.2.15 day	desmopressin acetate.4.3 hr	enalapril.3.24 hr	lornoxicam.3.8 day	disulfiram.1.15 day	ethionamide.4.3 hr	lornoxicam.4.24 hr	lomustine.3.15 day	phenylanthranilic acid.2.8 day	omeprazole.3.29 day	monocrotaline.3.15 day
36	bromoethylamine.6.6 hr	colchicine.3.8 day	cyclophosphamide.2.29 day	diethyl maleate.3.24 hr	enalapril.3.8 day	lornoxicam.3.15 day	disulfiram.1.29 day	ethionamide.4.9 hr	lornoxicam.6.24 hr	naproxen.3.8 day	phenylbutazone.3.15 day	phenacetin.3.15 day	nitrosodiethylamine.3.15 day
37	bromoethylamine.6.9 hr	colchicine.5.24 hr	cyclophosphamide.4.3 hr	diethyl maleate.1.6 hr	enalapril.3.15 day	mefenamic acid.3.4 day	doxorubicin.3.29 day	ethionamide.3.8 day	meloxicam.3.8 day	naproxen.3.15 day	phenylbutazone.3.29 day	phenacetin.3.29 day	phenylbutazone.3.9 hr
38	bromoethylamine.3.4 day	colchicine.2.15 day	cyclophosphamide.1.8 day	ethanol.3.9 hr	enalapril.3.29 day	mefenamic acid.3.9 hr	etoposide.3.29 day	ethionamide.3.15 day	meloxicam.5.6 hr	naproxen.2.8 day	phenylbutazone.2.6 hr	phenacetin.2.15 day	phenylbutazone.3.24 hr
39	bromoethylamine.5.24 hr	colchicine.2.29 day	cyclophosphamide.1.15 day	ethanol.3.8 day	enalapril.2.9 hr	meloxicam.6.9 hr	etoposide.1.29 day	etoposide.3.8 day	meloxicam.4.6 hr	naproxen.2.15 day	phenylbutazone.2.29 day	phenacetin.2.29 day	phenylbutazone.2.6 hr
40	carbamazepine.1.3 hr	colchicine.4.24 hr	cyclophosphamide.1.29 day	ethanol.2.6 hr	enalapril.2.4 day	meloxicam.3.4 day	hexachlorobenzene.3.8 day	furosemide.3.4 day	metformin.1.6 hr	naproxen.2.29 day	phenylbutazone.1.15 day	phenacetin.1.29 day	phenylbutazone.2.9 hr
41	carbamazepine.3.15 day	colchicine.1.4 day	cyclosporine A.3.29 day	ethanol.2.8 day	enalapril.2.8 day	meloxicam.3.8 day	hexachlorobenzene.3.15 day	furosemide.3.8 day	metformin.1.9 hr	naproxen.1.29 day	puromycin aminonucleoside.2.15 day	phenobarbital.3.29 day
42	carbamazepine.2.15 day	colchicine.1.29 day	cyclosporine A.2.15 day	ethanol.2.15 day	enalapril.2.15 day	meloxicam.3.15 day	hexachlorobenzene.3.29 day	furosemide.3.15 day	metformin.2.8 day	nicotinic acid.2.8 day	puromycin aminonucleoside.1.29 day	phenobarbital.2.29 day
43	carbamazepine.1.9 hr	coumarin.1.29 day	cyclosporine A.2.29 day	ethanol.2.29 day	enalapril.2.29 day	meloxicam.2.8 day	hexachlorobenzene.2.15 day	furosemide.3.29 day	methyltestosterone.1.24 hr	phenylbutazone.3.9 hr	puromycin aminonucleoside.3.8 day	rifampicin.3.29 day
44	carbamazepine.1.29 day	dantrolene.3.3 hr	desmopressin acetate.6.24 hr	ethanol.1.9 hr	enalapril.1.3 hr	meloxicam.2.15 day	hexachlorobenzene.2.29 day	gentamicin.3.29 day	methyltestosterone.1.9 hr	phenylbutazone.3.24 hr	puromycin aminonucleoside.2.29 day	rifampicin.2.29 day
45	carboplatin.3.29 day	dantrolene.3.8 day	desmopressin acetate.4.24 hr	ethanol.1.24 hr	enalapril.1.6 hr	meloxicam.2.29 day	hexachlorobenzene.1.15 day	gentamicin.2.29 day	naphthyl isothiocyanate.4.24 hr	puromycin aminonucleoside.1.15 day	tannic acid.2.3 hr	terbinafine.3.29 day
46	chlormezanone.1.6 hr	dantrolene.3.29 day	ethanol.3.6 hr	ethanol.1.29 day	enalapril.1.9 hr	meloxicam.1.29 day	hexachlorobenzene.1.29 day	hexachlorobenzene.3.29 day	nitrosodiethylamine.6.24 hr	puromycin aminonucleoside.1.29 day	tannic acid.2.15 day	ticlopidine.2.29 day
47	chlorpheniramine.3.29 day	dantrolene.2.9 hr	ethanol.3.9 hr	ethanol.2.3 hr	enalapril.1.24 hr	methapyrilene.3.29 day	indomethacin.3.8 day	ibuprofen.3.29 day	nitrosodiethylamine.5.9 hr	puromycin aminonucleoside.2.15 day	tannic acid.1.15 day	ticlopidine.1.29 day
48	chlorpheniramine.1.8 day	dantrolene.2.24 hr	ethanol.3.24 hr	ethanol.2.24 hr	enalapril.1.8 day	methyldopa.1.15 day	ketoconazole.3.29 day	indomethacin.3.15 day	nitrosodiethylamine.2.8 day	puromycin aminonucleoside.3.8 day
49	chlorpropamide.1.15 day	dantrolene.2.8 day	ethanol.3.29 day	ethanol.1.4 day	enalapril.1.15 day	monocrotaline.3.15 day	ketoconazole.2.8 day	lomustine.3.15 day	nitrosodiethylamine.2.15 day	puromycin aminonucleoside.2.29 day
50	ciprofloxacin.3.6 hr	dantrolene.1.9 hr	ethanol.2.6 hr	ethionamide.6.3 hr	enalapril.1.29 day	naproxen.2.29 day	ketoconazole.2.29 day	lomustine.3.29 day	nitrosodiethylamine.4.9 hr	terbinafine.3.29 day
51	ciprofloxacin.3.8 day	dantrolene.3.4 day	ethanol.2.9 hr	ethionamide.6.9 hr	ethionine.3.8 day	nimesulide.6.24 hr	lomustine.2.29 day	lornoxicam.3.8 day	nitrosodiethylamine.1.15 day	valproic acid.3.29 day
52	ciprofloxacin.1.6 hr	desmopressin acetate.6.3 hr	ethanol.2.4 day	ethionamide.2.8 day	metformin.3.9 hr	nimesulide.3.29 day	lomustine.3.29 day	lornoxicam.3.15 day	nitrosodiethylamine.6.3 hr
53	ciprofloxacin.2.8 day	desmopressin acetate.6.6 hr	ethanol.2.8 day	ethionamide.2.15 day	methapyrilene.3.29 day	nimesulide.5.9 hr	methapyrilene.3.29 day	lornoxicam.2.15 day	pemoline.1.15 day
54	cisplatin.3.29 day	desmopressin acetate.6.24 hr	ethanol.1.15 day	ethionamide.4.6 hr	nitrofurantoin.6.6 hr	nimesulide.5.24 hr	mexiletine.3.9 hr	lornoxicam.2.29 day	ranitidine.2.6 hr
55	clofibrate.3.6 hr	desmopressin acetate.3.8 day	ethionamide.5.9 hr	ethionamide.4.9 hr	nitrofurantoin.6.9 hr	nimesulide.2.29 day	mexiletine.3.24 hr	mefenamic acid.3.29 day	ranitidine.2.9 hr
56	clofibrate.3.8 day	desmopressin acetate.5.6 hr	ethionamide.4.9 hr	ethionamide.1.4 day	nitrofurantoin.6.24 hr	nimesulide.1.29 day	mexiletine.3.4 day	meloxicam.2.29 day	sulfasalazine.3.4 day
57	colchicine.6.3 hr	desmopressin acetate.5.9 hr	ethionamide.1.15 day	ethionamide.4.3 hr	nitrofurantoin.3.4 day	nitrofurantoin.6.3 hr	mexiletine.3.8 day	methapyrilene.3.29 day	sulfasalazine.2.9 hr
58	colchicine.6.9 hr	desmopressin acetate.4.6 hr	ethionamide.1.29 day	ethionamide.4.24 hr	nitrofurantoin.3.8 day	nitrofurantoin.6.6 hr	mexiletine.2.15 day	naproxen.2.29 day	sulfasalazine.2.8 day
59	colchicine.3.15 day	desmopressin acetate.4.9 hr	etoposide.1.8 day	fluoxetine hydrochloride.3.3 hr	nitrofurantoin.3.15 day	nitrofurantoin.6.9 hr	mexiletine.3.15 day	naproxen.3.15 day	sulfasalazine.1.9 hr
60	colchicine.2.8 day	desmopressin acetate.4.24 hr	etoposide.3.4 day	fluoxetine hydrochloride.2.3 hr	nitrofurantoin.3.29 day	nitrofurantoin.6.24 hr	mexiletine.3.29 day	naproxen.2.15 day	sulfasalazine.1.8 day
61	colchicine.4.24 hr	desmopressin acetate.1.15 day	etoposide.3.29 day	fluoxetine hydrochloride.2.9 hr	nitrofurantoin.5.9 hr	nitrofurantoin.5.24 hr	papaverine.2.29 day	nicotinic acid.2.8 day	tamoxifen.1.8 day
62	colchicine.1.8 day	diethyl maleate.3.3 hr	etoposide.2.15 day	fluoxetine hydrochloride.1.6 hr	nitrofurantoin.5.24 hr	phenacetin.3.4 day	papaverine.3.8 day	nimesulide.3.29 day	terbinafine.2.4 day
63	colchicine.1.29 day	diethyl maleate.2.24 hr	etoposide.1.29 day	gemfibrozil.3.3 hr	nitrofurantoin.2.4 day	phenacetin.3.29 day	papaverine.3.15 day	nimesulide.2.29 day	terbinafine.2.15 day
64	coumarin.1.6 hr	diethyl maleate.3.9 hr	etoposide.1.4 day	gemfibrozil.3.24 hr	nitrofurantoin.2.8 day	phenacetin.3.8 day	papaverine.3.29 day	nimesulide.4.24 hr
65	cycloheximide.3.6 hr	diltiazem.2.9 hr	flutamide.2.8 day	gemfibrozil.2.4 day	nitrofurantoin.2.15 day	phenacetin.3.15 day	papaverine.2.15 day	nitrofurantoin.3.4 day
66	cycloheximide.3.9 hr	enalapril.3.9 hr	flutamide.1.8 day	gemfibrozil.1.15 day	nitrofurantoin.2.29 day	phenylanthranilic acid.6.3 hr	papaverine.1.29 day	phenylbutazone.3.4 day
67	cycloheximide.3.3 hr	enalapril.3.24 hr	furosemide.3.24 hr	gemfibrozil.1.3 hr	nitrofurantoin.4.3 hr	phenylanthranilic acid.6.6 hr	phenobarbital.3.15 day	phenylbutazone.3.29 day
68	cycloheximide.3.24 hr	enalapril.3.15 day	furosemide.3.8 day	gemfibrozil.1.24 hr	nitrofurantoin.4.6 hr	phenylanthranilic acid.6.9 hr	phenobarbital.3.29 day	promethazine.2.24 hr
69	cyclophosphamide.3.29 day	enalapril.1.24 hr	furosemide.3.15 day	haloperidol.3.29 day	nitrofurantoin.4.9 hr	phenylanthranilic acid.6.24 hr	phenobarbital.2.8 day	puromycin aminonucleoside.2.29 day
70	dantrolene.2.15 day	enalapril.2.8 day	furosemide.3.29 day	lomustine.2.8 day	nitrofurantoin.4.24 hr	phenylanthranilic acid.3.8 day	phenobarbital.2.15 day	puromycin aminonucleoside.2.15 day
71	dantrolene.2.24 hr	ethanol.3.8 day	furosemide.2.8 day	methyldopa.2.9 hr	nitrofurantoin.1.8 day	phenylanthranilic acid.3.29 day	phenobarbital.2.29 day	puromycin aminonucleoside.1.29 day
72	dantrolene.3.15 day	ethanol.3.15 day	furosemide.2.15 day	nimesulide.3.29 day	nitrofurantoin.1.15 day	phenylanthranilic acid.5.3 hr	phenobarbital.1.8 day	tannic acid.2.15 day
73	dantrolene.3.29 day	ethanol.1.6 hr	furosemide.2.29 day	nimesulide.5.3 hr	nitrofurantoin.1.29 day	phenylanthranilic acid.5.6 hr	phenobarbital.1.15 day	terbinafine.3.15 day
74	desmopressin acetate.3.15 day	ethanol.1.4 day	furosemide.3.4 day	nimesulide.5.6 hr	nitrofurazone.3.29 day	phenylanthranilic acid.5.9 hr	phenobarbital.1.29 day	tetracycline.3.9 hr
75	desmopressin acetate.3.29 day	ethionamide.6.9 hr	gemfibrozil.2.29 day	nimesulide.2.4 day	nitrofurazone.2.15 day	phenylanthranilic acid.5.24 hr	promethazine.3.4 day	tetracycline.2.6 hr
76	diazepam.3.8 day	ethionamide.5.3 hr	gemfibrozil.3.15 day	nimesulide.2.8 day	nitrofurazone.4.3 hr	phenylanthranilic acid.2.4 day	promethazine.3.8 day	thioacetamide.3.8 day
77	diethyl maleate.3.9 hr	ethionamide.4.9 hr	glibenclamide.3.15 day	nimesulide.2.15 day	nitrofurazone.1.15 day	phenylanthranilic acid.2.8 day	promethazine.2.29 day	thioacetamide.3.15 day
78	diltiazem.3.6 hr	etoposide.6.3 hr	glibenclamide.3.29 day	nimesulide.4.3 hr	nitrofurazone.1.29 day	phenylanthranilic acid.2.15 day	promethazine.1.29 day	thioacetamide.2.15 day
79	ethanol.3.6 hr	etoposide.6.24 hr	glibenclamide.2.29 day	nimesulide.1.4 day	nitrofurazone.3.4 day	phenylanthranilic acid.4.3 hr	promethazine.3.15 day	thioacetamide.3.29 day
80	ethanol.2.9 hr	etoposide.3.8 day	glibenclamide.1.15 day	nimesulide.6.24 hr	penicillamine.3.15 day	phenylanthranilic acid.4.24 hr	promethazine.3.29 day
81	ethinylestradiol.3.4 day	etoposide.5.3 hr	glibenclamide.1.29 day	nimesulide.1.8 day	penicillamine.3.29 day	phenylanthranilic acid.1.29 day	puromycin aminonucleoside.3.4 day
82	ethinylestradiol.3.8 day	etoposide.2.29 day	griseofulvin.3.8 day	pemoline.3.3 hr	penicillamine.2.29 day	phenylanthranilic acid.3.15 day	puromycin aminonucleoside.2.8 day
83	ethinylestradiol.3.15 day	etoposide.1.8 day	griseofulvin.3.15 day	phalloidin.1.9 hr	phalloidin.1.8 day	phenylbutazone.2.6 hr	puromycin aminonucleoside.1.15 day
84	ethinylestradiol.2.4 day	fluoxetine hydrochloride.3.3 hr	griseofulvin.3.29 day	phalloidin.1.8 day	phenacetin.3.29 day	phenylbutazone.3.9 hr	rifampicin.3.8 day
85	ethinylestradiol.2.8 day	fluoxetine hydrochloride.3.6 hr	griseofulvin.2.4 day	phenylbutazone.1.3 hr	phenylanthranilic acid.3.15 day	phenylbutazone.3.24 hr	rifampicin.3.15 day
86	ethinylestradiol.2.29 day	fluoxetine hydrochloride.3.9 hr	griseofulvin.2.29 day	puromycin aminonucleoside.2.29 day	phenylanthranilic acid.3.29 day	phenylbutazone.3.29 day	rifampicin.3.29 day
87	ethinylestradiol.3.29 day	fluoxetine hydrochloride.3.24 hr	griseofulvin.1.4 day	simvastatin.3.9 hr	phenylanthranilic acid.3.4 day	ranitidine.1.15 day	rifampicin.2.8 day
88	ethinylestradiol.3.24 hr	fluoxetine hydrochloride.3.4 day	griseofulvin.1.8 day	simvastatin.2.24 hr	phenylanthranilic acid.3.8 day	sulindac.3.15 day	rifampicin.2.15 day
89	ethinylestradiol.2.9 hr	fluoxetine hydrochloride.3.29 day	griseofulvin.1.15 day	simvastatin.2.4 day	sulindac.3.15 day	thioacetamide.3.4 day	rifampicin.2.29 day
90	ethionine.3.6 hr	fluoxetine hydrochloride.2.9 hr	griseofulvin.1.29 day	tannic acid.3.4 day	sulindac.3.29 day	triamterene.3.4 day	rifampicin.1.8 day
91	ethionine.3.15 day	fluoxetine hydrochloride.2.8 day	lomustine.2.15 day	tannic acid.3.29 day	triamterene.3.4 day	triamterene.3.8 day	rifampicin.1.15 day
92	ethionine.1.29 day	fluoxetine hydrochloride.1.6 hr	lomustine.1.15 day	tannic acid.2.15 day	triamterene.3.8 day	triamterene.3.15 day	rifampicin.1.29 day
93	ethionine.1.8 day	fluoxetine hydrochloride.1.4 day	lomustine.3.29 day	tannic acid.1.4 day	triamterene.2.4 day	triamterene.3.29 day	tetracycline.3.29 day
94	etoposide.3.8 day	fluoxetine hydrochloride.1.8 day	nimesulide.6.3 hr	tannic acid.1.8 day	triamterene.2.8 day	triamterene.2.8 day	tetracycline.2.29 day
95	famotidine.3.9 hr	fluoxetine hydrochloride.1.29 day	nimesulide.6.24 hr	tannic acid.3.24 hr	triamterene.2.29 day	triamterene.2.15 day	tetracycline.1.29 day
96	famotidine.2.9 hr	lomustine.3.6 hr	nimesulide.3.4 day	tannic acid.2.9 hr	triamterene.3.15 day	triamterene.2.29 day
97	fluoxetine hydrochloride.3.3 hr	lomustine.2.9 hr	nimesulide.3.8 day	WY-14643.3.8 day	triamterene.3.29 day
98	fluoxetine hydrochloride.2.24 hr	lomustine.2.15 day	nimesulide.3.15 day	WY-14643.2.24 hr	triamterene.1.29 day
99	fluoxetine hydrochloride.1.6 hr	lomustine.1.3 hr	nimesulide.3.29 day	WY-14643.2.8 day	triamterene.2.15 day
100	fluoxetine hydrochloride.2.4 day	lomustine.1.6 hr	nimesulide.2.4 day	WY-14643.1.9 hr
101	flutamide.2.9 hr	lomustine.1.24 hr	nimesulide.2.8 day	WY-14643.1.4 day
102	flutamide.3.15 day	lomustine.1.8 day	nimesulide.2.15 day
103	flutamide.3.29 day	nimesulide.4.24 hr	nimesulide.2.29 day
104	furosemide.3.29 day	promethazine.2.6 hr	nimesulide.1.4 day
105	furosemide.3.24 hr	simvastatin.3.3 hr	nimesulide.1.15 day
106	furosemide.3.8 day	simvastatin.3.9 hr	nimesulide.4.24 hr
107	furosemide.3.15 day	simvastatin.3.24 hr	pemoline.3.29 day
108	gemfibrozil.3.24 hr	simvastatin.3.15 day	pemoline.2.3 hr
109	gemfibrozil.1.3 hr	simvastatin.2.24 hr	phenylbutazone.3.15 day
110	gemfibrozil.1.9 hr	simvastatin.2.15 day	phenylbutazone.3.29 day
111	gemfibrozil.1.29 day	simvastatin.1.6 hr	phenylbutazone.2.29 day
112	gemfibrozil.2.8 day	simvastatin.1.15 day	valproic acid.3.15 day
113	gentamicin.3.15 day	tannic acid.3.6 hr	valproic acid.2.29 day
114	gentamicin.2.29 day	tannic acid.3.29 day	valproic acid.1.8 day
115	glibenclamide.3.29 day	tannic acid.2.6 hr
116	glibenclamide.1.4 day	tannic acid.2.8 day
117	griseofulvin.1.6 hr	tannic acid.2.15 day
118	griseofulvin.2.9 hr	tannic acid.1.3 hr
119	griseofulvin.1.9 hr	tannic acid.1.4 day
120	griseofulvin.1.4 day	tannic acid.1.15 day
121	hydroxyzine.3.3 hr
122	imipramine.3.9 hr
123	imipramine.3.24 hr
124	imipramine.1.15 day
125	indomethacin.3.8 day
126	indomethacin.3.15 day
127	indomethacin.4.3 hr
128	indomethacin.4.24 hr
129	labetalol.2.3 hr
130	labetalol.2.9 hr
131	labetalol.2.8 day
132	labetalol.2.29 day
133	labetalol.2.4 day
134	labetalol.1.3 hr
135	labetalol.1.29 day
136	lomustine.3.15 day
137	lomustine.3.29 day
138	lomustine.1.29 day
139	lornoxicam.2.15 day
140	lornoxicam.2.29 day
141	meloxicam.6.24 hr
142	meloxicam.4.24 hr
143	meloxicam.3.4 day
144	meloxicam.1.8 day
145	metformin.3.24 hr
146	methapyrilene.3.29 day
147	methyltestosterone.3.4 day
148	methyltestosterone.2.4 day
149	methyltestosterone.1.8 day
150	methyltestosterone.3.29 day
151	mexiletine.3.29 day
152	naphthyl isothiocyanate.1.15 day
153	naphthyl isothiocyanate.3.8 day
154	nimesulide.3.15 day
155	nimesulide.6.6 hr
156	nimesulide.6.24 hr
157	nimesulide.3.4 day
158	nimesulide.3.8 day
159	nimesulide.3.29 day
160	nimesulide.5.9 hr
161	nimesulide.5.24 hr
162	nimesulide.2.8 day
163	nimesulide.2.15 day
164	nimesulide.2.29 day
165	nimesulide.1.4 day
166	nimesulide.1.29 day
167	nitrofurantoin.5.24 hr
168	nitrofurantoin.5.3 hr
169	nitrofurazone.3.29 day
170	nitrosodiethylamine.3.15 day
171	nitrosodiethylamine.4.6 hr
172	pemoline.3.8 day
173	phalloidin.1.8 day
174	phenylanthranilic acid.6.24 hr
175	phenylanthranilic acid.3.4 day
176	phenylanthranilic acid.3.8 day
177	phenylanthranilic acid.3.15 day
178	phenylanthranilic acid.3.29 day
179	phenylanthranilic acid.2.8 day
180	phenylbutazone.3.6 hr
181	phenylbutazone.3.9 hr
182	phenylbutazone.3.24 hr
183	phenylbutazone.3.15 day
184	phenylbutazone.3.29 day
185	phenylbutazone.2.24 hr
186	puromycin aminonucleoside.3.8 day
187	puromycin aminonucleoside.2.15 day
188	puromycin aminonucleoside.1.29 day
189	puromycin aminonucleoside.2.29 day
190	ranitidine.3.6 hr
191	ranitidine.1.3 hr
192	ranitidine.1.6 hr
193	rifampicin.3.29 day
194	simvastatin.1.4 day
195	simvastatin.2.6 hr
196	simvastatin.1.3 hr
197	simvastatin.1.9 hr
198	simvastatin.1.24 hr
199	sulfasalazine.2.8 day
200	sulfasalazine.3.4 day
201	tamoxifen.2.8 day
202	terbinafine.2.15 day
203	terbinafine.2.3 hr
204	tetracycline.3.24 hr
205	tetracycline.2.3 hr
206	tetracycline.2.9 hr
207	ticlopidine.1.4 day
208	TNFα.2.24 hr
209	triamterene.3.3 hr
210	triamterene.3.9 hr
211	triamterene.3.24 hr
212	triamterene.3.4 day
213	triamterene.3.8 day
214	triamterene.3.15 day
215	triamterene.2.6 hr
216	triamterene.2.9 hr
217	triamterene.2.24 hr
218	triamterene.2.4 day
219	triamterene.2.8 day
220	triamterene.2.15 day
221	triamterene.2.29 day
222	triamterene.1.29 day
223	triamterene.3.29 day
224	valproic acid.3.29 day
225	WY-14643.1.24 hr
[truncated: 3 more columns]
