# Supplementary material for: Unsupervised identification of disease states from high‐dimensional physiological and histopathological profiles
Source: Mol Syst Biol. 2019 Feb 19;15(2):e8636. doi: 10.15252/msb.20188636 (PMC6380462; doi:10.15252/msb.20188636)
Supplement: Supplementary file 6 — Dataset EV4 [file MSB-15-e8636-s006.xlsx]

## Sheet: Caption
Dataset EV4. Disease states and corresponding treatment conditions

## Sheet: condition nomenclature
condition nomenclature
condition is defined by a combination of a compound, a concentration, and time point of sacrifice.
	compound:	One of the 160 compounds tested in Open TG-GATEs
	dose:	Ranging from 1-6. Compounds were tested in single dose and sacrificed at 3-24 hrs, and/or daily repeated dose and sacrificed for 4-29 days.
		Compounds were treated at three dose levels at any given time points, however, doses tested in both single and repeated dose schedules may be different for some compounds.
		compounds tested at same conc range throughout the time points: doses are labeled as 1-3 (Low to High)
		compounds tested at different conc range between single and repeated dose schedules: doses are labeled as 1-6, where 1-3 (Low to High) are for repeated dose, and 4-6 (Low to High) for single dose.
	time:	time point of sacrifice. 8 time points in total: 3 hr, 6 hr, 9 hr, 24 hr, 4 day, 8 day, 15 day, 29 day.
For example,
	bromobenzene.3.15 day: bromobenzene, highest dose, sacrificed on Day 15.
	bendazac.5.9 hr: bendazac, middle dose, sacrificed at 9 hr.

## Sheet: conditions in DS
	DS1 (Metaboliclly active)	DS2 (tolerant)	DS3 (hemolytic anemia)	DS4 (lower TBIL)	DS5 (acute liver injury)	DS6 (cholestasis)	DS7 (hepatocellular injury)	DS8 (bleeding)	DS9 (kidney injury)	non-DS
1	bromobenzene.3.15 day	acetazolamide.2.8 day	ajmaline.3.15 day	2,4-dinitrophenol.2.29 day	acetamidofluorene.4.24 hr	acetamidofluorene.1.15 day	acetamide.2.8 day	acetamidofluorene.3.15 day	allopurinol.3.9 hr	2,4-dinitrophenol.1.3 hr
2	chlormezanone.3.8 day	acetazolamide.2.15 day	allopurinol.1.4 day	ajmaline.1.15 day	acetamidofluorene.5.24 hr	acetamidofluorene.1.29 day	acetamide.3.4 day	allyl alcohol.3.24 hr	allopurinol.3.24 hr	2,4-dinitrophenol.1.6 hr
3	chlormezanone.3.15 day	acetazolamide.2.29 day	allopurinol.2.4 day	ajmaline.2.6 hr	acetamidofluorene.6.24 hr	acetamidofluorene.2.15 day	acetamide.3.8 day	allyl alcohol.3.15 day	allopurinol.3.4 day	2,4-dinitrophenol.1.9 hr
4	clofibrate.3.29 day	acetazolamide.3.8 day	allopurinol.2.15 day	allopurinol.1.15 day	aspirin.3.4 day	acetamidofluorene.2.29 day	acetamide.3.15 day	azathioprine.3.29 day	allopurinol.3.8 day	2,4-dinitrophenol.1.24 hr
5	diltiazem.3.29 day	acetazolamide.3.15 day	bendazac.1.4 day	allyl alcohol.1.4 day	aspirin.5.24 hr	acetamidofluorene.3.8 day	acetamide.3.29 day	bucetin.3.8 day	allopurinol.3.15 day	2,4-dinitrophenol.1.4 day
6	fenofibrate.1.15 day	acetazolamide.3.29 day	bendazac.1.8 day	allyl alcohol.2.4 day	aspirin.6.24 hr	acetamidofluorene.3.29 day	acetamidofluorene.1.4 day	bucetin.3.15 day	allopurinol.3.29 day	2,4-dinitrophenol.1.8 day
7	fenofibrate.1.29 day	adapin.3.29 day	bendazac.2.4 day	allyl alcohol.3.4 day	bortezomib.2.3 hr	allopurinol.2.9 hr	acetamidofluorene.1.8 day	bucetin.3.29 day	amphotericin B.3.15 day	2,4-dinitrophenol.1.15 day
8	fenofibrate.2.4 day	amiodarone.3.15 day	bendazac.2.8 day	benzbromarone.1.8 day	bortezomib.2.6 hr	allyl alcohol.1.3 hr	acetamidofluorene.2.4 day	cephalothin.3.29 day	amphotericin B.3.29 day	2,4-dinitrophenol.1.29 day
9	fenofibrate.2.8 day	amiodarone.3.29 day	bendazac.2.29 day	benzbromarone.1.15 day	bortezomib.2.9 hr	allyl alcohol.3.3 hr	acetamidofluorene.2.8 day	chlormezanone.3.29 day	amphotericin B.4.3 hr	2,4-dinitrophenol.2.3 hr
10	fenofibrate.2.15 day	amitriptyline.2.29 day	bendazac.3.4 day	benzbromarone.2.9 hr	bortezomib.3.3 hr	benzbromarone.2.3 hr	acetamidofluorene.3.4 day	cyclophosphamide.3.29 day	amphotericin B.4.6 hr	2,4-dinitrophenol.2.6 hr
11	fenofibrate.2.29 day	amitriptyline.3.15 day	bendazac.3.8 day	benzbromarone.2.4 day	bortezomib.3.6 hr	benzbromarone.3.3 hr	aflatoxin B1.1.24 hr	diclofenac.3.15 day	amphotericin B.4.9 hr	2,4-dinitrophenol.2.9 hr
12	fenofibrate.3.4 day	amitriptyline.3.29 day	bendazac.3.15 day	benzbromarone.2.8 day	bortezomib.3.9 hr	benziodarone.3.3 hr	aflatoxin B1.2.24 hr	diclofenac.3.29 day	amphotericin B.5.9 hr	2,4-dinitrophenol.2.24 hr
13	fenofibrate.3.8 day	bromobenzene.3.29 day	bendazac.3.29 day	benzbromarone.2.15 day	bucetin.5.24 hr	bortezomib.3.24 hr	aflatoxin B1.3.24 hr	diclofenac.6.24 hr	bromoethylamine.5.24 hr	2,4-dinitrophenol.2.4 day
14	fenofibrate.3.15 day	bromoethylamine.3.15 day	bendazac.4.3 hr	benzbromarone.2.29 day	cycloheximide.1.3 hr	carbon tetrachloride.2.3 hr	allyl alcohol.3.6 hr	ibuprofen.3.4 day	bromoethylamine.6.24 hr	2,4-dinitrophenol.2.8 day
15	fenofibrate.3.29 day	bromoethylamine.3.29 day	bendazac.4.6 hr	benzbromarone.3.4 day	cycloheximide.1.6 hr	chlorpromazine.3.29 day	allyl alcohol.3.8 day	ibuprofen.3.8 day	captopril.1.15 day	2,4-dinitrophenol.2.15 day
16	hydroxyzine.3.4 day	bucetin.1.15 day	bendazac.4.9 hr	benzbromarone.3.8 day	cycloheximide.1.9 hr	clofibrate.1.3 hr	amphotericin B.5.6 hr	ibuprofen.3.15 day	captopril.2.15 day	2,4-dinitrophenol.3.3 hr
17	hydroxyzine.3.8 day	butylated hydroxyanisole.2.15 day	bendazac.4.24 hr	benzbromarone.3.15 day	cycloheximide.2.3 hr	colchicine.5.24 hr	azathioprine.3.15 day	ibuprofen.3.29 day	captopril.3.4 day	2,4-dinitrophenol.3.6 hr
18	hydroxyzine.3.15 day	butylated hydroxyanisole.3.15 day	bendazac.5.3 hr	benzbromarone.3.29 day	cycloheximide.2.6 hr	cyclosporine A.2.4 day	bromobenzene.3.24 hr	ibuprofen.5.24 hr	captopril.3.8 day	2,4-dinitrophenol.3.9 hr
19	hydroxyzine.3.29 day	butylated hydroxyanisole.3.29 day	bendazac.5.6 hr	benziodarone.1.24 hr	cycloheximide.2.9 hr	cyclosporine A.3.4 day	bromobenzene.3.4 day	ibuprofen.6.24 hr	captopril.3.15 day	2,4-dinitrophenol.3.24 hr
20	omeprazole.3.8 day	caffeine.3.15 day	bendazac.5.9 hr	benziodarone.1.8 day	cycloheximide.3.6 hr	cyclosporine A.3.8 day	bucetin.3.4 day	indomethacin.3.4 day	chlorpromazine.4.24 hr	2,4-dinitrophenol.3.4 day
21	omeprazole.3.15 day	caffeine.3.29 day	bendazac.5.24 hr	benziodarone.1.15 day	cycloheximide.3.9 hr	cyclosporine A.3.15 day	carbon tetrachloride.2.4 day	indomethacin.3.8 day	cisplatin.3.15 day	2,4-dinitrophenol.3.8 day
22	omeprazole.3.29 day	carbamazepine.3.8 day	bendazac.6.3 hr	benziodarone.1.29 day	cycloheximide.3.24 hr	cyclosporine A.3.29 day	carbon tetrachloride.2.8 day	iproniazid.1.29 day	cisplatin.3.29 day	2,4-dinitrophenol.3.15 day
23	simvastatin.3.29 day	chlormadinone.1.29 day	bendazac.6.6 hr	benziodarone.2.8 day	desmopressin acetate.3.8 day	cyclosporine A.4.6 hr	carbon tetrachloride.2.15 day	iproniazid.2.15 day	desmopressin acetate.3.4 day	2,4-dinitrophenol.3.29 day
24	terbinafine.3.15 day	chlormadinone.2.29 day	bendazac.6.9 hr	benziodarone.2.15 day	ethionamide.4.6 hr	cyclosporine A.5.6 hr	carbon tetrachloride.2.29 day	iproniazid.2.29 day	desmopressin acetate.3.15 day	2-nitrofluorene.1.24 hr
25	terbinafine.3.29 day	chlormadinone.3.29 day	bendazac.6.24 hr	benziodarone.2.29 day	ethionamide.4.9 hr	cyclosporine A.6.6 hr	carbon tetrachloride.3.4 day	iproniazid.3.15 day	desmopressin acetate.3.29 day	2-nitrofluorene.2.24 hr
26	WY-14643.1.4 day	chlorpheniramine.3.29 day	benzbromarone.1.9 hr	benziodarone.3.24 hr	ethionamide.5.6 hr	cyclosporine A.6.9 hr	carbon tetrachloride.3.8 day	iproniazid.3.29 day	desmopressin acetate.4.3 hr	2-nitrofluorene.3.24 hr
27	WY-14643.1.8 day	chlorpromazine.2.29 day	benzbromarone.2.24 hr	benziodarone.3.8 day	ethionamide.5.9 hr	cyclosporine A.6.24 hr	carbon tetrachloride.3.15 day	isoniazid.3.15 day	desmopressin acetate.4.6 hr	3-methylcholanthrene.1.3 hr
28	WY-14643.1.15 day	chlorpropamide.2.29 day	benziodarone.2.3 hr	benziodarone.3.15 day	ethionamide.6.6 hr	dantrolene.3.15 day	carbon tetrachloride.3.29 day	lornoxicam.2.4 day	desmopressin acetate.4.9 hr	3-methylcholanthrene.1.6 hr
29	WY-14643.1.29 day	chlorpropamide.3.29 day	captopril.1.6 hr	benziodarone.3.29 day	ethionamide.6.9 hr	ethambutol.3.8 day	carboplatin.3.29 day	lornoxicam.2.29 day	desmopressin acetate.5.6 hr	3-methylcholanthrene.1.9 hr
30	WY-14643.2.4 day	cisplatin.1.29 day	captopril.1.29 day	buthionine sulfoximine.1.6 hr	ethionamide.6.24 hr	ethionamide.3.15 day	clomipramine.3.29 day	lornoxicam.3.4 day	desmopressin acetate.5.9 hr	3-methylcholanthrene.1.24 hr
31	WY-14643.2.8 day	cisplatin.2.29 day	captopril.2.6 hr	buthionine sulfoximine.2.6 hr	ethionine.1.15 day	haloperidol.2.29 day	colchicine.3.4 day	lornoxicam.3.8 day	desmopressin acetate.5.24 hr	3-methylcholanthrene.2.3 hr
32	WY-14643.2.15 day	dantrolene.3.29 day	captopril.2.29 day	buthionine sulfoximine.3.6 hr	ethionine.2.24 hr	haloperidol.3.29 day	colchicine.5.3 hr	lornoxicam.3.15 day	desmopressin acetate.6.3 hr	3-methylcholanthrene.2.6 hr
33	WY-14643.2.29 day	diltiazem.3.15 day	captopril.3.3 hr	buthionine sulfoximine.3.24 hr	ethionine.2.4 day	indomethacin.1.9 hr	colchicine.5.6 hr	lornoxicam.5.24 hr	desmopressin acetate.6.6 hr	3-methylcholanthrene.2.9 hr
34	WY-14643.3.4 day	disopyramide.1.29 day	captopril.3.6 hr	captopril.1.24 hr	ethionine.2.8 day	lomustine.3.15 day	colchicine.5.9 hr	lornoxicam.6.24 hr	desmopressin acetate.6.9 hr	3-methylcholanthrene.2.24 hr
35	WY-14643.3.8 day	disulfiram.2.15 day	captopril.3.9 hr	captopril.1.4 day	ethionine.2.15 day	lomustine.3.29 day	colchicine.6.3 hr	mefenamic acid.3.3 hr	enalapril.1.6 hr	3-methylcholanthrene.3.3 hr
36	WY-14643.3.15 day	disulfiram.3.15 day	captopril.3.29 day	captopril.2.24 hr	ethionine.2.29 day	methapyrilene.3.15 day	colchicine.6.6 hr	mefenamic acid.3.24 hr	enalapril.1.15 day	3-methylcholanthrene.3.6 hr
37	WY-14643.3.29 day	disulfiram.3.29 day	chlorpromazine.2.15 day	captopril.3.24 hr	ethionine.3.24 hr	methapyrilene.3.29 day	colchicine.6.9 hr	mefenamic acid.3.4 day	enalapril.1.29 day	3-methylcholanthrene.3.9 hr
38		doxorubicin.2.29 day	chlorpromazine.3.15 day	carbamazepine.2.15 day	ethionine.3.4 day	methylene dianiline.3.4 day	colchicine.6.24 hr	mefenamic acid.3.8 day	enalapril.2.6 hr	3-methylcholanthrene.3.24 hr
39		doxorubicin.3.29 day	coumarin.1.3 hr	carbon tetrachloride.1.4 day	ethionine.3.8 day	methylene dianiline.3.8 day	coumarin.3.24 hr	mefenamic acid.3.15 day	enalapril.2.9 hr	acarbose.1.3 hr
40		ethinylestradiol.1.4 day	dantrolene.2.8 day	carbon tetrachloride.1.8 day	ethionine.3.15 day	methylene dianiline.3.15 day	cycloheximide.1.24 hr	mefenamic acid.3.29 day	enalapril.2.8 day	acarbose.1.6 hr
41		ethinylestradiol.1.8 day	dantrolene.2.15 day	carbon tetrachloride.1.15 day	ethionine.3.29 day	methylene dianiline.3.29 day	cycloheximide.2.24 hr	meloxicam.2.29 day	enalapril.2.15 day	acarbose.1.9 hr
42		ethinylestradiol.1.15 day	dantrolene.3.8 day	carboplatin.1.4 day	terbinafine.3.8 day	methylene dianiline.5.6 hr	cycloheximide.3.3 hr	meloxicam.3.4 day	enalapril.2.29 day	acarbose.1.24 hr
43		ethinylestradiol.1.29 day	diazepam.1.29 day	chlorpromazine.1.29 day	thioridazine.3.8 day	methylene dianiline.5.9 hr	disopyramide.2.29 day	meloxicam.3.8 day	enalapril.3.6 hr	acarbose.1.4 day
44		ethinylestradiol.2.4 day	diazepam.2.24 hr	ciprofloxacin.2.8 day		methylene dianiline.5.24 hr	disulfiram.3.4 day	meloxicam.3.15 day	enalapril.3.9 hr	acarbose.1.8 day
45		ethinylestradiol.2.8 day	diazepam.2.4 day	ciprofloxacin.3.6 hr		methylene dianiline.6.3 hr	disulfiram.3.8 day	meloxicam.6.24 hr	enalapril.3.8 day	acarbose.1.15 day
46		ethinylestradiol.2.15 day	diazepam.2.29 day	ciprofloxacin.3.24 hr		methylene dianiline.6.6 hr	ethambutol.1.29 day	naphthyl isothiocyanate.3.29 day	enalapril.3.15 day	acarbose.1.29 day
47		ethinylestradiol.2.29 day	diazepam.3.3 hr	ciprofloxacin.3.8 day		methylene dianiline.6.9 hr	ethambutol.2.8 day	naproxen.2.4 day	enalapril.3.29 day	acarbose.2.3 hr
48		ethinylestradiol.3.4 day	diethyl maleate.1.3 hr	clofibrate.1.8 day		methylene dianiline.6.24 hr	ethambutol.2.15 day	naproxen.2.8 day	furosemide.2.4 day	acarbose.2.6 hr
49		ethinylestradiol.3.8 day	diethyl maleate.2.3 hr	clofibrate.2.3 hr		monocrotaline.2.29 day	ethambutol.2.29 day	naproxen.2.15 day	furosemide.2.15 day	acarbose.2.9 hr
50		ethinylestradiol.3.15 day	diethyl maleate.3.3 hr	clofibrate.2.4 day		monocrotaline.3.15 day	ethambutol.3.15 day	naproxen.2.29 day	furosemide.2.29 day	acarbose.2.24 hr
51		ethinylestradiol.3.29 day	diethyl maleate.3.6 hr	clofibrate.2.8 day		naphthyl isothiocyanate.3.8 day	ethambutol.3.29 day	naproxen.3.4 day	furosemide.3.4 day	acarbose.2.4 day
52		etoposide.2.29 day	ethanol.1.29 day	clofibrate.2.15 day		naphthyl isothiocyanate.3.15 day	ethinylestradiol.2.6 hr	naproxen.3.8 day	furosemide.3.8 day	acarbose.2.8 day
53		etoposide.3.29 day	ethionamide.5.3 hr	clofibrate.2.29 day		naphthyl isothiocyanate.5.24 hr	ethionamide.3.4 day	naproxen.3.15 day	furosemide.3.15 day	acarbose.2.15 day
54		fluphenazine.2.29 day	ethionamide.5.24 hr	clofibrate.3.3 hr		naphthyl isothiocyanate.6.24 hr	ethionamide.3.8 day	naproxen.5.24 hr	furosemide.3.29 day	acarbose.2.29 day
55		fluphenazine.3.29 day	hexachlorobenzene.1.8 day	clofibrate.3.6 hr		nitrosodiethylamine.2.15 day	fluoxetine hydrochloride.3.15 day	naproxen.6.24 hr	gentamicin.3.15 day	acarbose.3.3 hr
56		flutamide.1.29 day	hexachlorobenzene.1.15 day	clofibrate.3.4 day		nitrosodiethylamine.2.29 day	fluoxetine hydrochloride.3.29 day	nimesulide.3.8 day	indomethacin.3.15 day	acarbose.3.6 hr
57		flutamide.3.8 day	hexachlorobenzene.1.29 day	clofibrate.3.8 day		nitrosodiethylamine.3.8 day	galactosamine.1.6 hr	nimesulide.3.15 day	nifedipine.1.3 hr	acarbose.3.9 hr
58		flutamide.3.15 day	hexachlorobenzene.2.8 day	clofibrate.3.15 day		nitrosodiethylamine.3.15 day	galactosamine.2.6 hr	phenacetin.2.15 day	nifedipine.1.6 hr	acarbose.3.24 hr
59		flutamide.3.29 day	hexachlorobenzene.2.15 day	colchicine.1.29 day		phalloidin.1.4 day	galactosamine.2.24 hr	phenacetin.2.29 day	nifedipine.1.9 hr	acarbose.3.4 day
60		gentamicin.1.29 day	indomethacin.1.3 hr	colchicine.2.8 day		phalloidin.1.8 day	galactosamine.3.6 hr	phenacetin.3.8 day	nifedipine.2.3 hr	acarbose.3.8 day
61		gentamicin.2.29 day	indomethacin.2.3 hr	colchicine.3.8 day		propylthiouracil.1.3 hr	galactosamine.3.9 hr	phenacetin.3.15 day	nifedipine.2.6 hr	acarbose.3.15 day
62		gentamicin.3.29 day	indomethacin.2.9 hr	colchicine.3.29 day		propylthiouracil.2.3 hr	galactosamine.3.24 hr	phenacetin.3.29 day	nifedipine.2.9 hr	acarbose.3.29 day
63		griseofulvin.1.29 day	indomethacin.2.24 hr	coumarin.1.9 hr		rifampicin.1.3 hr	gefitinib.3.24 hr	phenylanthranilic acid.3.4 day	nifedipine.3.3 hr	acetamide.1.4 day
64		hexachlorobenzene.2.29 day	indomethacin.3.3 hr	coumarin.1.15 day		rifampicin.1.6 hr	hydroxyzine.1.4 day	phenylanthranilic acid.3.8 day	nifedipine.3.6 hr	acetamide.1.8 day
65		hexachlorobenzene.3.15 day	indomethacin.3.9 hr	coumarin.2.24 hr		rifampicin.2.3 hr	imatinib, methanesulfonate salt.2.24 hr	phenylanthranilic acid.3.29 day	nifedipine.3.9 hr	acetamide.1.15 day
66		hexachlorobenzene.3.29 day	indomethacin.3.24 hr	coumarin.2.8 day		rifampicin.2.6 hr	imatinib, methanesulfonate salt.3.6 hr	phenylbutazone.3.4 day	phenylanthranilic acid.3.15 day	acetamide.1.29 day
67		imipramine.2.29 day	iproniazid.3.8 day	coumarin.2.29 day		rifampicin.2.9 hr	imatinib, methanesulfonate salt.3.24 hr	phenylbutazone.3.8 day	puromycin aminonucleoside.3.8 day	acetamide.2.4 day
68		imipramine.3.15 day	nimesulide.2.8 day	coumarin.3.8 day		rifampicin.2.24 hr	lomustine.1.29 day	phenylbutazone.3.29 day	tiopronin.3.15 day	acetamide.2.15 day
69		imipramine.3.29 day	nimesulide.2.15 day	coumarin.3.29 day		rifampicin.3.3 hr	lomustine.2.29 day	sulindac.3.8 day	triamterene.2.15 day	acetamide.2.29 day
70		isoniazid.3.29 day	nimesulide.2.29 day	dantrolene.1.24 hr		rifampicin.3.6 hr	LPS.2.3 hr	sulindac.3.15 day	triamterene.3.24 hr	acetamidofluorene.4.3 hr
71		labetalol.1.29 day	nimesulide.5.3 hr	dantrolene.1.15 day		rifampicin.3.9 hr	LPS.2.6 hr	sulindac.3.29 day	triamterene.3.15 day	acetamidofluorene.4.6 hr
72		labetalol.3.15 day	nimesulide.5.6 hr	dantrolene.2.29 day		rifampicin.3.24 hr	LPS.2.9 hr	sulindac.6.24 hr		acetamidofluorene.4.9 hr
73		labetalol.3.29 day	nimesulide.5.9 hr	diazepam.1.9 hr		rifampicin.3.4 day	LPS.3.3 hr			acetamidofluorene.5.3 hr
74		methimazole.1.29 day	nimesulide.6.24 hr	diazepam.1.24 hr		rifampicin.3.8 day	LPS.3.6 hr			acetamidofluorene.5.6 hr
75		methimazole.2.29 day	phenobarbital.2.8 day	diazepam.1.15 day		rifampicin.3.15 day	LPS.3.9 hr			acetamidofluorene.5.9 hr
76		methimazole.3.29 day	phenobarbital.2.15 day	diazepam.2.9 hr		rifampicin.3.29 day	LPS.3.24 hr			acetamidofluorene.6.3 hr
77		methyldopa.1.15 day	phenobarbital.2.29 day	diazepam.3.15 day		simvastatin.1.6 hr	methapyrilene.2.15 day			acetamidofluorene.6.6 hr
78		methyldopa.3.15 day	phenobarbital.3.4 day	diltiazem.3.8 day		thioacetamide.3.29 day	methapyrilene.2.29 day			acetamidofluorene.6.9 hr
79		methyldopa.3.29 day	phenobarbital.3.15 day	ethanol.1.6 hr		valproic acid.2.29 day	methapyrilene.3.6 hr			acetaminophen.1.3 hr
80		methyltestosterone.3.29 day	phenobarbital.3.29 day	ethanol.1.24 hr			methapyrilene.3.9 hr			acetaminophen.1.6 hr
81		naproxen.1.29 day	phenylbutazone.2.15 day	ethanol.1.4 day			methapyrilene.3.24 hr			acetaminophen.1.9 hr
82		nimesulide.3.29 day	phenylbutazone.3.15 day	ethanol.2.24 hr			methapyrilene.3.4 day			acetaminophen.1.24 hr
83		nitrofurantoin.3.29 day	phorone.2.3 hr	ethanol.2.4 day			methapyrilene.3.8 day			acetaminophen.1.4 day
84		nitrofurazone.3.15 day	phorone.3.3 hr	ethanol.3.6 hr			methylene dianiline.2.4 day			acetaminophen.1.8 day
85		nitrofurazone.3.29 day	phorone.3.6 hr	ethanol.3.15 day			mexiletine.3.15 day			acetaminophen.1.15 day
86		omeprazole.3.4 day	phorone.3.9 hr	ethionamide.1.15 day			monocrotaline.3.4 day			acetaminophen.1.29 day
87		papaverine.2.29 day	propylthiouracil.1.6 hr	ethionamide.1.29 day			monocrotaline.3.8 day			acetaminophen.2.3 hr
88		papaverine.3.15 day	propylthiouracil.2.9 hr	ethionamide.2.8 day			naphthyl isothiocyanate.3.4 day			acetaminophen.2.6 hr
89		pemoline.1.29 day	propylthiouracil.3.9 hr	ethionamide.2.15 day			nitrosodiethylamine.3.4 day			acetaminophen.2.9 hr
90		pemoline.2.29 day	simvastatin.1.4 day	ethionine.1.3 hr			nitrosodiethylamine.6.24 hr			acetaminophen.2.24 hr
91		pemoline.3.8 day	tannic acid.2.6 hr	ethionine.1.6 hr			N-nitrosomorpholine.1.24 hr			acetaminophen.2.4 day
92		pemoline.3.29 day	tannic acid.2.9 hr	ethionine.1.24 hr			N-nitrosomorpholine.2.24 hr			acetaminophen.2.8 day
93		phenytoin.3.29 day	tannic acid.2.29 day	ethionine.2.3 hr			N-nitrosomorpholine.3.24 hr			acetaminophen.2.15 day
94		promethazine.1.15 day	tannic acid.3.3 hr	etoposide.1.29 day			pemoline.3.6 hr			acetaminophen.2.29 day
95		promethazine.1.29 day	tannic acid.3.6 hr	etoposide.4.3 hr			phalloidin.1.3 hr			acetaminophen.3.3 hr
96		promethazine.2.8 day	tannic acid.3.9 hr	famotidine.1.24 hr			phalloidin.1.6 hr			acetaminophen.3.6 hr
97		promethazine.2.15 day	tannic acid.3.15 day	fluphenazine.1.15 day			phenacetin.5.24 hr			acetaminophen.3.9 hr
98		promethazine.2.29 day	tannic acid.3.29 day	flutamide.1.3 hr			phenacetin.6.24 hr			acetaminophen.3.24 hr
99		promethazine.3.8 day	tetracycline.2.6 hr	flutamide.2.3 hr			phorone.3.24 hr			acetaminophen.3.4 day
100		promethazine.3.15 day	tetracycline.3.3 hr	flutamide.3.3 hr			simvastatin.3.24 hr			acetaminophen.3.8 day
101		promethazine.3.29 day	tetracycline.3.6 hr	glibenclamide.1.3 hr			simvastatin.3.4 day			acetaminophen.3.15 day
102		propranolol.3.15 day	thioacetamide.1.29 day	glibenclamide.2.3 hr			simvastatin.3.8 day			acetaminophen.3.29 day
103		propylthiouracil.1.29 day	thioridazine.1.9 hr	glibenclamide.2.15 day			simvastatin.3.15 day			acetazolamide.1.3 hr
104		propylthiouracil.2.29 day	thioridazine.2.9 hr	glibenclamide.3.3 hr			tacrine.2.8 day			acetazolamide.1.6 hr
105		propylthiouracil.3.29 day		glibenclamide.3.15 day			tacrine.3.3 hr			acetazolamide.1.9 hr
106		quinidine.1.29 day		griseofulvin.1.4 day			tacrine.3.6 hr			acetazolamide.1.24 hr
107		quinidine.3.29 day		griseofulvin.1.8 day			tacrine.3.9 hr			acetazolamide.1.4 day
108		rotenone.3.29 day		griseofulvin.2.4 day			theophylline.3.29 day			acetazolamide.1.8 day
109		tacrine.1.29 day		griseofulvin.2.8 day			thioacetamide.3.24 hr			acetazolamide.1.15 day
110		tacrine.2.29 day		griseofulvin.2.15 day			thioacetamide.3.4 day			acetazolamide.1.29 day
111		tacrine.3.15 day		griseofulvin.3.4 day			vitamin A.3.29 day			acetazolamide.2.3 hr
112		tacrine.3.29 day		griseofulvin.3.8 day						acetazolamide.2.6 hr
113		tamoxifen.1.29 day		griseofulvin.3.15 day						acetazolamide.2.9 hr
114		tamoxifen.2.8 day		haloperidol.1.8 day						acetazolamide.2.24 hr
115		tamoxifen.2.29 day		haloperidol.1.15 day						acetazolamide.2.4 day
116		tamoxifen.3.8 day		haloperidol.2.15 day						acetazolamide.3.3 hr
117		theophylline.3.8 day		haloperidol.3.9 hr						acetazolamide.3.6 hr
118		theophylline.3.15 day		indomethacin.1.4 day						acetazolamide.3.9 hr
119		thioridazine.3.29 day		indomethacin.2.4 day						acetazolamide.3.24 hr
120		ticlopidine.3.8 day		isoniazid.1.4 day						acetazolamide.3.4 day
121		ticlopidine.3.15 day		lomustine.1.3 hr						adapin.1.4 day
122		ticlopidine.3.29 day		lomustine.1.24 hr						adapin.1.8 day
123		tiopronin.3.29 day		lomustine.1.4 day						adapin.1.15 day
124		triamterene.1.29 day		lomustine.1.8 day						adapin.1.29 day
125		triamterene.2.29 day		lomustine.2.9 hr						adapin.2.4 day
126		triamterene.3.29 day		lomustine.2.24 hr						adapin.2.8 day
127				lomustine.3.24 hr						adapin.2.15 day
128				lomustine.3.4 day						adapin.2.29 day
129				lornoxicam.1.15 day						adapin.3.4 day
130				mefenamic acid.1.9 hr						adapin.3.8 day
131				mefenamic acid.1.29 day						adapin.3.15 day
132				mefenamic acid.2.9 hr						adapin.4.3 hr
133				mefenamic acid.2.24 hr						adapin.4.6 hr
134				mefenamic acid.2.29 day						adapin.4.9 hr
135				methyltestosterone.1.24 hr						adapin.4.24 hr
136				nimesulide.1.4 day						adapin.5.3 hr
137				nitrofurantoin.1.15 day						adapin.5.6 hr
138				nitrofurantoin.2.15 day						adapin.5.9 hr
139				nitrofurantoin.3.15 day						adapin.5.24 hr
140				nitrofurantoin.4.3 hr						ajmaline.1.3 hr
141				nitrofurantoin.4.6 hr						ajmaline.1.6 hr
142				nitrofurantoin.4.9 hr						ajmaline.1.9 hr
143				nitrofurantoin.4.24 hr						ajmaline.1.24 hr
144				nitrofurantoin.5.3 hr						ajmaline.1.4 day
145				nitrofurantoin.5.6 hr						ajmaline.1.8 day
146				nitrofurantoin.5.9 hr						ajmaline.1.29 day
147				nitrofurantoin.5.24 hr						ajmaline.2.3 hr
148				nitrofurantoin.6.3 hr						ajmaline.2.9 hr
149				nitrofurantoin.6.6 hr						ajmaline.2.24 hr
150				nitrofurantoin.6.9 hr						ajmaline.2.4 day
151				nitrofurantoin.6.24 hr						ajmaline.2.8 day
152				omeprazole.1.8 day						ajmaline.2.15 day
153				omeprazole.2.15 day						ajmaline.2.29 day
154				phenobarbital.1.15 day						ajmaline.3.3 hr
155				phenylbutazone.1.6 hr						ajmaline.3.6 hr
156				phenylbutazone.1.9 hr						ajmaline.3.9 hr
157				phenylbutazone.1.24 hr						ajmaline.3.24 hr
158				phenylbutazone.1.29 day						ajmaline.3.4 day
159				phenylbutazone.2.3 hr						ajmaline.3.8 day
160				phenylbutazone.2.9 hr						ajmaline.3.29 day
161				phenylbutazone.3.6 hr						allopurinol.1.3 hr
162				phenylbutazone.3.9 hr						allopurinol.1.6 hr
163				propylthiouracil.1.24 hr						allopurinol.1.9 hr
164				propylthiouracil.2.6 hr						allopurinol.1.24 hr
165				rifampicin.1.24 hr						allopurinol.1.8 day
166				rifampicin.1.4 day						allopurinol.1.29 day
167				rotenone.3.4 day						allopurinol.2.3 hr
168				sulfasalazine.2.3 hr						allopurinol.2.6 hr
169				sulfasalazine.3.3 hr						allopurinol.2.24 hr
170				sulfasalazine.3.15 day						allopurinol.2.8 day
171				sulfasalazine.3.29 day						allopurinol.2.29 day
172				tannic acid.1.8 day						allopurinol.3.3 hr
173				tannic acid.1.15 day						allopurinol.3.6 hr
174				tannic acid.2.8 day						allyl alcohol.1.6 hr
175				tannic acid.2.15 day						allyl alcohol.1.9 hr
176				terbinafine.2.4 day						allyl alcohol.1.24 hr
177				tetracycline.1.6 hr						allyl alcohol.1.8 day
178				tetracycline.1.9 hr						allyl alcohol.1.15 day
179				tetracycline.1.29 day						allyl alcohol.1.29 day
180				tetracycline.2.9 hr						allyl alcohol.2.3 hr
181				tetracycline.2.29 day						allyl alcohol.2.6 hr
182				tetracycline.3.24 hr						allyl alcohol.2.9 hr
183				tetracycline.3.8 day						allyl alcohol.2.24 hr
184				thioacetamide.1.3 hr						allyl alcohol.2.8 day
185				thioacetamide.1.24 hr						allyl alcohol.2.15 day
186				thioacetamide.2.3 hr						allyl alcohol.2.29 day
187				thioacetamide.2.15 day						allyl alcohol.3.9 hr
188				thioacetamide.3.9 hr						allyl alcohol.3.29 day
189				thioacetamide.3.8 day						amiodarone.1.4 day
190				thioacetamide.3.15 day						amiodarone.1.8 day
191				thioridazine.1.15 day						amiodarone.1.15 day
192				thioridazine.1.29 day						amiodarone.1.29 day
193				tunicamycin.2.6 hr						amiodarone.2.4 day
194				valproic acid.1.15 day						amiodarone.2.8 day
195				valproic acid.2.8 day						amiodarone.2.15 day
196				valproic acid.2.15 day						amiodarone.2.29 day
197				valproic acid.3.9 hr						amiodarone.3.4 day
198				valproic acid.3.15 day						amiodarone.3.8 day
199										amiodarone.4.3 hr
200										amiodarone.4.6 hr
201										amiodarone.4.9 hr
202										amiodarone.4.24 hr
203										amiodarone.5.3 hr
204										amiodarone.5.6 hr
205										amiodarone.5.9 hr
206										amiodarone.5.24 hr
207										amiodarone.6.3 hr
208										amiodarone.6.6 hr
209										amiodarone.6.9 hr
210										amiodarone.6.24 hr
211										amitriptyline.1.3 hr
212										amitriptyline.1.6 hr
213										amitriptyline.1.9 hr
214										amitriptyline.1.24 hr
215										amitriptyline.1.4 day
216										amitriptyline.1.8 day
217										amitriptyline.1.15 day
218										amitriptyline.1.29 day
219										amitriptyline.2.3 hr
220										amitriptyline.2.6 hr
221										amitriptyline.2.9 hr
222										amitriptyline.2.24 hr
223										amitriptyline.2.4 day
224										amitriptyline.2.8 day
225										amitriptyline.2.15 day
226										amitriptyline.3.3 hr
227										amitriptyline.3.6 hr
228										amitriptyline.3.9 hr
229										amitriptyline.3.24 hr
230										amitriptyline.3.4 day
231										amitriptyline.3.8 day
232										amphotericin B.1.4 day
233										amphotericin B.1.8 day
234										amphotericin B.1.15 day
235										amphotericin B.1.29 day
236										amphotericin B.2.4 day
237										amphotericin B.2.8 day
238										amphotericin B.2.15 day
239										amphotericin B.2.29 day
240										amphotericin B.3.4 day
241										amphotericin B.3.8 day
242										amphotericin B.4.24 hr
243										amphotericin B.5.24 hr
244										aspirin.1.4 day
245										aspirin.1.8 day
246										aspirin.1.15 day
247										aspirin.1.29 day
248										aspirin.2.4 day
249										aspirin.2.8 day
250										aspirin.2.15 day
251										aspirin.2.29 day
252										aspirin.3.8 day
253										aspirin.3.15 day
254										aspirin.3.29 day
255										aspirin.4.3 hr
256										aspirin.4.6 hr
257										aspirin.4.9 hr
258										aspirin.4.24 hr
259										aspirin.5.3 hr
260										aspirin.5.6 hr
261										aspirin.5.9 hr
262										aspirin.6.3 hr
263										aspirin.6.6 hr
264										aspirin.6.9 hr
265										azathioprine.1.3 hr
266										azathioprine.1.6 hr
267										azathioprine.1.9 hr
268										azathioprine.1.24 hr
269										azathioprine.1.4 day
270										azathioprine.1.8 day
271										azathioprine.1.15 day
272										azathioprine.1.29 day
273										azathioprine.2.3 hr
274										azathioprine.2.6 hr
275										azathioprine.2.9 hr
276										azathioprine.2.24 hr
277										azathioprine.2.4 day
278										azathioprine.2.8 day
279										azathioprine.2.15 day
280										azathioprine.2.29 day
281										azathioprine.3.3 hr
282										azathioprine.3.6 hr
283										azathioprine.3.9 hr
284										azathioprine.3.24 hr
285										azathioprine.3.4 day
286										azathioprine.3.8 day
287										bendazac.1.15 day
288										bendazac.1.29 day
289										bendazac.2.15 day
290										benzbromarone.1.3 hr
291										benzbromarone.1.6 hr
292										benzbromarone.1.24 hr
293										benzbromarone.1.4 day
294										benzbromarone.1.29 day
295										benzbromarone.2.6 hr
296										benzbromarone.3.6 hr
297										benzbromarone.3.9 hr
298										benzbromarone.3.24 hr
299										benziodarone.1.3 hr
300										benziodarone.1.6 hr
301										benziodarone.1.9 hr
302										benziodarone.1.4 day
303										benziodarone.2.6 hr
304										benziodarone.2.9 hr
305										benziodarone.2.24 hr
306										benziodarone.2.4 day
307										benziodarone.3.6 hr
308										benziodarone.3.9 hr
309										benziodarone.3.4 day
310										bortezomib.1.3 hr
311										bortezomib.1.6 hr
312										bortezomib.1.9 hr
313										bortezomib.1.24 hr
314										bortezomib.2.24 hr
315										bromobenzene.1.3 hr
316										bromobenzene.1.6 hr
317										bromobenzene.1.9 hr
318										bromobenzene.1.24 hr
319										bromobenzene.1.4 day
320										bromobenzene.1.8 day
321										bromobenzene.1.15 day
322										bromobenzene.1.29 day
323										bromobenzene.2.3 hr
324										bromobenzene.2.6 hr
325										bromobenzene.2.9 hr
326										bromobenzene.2.24 hr
327										bromobenzene.2.4 day
328										bromobenzene.2.8 day
329										bromobenzene.2.15 day
330										bromobenzene.2.29 day
331										bromobenzene.3.3 hr
332										bromobenzene.3.6 hr
333										bromobenzene.3.9 hr
334										bromobenzene.3.8 day
335										bromoethylamine.1.4 day
336										bromoethylamine.1.8 day
337										bromoethylamine.1.15 day
338										bromoethylamine.1.29 day
339										bromoethylamine.2.4 day
340										bromoethylamine.2.8 day
341										bromoethylamine.2.15 day
342										bromoethylamine.2.29 day
343										bromoethylamine.3.4 day
344										bromoethylamine.3.8 day
345										bromoethylamine.4.3 hr
346										bromoethylamine.4.6 hr
347										bromoethylamine.4.9 hr
348										bromoethylamine.4.24 hr
349										bromoethylamine.5.3 hr
350										bromoethylamine.5.6 hr
351										bromoethylamine.5.9 hr
352										bromoethylamine.6.3 hr
353										bromoethylamine.6.6 hr
354										bromoethylamine.6.9 hr
355										bucetin.1.4 day
356										bucetin.1.8 day
357										bucetin.1.29 day
358										bucetin.2.4 day
359										bucetin.2.8 day
360										bucetin.2.15 day
361										bucetin.2.29 day
362										bucetin.4.3 hr
363										bucetin.4.6 hr
364										bucetin.4.9 hr
365										bucetin.4.24 hr
366										bucetin.5.3 hr
367										bucetin.5.6 hr
368										bucetin.5.9 hr
369										bucetin.6.3 hr
370										bucetin.6.6 hr
371										bucetin.6.9 hr
372										bucetin.6.24 hr
373										buthionine sulfoximine.1.3 hr
374										buthionine sulfoximine.1.9 hr
375										buthionine sulfoximine.1.24 hr
376										buthionine sulfoximine.2.3 hr
377										buthionine sulfoximine.2.9 hr
378										buthionine sulfoximine.2.24 hr
379										buthionine sulfoximine.3.3 hr
380										buthionine sulfoximine.3.9 hr
381										butylated hydroxyanisole.1.3 hr
382										butylated hydroxyanisole.1.6 hr
383										butylated hydroxyanisole.1.9 hr
384										butylated hydroxyanisole.1.24 hr
385										butylated hydroxyanisole.1.4 day
386										butylated hydroxyanisole.1.8 day
387										butylated hydroxyanisole.1.15 day
388										butylated hydroxyanisole.1.29 day
389										butylated hydroxyanisole.2.3 hr
390										butylated hydroxyanisole.2.6 hr
391										butylated hydroxyanisole.2.9 hr
392										butylated hydroxyanisole.2.24 hr
393										butylated hydroxyanisole.2.4 day
394										butylated hydroxyanisole.2.8 day
395										butylated hydroxyanisole.2.29 day
396										butylated hydroxyanisole.3.3 hr
397										butylated hydroxyanisole.3.6 hr
398										butylated hydroxyanisole.3.9 hr
399										butylated hydroxyanisole.3.24 hr
400										butylated hydroxyanisole.3.4 day
401										butylated hydroxyanisole.3.8 day
402										caffeine.1.3 hr
403										caffeine.1.6 hr
404										caffeine.1.9 hr
405										caffeine.1.24 hr
406										caffeine.1.4 day
407										caffeine.1.8 day
408										caffeine.1.15 day
409										caffeine.1.29 day
410										caffeine.2.3 hr
411										caffeine.2.6 hr
412										caffeine.2.9 hr
413										caffeine.2.24 hr
414										caffeine.2.4 day
415										caffeine.2.8 day
416										caffeine.2.15 day
417										caffeine.2.29 day
418										caffeine.3.3 hr
419										caffeine.3.6 hr
420										caffeine.3.9 hr
421										caffeine.3.24 hr
422										caffeine.3.4 day
423										caffeine.3.8 day
424										captopril.1.3 hr
425										captopril.1.9 hr
426										captopril.1.8 day
427										captopril.2.3 hr
428										captopril.2.9 hr
429										captopril.2.4 day
430										captopril.2.8 day
431										carbamazepine.1.3 hr
432										carbamazepine.1.6 hr
433										carbamazepine.1.9 hr
434										carbamazepine.1.24 hr
435										carbamazepine.1.4 day
436										carbamazepine.1.8 day
437										carbamazepine.1.15 day
438										carbamazepine.1.29 day
439										carbamazepine.2.3 hr
440										carbamazepine.2.6 hr
441										carbamazepine.2.9 hr
442										carbamazepine.2.24 hr
443										carbamazepine.2.4 day
444										carbamazepine.2.8 day
445										carbamazepine.2.29 day
446										carbamazepine.3.3 hr
447										carbamazepine.3.6 hr
448										carbamazepine.3.9 hr
449										carbamazepine.3.24 hr
450										carbamazepine.3.4 day
451										carbamazepine.3.15 day
452										carbamazepine.3.29 day
453										carbon tetrachloride.1.3 hr
454										carbon tetrachloride.1.6 hr
455										carbon tetrachloride.1.9 hr
456										carbon tetrachloride.1.24 hr
457										carbon tetrachloride.1.29 day
458										carbon tetrachloride.2.6 hr
459										carbon tetrachloride.2.9 hr
460										carbon tetrachloride.2.24 hr
461										carbon tetrachloride.3.3 hr
462										carbon tetrachloride.3.6 hr
463										carbon tetrachloride.3.9 hr
464										carbon tetrachloride.3.24 hr
465										carboplatin.1.8 day
466										carboplatin.1.15 day
467										carboplatin.1.29 day
468										carboplatin.2.4 day
469										carboplatin.2.8 day
470										carboplatin.2.15 day
471										carboplatin.2.29 day
472										carboplatin.3.4 day
473										carboplatin.3.8 day
474										carboplatin.3.15 day
475										carboplatin.4.3 hr
476										carboplatin.4.6 hr
477										carboplatin.4.9 hr
478										carboplatin.4.24 hr
479										carboplatin.5.3 hr
480										carboplatin.5.6 hr
481										carboplatin.5.9 hr
482										carboplatin.5.24 hr
483										carboplatin.6.3 hr
484										carboplatin.6.6 hr
485										carboplatin.6.9 hr
486										carboplatin.6.24 hr
487										cephalothin.1.3 hr
488										cephalothin.1.6 hr
489										cephalothin.1.9 hr
490										cephalothin.1.24 hr
491										cephalothin.1.4 day
492										cephalothin.1.8 day
493										cephalothin.1.15 day
494										cephalothin.1.29 day
495										cephalothin.2.3 hr
496										cephalothin.2.6 hr
497										cephalothin.2.9 hr
498										cephalothin.2.24 hr
499										cephalothin.2.4 day
500										cephalothin.2.8 day
501										cephalothin.2.15 day
502										cephalothin.2.29 day
503										cephalothin.3.3 hr
504										cephalothin.3.6 hr
505										cephalothin.3.9 hr
506										cephalothin.3.24 hr
507										cephalothin.3.4 day
508										cephalothin.3.8 day
509										cephalothin.3.15 day
510										chloramphenicol.1.3 hr
511										chloramphenicol.1.6 hr
512										chloramphenicol.1.9 hr
513										chloramphenicol.1.24 hr
514										chloramphenicol.1.4 day
515										chloramphenicol.1.8 day
516										chloramphenicol.1.15 day
517										chloramphenicol.1.29 day
518										chloramphenicol.2.3 hr
519										chloramphenicol.2.6 hr
520										chloramphenicol.2.9 hr
521										chloramphenicol.2.24 hr
522										chloramphenicol.2.4 day
523										chloramphenicol.2.8 day
524										chloramphenicol.2.15 day
525										chloramphenicol.2.29 day
526										chloramphenicol.3.3 hr
527										chloramphenicol.3.6 hr
528										chloramphenicol.3.9 hr
529										chloramphenicol.3.24 hr
530										chloramphenicol.3.4 day
531										chloramphenicol.3.8 day
532										chloramphenicol.3.15 day
533										chloramphenicol.3.29 day
534										chlormadinone.1.4 day
535										chlormadinone.1.8 day
536										chlormadinone.1.15 day
537										chlormadinone.2.4 day
538										chlormadinone.2.8 day
539										chlormadinone.2.15 day
540										chlormadinone.3.4 day
541										chlormadinone.3.8 day
542										chlormadinone.3.15 day
543										chlormadinone.4.3 hr
544										chlormadinone.4.6 hr
545										chlormadinone.4.9 hr
546										chlormadinone.4.24 hr
547										chlormadinone.5.3 hr
548										chlormadinone.5.6 hr
549										chlormadinone.5.9 hr
550										chlormadinone.5.24 hr
551										chlormadinone.6.3 hr
552										chlormadinone.6.6 hr
553										chlormadinone.6.9 hr
554										chlormadinone.6.24 hr
555										chlormezanone.1.3 hr
556										chlormezanone.1.6 hr
557										chlormezanone.1.9 hr
558										chlormezanone.1.24 hr
559										chlormezanone.1.4 day
560										chlormezanone.1.8 day
561										chlormezanone.1.15 day
562										chlormezanone.1.29 day
563										chlormezanone.2.3 hr
564										chlormezanone.2.6 hr
565										chlormezanone.2.9 hr
566										chlormezanone.2.24 hr
567										chlormezanone.2.4 day
568										chlormezanone.2.8 day
569										chlormezanone.2.15 day
570										chlormezanone.2.29 day
571										chlormezanone.3.3 hr
572										chlormezanone.3.6 hr
573										chlormezanone.3.9 hr
574										chlormezanone.3.24 hr
575										chlormezanone.3.4 day
576										chlorpheniramine.1.3 hr
577										chlorpheniramine.1.6 hr
578										chlorpheniramine.1.9 hr
579										chlorpheniramine.1.24 hr
580										chlorpheniramine.1.4 day
581										chlorpheniramine.1.8 day
582										chlorpheniramine.1.15 day
583										chlorpheniramine.1.29 day
584										chlorpheniramine.2.3 hr
585										chlorpheniramine.2.6 hr
586										chlorpheniramine.2.9 hr
587										chlorpheniramine.2.24 hr
588										chlorpheniramine.2.4 day
589										chlorpheniramine.2.8 day
590										chlorpheniramine.2.15 day
591										chlorpheniramine.2.29 day
592										chlorpheniramine.3.3 hr
593										chlorpheniramine.3.6 hr
594										chlorpheniramine.3.9 hr
595										chlorpheniramine.3.24 hr
596										chlorpheniramine.3.4 day
597										chlorpheniramine.3.8 day
598										chlorpheniramine.3.15 day
599										chlorpromazine.1.4 day
600										chlorpromazine.1.8 day
601										chlorpromazine.1.15 day
602										chlorpromazine.2.4 day
603										chlorpromazine.2.8 day
604										chlorpromazine.3.4 day
605										chlorpromazine.3.8 day
606										chlorpromazine.4.3 hr
607										chlorpromazine.4.6 hr
608										chlorpromazine.4.9 hr
609										chlorpromazine.5.3 hr
610										chlorpromazine.5.6 hr
611										chlorpromazine.5.9 hr
612										chlorpromazine.5.24 hr
613										chlorpropamide.1.3 hr
614										chlorpropamide.1.6 hr
615										chlorpropamide.1.9 hr
616										chlorpropamide.1.24 hr
617										chlorpropamide.1.4 day
618										chlorpropamide.1.8 day
619										chlorpropamide.1.15 day
620										chlorpropamide.1.29 day
621										chlorpropamide.2.3 hr
622										chlorpropamide.2.6 hr
623										chlorpropamide.2.9 hr
624										chlorpropamide.2.24 hr
625										chlorpropamide.2.4 day
626										chlorpropamide.2.8 day
627										chlorpropamide.2.15 day
628										chlorpropamide.3.3 hr
629										chlorpropamide.3.6 hr
630										chlorpropamide.3.9 hr
631										chlorpropamide.3.24 hr
632										chlorpropamide.3.4 day
633										chlorpropamide.3.8 day
634										chlorpropamide.3.15 day
635										cholesterol.1.4 day
636										cholesterol.1.8 day
637										cholesterol.1.15 day
638										cholesterol.1.29 day
639										cimetidine.1.3 hr
640										cimetidine.1.6 hr
641										cimetidine.1.9 hr
642										cimetidine.1.24 hr
643										cimetidine.1.4 day
644										cimetidine.1.8 day
645										cimetidine.1.15 day
646										cimetidine.1.29 day
647										cimetidine.2.3 hr
648										cimetidine.2.6 hr
649										cimetidine.2.9 hr
650										cimetidine.2.24 hr
651										cimetidine.2.4 day
652										cimetidine.2.8 day
653										cimetidine.2.15 day
654										cimetidine.2.29 day
655										cimetidine.3.3 hr
656										cimetidine.3.6 hr
657										cimetidine.3.9 hr
658										cimetidine.3.24 hr
659										cimetidine.3.4 day
660										cimetidine.3.8 day
661										cimetidine.3.15 day
662										cimetidine.3.29 day
663										ciprofloxacin.1.3 hr
664										ciprofloxacin.1.6 hr
665										ciprofloxacin.1.9 hr
666										ciprofloxacin.1.24 hr
667										ciprofloxacin.1.4 day
668										ciprofloxacin.1.8 day
669										ciprofloxacin.1.15 day
670										ciprofloxacin.1.29 day
671										ciprofloxacin.2.3 hr
672										ciprofloxacin.2.6 hr
673										ciprofloxacin.2.9 hr
674										ciprofloxacin.2.24 hr
675										ciprofloxacin.2.4 day
676										ciprofloxacin.2.15 day
677										ciprofloxacin.2.29 day
678										ciprofloxacin.3.3 hr
679										ciprofloxacin.3.9 hr
680										ciprofloxacin.3.4 day
681										ciprofloxacin.3.15 day
682										ciprofloxacin.3.29 day
683										cisplatin.1.4 day
684										cisplatin.1.8 day
685										cisplatin.1.15 day
686										cisplatin.2.4 day
687										cisplatin.2.8 day
688										cisplatin.2.15 day
689										cisplatin.3.4 day
690										cisplatin.3.8 day
691										cisplatin.4.3 hr
692										cisplatin.4.6 hr
693										cisplatin.4.9 hr
694										cisplatin.4.24 hr
695										cisplatin.5.3 hr
696										cisplatin.5.6 hr
697										cisplatin.5.9 hr
698										cisplatin.5.24 hr
699										cisplatin.6.3 hr
700										cisplatin.6.6 hr
701										cisplatin.6.9 hr
702										cisplatin.6.24 hr
703										clofibrate.1.6 hr
704										clofibrate.1.9 hr
705										clofibrate.1.24 hr
706										clofibrate.1.4 day
707										clofibrate.1.15 day
708										clofibrate.1.29 day
709										clofibrate.2.6 hr
710										clofibrate.2.9 hr
711										clofibrate.2.24 hr
712										clofibrate.3.9 hr
713										clofibrate.3.24 hr
714										clomipramine.1.3 hr
715										clomipramine.1.6 hr
716										clomipramine.1.9 hr
717										clomipramine.1.24 hr
718										clomipramine.1.4 day
719										clomipramine.1.8 day
720										clomipramine.1.15 day
721										clomipramine.1.29 day
722										clomipramine.2.3 hr
723										clomipramine.2.6 hr
724										clomipramine.2.9 hr
725										clomipramine.2.24 hr
726										clomipramine.2.4 day
727										clomipramine.2.8 day
728										clomipramine.2.15 day
729										clomipramine.2.29 day
730										clomipramine.3.3 hr
731										clomipramine.3.6 hr
732										clomipramine.3.9 hr
733										clomipramine.3.24 hr
734										clomipramine.3.4 day
735										clomipramine.3.8 day
736										clomipramine.3.15 day
737										colchicine.1.4 day
738										colchicine.1.8 day
739										colchicine.1.15 day
740										colchicine.2.4 day
741										colchicine.2.15 day
742										colchicine.2.29 day
743										colchicine.3.15 day
744										colchicine.4.3 hr
745										colchicine.4.6 hr
746										colchicine.4.9 hr
747										colchicine.4.24 hr
748										coumarin.1.6 hr
749										coumarin.1.24 hr
750										coumarin.1.4 day
751										coumarin.1.8 day
752										coumarin.1.29 day
753										coumarin.2.3 hr
754										coumarin.2.6 hr
755										coumarin.2.9 hr
756										coumarin.2.4 day
757										coumarin.2.15 day
758										coumarin.3.3 hr
759										coumarin.3.6 hr
760										coumarin.3.9 hr
761										coumarin.3.4 day
762										coumarin.3.15 day
763										cyclophosphamide.1.3 hr
764										cyclophosphamide.1.6 hr
765										cyclophosphamide.1.9 hr
766										cyclophosphamide.1.24 hr
767										cyclophosphamide.1.4 day
768										cyclophosphamide.1.8 day
769										cyclophosphamide.1.15 day
770										cyclophosphamide.1.29 day
771										cyclophosphamide.2.3 hr
772										cyclophosphamide.2.6 hr
773										cyclophosphamide.2.9 hr
774										cyclophosphamide.2.24 hr
775										cyclophosphamide.2.4 day
776										cyclophosphamide.2.8 day
777										cyclophosphamide.2.15 day
778										cyclophosphamide.2.29 day
779										cyclophosphamide.3.3 hr
780										cyclophosphamide.3.6 hr
781										cyclophosphamide.3.9 hr
782										cyclophosphamide.3.24 hr
783										cyclophosphamide.3.4 day
784										cyclophosphamide.3.8 day
785										cyclophosphamide.3.15 day
786										cyclophosphamide.4.3 hr
787										cyclophosphamide.4.6 hr
788										cyclophosphamide.4.9 hr
789										cyclophosphamide.4.24 hr
790										cyclophosphamide.5.3 hr
791										cyclophosphamide.5.6 hr
792										cyclophosphamide.5.9 hr
793										cyclophosphamide.5.24 hr
794										cyclophosphamide.6.3 hr
795										cyclophosphamide.6.6 hr
796										cyclophosphamide.6.9 hr
797										cyclophosphamide.6.24 hr
798										cyclosporine A.1.4 day
799										cyclosporine A.1.8 day
800										cyclosporine A.1.15 day
801										cyclosporine A.1.29 day
802										cyclosporine A.2.8 day
803										cyclosporine A.2.15 day
804										cyclosporine A.2.29 day
805										cyclosporine A.4.3 hr
806										cyclosporine A.4.9 hr
807										cyclosporine A.4.24 hr
808										cyclosporine A.5.3 hr
809										cyclosporine A.5.9 hr
810										cyclosporine A.5.24 hr
811										cyclosporine A.6.3 hr
812										danazol.1.4 day
813										danazol.1.8 day
814										danazol.1.15 day
815										danazol.1.29 day
816										danazol.2.4 day
817										danazol.2.8 day
818										danazol.2.15 day
819										danazol.2.29 day
820										danazol.3.4 day
821										danazol.3.8 day
822										danazol.3.15 day
823										danazol.3.29 day
824										danazol.4.3 hr
825										danazol.4.6 hr
826										danazol.4.9 hr
827										danazol.4.24 hr
828										danazol.5.3 hr
829										danazol.5.6 hr
830										danazol.5.9 hr
831										danazol.5.24 hr
832										danazol.6.3 hr
833										danazol.6.6 hr
834										danazol.6.9 hr
835										danazol.6.24 hr
836										dantrolene.1.3 hr
837										dantrolene.1.6 hr
838										dantrolene.1.9 hr
839										dantrolene.1.4 day
840										dantrolene.1.8 day
841										dantrolene.1.29 day
842										dantrolene.2.3 hr
843										dantrolene.2.6 hr
844										dantrolene.2.9 hr
845										dantrolene.2.24 hr
846										dantrolene.2.4 day
847										dantrolene.3.3 hr
848										dantrolene.3.6 hr
849										dantrolene.3.9 hr
850										dantrolene.3.24 hr
851										dantrolene.3.4 day
852										desmopressin acetate.1.4 day
853										desmopressin acetate.1.8 day
854										desmopressin acetate.1.15 day
855										desmopressin acetate.1.29 day
856										desmopressin acetate.2.4 day
857										desmopressin acetate.2.8 day
858										desmopressin acetate.2.15 day
859										desmopressin acetate.2.29 day
860										desmopressin acetate.4.24 hr
861										desmopressin acetate.5.3 hr
862										desmopressin acetate.6.24 hr
863										dexamethasone.1.3 hr
864										dexamethasone.1.6 hr
865										dexamethasone.1.9 hr
866										dexamethasone.1.24 hr
867										dexamethasone.2.3 hr
868										dexamethasone.2.6 hr
869										dexamethasone.2.9 hr
870										dexamethasone.2.24 hr
871										dexamethasone.3.3 hr
872										dexamethasone.3.6 hr
873										dexamethasone.3.9 hr
874										dexamethasone.3.24 hr
875										diazepam.1.3 hr
876										diazepam.1.6 hr
877										diazepam.1.4 day
878										diazepam.1.8 day
879										diazepam.2.3 hr
880										diazepam.2.6 hr
881										diazepam.2.8 day
882										diazepam.2.15 day
883										diazepam.3.6 hr
884										diazepam.3.9 hr
885										diazepam.3.24 hr
886										diazepam.3.4 day
887										diazepam.3.8 day
888										diazepam.3.29 day
889										diclofenac.1.4 day
890										diclofenac.1.8 day
891										diclofenac.1.15 day
892										diclofenac.1.29 day
893										diclofenac.2.4 day
894										diclofenac.2.8 day
895										diclofenac.2.15 day
896										diclofenac.2.29 day
897										diclofenac.3.4 day
898										diclofenac.3.8 day
899										diclofenac.4.3 hr
900										diclofenac.4.6 hr
901										diclofenac.4.9 hr
902										diclofenac.4.24 hr
903										diclofenac.5.3 hr
904										diclofenac.5.6 hr
905										diclofenac.5.9 hr
906										diclofenac.5.24 hr
907										diclofenac.6.3 hr
908										diclofenac.6.6 hr
909										diclofenac.6.9 hr
910										diethyl maleate.1.6 hr
911										diethyl maleate.1.9 hr
912										diethyl maleate.1.24 hr
913										diethyl maleate.2.6 hr
914										diethyl maleate.2.9 hr
915										diethyl maleate.2.24 hr
916										diethyl maleate.3.9 hr
917										diethyl maleate.3.24 hr
918										diltiazem.1.3 hr
919										diltiazem.1.6 hr
920										diltiazem.1.9 hr
921										diltiazem.1.24 hr
922										diltiazem.1.4 day
923										diltiazem.1.8 day
924										diltiazem.1.15 day
925										diltiazem.1.29 day
926										diltiazem.2.3 hr
927										diltiazem.2.6 hr
928										diltiazem.2.9 hr
929										diltiazem.2.24 hr
930										diltiazem.2.4 day
931										diltiazem.2.8 day
932										diltiazem.2.15 day
933										diltiazem.2.29 day
934										diltiazem.3.3 hr
935										diltiazem.3.6 hr
936										diltiazem.3.9 hr
937										diltiazem.3.24 hr
938										diltiazem.3.4 day
939										disopyramide.1.3 hr
940										disopyramide.1.6 hr
941										disopyramide.1.9 hr
942										disopyramide.1.24 hr
943										disopyramide.1.4 day
944										disopyramide.1.8 day
945										disopyramide.1.15 day
946										disopyramide.2.3 hr
947										disopyramide.2.6 hr
948										disopyramide.2.9 hr
949										disopyramide.2.24 hr
950										disopyramide.2.4 day
951										disopyramide.2.8 day
952										disopyramide.2.15 day
953										disopyramide.3.3 hr
954										disopyramide.3.6 hr
955										disopyramide.3.9 hr
956										disopyramide.3.24 hr
957										disopyramide.3.4 day
958										disopyramide.3.8 day
959										disopyramide.3.15 day
960										disopyramide.3.29 day
961										disulfiram.1.3 hr
962										disulfiram.1.6 hr
963										disulfiram.1.9 hr
964										disulfiram.1.24 hr
965										disulfiram.1.4 day
966										disulfiram.1.8 day
967										disulfiram.1.15 day
968										disulfiram.1.29 day
969										disulfiram.2.3 hr
970										disulfiram.2.6 hr
971										disulfiram.2.9 hr
972										disulfiram.2.24 hr
973										disulfiram.2.4 day
974										disulfiram.2.8 day
975										disulfiram.2.29 day
976										disulfiram.3.3 hr
977										disulfiram.3.6 hr
978										disulfiram.3.9 hr
979										disulfiram.3.24 hr
980										doxorubicin.1.4 day
981										doxorubicin.1.8 day
982										doxorubicin.1.15 day
983										doxorubicin.1.29 day
984										doxorubicin.2.4 day
985										doxorubicin.2.8 day
986										doxorubicin.2.15 day
987										doxorubicin.3.4 day
988										doxorubicin.3.8 day
989										doxorubicin.3.15 day
990										doxorubicin.4.3 hr
991										doxorubicin.4.6 hr
992										doxorubicin.4.9 hr
993										doxorubicin.4.24 hr
994										doxorubicin.5.3 hr
995										doxorubicin.5.6 hr
996										doxorubicin.5.9 hr
997										doxorubicin.5.24 hr
998										doxorubicin.6.3 hr
999										doxorubicin.6.6 hr
1000										doxorubicin.6.9 hr
1001										doxorubicin.6.24 hr
1002										enalapril.1.3 hr
1003										enalapril.1.9 hr
1004										enalapril.1.24 hr
1005										enalapril.1.4 day
1006										enalapril.1.8 day
1007										enalapril.2.3 hr
1008										enalapril.2.24 hr
1009										enalapril.2.4 day
1010										enalapril.3.3 hr
1011										enalapril.3.24 hr
1012										enalapril.3.4 day
1013										erythromycin ethylsuccinate.1.3 hr
1014										erythromycin ethylsuccinate.1.6 hr
1015										erythromycin ethylsuccinate.1.9 hr
1016										erythromycin ethylsuccinate.1.24 hr
1017										erythromycin ethylsuccinate.1.4 day
1018										erythromycin ethylsuccinate.1.8 day
1019										erythromycin ethylsuccinate.1.15 day
1020										erythromycin ethylsuccinate.1.29 day
1021										erythromycin ethylsuccinate.2.3 hr
1022										erythromycin ethylsuccinate.2.6 hr
1023										erythromycin ethylsuccinate.2.9 hr
1024										erythromycin ethylsuccinate.2.24 hr
1025										erythromycin ethylsuccinate.2.4 day
1026										erythromycin ethylsuccinate.2.8 day
1027										erythromycin ethylsuccinate.2.15 day
1028										erythromycin ethylsuccinate.2.29 day
1029										erythromycin ethylsuccinate.3.3 hr
1030										erythromycin ethylsuccinate.3.6 hr
1031										erythromycin ethylsuccinate.3.9 hr
1032										erythromycin ethylsuccinate.3.24 hr
1033										erythromycin ethylsuccinate.3.4 day
1034										erythromycin ethylsuccinate.3.8 day
1035										erythromycin ethylsuccinate.3.15 day
1036										erythromycin ethylsuccinate.3.29 day
1037										ethambutol.1.3 hr
1038										ethambutol.1.6 hr
1039										ethambutol.1.9 hr
1040										ethambutol.1.24 hr
1041										ethambutol.1.4 day
1042										ethambutol.1.8 day
1043										ethambutol.1.15 day
1044										ethambutol.2.3 hr
1045										ethambutol.2.6 hr
1046										ethambutol.2.9 hr
1047										ethambutol.2.24 hr
1048										ethambutol.2.4 day
1049										ethambutol.3.3 hr
1050										ethambutol.3.6 hr
1051										ethambutol.3.9 hr
1052										ethambutol.3.24 hr
1053										ethambutol.3.4 day
1054										ethanol.1.3 hr
1055										ethanol.1.9 hr
1056										ethanol.1.8 day
1057										ethanol.1.15 day
1058										ethanol.2.3 hr
1059										ethanol.2.6 hr
1060										ethanol.2.9 hr
1061										ethanol.2.8 day
1062										ethanol.2.15 day
1063										ethanol.2.29 day
1064										ethanol.3.3 hr
1065										ethanol.3.9 hr
1066										ethanol.3.24 hr
1067										ethanol.3.4 day
1068										ethanol.3.8 day
1069										ethanol.3.29 day
1070										ethinylestradiol.1.3 hr
1071										ethinylestradiol.1.6 hr
1072										ethinylestradiol.1.9 hr
1073										ethinylestradiol.1.24 hr
1074										ethinylestradiol.2.3 hr
1075										ethinylestradiol.2.9 hr
1076										ethinylestradiol.2.24 hr
1077										ethinylestradiol.3.3 hr
1078										ethinylestradiol.3.6 hr
1079										ethinylestradiol.3.9 hr
1080										ethinylestradiol.3.24 hr
1081										ethionamide.1.4 day
1082										ethionamide.1.8 day
1083										ethionamide.2.4 day
1084										ethionamide.2.29 day
1085										ethionamide.4.3 hr
1086										ethionamide.4.24 hr
1087										ethionamide.6.3 hr
1088										ethionine.1.9 hr
1089										ethionine.1.4 day
1090										ethionine.1.8 day
1091										ethionine.1.29 day
1092										ethionine.2.6 hr
1093										ethionine.2.9 hr
1094										ethionine.3.3 hr
1095										ethionine.3.6 hr
1096										ethionine.3.9 hr
1097										etoposide.1.4 day
1098										etoposide.1.8 day
1099										etoposide.1.15 day
1100										etoposide.2.4 day
1101										etoposide.2.8 day
1102										etoposide.2.15 day
1103										etoposide.3.4 day
1104										etoposide.3.8 day
1105										etoposide.3.15 day
1106										etoposide.4.6 hr
1107										etoposide.4.9 hr
1108										etoposide.4.24 hr
1109										etoposide.5.3 hr
1110										etoposide.5.6 hr
1111										etoposide.5.9 hr
1112										etoposide.5.24 hr
1113										etoposide.6.3 hr
1114										etoposide.6.6 hr
1115										etoposide.6.9 hr
1116										etoposide.6.24 hr
1117										famotidine.1.3 hr
1118										famotidine.1.6 hr
1119										famotidine.1.9 hr
1120										famotidine.1.4 day
1121										famotidine.1.8 day
1122										famotidine.1.15 day
1123										famotidine.1.29 day
1124										famotidine.2.3 hr
1125										famotidine.2.6 hr
1126										famotidine.2.9 hr
1127										famotidine.2.24 hr
1128										famotidine.2.4 day
1129										famotidine.2.8 day
1130										famotidine.2.15 day
1131										famotidine.2.29 day
1132										famotidine.3.3 hr
1133										famotidine.3.6 hr
1134										famotidine.3.9 hr
1135										famotidine.3.24 hr
1136										famotidine.3.4 day
1137										famotidine.3.8 day
1138										famotidine.3.15 day
1139										famotidine.3.29 day
1140										fenofibrate.1.3 hr
1141										fenofibrate.1.6 hr
1142										fenofibrate.1.9 hr
1143										fenofibrate.1.24 hr
1144										fenofibrate.1.4 day
1145										fenofibrate.1.8 day
1146										fenofibrate.2.3 hr
1147										fenofibrate.2.6 hr
1148										fenofibrate.2.9 hr
1149										fenofibrate.2.24 hr
1150										fenofibrate.3.3 hr
1151										fenofibrate.3.6 hr
1152										fenofibrate.3.9 hr
1153										fenofibrate.3.24 hr
1154										fluoxetine hydrochloride.1.3 hr
1155										fluoxetine hydrochloride.1.6 hr
1156										fluoxetine hydrochloride.1.9 hr
1157										fluoxetine hydrochloride.1.24 hr
1158										fluoxetine hydrochloride.1.4 day
1159										fluoxetine hydrochloride.1.8 day
1160										fluoxetine hydrochloride.1.15 day
1161										fluoxetine hydrochloride.1.29 day
1162										fluoxetine hydrochloride.2.3 hr
1163										fluoxetine hydrochloride.2.6 hr
1164										fluoxetine hydrochloride.2.9 hr
1165										fluoxetine hydrochloride.2.24 hr
1166										fluoxetine hydrochloride.2.4 day
1167										fluoxetine hydrochloride.2.8 day
1168										fluoxetine hydrochloride.2.15 day
1169										fluoxetine hydrochloride.2.29 day
1170										fluoxetine hydrochloride.3.3 hr
1171										fluoxetine hydrochloride.3.6 hr
1172										fluoxetine hydrochloride.3.9 hr
1173										fluoxetine hydrochloride.3.24 hr
1174										fluoxetine hydrochloride.3.4 day
1175										fluoxetine hydrochloride.3.8 day
1176										fluphenazine.1.3 hr
1177										fluphenazine.1.6 hr
1178										fluphenazine.1.9 hr
1179										fluphenazine.1.24 hr
1180										fluphenazine.1.4 day
1181										fluphenazine.1.8 day
1182										fluphenazine.1.29 day
1183										fluphenazine.2.3 hr
1184										fluphenazine.2.6 hr
1185										fluphenazine.2.9 hr
1186										fluphenazine.2.24 hr
1187										fluphenazine.2.4 day
1188										fluphenazine.2.8 day
1189										fluphenazine.2.15 day
1190										fluphenazine.3.3 hr
1191										fluphenazine.3.6 hr
1192										fluphenazine.3.9 hr
1193										fluphenazine.3.24 hr
1194										fluphenazine.3.4 day
1195										fluphenazine.3.8 day
1196										fluphenazine.3.15 day
1197										flutamide.1.6 hr
1198										flutamide.1.9 hr
1199										flutamide.1.24 hr
1200										flutamide.1.4 day
1201										flutamide.1.8 day
1202										flutamide.1.15 day
1203										flutamide.2.6 hr
1204										flutamide.2.9 hr
1205										flutamide.2.24 hr
1206										flutamide.2.4 day
1207										flutamide.2.8 day
1208										flutamide.2.15 day
1209										flutamide.2.29 day
1210										flutamide.3.6 hr
1211										flutamide.3.9 hr
1212										flutamide.3.24 hr
1213										flutamide.3.4 day
1214										furosemide.1.3 hr
1215										furosemide.1.6 hr
1216										furosemide.1.9 hr
1217										furosemide.1.24 hr
1218										furosemide.1.4 day
1219										furosemide.1.8 day
1220										furosemide.1.15 day
1221										furosemide.1.29 day
1222										furosemide.2.3 hr
1223										furosemide.2.6 hr
1224										furosemide.2.9 hr
1225										furosemide.2.24 hr
1226										furosemide.2.8 day
1227										furosemide.3.3 hr
1228										furosemide.3.6 hr
1229										furosemide.3.9 hr
1230										furosemide.3.24 hr
1231										galactosamine.1.3 hr
1232										galactosamine.1.9 hr
1233										galactosamine.1.24 hr
1234										galactosamine.2.3 hr
1235										galactosamine.2.9 hr
1236										galactosamine.3.3 hr
1237										gefitinib.1.3 hr
1238										gefitinib.1.6 hr
1239										gefitinib.1.9 hr
1240										gefitinib.1.24 hr
1241										gefitinib.2.3 hr
1242										gefitinib.2.6 hr
1243										gefitinib.2.9 hr
1244										gefitinib.2.24 hr
1245										gefitinib.3.3 hr
1246										gefitinib.3.6 hr
1247										gefitinib.3.9 hr
1248										gemfibrozil.1.3 hr
1249										gemfibrozil.1.6 hr
1250										gemfibrozil.1.9 hr
1251										gemfibrozil.1.24 hr
1252										gemfibrozil.1.4 day
1253										gemfibrozil.1.8 day
1254										gemfibrozil.1.15 day
1255										gemfibrozil.1.29 day
1256										gemfibrozil.2.3 hr
1257										gemfibrozil.2.6 hr
1258										gemfibrozil.2.9 hr
1259										gemfibrozil.2.24 hr
1260										gemfibrozil.2.4 day
1261										gemfibrozil.2.8 day
1262										gemfibrozil.2.15 day
1263										gemfibrozil.2.29 day
1264										gemfibrozil.3.3 hr
1265										gemfibrozil.3.6 hr
1266										gemfibrozil.3.9 hr
1267										gemfibrozil.3.24 hr
1268										gemfibrozil.3.4 day
1269										gemfibrozil.3.8 day
1270										gemfibrozil.3.15 day
1271										gemfibrozil.3.29 day
1272										gentamicin.1.3 hr
1273										gentamicin.1.6 hr
1274										gentamicin.1.9 hr
1275										gentamicin.1.24 hr
1276										gentamicin.1.4 day
1277										gentamicin.1.8 day
1278										gentamicin.1.15 day
1279										gentamicin.2.3 hr
1280										gentamicin.2.6 hr
1281										gentamicin.2.9 hr
1282										gentamicin.2.24 hr
1283										gentamicin.2.4 day
1284										gentamicin.2.8 day
1285										gentamicin.2.15 day
1286										gentamicin.3.3 hr
1287										gentamicin.3.6 hr
1288										gentamicin.3.9 hr
1289										gentamicin.3.24 hr
1290										gentamicin.3.4 day
1291										gentamicin.3.8 day
1292										glibenclamide.1.6 hr
1293										glibenclamide.1.9 hr
1294										glibenclamide.1.24 hr
1295										glibenclamide.1.4 day
1296										glibenclamide.1.8 day
1297										glibenclamide.1.15 day
1298										glibenclamide.1.29 day
1299										glibenclamide.2.6 hr
1300										glibenclamide.2.9 hr
1301										glibenclamide.2.24 hr
1302										glibenclamide.2.4 day
1303										glibenclamide.2.8 day
1304										glibenclamide.2.29 day
1305										glibenclamide.3.6 hr
1306										glibenclamide.3.9 hr
1307										glibenclamide.3.24 hr
1308										glibenclamide.3.4 day
1309										glibenclamide.3.8 day
1310										glibenclamide.3.29 day
1311										griseofulvin.1.3 hr
1312										griseofulvin.1.6 hr
1313										griseofulvin.1.9 hr
1314										griseofulvin.1.24 hr
1315										griseofulvin.1.15 day
1316										griseofulvin.2.3 hr
1317										griseofulvin.2.6 hr
1318										griseofulvin.2.9 hr
1319										griseofulvin.2.24 hr
1320										griseofulvin.2.29 day
1321										griseofulvin.3.3 hr
1322										griseofulvin.3.6 hr
1323										griseofulvin.3.9 hr
1324										griseofulvin.3.24 hr
1325										griseofulvin.3.29 day
1326										haloperidol.1.3 hr
1327										haloperidol.1.6 hr
1328										haloperidol.1.9 hr
1329										haloperidol.1.24 hr
1330										haloperidol.1.4 day
1331										haloperidol.1.29 day
1332										haloperidol.2.3 hr
1333										haloperidol.2.6 hr
1334										haloperidol.2.9 hr
1335										haloperidol.2.24 hr
1336										haloperidol.2.4 day
1337										haloperidol.2.8 day
1338										haloperidol.3.3 hr
1339										haloperidol.3.6 hr
1340										haloperidol.3.24 hr
1341										haloperidol.3.4 day
1342										haloperidol.3.8 day
1343										haloperidol.3.15 day
1344										hexachlorobenzene.1.4 day
1345										hexachlorobenzene.2.4 day
1346										hexachlorobenzene.3.4 day
1347										hexachlorobenzene.3.8 day
1348										hexachlorobenzene.4.3 hr
1349										hexachlorobenzene.4.6 hr
1350										hexachlorobenzene.4.9 hr
1351										hexachlorobenzene.4.24 hr
1352										hexachlorobenzene.5.3 hr
1353										hexachlorobenzene.5.6 hr
1354										hexachlorobenzene.5.9 hr
1355										hexachlorobenzene.5.24 hr
1356										hexachlorobenzene.6.3 hr
1357										hexachlorobenzene.6.6 hr
1358										hexachlorobenzene.6.9 hr
1359										hexachlorobenzene.6.24 hr
1360										hydroxyzine.1.3 hr
1361										hydroxyzine.1.6 hr
1362										hydroxyzine.1.9 hr
1363										hydroxyzine.1.24 hr
1364										hydroxyzine.1.8 day
1365										hydroxyzine.1.15 day
1366										hydroxyzine.1.29 day
1367										hydroxyzine.2.3 hr
1368										hydroxyzine.2.6 hr
1369										hydroxyzine.2.9 hr
1370										hydroxyzine.2.24 hr
1371										hydroxyzine.2.4 day
1372										hydroxyzine.2.8 day
1373										hydroxyzine.2.15 day
1374										hydroxyzine.2.29 day
1375										hydroxyzine.3.3 hr
1376										hydroxyzine.3.6 hr
1377										hydroxyzine.3.9 hr
1378										hydroxyzine.3.24 hr
1379										ibuprofen.1.4 day
1380										ibuprofen.1.8 day
1381										ibuprofen.1.15 day
1382										ibuprofen.1.29 day
1383										ibuprofen.2.4 day
1384										ibuprofen.2.8 day
1385										ibuprofen.2.15 day
1386										ibuprofen.2.29 day
1387										ibuprofen.4.3 hr
1388										ibuprofen.4.6 hr
1389										ibuprofen.4.9 hr
1390										ibuprofen.4.24 hr
1391										ibuprofen.5.3 hr
1392										ibuprofen.5.6 hr
1393										ibuprofen.5.9 hr
1394										ibuprofen.6.3 hr
1395										ibuprofen.6.6 hr
1396										ibuprofen.6.9 hr
1397										imatinib, methanesulfonate salt.1.3 hr
1398										imatinib, methanesulfonate salt.1.6 hr
1399										imatinib, methanesulfonate salt.1.9 hr
1400										imatinib, methanesulfonate salt.1.24 hr
1401										imatinib, methanesulfonate salt.2.3 hr
1402										imatinib, methanesulfonate salt.2.6 hr
1403										imatinib, methanesulfonate salt.2.9 hr
1404										imatinib, methanesulfonate salt.3.3 hr
1405										imatinib, methanesulfonate salt.3.9 hr
1406										imipramine.1.3 hr
1407										imipramine.1.6 hr
1408										imipramine.1.9 hr
1409										imipramine.1.24 hr
1410										imipramine.1.4 day
1411										imipramine.1.8 day
1412										imipramine.1.15 day
1413										imipramine.1.29 day
1414										imipramine.2.3 hr
1415										imipramine.2.6 hr
1416										imipramine.2.9 hr
1417										imipramine.2.24 hr
1418										imipramine.2.4 day
1419										imipramine.2.8 day
1420										imipramine.2.15 day
1421										imipramine.3.3 hr
1422										imipramine.3.6 hr
1423										imipramine.3.9 hr
1424										imipramine.3.24 hr
1425										imipramine.3.4 day
1426										imipramine.3.8 day
1427										indomethacin.1.6 hr
1428										indomethacin.1.24 hr
1429										indomethacin.1.8 day
1430										indomethacin.1.15 day
1431										indomethacin.1.29 day
1432										indomethacin.2.6 hr
1433										indomethacin.2.8 day
1434										indomethacin.2.15 day
1435										indomethacin.2.29 day
1436										indomethacin.3.6 hr
1437										indomethacin.4.3 hr
1438										indomethacin.4.6 hr
1439										indomethacin.4.9 hr
1440										indomethacin.4.24 hr
1441										indomethacin.5.3 hr
1442										indomethacin.5.6 hr
1443										indomethacin.5.9 hr
1444										indomethacin.5.24 hr
1445										indomethacin.6.3 hr
1446										indomethacin.6.6 hr
1447										indomethacin.6.9 hr
1448										indomethacin.6.24 hr
1449										iproniazid.1.3 hr
1450										iproniazid.1.6 hr
1451										iproniazid.1.9 hr
1452										iproniazid.1.24 hr
1453										iproniazid.1.4 day
1454										iproniazid.1.8 day
1455										iproniazid.1.15 day
1456										iproniazid.2.3 hr
1457										iproniazid.2.6 hr
1458										iproniazid.2.9 hr
1459										iproniazid.2.24 hr
1460										iproniazid.2.4 day
1461										iproniazid.2.8 day
1462										iproniazid.3.3 hr
1463										iproniazid.3.6 hr
1464										iproniazid.3.9 hr
1465										iproniazid.3.24 hr
1466										iproniazid.3.4 day
1467										isoniazid.1.8 day
1468										isoniazid.1.15 day
1469										isoniazid.1.29 day
1470										isoniazid.2.4 day
1471										isoniazid.2.8 day
1472										isoniazid.2.15 day
1473										isoniazid.2.29 day
1474										isoniazid.3.4 day
1475										isoniazid.3.8 day
1476										isoniazid.4.3 hr
1477										isoniazid.4.6 hr
1478										isoniazid.4.9 hr
1479										isoniazid.4.24 hr
1480										isoniazid.5.3 hr
1481										isoniazid.5.6 hr
1482										isoniazid.5.9 hr
1483										isoniazid.5.24 hr
1484										isoniazid.6.3 hr
1485										isoniazid.6.6 hr
1486										isoniazid.6.9 hr
1487										isoniazid.6.24 hr
1488										ketoconazole.1.3 hr
1489										ketoconazole.1.6 hr
1490										ketoconazole.1.9 hr
1491										ketoconazole.1.24 hr
1492										ketoconazole.1.4 day
1493										ketoconazole.1.8 day
1494										ketoconazole.1.15 day
1495										ketoconazole.1.29 day
1496										ketoconazole.2.3 hr
1497										ketoconazole.2.6 hr
1498										ketoconazole.2.9 hr
1499										ketoconazole.2.24 hr
1500										ketoconazole.2.4 day
1501										ketoconazole.2.8 day
1502										ketoconazole.2.15 day
1503										ketoconazole.2.29 day
1504										ketoconazole.3.3 hr
1505										ketoconazole.3.6 hr
1506										ketoconazole.3.9 hr
1507										ketoconazole.3.24 hr
1508										ketoconazole.3.4 day
1509										ketoconazole.3.8 day
1510										ketoconazole.3.15 day
1511										ketoconazole.3.29 day
1512										labetalol.1.3 hr
1513										labetalol.1.6 hr
1514										labetalol.1.9 hr
1515										labetalol.1.24 hr
1516										labetalol.1.4 day
1517										labetalol.1.8 day
1518										labetalol.1.15 day
1519										labetalol.2.3 hr
1520										labetalol.2.6 hr
1521										labetalol.2.9 hr
1522										labetalol.2.24 hr
1523										labetalol.2.4 day
1524										labetalol.2.8 day
1525										labetalol.2.15 day
1526										labetalol.2.29 day
1527										labetalol.3.3 hr
1528										labetalol.3.6 hr
1529										labetalol.3.9 hr
1530										labetalol.3.24 hr
1531										labetalol.3.4 day
1532										labetalol.3.8 day
1533										lomustine.1.6 hr
1534										lomustine.1.9 hr
1535										lomustine.1.15 day
1536										lomustine.2.3 hr
1537										lomustine.2.6 hr
1538										lomustine.2.4 day
1539										lomustine.2.8 day
1540										lomustine.2.15 day
1541										lomustine.3.3 hr
1542										lomustine.3.6 hr
1543										lomustine.3.9 hr
1544										lomustine.3.8 day
1545										lornoxicam.1.4 day
1546										lornoxicam.1.8 day
1547										lornoxicam.1.29 day
1548										lornoxicam.2.8 day
1549										lornoxicam.2.15 day
1550										lornoxicam.4.3 hr
1551										lornoxicam.4.6 hr
1552										lornoxicam.4.9 hr
1553										lornoxicam.4.24 hr
1554										lornoxicam.5.3 hr
1555										lornoxicam.5.6 hr
1556										lornoxicam.5.9 hr
1557										lornoxicam.6.3 hr
1558										lornoxicam.6.6 hr
1559										lornoxicam.6.9 hr
1560										LPS.1.3 hr
1561										LPS.1.6 hr
1562										LPS.1.9 hr
1563										LPS.1.24 hr
1564										LPS.2.24 hr
1565										mefenamic acid.1.3 hr
1566										mefenamic acid.1.6 hr
1567										mefenamic acid.1.24 hr
1568										mefenamic acid.1.4 day
1569										mefenamic acid.1.8 day
1570										mefenamic acid.1.15 day
1571										mefenamic acid.2.3 hr
1572										mefenamic acid.2.6 hr
1573										mefenamic acid.2.4 day
1574										mefenamic acid.2.8 day
1575										mefenamic acid.2.15 day
1576										mefenamic acid.3.6 hr
1577										mefenamic acid.3.9 hr
1578										meloxicam.1.4 day
1579										meloxicam.1.8 day
1580										meloxicam.1.15 day
1581										meloxicam.1.29 day
1582										meloxicam.2.4 day
1583										meloxicam.2.8 day
1584										meloxicam.2.15 day
1585										meloxicam.4.3 hr
1586										meloxicam.4.6 hr
1587										meloxicam.4.9 hr
1588										meloxicam.4.24 hr
1589										meloxicam.5.3 hr
1590										meloxicam.5.6 hr
1591										meloxicam.5.9 hr
1592										meloxicam.5.24 hr
1593										meloxicam.6.3 hr
1594										meloxicam.6.6 hr
1595										meloxicam.6.9 hr
1596										metformin.1.3 hr
1597										metformin.1.6 hr
1598										metformin.1.9 hr
1599										metformin.1.24 hr
1600										metformin.1.4 day
1601										metformin.1.8 day
1602										metformin.1.15 day
1603										metformin.1.29 day
1604										metformin.2.3 hr
1605										metformin.2.6 hr
1606										metformin.2.9 hr
1607										metformin.2.24 hr
1608										metformin.2.4 day
1609										metformin.2.8 day
1610										metformin.2.15 day
1611										metformin.2.29 day
1612										metformin.3.3 hr
1613										metformin.3.6 hr
1614										metformin.3.9 hr
1615										metformin.3.24 hr
1616										metformin.3.4 day
1617										metformin.3.8 day
1618										metformin.3.15 day
1619										metformin.3.29 day
1620										methapyrilene.1.3 hr
1621										methapyrilene.1.6 hr
1622										methapyrilene.1.9 hr
1623										methapyrilene.1.24 hr
1624										methapyrilene.1.4 day
1625										methapyrilene.1.8 day
1626										methapyrilene.1.15 day
1627										methapyrilene.1.29 day
1628										methapyrilene.2.3 hr
1629										methapyrilene.2.6 hr
1630										methapyrilene.2.9 hr
1631										methapyrilene.2.24 hr
1632										methapyrilene.2.4 day
1633										methapyrilene.2.8 day
1634										methapyrilene.3.3 hr
1635										methimazole.1.3 hr
1636										methimazole.1.6 hr
1637										methimazole.1.9 hr
1638										methimazole.1.24 hr
1639										methimazole.1.4 day
1640										methimazole.1.8 day
1641										methimazole.1.15 day
1642										methimazole.2.3 hr
1643										methimazole.2.6 hr
1644										methimazole.2.9 hr
1645										methimazole.2.24 hr
1646										methimazole.2.4 day
1647										methimazole.2.8 day
1648										methimazole.2.15 day
1649										methimazole.3.3 hr
1650										methimazole.3.6 hr
1651										methimazole.3.9 hr
1652										methimazole.3.24 hr
1653										methimazole.3.4 day
1654										methimazole.3.8 day
1655										methimazole.3.15 day
1656										methyldopa.1.3 hr
1657										methyldopa.1.6 hr
1658										methyldopa.1.9 hr
1659										methyldopa.1.24 hr
1660										methyldopa.1.4 day
1661										methyldopa.1.8 day
1662										methyldopa.1.29 day
1663										methyldopa.2.3 hr
1664										methyldopa.2.6 hr
1665										methyldopa.2.9 hr
1666										methyldopa.2.24 hr
1667										methyldopa.2.4 day
1668										methyldopa.2.8 day
1669										methyldopa.2.15 day
1670										methyldopa.2.29 day
1671										methyldopa.3.3 hr
1672										methyldopa.3.6 hr
1673										methyldopa.3.9 hr
1674										methyldopa.3.24 hr
1675										methyldopa.3.4 day
1676										methyldopa.3.8 day
1677										methylene dianiline.1.4 day
1678										methylene dianiline.1.8 day
1679										methylene dianiline.1.15 day
1680										methylene dianiline.1.29 day
1681										methylene dianiline.2.8 day
1682										methylene dianiline.2.15 day
1683										methylene dianiline.2.29 day
1684										methylene dianiline.4.3 hr
1685										methylene dianiline.4.6 hr
1686										methylene dianiline.4.9 hr
1687										methylene dianiline.4.24 hr
1688										methylene dianiline.5.3 hr
1689										methyltestosterone.1.3 hr
1690										methyltestosterone.1.6 hr
1691										methyltestosterone.1.9 hr
1692										methyltestosterone.1.4 day
1693										methyltestosterone.1.8 day
1694										methyltestosterone.1.15 day
1695										methyltestosterone.1.29 day
1696										methyltestosterone.2.3 hr
1697										methyltestosterone.2.6 hr
1698										methyltestosterone.2.9 hr
1699										methyltestosterone.2.24 hr
1700										methyltestosterone.2.4 day
1701										methyltestosterone.2.8 day
1702										methyltestosterone.2.15 day
1703										methyltestosterone.2.29 day
1704										methyltestosterone.3.3 hr
1705										methyltestosterone.3.6 hr
1706										methyltestosterone.3.9 hr
1707										methyltestosterone.3.24 hr
1708										methyltestosterone.3.4 day
1709										methyltestosterone.3.8 day
1710										methyltestosterone.3.15 day
1711										mexiletine.1.3 hr
1712										mexiletine.1.6 hr
1713										mexiletine.1.9 hr
1714										mexiletine.1.24 hr
1715										mexiletine.1.4 day
1716										mexiletine.1.8 day
1717										mexiletine.1.15 day
1718										mexiletine.1.29 day
1719										mexiletine.2.3 hr
1720										mexiletine.2.6 hr
1721										mexiletine.2.9 hr
1722										mexiletine.2.24 hr
1723										mexiletine.2.4 day
1724										mexiletine.2.8 day
1725										mexiletine.2.15 day
1726										mexiletine.2.29 day
1727										mexiletine.3.3 hr
1728										mexiletine.3.6 hr
1729										mexiletine.3.9 hr
1730										mexiletine.3.24 hr
1731										mexiletine.3.4 day
1732										mexiletine.3.8 day
1733										mexiletine.3.29 day
1734										monocrotaline.1.3 hr
1735										monocrotaline.1.6 hr
1736										monocrotaline.1.9 hr
1737										monocrotaline.1.24 hr
1738										monocrotaline.1.4 day
1739										monocrotaline.1.8 day
1740										monocrotaline.1.15 day
1741										monocrotaline.1.29 day
1742										monocrotaline.2.3 hr
1743										monocrotaline.2.6 hr
1744										monocrotaline.2.9 hr
1745										monocrotaline.2.24 hr
1746										monocrotaline.2.4 day
1747										monocrotaline.2.8 day
1748										monocrotaline.2.15 day
1749										monocrotaline.3.3 hr
1750										monocrotaline.3.6 hr
1751										monocrotaline.3.9 hr
1752										monocrotaline.3.24 hr
1753										moxisylyte.1.3 hr
1754										moxisylyte.1.6 hr
1755										moxisylyte.1.9 hr
1756										moxisylyte.1.24 hr
1757										moxisylyte.1.4 day
1758										moxisylyte.1.8 day
1759										moxisylyte.1.15 day
1760										moxisylyte.1.29 day
1761										moxisylyte.2.3 hr
1762										moxisylyte.2.6 hr
1763										moxisylyte.2.9 hr
1764										moxisylyte.2.24 hr
1765										moxisylyte.2.4 day
1766										moxisylyte.2.8 day
1767										moxisylyte.2.15 day
1768										moxisylyte.2.29 day
1769										moxisylyte.3.3 hr
1770										moxisylyte.3.6 hr
1771										moxisylyte.3.9 hr
1772										moxisylyte.3.24 hr
1773										moxisylyte.3.4 day
1774										moxisylyte.3.8 day
1775										moxisylyte.3.15 day
1776										moxisylyte.3.29 day
1777										naphthyl isothiocyanate.1.4 day
1778										naphthyl isothiocyanate.1.8 day
1779										naphthyl isothiocyanate.1.15 day
1780										naphthyl isothiocyanate.1.29 day
1781										naphthyl isothiocyanate.2.4 day
1782										naphthyl isothiocyanate.2.8 day
1783										naphthyl isothiocyanate.2.15 day
1784										naphthyl isothiocyanate.2.29 day
1785										naphthyl isothiocyanate.4.3 hr
1786										naphthyl isothiocyanate.4.6 hr
1787										naphthyl isothiocyanate.4.9 hr
1788										naphthyl isothiocyanate.4.24 hr
1789										naphthyl isothiocyanate.5.3 hr
1790										naphthyl isothiocyanate.5.6 hr
1791										naphthyl isothiocyanate.5.9 hr
1792										naphthyl isothiocyanate.6.3 hr
1793										naphthyl isothiocyanate.6.6 hr
1794										naphthyl isothiocyanate.6.9 hr
1795										naproxen.1.4 day
1796										naproxen.1.8 day
1797										naproxen.1.15 day
1798										naproxen.4.3 hr
1799										naproxen.4.6 hr
1800										naproxen.4.9 hr
1801										naproxen.4.24 hr
1802										naproxen.5.3 hr
1803										naproxen.5.6 hr
1804										naproxen.5.9 hr
1805										naproxen.6.3 hr
1806										naproxen.6.6 hr
1807										naproxen.6.9 hr
1808										nicotinic acid.1.3 hr
1809										nicotinic acid.1.6 hr
1810										nicotinic acid.1.9 hr
1811										nicotinic acid.1.24 hr
1812										nicotinic acid.1.4 day
1813										nicotinic acid.1.8 day
1814										nicotinic acid.1.15 day
1815										nicotinic acid.1.29 day
1816										nicotinic acid.2.3 hr
1817										nicotinic acid.2.6 hr
1818										nicotinic acid.2.9 hr
1819										nicotinic acid.2.24 hr
1820										nicotinic acid.2.4 day
1821										nicotinic acid.2.8 day
1822										nicotinic acid.2.15 day
1823										nicotinic acid.2.29 day
1824										nicotinic acid.3.3 hr
1825										nicotinic acid.3.6 hr
1826										nicotinic acid.3.9 hr
1827										nicotinic acid.3.24 hr
1828										nicotinic acid.3.4 day
1829										nicotinic acid.3.8 day
1830										nicotinic acid.3.15 day
1831										nicotinic acid.3.29 day
1832										nifedipine.1.24 hr
1833										nifedipine.1.4 day
1834										nifedipine.1.8 day
1835										nifedipine.1.15 day
1836										nifedipine.1.29 day
1837										nifedipine.2.24 hr
1838										nifedipine.2.4 day
1839										nifedipine.2.8 day
1840										nifedipine.2.15 day
1841										nifedipine.2.29 day
1842										nifedipine.3.24 hr
1843										nifedipine.3.4 day
1844										nifedipine.3.8 day
1845										nifedipine.3.15 day
1846										nifedipine.3.29 day
1847										nimesulide.1.8 day
1848										nimesulide.1.15 day
1849										nimesulide.1.29 day
1850										nimesulide.2.4 day
1851										nimesulide.3.4 day
1852										nimesulide.4.3 hr
1853										nimesulide.4.6 hr
1854										nimesulide.4.9 hr
1855										nimesulide.4.24 hr
1856										nimesulide.5.24 hr
1857										nimesulide.6.3 hr
1858										nimesulide.6.6 hr
1859										nimesulide.6.9 hr
1860										nitrofurantoin.1.3 hr
1861										nitrofurantoin.1.6 hr
1862										nitrofurantoin.1.9 hr
1863										nitrofurantoin.1.24 hr
1864										nitrofurantoin.1.4 day
1865										nitrofurantoin.1.8 day
1866										nitrofurantoin.1.29 day
1867										nitrofurantoin.2.3 hr
1868										nitrofurantoin.2.6 hr
1869										nitrofurantoin.2.9 hr
1870										nitrofurantoin.2.24 hr
1871										nitrofurantoin.2.4 day
1872										nitrofurantoin.2.8 day
1873										nitrofurantoin.2.29 day
1874										nitrofurantoin.3.3 hr
1875										nitrofurantoin.3.6 hr
1876										nitrofurantoin.3.9 hr
1877										nitrofurantoin.3.24 hr
1878										nitrofurantoin.3.4 day
1879										nitrofurantoin.3.8 day
1880										nitrofurazone.1.4 day
1881										nitrofurazone.1.8 day
1882										nitrofurazone.1.15 day
1883										nitrofurazone.1.29 day
1884										nitrofurazone.2.4 day
1885										nitrofurazone.2.8 day
1886										nitrofurazone.2.15 day
1887										nitrofurazone.2.29 day
1888										nitrofurazone.3.4 day
1889										nitrofurazone.3.8 day
1890										nitrofurazone.4.3 hr
1891										nitrofurazone.4.6 hr
1892										nitrofurazone.4.9 hr
1893										nitrofurazone.4.24 hr
1894										nitrofurazone.5.3 hr
1895										nitrofurazone.5.6 hr
1896										nitrofurazone.5.9 hr
1897										nitrofurazone.5.24 hr
1898										nitrofurazone.6.3 hr
1899										nitrofurazone.6.6 hr
1900										nitrofurazone.6.9 hr
1901										nitrofurazone.6.24 hr
1902										nitrosodiethylamine.1.4 day
1903										nitrosodiethylamine.1.8 day
1904										nitrosodiethylamine.1.15 day
1905										nitrosodiethylamine.1.29 day
1906										nitrosodiethylamine.2.4 day
1907										nitrosodiethylamine.2.8 day
1908										nitrosodiethylamine.4.3 hr
1909										nitrosodiethylamine.4.6 hr
1910										nitrosodiethylamine.4.9 hr
1911										nitrosodiethylamine.4.24 hr
1912										nitrosodiethylamine.5.3 hr
1913										nitrosodiethylamine.5.6 hr
1914										nitrosodiethylamine.5.9 hr
1915										nitrosodiethylamine.5.24 hr
1916										nitrosodiethylamine.6.3 hr
1917										nitrosodiethylamine.6.6 hr
1918										nitrosodiethylamine.6.9 hr
1919										N-methyl-N-nitrosourea.1.24 hr
1920										N-methyl-N-nitrosourea.2.24 hr
1921										N-methyl-N-nitrosourea.3.24 hr
1922										omeprazole.1.3 hr
1923										omeprazole.1.6 hr
1924										omeprazole.1.9 hr
1925										omeprazole.1.24 hr
1926										omeprazole.1.4 day
1927										omeprazole.1.15 day
1928										omeprazole.1.29 day
1929										omeprazole.2.3 hr
1930										omeprazole.2.6 hr
1931										omeprazole.2.9 hr
1932										omeprazole.2.24 hr
1933										omeprazole.2.4 day
1934										omeprazole.2.8 day
1935										omeprazole.2.29 day
1936										omeprazole.3.3 hr
1937										omeprazole.3.6 hr
1938										omeprazole.3.9 hr
1939										omeprazole.3.24 hr
1940										papaverine.1.3 hr
1941										papaverine.1.6 hr
1942										papaverine.1.9 hr
1943										papaverine.1.24 hr
1944										papaverine.1.4 day
1945										papaverine.1.8 day
1946										papaverine.1.15 day
1947										papaverine.1.29 day
1948										papaverine.2.3 hr
1949										papaverine.2.6 hr
1950										papaverine.2.9 hr
1951										papaverine.2.24 hr
1952										papaverine.2.4 day
1953										papaverine.2.8 day
1954										papaverine.2.15 day
1955										papaverine.3.3 hr
1956										papaverine.3.6 hr
1957										papaverine.3.9 hr
1958										papaverine.3.24 hr
1959										papaverine.3.4 day
1960										papaverine.3.8 day
1961										papaverine.3.29 day
1962										pemoline.1.3 hr
1963										pemoline.1.6 hr
1964										pemoline.1.9 hr
1965										pemoline.1.24 hr
1966										pemoline.1.4 day
1967										pemoline.1.8 day
1968										pemoline.1.15 day
1969										pemoline.2.3 hr
1970										pemoline.2.6 hr
1971										pemoline.2.9 hr
1972										pemoline.2.24 hr
1973										pemoline.2.4 day
1974										pemoline.2.8 day
1975										pemoline.2.15 day
1976										pemoline.3.3 hr
1977										pemoline.3.9 hr
1978										pemoline.3.24 hr
1979										pemoline.3.4 day
1980										pemoline.3.15 day
1981										penicillamine.1.3 hr
1982										penicillamine.1.6 hr
1983										penicillamine.1.9 hr
1984										penicillamine.1.24 hr
1985										penicillamine.1.4 day
1986										penicillamine.1.8 day
1987										penicillamine.1.15 day
1988										penicillamine.1.29 day
1989										penicillamine.2.3 hr
1990										penicillamine.2.6 hr
1991										penicillamine.2.9 hr
1992										penicillamine.2.24 hr
1993										penicillamine.2.4 day
1994										penicillamine.2.8 day
1995										penicillamine.2.15 day
1996										penicillamine.2.29 day
1997										penicillamine.3.3 hr
1998										penicillamine.3.6 hr
1999										penicillamine.3.9 hr
[truncated: 724 more rows]
