# Supplementary material for: Unsupervised identification of disease states from high‐dimensional physiological and histopathological profiles
Source: Mol Syst Biol. 2019 Feb 19;15(2):e8636. doi: 10.15252/msb.20188636 (PMC6380462; doi:10.15252/msb.20188636)
Supplement: Supplementary file 8 — Dataset EV6 [file MSB-15-e8636-s008.zip]

Archive with 3 entries (2 files):
- SD5_kidney_transcriptome.txt
- __MACOSX/
- __MACOSX/._SD5_kidney_transcriptome.txt
