# Supplementary material for: Unsupervised identification of disease states from high‐dimensional physiological and histopathological profiles
Source: Mol Syst Biol. 2019 Feb 19;15(2):e8636. doi: 10.15252/msb.20188636 (PMC6380462; doi:10.15252/msb.20188636)
Supplement: Supplementary file 9 — Dataset EV7 [file MSB-15-e8636-s009.xlsx]

## Sheet: Caption
Dataset EV7. Significantly up- and down-regulated pathways in disease states of rat livers in Open TG-GATEs.

## Sheet: Significant pathways
			Activated			Suppressed
	ID	Pathway	group	sig	spec	group	sig	spec
1	GO:0000122	negative regulation of transcription from RNA polymerase II promoter	D	5.196	3.923
2	GO:0000165	MAPK cascade
3	GO:0001503	ossification				B	-5.467	4.165
4	GO:0001525	angiogenesis
5	GO:0001541	ovarian follicle development	E	6.218	2.529
6	GO:0001649	osteoblast differentiation
7	GO:0001666	response to hypoxia	DS8	13.295	11.204	DS1	-7.108	6.568
8	GO:0001701	in utero embryonic development
9	GO:0001764	neuron migration				DS1	-9.147	6.565
10	GO:0001774	microglial cell activation	DS8	13.156	9.592	DS1	-7.594	5.766
11	GO:0001822	kidney development				DS1	-15.298	12.212
12	GO:0001889	liver development
13	GO:0001933	negative regulation of protein phosphorylation
14	GO:0001934	positive regulation of protein phosphorylation				DS1	-8.284	4.979
15	GO:0001938	positive regulation of endothelial cell proliferation				DS1	-7.422	6.202
16	GO:0001963	synaptic transmission, dopaminergic				DS6	-7.288	4.204
17	GO:0001975	response to amphetamine
18	GO:0002029	desensitization of G-protein coupled receptor protein signaling pathway	DS8	6.593	3.369	DS1	-5.901	5.154
19	GO:0002088	lens development in camera-type eye
20	GO:0002526	acute inflammatory response	DS8	18.42	14.659	DS1	-8.806	8.488
21	GO:0002687	positive regulation of leukocyte migration
22	GO:0002931	response to ischemia	DS1	8.03	5.837
23	GO:0003009	skeletal muscle contraction
24	GO:0005975	carbohydrate metabolic process
25	GO:0006006	glucose metabolic process
26	GO:0006094	gluconeogenesis
27	GO:0006096	glycolytic process
28	GO:0006099	tricarboxylic acid cycle	DS1	16.319	13.947	DS8	-13.735	13.37
29	GO:0006171	cAMP biosynthetic process	DS8	6.629	4.967
30	GO:0006198	cAMP catabolic process				E	-8.393	4.269
31	GO:0006355	regulation of transcription, DNA-templated	DS5	7.91	7.003
32	GO:0006357	regulation of transcription from RNA polymerase II promoter
33	GO:0006366	transcription from RNA polymerase II promoter	DS5	6.909	2.282
34	GO:0006461	protein complex assembly				B	-5.595	3.072
35	GO:0006468	protein phosphorylation
36	GO:0006469	negative regulation of protein kinase activity				DS1	-10.406	9.519
37	GO:0006470	protein dephosphorylation	D	5.481	3.782	DS8	-6.13	4.483
38	GO:0006508	proteolysis
39	GO:0006631	fatty acid metabolic process				E	-5.57	0.617
40	GO:0006749	glutathione metabolic process				DS5	-6.163	1.919
41	GO:0006813	potassium ion transport
42	GO:0006814	sodium ion transport
43	GO:0006816	calcium ion transport
44	GO:0006821	chloride transport	DS1	6.27	3.511
45	GO:0006833	water transport				DS5	-5.037	0.053
46	GO:0006874	cellular calcium ion homeostasis	DS8	5.554	3.038
47	GO:0006888	ER to Golgi vesicle-mediated transport
48	GO:0006897	endocytosis	DS8	7.222	2.742	DS1	-5.354	2.81
49	GO:0006898	receptor-mediated endocytosis
50	GO:0006914	autophagy
51	GO:0006915	apoptotic process	C	5.744	4.931	DS1	-6.822	6.335
52	GO:0006953	acute-phase response				DS1	-9.575	5.745
53	GO:0006954	inflammatory response				DS1	-12.608	11.486
54	GO:0006955	immune response
55	GO:0006970	response to osmotic stress
56	GO:0006979	response to oxidative stress	D	5.624	2.288
57	GO:0007030	Golgi organization
58	GO:0007067	mitotic nuclear division
59	GO:0007155	cell adhesion
60	GO:0007165	signal transduction	DS8	12.953	10.14	DS1	-5.225	2.176
61	GO:0007166	cell surface receptor signaling pathway
62	GO:0007173	epidermal growth factor receptor signaling pathway				DS1	-5.775	1.141
63	GO:0007179	transforming growth factor beta receptor signaling pathway
64	GO:0007186	G-protein coupled receptor signaling pathway	DS8	5.474	2.875
65	GO:0007188	adenylate cyclase-modulating G-protein coupled receptor signaling pathway				D	-5.072	4.164
66	GO:0007189	adenylate cyclase-activating G-protein coupled receptor signaling pathway				DS6	-7.687	3.925
67	GO:0007193	adenylate cyclase-inhibiting G-protein coupled receptor signaling pathway				E	-5.614	1.71
68	GO:0007200	phospholipase C-activating G-protein coupled receptor signaling pathway				DS7	-5.519	1.204
69	GO:0007204	positive regulation of cytosolic calcium ion concentration	DS8	7.199	6.183	DS1	-7.386	2.903
70	GO:0007205	protein kinase C-activating G-protein coupled receptor signaling pathway	DS8	11.484	9.606	DS6	-5.535	2.739
71	GO:0007212	dopamine receptor signaling pathway				DS6	-5.15	3.384
72	GO:0007218	neuropeptide signaling pathway				E	-5.393	2.939
73	GO:0007268	chemical synaptic transmission				DS7	-5.889	1.625
74	GO:0007283	spermatogenesis	DS7	6.086	1.615
75	GO:0007399	nervous system development
76	GO:0007409	axonogenesis
77	GO:0007411	axon guidance
78	GO:0007416	synapse assembly
79	GO:0007417	central nervous system development
80	GO:0007420	brain development
81	GO:0007494	midgut development
82	GO:0007507	heart development	DS7	6.016	2.663
83	GO:0007519	skeletal muscle tissue development
84	GO:0007565	female pregnancy				DS1	-10.124	7.546
85	GO:0007566	embryo implantation	DS8	5.695	1.782	DS1	-5.917	3.26
86	GO:0007568	aging				DS1	-13.736	12.904
87	GO:0007584	response to nutrient				C	-5.561	4.031
88	GO:0007595	lactation
89	GO:0007596	blood coagulation	DS8	6.222	5.754
90	GO:0007611	learning or memory
91	GO:0007612	learning				DS1	-6.342	3.749
92	GO:0007613	memory
93	GO:0007616	long-term memory
94	GO:0007623	circadian rhythm				DS1	-7.174	2.541
95	GO:0007631	feeding behavior				DS6	-7.62	3.238
96	GO:0008217	regulation of blood pressure	DS8	11.98	8.472	DS1	-9.31	8.839
97	GO:0008219	cell death	D	5.67	2.146	DS1	-7.323	4.882
98	GO:0008277	regulation of G-protein coupled receptor protein signaling pathway
99	GO:0008283	cell proliferation	DS8	5.361	0.436
100	GO:0008284	positive regulation of cell proliferation				DS1	-9.886	6.754
101	GO:0008285	negative regulation of cell proliferation	DS8	5.368	1	DS1	-8.332	7.513
102	GO:0008286	insulin receptor signaling pathway
103	GO:0008306	associative learning				DS6	-6.038	5.615
104	GO:0008542	visual learning
105	GO:0008584	male gonad development
106	GO:0009268	response to pH
107	GO:0009314	response to radiation				DS1	-11.487	7.559
108	GO:0009408	response to heat				DS1	-5.278	4.165
109	GO:0009409	response to cold
110	GO:0009414	response to water deprivation	DS8	7.34	6.756
111	GO:0009416	response to light stimulus
112	GO:0009611	response to wounding				DS1	-7.013	5.375
113	GO:0009612	response to mechanical stimulus				DS1	-5.428	1.201
114	GO:0009629	response to gravity
115	GO:0009635	response to herbicide
116	GO:0009636	response to toxic substance
117	GO:0009651	response to salt stress
118	GO:0009725	response to hormone				D	-5.835	1.181
119	GO:0009743	response to carbohydrate
120	GO:0009749	response to glucose				DS1	-8.025	4.045
121	GO:0009750	response to fructose
122	GO:0010033	response to organic substance				DS1	-8.931	8.492
123	GO:0010035	response to inorganic substance	D	5.884	3.921
124	GO:0010038	response to metal ion				DS6	-6.196	3.36
125	GO:0010039	response to iron ion
126	GO:0010042	response to manganese ion	DS8	7.661	4.751
127	GO:0010043	response to zinc ion
128	GO:0010165	response to X-ray	C	5.594	5.422
129	GO:0010193	response to ozone				DS1	-5.514	2.436
130	GO:0010212	response to ionizing radiation
131	GO:0010226	response to lithium ion				DS1	-5.806	4.681
132	GO:0010243	response to organonitrogen compound				DS1	-8.549	8.478
133	GO:0010269	response to selenium ion	DS2	8.274	6.914	DS5	-10.27	6.073
134	GO:0010288	response to lead ion
135	GO:0010332	response to gamma radiation
136	GO:0010628	positive regulation of gene expression
137	GO:0010629	negative regulation of gene expression
138	GO:0010666	positive regulation of cardiac muscle cell apoptotic process				DS1	-5.552	4.117
139	GO:0010667	negative regulation of cardiac muscle cell apoptotic process	DS7	8.785	4.789
140	GO:0010942	positive regulation of cell death
141	GO:0010976	positive regulation of neuron projection development	DS8	5.067	0.231
142	GO:0010977	negative regulation of neuron projection development
143	GO:0010996	response to auditory stimulus
144	GO:0014003	oligodendrocyte development
145	GO:0014012	peripheral nervous system axon regeneration				DS1	-9.131	5.713
146	GO:0014049	positive regulation of glutamate secretion				DS1	-5.399	1.785
147	GO:0014068	positive regulation of phosphatidylinositol 3-kinase signaling
148	GO:0014070	response to organic cyclic compound	DS7	5.483	1.457
149	GO:0014075	response to amine				DS1	-7.837	5.894
150	GO:0014823	response to activity
151	GO:0014850	response to muscle activity				DS7	-6.943	5.038
152	GO:0014911	positive regulation of smooth muscle cell migration	DS8	8.046	6.636	DS1	-13.127	10.532
153	GO:0016192	vesicle-mediated transport
154	GO:0016337	single organismal cell-cell adhesion	DS8	9.285	6.955	DS1	-5.279	4.01
155	GO:0016477	cell migration
156	GO:0016567	protein ubiquitination	D	8.855	6.735
157	GO:0017085	response to insecticide
158	GO:0018105	peptidyl-serine phosphorylation				DS5	-12.821	8.803
159	GO:0018108	peptidyl-tyrosine phosphorylation
160	GO:0019221	cytokine-mediated signaling pathway	DS7	5.691	0.74
161	GO:0019228	neuronal action potential				E	-5.633	3.803
162	GO:0019233	sensory perception of pain				DS6	-5.195	0.693
163	GO:0019369	arachidonic acid metabolic process
164	GO:0019722	calcium-mediated signaling				DS5	-9.757	5.229
165	GO:0021510	spinal cord development				DS7	-5.678	0.869
166	GO:0021537	telencephalon development	DS8	12.769	10.938
167	GO:0021549	cerebellum development
168	GO:0021766	hippocampus development
169	GO:0021854	hypothalamus development				DS7	-5.264	2.942
170	GO:0021987	cerebral cortex development	DS6	5.631	3.032	DS1	-9.233	7.245
171	GO:0030036	actin cytoskeleton organization
172	GO:0030154	cell differentiation				DS1	-10.242	8.21
173	GO:0030182	neuron differentiation	D	5.851	5.37
174	GO:0030307	positive regulation of cell growth				DS1	-9.475	6.539
175	GO:0030308	negative regulation of cell growth				DS8	-5.267	0.381
176	GO:0030324	lung development
177	GO:0030335	positive regulation of cell migration	DS8	5.363	3.788	DS1	-9.025	7.395
178	GO:0030336	negative regulation of cell migration
179	GO:0030728	ovulation
180	GO:0030818	negative regulation of cAMP biosynthetic process				E	-6.177	2.781
181	GO:0030819	positive regulation of cAMP biosynthetic process				DS6	-8.894	5.169
182	GO:0030855	epithelial cell differentiation	DS8	16.047	14.163
183	GO:0030900	forebrain development				DS1	-6.186	4.193
184	GO:0031000	response to caffeine
185	GO:0031016	pancreas development				DS7	-12.689	11.424
186	GO:0031100	animal organ regeneration				DS1	-6.741	3.449
187	GO:0031103	axon regeneration
188	GO:0031175	neuron projection development				DS1	-7.211	6.631
189	GO:0031667	response to nutrient levels				DS1	-6.738	5.315
190	GO:0031960	response to corticosteroid
191	GO:0032024	positive regulation of insulin secretion
192	GO:0032025	response to cobalt ion	DS1	5.911	5.66
193	GO:0032026	response to magnesium ion
194	GO:0032094	response to food				DS7	-8.725	3.993
195	GO:0032230	positive regulation of synaptic transmission, GABAergic
196	GO:0032355	response to estradiol	DS8	9.093	5.219	DS1	-9.925	9.278
197	GO:0032496	response to lipopolysaccharide				DS1	-12.253	12.565
198	GO:0032526	response to retinoic acid
199	GO:0032570	response to progesterone
200	GO:0032755	positive regulation of interleukin-6 production	DS8	6.567	5.012
201	GO:0032760	positive regulation of tumor necrosis factor production				DS1	-9.866	6.859
202	GO:0032868	response to insulin
203	GO:0032869	cellular response to insulin stimulus
204	GO:0032870	cellular response to hormone stimulus	DS8	5.684	2.711
205	GO:0032880	regulation of protein localization
206	GO:0032967	positive regulation of collagen biosynthetic process	DS7	6.112	5.094	DS1	-5.878	1.842
207	GO:0033189	response to vitamin A
208	GO:0033197	response to vitamin E
209	GO:0033280	response to vitamin D	DS8	12.473	11.681
210	GO:0033574	response to testosterone				DS6	-7.359	4.787
211	GO:0033591	response to L-ascorbic acid	DS8	13.215	12.09
212	GO:0033603	positive regulation of dopamine secretion				E	-5.379	4.055
213	GO:0033762	response to glucagon
214	GO:0033993	response to lipid
215	GO:0034097	response to cytokine				DS1	-5.785	5.34
216	GO:0034599	cellular response to oxidative stress
217	GO:0034605	cellular response to heat	D	6.193	3.112
218	GO:0034612	response to tumor necrosis factor
219	GO:0034698	response to gonadotropin	E	6.956	2.81
220	GO:0034976	response to endoplasmic reticulum stress	DS7	5.956	1.102
221	GO:0035094	response to nicotine				E	-5.682	1.069
222	GO:0035176	social behavior				DS1	-5.33	1.764
223	GO:0035556	intracellular signal transduction				B	-5.169	3.547
224	GO:0035690	cellular response to drug
225	GO:0035774	positive regulation of insulin secretion involved in cellular response to glucose stimulus	DS1	5.518	2.552
226	GO:0035815	positive regulation of renal sodium excretion				DS1	-13.157	11.033
227	GO:0035902	response to immobilization stress	DS8	15.168	11.122
228	GO:0036120	cellular response to platelet-derived growth factor stimulus
229	GO:0042060	wound healing				DS1	-9.621	4.693
230	GO:0042102	positive regulation of T cell proliferation
231	GO:0042127	regulation of cell proliferation
232	GO:0042220	response to cocaine
233	GO:0042246	tissue regeneration				DS1	-9.707	6.996
234	GO:0042311	vasodilation				DS1	-9.565	9.087
235	GO:0042475	odontogenesis of dentin-containing tooth
236	GO:0042476	odontogenesis
237	GO:0042493	response to drug				DS1	-6.601	4.948
238	GO:0042517	positive regulation of tyrosine phosphorylation of Stat3 protein				DS1	-6.686	4.72
239	GO:0042538	hyperosmotic salinity response				E	-5.787	2.549
240	GO:0042542	response to hydrogen peroxide				B	-5.733	5.714
241	GO:0042552	myelination				DS1	-9.178	7.183
242	GO:0042593	glucose homeostasis
243	GO:0042594	response to starvation	DS1	8.416	6.904	E	-5.873	4.308
244	GO:0042698	ovulation cycle
245	GO:0042755	eating behavior				E	-5.386	2.949
246	GO:0042756	drinking behavior
247	GO:0042981	regulation of apoptotic process
248	GO:0043065	positive regulation of apoptotic process				DS1	-5.896	4.066
249	GO:0043066	negative regulation of apoptotic process	C	6.837	5.264	DS1	-5.105	4.054
250	GO:0043154	negative regulation of cysteine-type endopeptidase activity involved in apoptotic process	DS7	7.485	3.848
251	GO:0043200	response to amino acid	DS5	5.083	2.228
252	GO:0043278	response to morphine	DS8	5.1	3.279
253	GO:0043279	response to alkaloid	DS6	6.775	1.793
254	GO:0043280	positive regulation of cysteine-type endopeptidase activity involved in apoptotic process	E	6.485	3.555
255	GO:0043403	skeletal muscle tissue regeneration
256	GO:0043410	positive regulation of MAPK cascade	DS8	14.517	9.552	DS1	-6.689	5.663
257	GO:0043434	response to peptide hormone				DS1	-10.699	7.544
258	GO:0043524	negative regulation of neuron apoptotic process				DS1	-6.27	4.987
259	GO:0043525	positive regulation of neuron apoptotic process	C	6.634	5.624
260	GO:0043547	positive regulation of GTPase activity				DS1	-5.588	3.658
261	GO:0043627	response to estrogen				DS1	-10.152	9.521
262	GO:0044344	cellular response to fibroblast growth factor stimulus
263	GO:0044849	estrous cycle
264	GO:0045429	positive regulation of nitric oxide biosynthetic process	DS8	9.034	5.105
265	GO:0045471	response to ethanol				DS1	-6.222	2.404
266	GO:0045597	positive regulation of cell differentiation
267	GO:0045665	negative regulation of neuron differentiation	DS7	7.038	2.285
268	GO:0045666	positive regulation of neuron differentiation				DS1	-7.8	4.509
269	GO:0045669	positive regulation of osteoblast differentiation
270	GO:0045727	positive regulation of translation	D	9.579	5.994
271	GO:0045740	positive regulation of DNA replication
272	GO:0045766	positive regulation of angiogenesis	DS8	16.349	13.496	DS1	-5.729	5.472
273	GO:0045773	positive regulation of axon extension
274	GO:0045776	negative regulation of blood pressure				DS6	-7.033	3.307
275	GO:0045777	positive regulation of blood pressure				D	-5.252	0.301
276	GO:0045785	positive regulation of cell adhesion
277	GO:0045807	positive regulation of endocytosis
278	GO:0045892	negative regulation of transcription, DNA-templated	DS5	6.028	3.183
279	GO:0045893	positive regulation of transcription, DNA-templated				DS8	-11.064	7.507
280	GO:0045907	positive regulation of vasoconstriction	DS8	10.408	8.652	DS1	-7.448	7.002
281	GO:0045909	positive regulation of vasodilation
282	GO:0045944	positive regulation of transcription from RNA polymerase II promoter	DS5	10.763	9.805
283	GO:0045987	positive regulation of smooth muscle contraction
284	GO:0046034	ATP metabolic process				DS8	-10.336	8.474
285	GO:0046326	positive regulation of glucose import
286	GO:0046427	positive regulation of JAK-STAT cascade
287	GO:0046627	negative regulation of insulin receptor signaling pathway				B	-9.099	7.369
288	GO:0046676	negative regulation of insulin secretion				E	-6.422	1.446
289	GO:0046677	response to antibiotic
290	GO:0046685	response to arsenic-containing substance
291	GO:0046686	response to cadmium ion	DS2	5.754	1.99
292	GO:0046688	response to copper ion
293	GO:0046689	response to mercury ion
294	GO:0046697	decidualization	DS8	7.972	6.715	DS1	-8.491	6.38
295	GO:0046777	protein autophosphorylation	DS8	6.182	3.46	DS1	-7.688	6.718
296	GO:0048146	positive regulation of fibroblast proliferation
297	GO:0048167	regulation of synaptic plasticity				DS1	-5.624	1.816
298	GO:0048168	regulation of neuronal synaptic plasticity				DS1	-10.891	9.042
299	GO:0048169	regulation of long-term neuronal synaptic plasticity
300	GO:0048545	response to steroid hormone
301	GO:0048565	digestive tract development
302	GO:0048568	embryonic organ development	DS1	6.693	1.931
303	GO:0048661	positive regulation of smooth muscle cell proliferation				DS1	-5.957	5.513
304	GO:0048662	negative regulation of smooth muscle cell proliferation				DS1	-7.824	7.255
305	GO:0048666	neuron development				DS7	-5.42	3.35
306	GO:0048678	response to axon injury
307	GO:0048709	oligodendrocyte differentiation
308	GO:0048812	neuron projection morphogenesis
309	GO:0048839	inner ear development				DS1	-7.46	5.306
310	GO:0050679	positive regulation of epithelial cell proliferation				DS1	-8.318	7.001
311	GO:0050680	negative regulation of epithelial cell proliferation				DS1	-12.941	8.032
312	GO:0050714	positive regulation of protein secretion	DS8	6.753	2.41
313	GO:0050729	positive regulation of inflammatory response	DS8	11.05	8.058
314	GO:0050731	positive regulation of peptidyl-tyrosine phosphorylation
315	GO:0050775	positive regulation of dendrite morphogenesis				DS8	-6.788	4.501
316	GO:0050806	positive regulation of synaptic transmission	DS8	7.209	5.849
317	GO:0051091	positive regulation of sequence-specific DNA binding transcription factor activity
318	GO:0051092	positive regulation of NF-kappaB transcription factor activity				DS1	-7.454	6.641
319	GO:0051259	protein oligomerization	DS8	9.418	9.076
320	GO:0051260	protein homooligomerization	DS2	5.866	4.878
321	GO:0051281	positive regulation of release of sequestered calcium ion into cytosol				D	-5.734	3.892
322	GO:0051289	protein homotetramerization				C	-5.593	5.293
323	GO:0051290	protein heterotetramerization
324	GO:0051291	protein heterooligomerization	DS5	5.032	4.421
325	GO:0051384	response to glucocorticoid
326	GO:0051412	response to corticosterone				DS1	-7.169	4.716
327	GO:0051480	regulation of cytosolic calcium ion concentration				E	-5.861	3.792
328	GO:0051481	negative regulation of cytosolic calcium ion concentration				DS6	-8.659	4.9
329	GO:0051496	positive regulation of stress fiber assembly
330	GO:0051591	response to cAMP
331	GO:0051592	response to calcium ion
332	GO:0051593	response to folic acid
333	GO:0051597	response to methylmercury
334	GO:0051602	response to electrical stimulus				DS1	-10.799	8.493
335	GO:0051770	positive regulation of nitric-oxide synthase biosynthetic process
336	GO:0051897	positive regulation of protein kinase B signaling	DS8	9.238	7.138	DS1	-9.185	8.067
337	GO:0051924	regulation of calcium ion transport	DS8	7.205	7.03	DS1	-12.822	9.864
338	GO:0051928	positive regulation of calcium ion transport	DS8	8.4	6.897
339	GO:0051930	regulation of sensory perception of pain	DS8	6.985	4.536
340	GO:0051965	positive regulation of synapse assembly				DS7	-8.194	6.357
341	GO:0051968	positive regulation of synaptic transmission, glutamatergic	DS8	6.304	5.307
342	GO:0055093	response to hyperoxia
343	GO:0060041	retina development in camera-type eye
344	GO:0060048	cardiac muscle contraction
345	GO:0060079	excitatory postsynaptic potential				DS1	-5.282	2.022
346	GO:0060135	maternal process involved in female pregnancy	DS8	9.122	4.439
347	GO:0060252	positive regulation of glial cell proliferation
348	GO:0060291	long-term synaptic potentiation
349	GO:0060348	bone development
350	GO:0060416	response to growth hormone
351	GO:0060548	negative regulation of cell death	D	8.444	5.666
352	GO:0060992	response to fungicide
353	GO:0060999	positive regulation of dendritic spine development
354	GO:0061003	positive regulation of dendritic spine morphogenesis
355	GO:0061049	cell growth involved in cardiac muscle cell development				DS1	-9.582	8.381
356	GO:0061051	positive regulation of cell growth involved in cardiac muscle cell development	DS2	6.37	1.659
357	GO:0070207	protein homotrimerization
358	GO:0070301	cellular response to hydrogen peroxide	C	9.119	7.205
359	GO:0070373	negative regulation of ERK1 and ERK2 cascade
360	GO:0070374	positive regulation of ERK1 and ERK2 cascade	DS8	5.145	4.759	DS1	-10.436	7.769
361	GO:0070509	calcium ion import
362	GO:0070542	response to fatty acid
363	GO:0070555	response to interleukin-1	DS8	10.173	8.337	DS1	-5.967	5.533
364	GO:0070588	calcium ion transmembrane transport	DS8	5.151	2.753
365	GO:0070848	response to growth factor				DS1	-5.543	3.128
366	GO:0071222	cellular response to lipopolysaccharide				DS1	-8.198	8.198
367	GO:0071230	cellular response to amino acid stimulus
368	GO:0071236	cellular response to antibiotic
369	GO:0071260	cellular response to mechanical stimulus				DS1	-13.924	11.132
370	GO:0071277	cellular response to calcium ion
371	GO:0071287	cellular response to manganese ion
372	GO:0071300	cellular response to retinoic acid
373	GO:0071305	cellular response to vitamin D				DS1	-6.613	5.519
374	GO:0071310	cellular response to organic substance
375	GO:0071320	cellular response to cAMP				DS1	-17.541	15.347
376	GO:0071333	cellular response to glucose stimulus	DS8	14.64	10.912
377	GO:0071345	cellular response to cytokine stimulus				DS1	-5.572	4.789
378	GO:0071346	cellular response to interferon-gamma				DS1	-15.071	13.329
379	GO:0071347	cellular response to interleukin-1	C	8.989	8.263	DS1	-8.221	7.421
380	GO:0071354	cellular response to interleukin-6	DS8	12.098	9.473	DS1	-7.954	7.649
381	GO:0071356	cellular response to tumor necrosis factor	C	6.842	5.159	DS1	-5.559	5.868
382	GO:0071361	cellular response to ethanol
383	GO:0071363	cellular response to growth factor stimulus
384	GO:0071364	cellular response to epidermal growth factor stimulus	DS7	5.785	3.503	DS1	-6.167	2.148
385	GO:0071372	cellular response to follicle-stimulating hormone stimulus
386	GO:0071374	cellular response to parathyroid hormone stimulus
387	GO:0071375	cellular response to peptide hormone stimulus	DS8	9.006	6.406
388	GO:0071385	cellular response to glucocorticoid stimulus
389	GO:0071392	cellular response to estradiol stimulus				DS1	-5.88	1.691
390	GO:0071397	cellular response to cholesterol				DS7	-8.945	6.372
391	GO:0071398	cellular response to fatty acid
392	GO:0071407	cellular response to organic cyclic compound	D	5.848	2.121
393	GO:0071456	cellular response to hypoxia				DS1	-9.515	7.052
394	GO:0071548	response to dexamethasone
395	GO:0071549	cellular response to dexamethasone stimulus				DS1	-12.086	7.099
396	GO:0071560	cellular response to transforming growth factor beta stimulus				DS1	-6.706	2.029
397	GO:0071732	cellular response to nitric oxide
398	GO:0071805	potassium ion transmembrane transport				E	-8.53	5.313
399	GO:0097066	response to thyroid hormone				DS1	-5.945	4.378
400	GO:0097421	liver regeneration	C	5.407	2.737
401	GO:1900006	positive regulation of dendrite development
402	GO:1900273	positive regulation of long-term synaptic potentiation
403	GO:1901215	negative regulation of neuron death				DS7	-7.353	2.402
404	GO:1901216	positive regulation of neuron death	E	5.634	2.503
405	GO:1901653	cellular response to peptide	C	6.75	4.828
406	GO:1902065	response to L-glutamate
407	GO:1990090	cellular response to nerve growth factor stimulus
408	GO:2000311	regulation of alpha-amino-3-hydroxy-5-methyl-4-isoxazole propionate selective glutamate receptor activity
409	GO:2000379	positive regulation of reactive oxygen species metabolic process	DS8	8.633	5.175
410	GO:2000463	positive regulation of excitatory postsynaptic potential
411	GO:0000139	Golgi membrane
412	GO:0000151	ubiquitin ligase complex	D	7.693	5.261
413	GO:0000785	chromatin
414	GO:0000790	nuclear chromatin	D	7.39	3.806
415	GO:0001669	acrosomal vesicle
416	GO:0001725	stress fiber				DS1	-6.137	4.33
417	GO:0001726	ruffle	DS7	16.534	11.601
418	GO:0001750	photoreceptor outer segment	DS8	6.293	4.775
419	GO:0001917	photoreceptor inner segment
420	GO:0005576	extracellular region
421	GO:0005578	proteinaceous extracellular matrix
422	GO:0005604	basement membrane				DS1	-5.065	2.359
423	GO:0005615	extracellular space	DS8	13.094	12.023	DS1	-14.078	9.635
424	GO:0005622	intracellular	DS8	8.13	4.579
425	GO:0005634	nucleus	D	6.491	6.351	DS8	-5.154	3.893
426	GO:0005635	nuclear envelope				DS2	-5.256	4.145
427	GO:0005643	nuclear pore
428	GO:0005654	nucleoplasm				DS8	-5.237	3.768
429	GO:0005667	transcription factor complex	DS5	6.618	4.314
430	GO:0005730	nucleolus
431	GO:0005737	cytoplasm	DS8	7.616	4.905
432	GO:0005739	mitochondrion	DS1	14.831	14.012
433	GO:0005741	mitochondrial outer membrane	E	5.508	1.492	DS8	-6.09	5.232
434	GO:0005743	mitochondrial inner membrane	DS1	7.77	7.256	DS8	-15.359	12.549
435	GO:0005753	mitochondrial proton-transporting ATP synthase complex	DS1	6.041	5.289	DS8	-11.285	8.331
436	GO:0005758	mitochondrial intermembrane space
437	GO:0005759	mitochondrial matrix	DS1	11.423	9.336
438	GO:0005764	lysosome
439	GO:0005765	lysosomal membrane
440	GO:0005768	endosome
441	GO:0005769	early endosome				DS1	-6.195	2.778
442	GO:0005770	late endosome
443	GO:0005771	multivesicular body
444	GO:0005777	peroxisome	DS1	12.329	9.89	C	-7.623	7.031
445	GO:0005778	peroxisomal membrane	DS1	14.861	13.256
446	GO:0005783	endoplasmic reticulum
447	GO:0005789	endoplasmic reticulum membrane
448	GO:0005790	smooth endoplasmic reticulum	DS8	8.971	7.72
449	GO:0005791	rough endoplasmic reticulum	DS8	12.431	11.363
450	GO:0005794	Golgi apparatus
451	GO:0005801	cis-Golgi network
452	GO:0005802	trans-Golgi network				DS1	-5.463	1.619
453	GO:0005813	centrosome	DS7	5.042	0.239
454	GO:0005829	cytosol	DS2	5.326	3.467
455	GO:0005840	ribosome
456	GO:0005851	eukaryotic translation initiation factor 2B complex
457	GO:0005856	cytoskeleton
458	GO:0005874	microtubule
459	GO:0005884	actin filament	E	6.981	4.017
460	GO:0005886	plasma membrane
461	GO:0005887	integral component of plasma membrane				E	-7.922	6.576
462	GO:0005892	acetylcholine-gated channel complex				DS6	-8.655	3.756
463	GO:0005901	caveola	DS8	6.586	6.225
464	GO:0005902	microvillus	DS8	5.295	0.861	DS1	-7.906	7.158
465	GO:0005903	brush border
466	GO:0005911	cell-cell junction	DS7	11.912	7.096
467	GO:0005913	cell-cell adherens junction
468	GO:0005921	gap junction	DS8	7.683	5.801	DS1	-5.49	4.887
469	GO:0005923	bicellular tight junction
470	GO:0005925	focal adhesion	DS7	8.528	5.59
471	GO:0005938	cell cortex	DS7	11.485	6.552
472	GO:0008021	synaptic vesicle				DS5	-6.066	4.092
473	GO:0008076	voltage-gated potassium channel complex				E	-6.663	4.554
474	GO:0009897	external side of plasma membrane	DS8	8.003	7.244	DS1	-8.844	6.307
475	GO:0009898	cytoplasmic side of plasma membrane	DS8	5.975	4.098	DS1	-6.492	3.938
476	GO:0009925	basal plasma membrane
477	GO:0009986	cell surface	DS8	14.501	14.225	DS1	-12.526	10.636
478	GO:0014069	postsynaptic density
479	GO:0014704	intercalated disc				DS1	-9.387	5.634
480	GO:0015629	actin cytoskeleton	DS8	5.897	3.231	DS1	-6.758	3.892
481	GO:0016020	membrane	DS8	12.306	10.915
482	GO:0016021	integral component of membrane
483	GO:0016023	cytoplasmic, membrane-bounded vesicle
484	GO:0016323	basolateral plasma membrane				DS1	-6.818	2.95
485	GO:0016324	apical plasma membrane
486	GO:0016328	lateral plasma membrane
487	GO:0016363	nuclear matrix	D	6.779	6.619
488	GO:0016529	sarcoplasmic reticulum				E	-7.464	3.182
489	GO:0017146	NMDA selective glutamate receptor complex
490	GO:0022625	cytosolic large ribosomal subunit	A	5.347	2.136
491	GO:0022627	cytosolic small ribosomal subunit
492	GO:0030016	myofibril
493	GO:0030018	Z disc
494	GO:0030027	lamellipodium				DS1	-5.904	5.284
495	GO:0030133	transport vesicle				DS5	-6.384	3.774
496	GO:0030136	clathrin-coated vesicle	DS8	7.459	4.497
497	GO:0030139	endocytic vesicle	DS8	7.756	7.666
498	GO:0030141	secretory granule
499	GO:0030175	filopodium
500	GO:0030315	T-tubule
501	GO:0030424	axon				DS1	-6.313	2.053
502	GO:0030425	dendrite	DS8	5.075	3.216
503	GO:0030426	growth cone	DS8	5.234	2.851
504	GO:0030667	secretory granule membrane
505	GO:0030672	synaptic vesicle membrane				D	-5.452	3.267
506	GO:0031012	extracellular matrix				DS1	-7.853	4.875
507	GO:0031045	dense core granule				E	-7.066	6.956
508	GO:0031201	SNARE complex
509	GO:0031252	cell leading edge	D	9.002	6.615
510	GO:0031410	cytoplasmic vesicle
511	GO:0031526	brush border membrane				DS7	-5.194	0.453
512	GO:0031594	neuromuscular junction
513	GO:0031965	nuclear membrane
514	GO:0031966	mitochondrial membrane	DS1	7.918	4.968	DS5	-6.351	2.465
515	GO:0031982	vesicle	DS8	7.098	7.184
516	GO:0031988	membrane-bounded vesicle
517	GO:0032279	asymmetric synapse
518	GO:0032281	AMPA glutamate receptor complex
519	GO:0032590	dendrite membrane				E	-6.936	5.258
520	GO:0032809	neuronal cell body membrane
521	GO:0032839	dendrite cytoplasm				DS6	-7.365	2.693
522	GO:0042383	sarcolemma
523	GO:0042734	presynaptic membrane
524	GO:0042995	cell projection	DS8	13.504	10.165
525	GO:0043005	neuron projection				DS1	-9.711	4.979
526	GO:0043025	neuronal cell body
527	GO:0043194	axon initial segment				DS1	-7.963	3.851
528	GO:0043195	terminal bouton				DS6	-5.322	1.779
529	GO:0043196	varicosity				DS1	-6.559	4.987
530	GO:0043197	dendritic spine
531	GO:0043198	dendritic shaft
532	GO:0043204	perikaryon				DS1	-5.271	2.364
533	GO:0043209	myelin sheath
534	GO:0043229	intracellular organelle				E	-5.153	2.766
535	GO:0043231	intracellular membrane-bounded organelle
536	GO:0043234	protein complex	D	5.401	5.157
537	GO:0043235	receptor complex				E	-7.504	2.784
538	GO:0043679	axon terminus	DS8	5.541	4.047
539	GO:0044295	axonal growth cone
540	GO:0044297	cell body	DS8	6.608	4.716	DS1	-5.09	4.803
541	GO:0045121	membrane raft	DS8	18.828	14.306	DS1	-7.489	6.191
542	GO:0045177	apical part of cell
543	GO:0045202	synapse				E	-6.444	2.221
544	GO:0045211	postsynaptic membrane				E	-5.058	0.778
545	GO:0048471	perinuclear region of cytoplasm	DS7	9.895	5.255	DS1	-5.524	4.652
546	GO:0048786	presynaptic active zone
547	GO:0055037	recycling endosome
548	GO:0060076	excitatory synapse				E	-11.057	7.463
549	GO:0060077	inhibitory synapse				DS7	-5.612	0.793
550	GO:0097060	synaptic membrane
551	GO:0097440	apical dendrite	DS8	5.163	3.253
552	GO:0000062	fatty-acyl-CoA binding	DS1	11.161	8.314
553	GO:0000149	SNARE binding
554	GO:0000287	magnesium ion binding				DS8	-6.349	5.551
555	GO:0000978	RNA polymerase II core promoter proximal region sequence-specific DNA binding
556	GO:0001077	transcriptional activator activity, RNA polymerase II core promoter proximal region sequence-specific binding
557	GO:0001664	G-protein coupled receptor binding
558	GO:0001948	glycoprotein binding
559	GO:0001965	G-protein alpha-subunit binding	DS8	12.724	10.772
560	GO:0002020	protease binding
561	GO:0003677	DNA binding	DS5	10.188	6.201
562	GO:0003682	chromatin binding	DS5	9.933	5.777	DS8	-5.648	3.042
563	GO:0003690	double-stranded DNA binding
564	GO:0003697	single-stranded DNA binding
565	GO:0003700	transcription factor activity, sequence-specific DNA binding	DS5	7.936	5.681
566	GO:0003705	transcription factor activity, RNA polymerase II distal enhancer sequence-specific binding				DS8	-7.283	2.381
567	GO:0003713	transcription coactivator activity
568	GO:0003723	RNA binding
569	GO:0003729	mRNA binding	A	5.53	3.521
570	GO:0003730	mRNA 3'-UTR binding	D	5.49	2.888
571	GO:0003779	actin binding	DS8	10.662	7.773
572	GO:0003887	DNA-directed DNA polymerase activity
573	GO:0003924	GTPase activity
574	GO:0004016	adenylate cyclase activity
575	GO:0004115	3',5'-cyclic-AMP phosphodiesterase activity				E	-7.787	4.504
576	GO:0004175	endopeptidase activity	E	5.226	2.129
577	GO:0004252	serine-type endopeptidase activity
578	GO:0004364	glutathione transferase activity	DS2	14.211	9.62	DS5	-5.994	2.739
579	GO:0004497	monooxygenase activity
580	GO:0004672	protein kinase activity	E	6.561	4.956
581	GO:0004674	protein serine/threonine kinase activity
582	GO:0004679	AMP-activated protein kinase activity				DS8	-6.414	3.53
583	GO:0004683	calmodulin-dependent protein kinase activity				DS1	-6.27	4.927
584	GO:0004713	protein tyrosine kinase activity	DS8	13.925	13.566	DS1	-6.807	5.535
585	GO:0004721	phosphoprotein phosphatase activity				DS8	-5.219	1.666
586	GO:0004722	protein serine/threonine phosphatase activity				DS8	-8.42	5.203
587	GO:0004725	protein tyrosine phosphatase activity	DS5	5.464	0.999	DS1	-6.145	2.947
588	GO:0004842	ubiquitin-protein transferase activity				DS8	-5.358	4.473
589	GO:0004867	serine-type endopeptidase inhibitor activity
590	GO:0004889	acetylcholine-activated cation-selective channel activity				DS6	-8.241	3.512
591	GO:0004890	GABA-A receptor activity				E	-5.035	4.002
592	GO:0004930	G-protein coupled receptor activity				DS6	-5.891	1.483
593	GO:0004970	ionotropic glutamate receptor activity				E	-5.115	2.278
594	GO:0004972	NMDA glutamate receptor activity				DS6	-5.12	3.005
595	GO:0004993	G-protein coupled serotonin receptor activity				DS6	-5.953	1.129
596	GO:0005080	protein kinase C binding
597	GO:0005085	guanyl-nucleotide exchange factor activity
598	GO:0005096	GTPase activator activity	DS8	9.512	7.268	DS1	-5.482	3.838
599	GO:0005102	receptor binding				E	-5.092	4.553
600	GO:0005125	cytokine activity				DS1	-6.064	2.538
601	GO:0005154	epidermal growth factor receptor binding
602	GO:0005158	insulin receptor binding				DS1	-5.003	1.444
603	GO:0005178	integrin binding				DS1	-6.46	5.616
604	GO:0005179	hormone activity				DS6	-6.776	2.362
605	GO:0005245	voltage-gated calcium channel activity				E	-5.882	0.89
606	GO:0005248	voltage-gated sodium channel activity				E	-8.747	5.962
607	GO:0005249	voltage-gated potassium channel activity				E	-6.1	5.768
608	GO:0005251	delayed rectifier potassium channel activity				E	-5.473	4.075
609	GO:0005254	chloride channel activity				DS8	-5.801	1.671
610	GO:0005267	potassium channel activity				E	-9.106	5.731
611	GO:0005496	steroid binding				A	-5.907	3.225
612	GO:0005504	fatty acid binding
613	GO:0005507	copper ion binding
614	GO:0005509	calcium ion binding
615	GO:0005515	protein binding	C	5.35	4.792
616	GO:0005516	calmodulin binding				DS7	-6.571	1.688
617	GO:0005518	collagen binding	DS8	6.483	4.592
618	GO:0005524	ATP binding				DS8	-8.133	3.524
619	GO:0005525	GTP binding	DS7	8.438	4.877
620	GO:0005536	glucose binding
621	GO:0005543	phospholipid binding
622	GO:0005544	calcium-dependent phospholipid binding
623	GO:0005546	phosphatidylinositol-4,5-bisphosphate binding
624	GO:0008009	chemokine activity
625	GO:0008013	beta-catenin binding
626	GO:0008017	microtubule binding
627	GO:0008022	protein C-terminus binding
628	GO:0008083	growth factor activity				DS1	-5.081	1.522
629	GO:0008092	cytoskeletal protein binding
630	GO:0008134	transcription factor binding
631	GO:0008144	drug binding				DS6	-5.915	2.459
632	GO:0008157	protein phosphatase 1 binding	DS7	5.277	0.542
633	GO:0008201	heparin binding
634	GO:0008233	peptidase activity				DS1	-6.021	4.313
635	GO:0008270	zinc ion binding
636	GO:0008331	high voltage-gated calcium channel activity				D	-5.44	0.478
637	GO:0015459	potassium channel regulator activity
638	GO:0016208	AMP binding				DS5	-6.568	5.003
639	GO:0016594	glycine binding				E	-5.437	3.115
640	GO:0016595	glutamate binding				DS7	-5.438	0.904
641	GO:0016597	amino acid binding
642	GO:0016887	ATPase activity	DS1	9.883	9.075	DS8	-15.879	14.648
643	GO:0017046	peptide hormone binding				D	-7.975	7.316
644	GO:0017075	syntaxin-1 binding
645	GO:0017124	SH3 domain binding				DS1	-7.159	5.762
646	GO:0017137	Rab GTPase binding				DS8	-5.119	3.829
647	GO:0019003	GDP binding
648	GO:0019838	growth factor binding
649	GO:0019894	kinesin binding
650	GO:0019899	enzyme binding
651	GO:0019900	kinase binding
652	GO:0019901	protein kinase binding				DS1	-10.373	5.666
653	GO:0019903	protein phosphatase binding
654	GO:0019904	protein domain specific binding	DS5	5.209	4.129
655	GO:0019905	syntaxin binding				DS7	-6.035	3.2
656	GO:0020037	heme binding
657	GO:0030145	manganese ion binding
658	GO:0030165	PDZ domain binding				D	-8.429	6.327
659	GO:0030170	pyridoxal phosphate binding
660	GO:0030246	carbohydrate binding
661	GO:0030276	clathrin binding
662	GO:0030331	estrogen receptor binding	DS1	5.877	4.555	DS8	-5.015	3.32
663	GO:0030507	spectrin binding
664	GO:0030544	Hsp70 protein binding
665	GO:0030552	cAMP binding				DS6	-5.073	0.725
666	GO:0030674	protein binding, bridging
667	GO:0030971	receptor tyrosine kinase binding	DS5	6.71	4.008
668	GO:0031072	heat shock protein binding	DS7	7.81	4.098
669	GO:0031435	mitogen-activated protein kinase kinase kinase binding
670	GO:0031625	ubiquitin protein ligase binding
671	GO:0031748	D1 dopamine receptor binding
672	GO:0032403	protein complex binding	D	6.265	6.464
673	GO:0032947	protein complex scaffold
674	GO:0035255	ionotropic glutamate receptor binding
675	GO:0035259	glucocorticoid receptor binding	D	7.384	5.801
676	GO:0042166	acetylcholine binding				E	-5.308	4.358
677	GO:0042277	peptide binding
678	GO:0042562	hormone binding				E	-6.865	3.272
679	GO:0042802	identical protein binding				C	-8.189	7.176
680	GO:0042803	protein homodimerization activity
681	GO:0042826	histone deacetylase binding	DS5	5.407	4.019
682	GO:0042975	peroxisome proliferator activated receptor binding	DS1	6.888	3.78
683	GO:0043236	laminin binding
684	GO:0043531	ADP binding
685	GO:0043548	phosphatidylinositol 3-kinase binding				DS1	-10.504	7.219
686	GO:0043565	sequence-specific DNA binding	DS5	10.366	7.482
687	GO:0043621	protein self-association
688	GO:0044212	transcription regulatory region DNA binding
689	GO:0044325	ion channel binding
690	GO:0046332	SMAD binding
691	GO:0046965	retinoid X receptor binding
692	GO:0046982	protein heterodimerization activity				DS1	-9.373	8.453
693	GO:0046983	protein dimerization activity
694	GO:0047485	protein N-terminus binding
695	GO:0048029	monosaccharide binding				DS8	-5.256	0.542
696	GO:0048306	calcium-dependent protein binding	DS8	7.365	5.891
697	GO:0050660	flavin adenine dinucleotide binding	DS1	10.264	7.599	C	-5.831	5.222
698	GO:0050661	NADP binding	DS1	7.859	6.997
699	GO:0050811	GABA receptor binding
700	GO:0050839	cell adhesion molecule binding	DS8	6.001	3.525
701	GO:0050998	nitric-oxide synthase binding	DS8	8.107	7.643
702	GO:0051015	actin filament binding
703	GO:0051087	chaperone binding	DS7	5.635	1.269
704	GO:0051117	ATPase binding
705	GO:0051219	phosphoprotein binding				DS1	-6.861	5.806
706	GO:0051287	NAD binding	DS1	13.501	11.101	C	-5.235	4.712
707	GO:0051721	protein phosphatase 2A binding
708	GO:0061630	ubiquitin protein ligase activity	D	6.587	4.653
709	GO:0097110	scaffold protein binding
710	rno04916	Melanogenesis
711	rno04610	Complement and coagulation cascades	DS8	20.345	19.569
712	rno00071	Fatty acid degradation
713	rno00280	Valine, leucine and isoleucine degradation	DS1	12.871	10.044	C	-7.691	7.41
714	rno01040	Biosynthesis of unsaturated fatty acids	DS1	11.7	8.862
715	rno01100	Metabolic pathways	DS1	12.597	11.197	C	-7.577	6.538
716	rno03320	PPAR signaling pathway				D	-8.537	5.965
717	rno04146	Peroxisome	DS1	14.819	11.653	C	-7.482	7.04
718	rno00410	beta-Alanine metabolism	DS1	7.78	3.905
719	rno00640	Propanoate metabolism	DS1	14.949	12.604	D	-6.756	2.452
720	rno00020	Citrate cycle (TCA cycle)	DS1	15.265	14.464
721	rno04520	Adherens junction
722	rno04142	Lysosome	DS8	7.32	2.499	DS5	-9.575	8.333
723	rno00230	Purine metabolism	DS1	6.866	3.807	DS8	-7.553	4.222
724	rno05340	Primary immunodeficiency				DS1	-6.095	5.375
725	rno04080	Neuroactive ligand-receptor interaction				E	-9.585	6.822
726	rno00010	Glycolysis / Gluconeogenesis	DS1	9.842	6.658
727	rno00350	Tyrosine metabolism				D	-7.317	3.435
728	rno00830	Retinol metabolism	DS2	12.3	8.681
729	rno00980	Metabolism of xenobiotics by cytochrome P450				DS5	-10.053	5.611
730	rno00982	Drug metabolism - cytochrome P450	DS2	15.669	11.331
731	rno04020	Calcium signaling pathway
732	rno04270	Vascular smooth muscle contraction
733	rno04970	Salivary secretion
734	rno04144	Endocytosis	DS7	5.337	1.857	DS1	-5.698	3.821
735	rno04614	Renin-angiotensin system
736	rno04010	MAPK signaling pathway				DS1	-12.107	12.054
737	rno04012	ErbB signaling pathway	E	5.5	3.751	DS1	-7.793	5.409
738	rno04062	Chemokine signaling pathway				DS1	-13.411	12.731
739	rno04150	mTOR signaling pathway
740	rno04210	Apoptosis	C	5.664	5.091
741	rno04370	VEGF signaling pathway				DS1	-9.153	8.836
742	rno04380	Osteoclast differentiation				DS1	-13.887	13.351
743	rno04510	Focal adhesion				DS1	-12.686	11.116
744	rno04530	Tight junction	D	8.328	4.733
745	rno04620	Toll-like receptor signaling pathway				DS1	-5.493	5.343
746	rno04630	Jak-STAT signaling pathway	DS8	10.499	8	DS1	-10.077	8.981
747	rno04660	T cell receptor signaling pathway	DS7	10.105	5.489	DS1	-15.396	14.257
748	rno04662	B cell receptor signaling pathway				DS1	-11.939	9.715
749	rno04664	Fc epsilon RI signaling pathway	DS8	8.933	7.978	DS1	-13.114	10.288
750	rno04666	Fc gamma R-mediated phagocytosis				DS1	-12.294	11.491
751	rno04722	Neurotrophin signaling pathway	E	8.057	3.889
752	rno04910	Insulin signaling pathway				DS5	-7.387	3.323
753	rno04914	Progesterone-mediated oocyte maturation
754	rno04920	Adipocytokine signaling pathway
755	rno04973	Carbohydrate digestion and absorption
756	rno05142	Chagas disease (American trypanosomiasis)
757	rno05145	Toxoplasmosis				DS1	-7.997	7.745
758	rno05160	Hepatitis C				DS1	-7.812	5.992
759	rno05200	Pathways in cancer	DS7	6.351	1.928	DS1	-7.421	6.752
760	rno05210	Colorectal cancer	E	6.655	4.019
761	rno05211	Renal cell carcinoma
762	rno05212	Pancreatic cancer	E	5.258	1.514
763	rno05213	Endometrial cancer
764	rno05214	Glioma	DS7	6.904	3.759
765	rno05215	Prostate cancer
766	rno05218	Melanoma
767	rno05220	Chronic myeloid leukemia	E	8.574	3.722	DS1	-5.822	3.817
768	rno05221	Acute myeloid leukemia				DS1	-8.905	4.198
769	rno05222	Small cell lung cancer	E	6.649	2.623
770	rno05223	Non-small cell lung cancer
771	rno00040	Pentose and glucuronate interconversions	DS2	20.953	16.57	DS5	-6.411	2.964
772	rno00053	Ascorbate and aldarate metabolism				DS5	-7.747	3.947
773	rno00310	Lysine degradation	DS1	6.102	4.203
774	rno00330	Arginine and proline metabolism
775	rno00340	Histidine metabolism
776	rno00380	Tryptophan metabolism	DS1	14.276	10.876	C	-6.656	7.096
777	rno00561	Glycerolipid metabolism				C	-7.445	2.73
778	rno00620	Pyruvate metabolism	DS1	14.228	14.103	C	-6.767	5.019
779	rno00030	Pentose phosphate pathway	DS1	8.128	6.792
780	rno00051	Fructose and mannose metabolism
781	rno00052	Galactose metabolism				DS5	-7.577	6.7
782	rno00500	Starch and sucrose metabolism
783	rno04310	Wnt signaling pathway
784	rno04810	Regulation of actin cytoskeleton				DS1	-7.306	6.626
785	rno05217	Basal cell carcinoma
786	rno04114	Oocyte meiosis	DS7	6.12	1.398
787	rno04260	Cardiac muscle contraction				DS5	-7.401	3.814
788	rno04960	Aldosterone-regulated sodium reabsorption
789	rno04964	Proximal tubule bicarbonate reclamation
790	rno04971	Gastric acid secretion
791	rno04972	Pancreatic secretion
792	rno04974	Protein digestion and absorption
793	rno04976	Bile secretion
794	rno00190	Oxidative phosphorylation	DS1	11.235	10.236	DS8	-9.336	5.81
795	rno04966	Collecting duct acid secretion
796	rno04962	Vasopressin-regulated water reabsorption	DS1	7.692	4.031
797	rno04612	Antigen processing and presentation				DS1	-7.396	5.656
798	rno04141	Protein processing in endoplasmic reticulum
799	rno05014	Amyotrophic lateral sclerosis (ALS)
800	rno05016	Huntington's disease	DS1	11.635	10.79	DS8	-8.625	7.819
801	rno05150	Staphylococcus aureus infection	DS8	24.018	20.926	DS1	-14.869	13.721
802	rno05322	Systemic lupus erythematosus	DS8	16.407	12.098	DS1	-14.982	11.992
803	rno04145	Phagosome				DS1	-6.514	4.26
804	rno05140	Leishmaniasis				DS1	-6.333	6.108
805	rno05020	Prion diseases	DS8	9.456	4.672	DS1	-15.071	11.092
806	rno04720	Long-term potentiation
807	rno04912	GnRH signaling pathway				DS1	-12.742	8.104
808	rno04930	Type II diabetes mellitus
809	rno05010	Alzheimer's disease	DS1	10.527	9.979	DS5	-6.083	1.348
810	rno05410	Hypertrophic cardiomyopathy (HCM)				DS1	-6.598	4.234
811	rno05412	Arrhythmogenic right ventricular cardiomyopathy (ARVC)	DS8	7.075	4.364
812	rno05414	Dilated cardiomyopathy	DS8	7.858	6.435	DS1	-7.478	5.978
813	rno00240	Pyrimidine metabolism
814	rno00250	Alanine, aspartate and glutamate metabolism
815	rno04070	Phosphatidylinositol signaling system
816	rno04740	Olfactory transduction				DS6	-6.72	2.446
817	rno04744	Phototransduction	DS8	6.256	4.662	DS5	-5.369	3.92
818	rno00260	Glycine, serine and threonine metabolism
819	rno00270	Cysteine and methionine metabolism
820	rno00100	Steroid biosynthesis
821	rno04975	Fat digestion and absorption
822	rno02010	ABC transporters				DS5	-6.065	2.798
823	rno00140	Steroid hormone biosynthesis	DS2	6.744	5.901	D	-6.479	3.625
824	rno00860	Porphyrin and chlorophyll metabolism	DS2	6.708	2.867
825	rno00591	Linoleic acid metabolism				D	-8.194	4.94
826	rno00983	Drug metabolism - other enzymes	DS2	9.52	5.781
827	rno00590	Arachidonic acid metabolism	DS8	8.04	4.463	DS5	-7.583	2.924
828	rno00360	Phenylalanine metabolism
829	rno00670	One carbon pool by folate				DS8	-6.934	3.626
830	rno04540	Gap junction				DS1	-8.437	5.854
831	rno04060	Cytokine-cytokine receptor interaction	DS8	16.7	14.169	DS1	-10.666	8.429
832	rno04320	Dorso-ventral axis formation				DS1	-8.767	5.139
833	rno05219	Bladder cancer	E	9.696	6.701
834	rno03018	RNA degradation
835	rno04640	Hematopoietic cell lineage	DS8	14.271	12.224	DS1	-11.559	10.3
836	rno04360	Axon guidance	DS8	8.263	6.216
837	rno04350	TGF-beta signaling pathway
838	rno00511	Other glycan degradation	DS2	10.035	6.07	DS5	-14.753	14.419
839	rno00480	Glutathione metabolism
840	rno00650	Butanoate metabolism	B	7.478	3.01	D	-7.594	5.936
841	rno04940	Type I diabetes mellitus
842	rno00520	Amino sugar and nucleotide sugar metabolism				DS5	-5.128	5.095
843	rno04950	Maturity onset diabetes of the young
844	rno00510	N-Glycan biosynthesis	DS8	5.86	5.396	DS5	-5.199	1.52
845	rno00514	Other types of O-glycan biosynthesis	DS2	5.903	2.928
846	rno00533	Glycosaminoglycan biosynthesis - keratan sulfate	DS8	6.918	6.275	DS1	-10.101	8.035
847	rno00601	Glycosphingolipid biosynthesis - lacto and neolacto series	DS8	11.142	9.431
848	rno00910	Nitrogen metabolism
849	rno04742	Taste transduction				DS6	-6.654	3.423
850	rno04730	Long-term depression
851	rno03015	mRNA surveillance pathway	D	5.66	1.058
852	rno00531	Glycosaminoglycan degradation				DS5	-8.673	6.717
853	rno05143	African trypanosomiasis	DS8	14.73	13.589
854	rno05144	Malaria	DS8	21.68	19.709	DS1	-14.305	12.749
855	rno00900	Terpenoid backbone biosynthesis
856	rno03040	Spliceosome	D	7.52	4.031
857	rno05146	Amoebiasis	DS8	11.56	9.827	DS1	-8.429	7.103
858	rno04512	ECM-receptor interaction				B	-5.983	3.558
859	rno04622	RIG-I-like receptor signaling pathway
860	rno04623	Cytosolic DNA-sensing pathway	C	5.617	3.485
861	rno04650	Natural killer cell mediated cytotoxicity				DS1	-10.32	9.929
862	rno04115	p53 signaling pathway	DS7	12.27	8.141
863	rno05323	Rheumatoid arthritis				DS1	-5.753	5.23
864	rno05332	Graft-versus-host disease				DS1	-6.071	4.243
865	rno04621	NOD-like receptor signaling pathway	C	8.317	7.227
866	rno05310	Asthma	DS8	8.322	7.508	DS1	-7.053	4.817
867	rno04672	Intestinal immune network for IgA production	DS8	6.862	6.218	DS1	-9.385	8.123
868	rno05320	Autoimmune thyroid disease	DS8	5.286	2.435	DS1	-8.467	4.63
869	rno05330	Allograft rejection	DS7	5.72	1.097	DS1	-5.157	2.927
870	rno04140	Regulation of autophagy
871	rno04514	Cell adhesion molecules (CAMs)	DS8	8.941	7.194	DS1	-11.697	8.552
872	rno04670	Leukocyte transendothelial migration				DS1	-7.623	7.445
873	rno05100	Bacterial invasion of epithelial cells
874	rno05216	Thyroid cancer	DS7	5.115	1.69	DS8	-6.463	5.923
875	rno00564	Glycerophospholipid metabolism				C	-5.406	3.758
876	rno00630	Glyoxylate and dicarboxylate metabolism	DS1	8.12	7.805	C	-6.805	5.178
877	rno03410	Base excision repair
878	rno04977	Vitamin digestion and absorption				D	-7.349	3.946
879	rno04110	Cell cycle	DS7	8.259	4.453
880	rno05416	Viral myocarditis
881	rno00600	Sphingolipid metabolism				DS5	-8.525	8.51
882	rno00565	Ether lipid metabolism
883	rno00592	alpha-Linolenic acid metabolism	DS8	9.606	6.365
884	rno00562	Inositol phosphate metabolism
885	rno03013	RNA transport
886	rno04130	SNARE interactions in vesicular transport
887	rno04120	Ubiquitin mediated proteolysis	DS1	5.988	1.081	DS8	-6.742	5.175
888	rno04340	Hedgehog signaling pathway				DS7	-8.663	3.876
889	rno05012	Parkinson's disease	DS1	10.345	10.071	DS8	-11.21	9.081
890	rno00450	Selenocompound metabolism				C	-5.791	4.962
891	rno03050	Proteasome
892	rno00970	Aminoacyl-tRNA biosynthesis
893	rno03450	Non-homologous end-joining	B	5.064	0.965
894	rno00603	Glycosphingolipid biosynthesis - globo series				DS1	-8.62	3.774
895	rno00604	Glycosphingolipid biosynthesis - ganglio series
896	rno00120	Primary bile acid biosynthesis
897	rno03010	Ribosome
898	rno00920	Sulfur metabolism
899	rno04330	Notch signaling pathway				DS1	-12.937	7.94
900	rno03060	Protein export
901	rno00760	Nicotinate and nicotinamide metabolism
902	rno03030	DNA replication	DS1	5.57	2.651
903	rno03420	Nucleotide excision repair	DS1	12.363	10.81
904	rno03430	Mismatch repair	DS1	11.053	8.937
905	rno00770	Pantothenate and CoA biosynthesis	DS1	6.78	3.063	D	-5.338	1.089
906	rno00534	Glycosaminoglycan biosynthesis - heparan sulfate / heparin
907	rno00563	Glycosylphosphatidylinositol(GPI)-anchor biosynthesis				DS8	-6.468	2.433
908	rno04710	Circadian rhythm				DS8	-15.387	11.48
909	rno00512	Mucin type O-Glycan biosynthesis
910	rno03440	Homologous recombination	B	5.329	2.416
911	rno03008	Ribosome biogenesis in eukaryotes	D	5.251	1.344
912	rno00532	Glycosaminoglycan biosynthesis - chondroitin sulfate / dermatan sulfate	DS8	6.352	5.348	DS1	-6.949	3.193
913	rno03022	Basal transcription factors
914	rno03020	RNA polymerase

## Sheet: Significant pathways by group
group	ID	Pathway	direction	sig	spec
A	GO:0003729	mRNA binding	pos	5.53	3.521
A	GO:0022625	cytosolic large ribosomal subunit	pos	5.347	2.136
A	GO:0005496	steroid binding	neg	-5.907	3.225
B	rno00650	Butanoate metabolism	pos	7.478	3.01
B	rno03440	Homologous recombination	pos	5.329	2.416
B	rno03450	Non-homologous end-joining	pos	5.064	0.965
B	GO:0046627	negative regulation of insulin receptor signaling pathway	neg	-9.099	7.369
B	rno04512	ECM-receptor interaction	neg	-5.983	3.558
B	GO:0042542	response to hydrogen peroxide	neg	-5.733	5.714
B	GO:0006461	protein complex assembly	neg	-5.595	3.072
B	GO:0001503	ossification	neg	-5.467	4.165
B	GO:0035556	intracellular signal transduction	neg	-5.169	3.547
C	GO:0070301	cellular response to hydrogen peroxide	pos	9.119	7.205
C	GO:0071347	cellular response to interleukin-1	pos	8.989	8.263
C	rno04621	NOD-like receptor signaling pathway	pos	8.317	7.227
C	GO:0071356	cellular response to tumor necrosis factor	pos	6.842	5.159
C	GO:0043066	negative regulation of apoptotic process	pos	6.837	5.264
C	GO:1901653	cellular response to peptide	pos	6.75	4.828
C	GO:0043525	positive regulation of neuron apoptotic process	pos	6.634	5.624
C	GO:0006915	apoptotic process	pos	5.744	4.931
C	rno04210	Apoptosis	pos	5.664	5.091
C	rno04623	Cytosolic DNA-sensing pathway	pos	5.617	3.485
C	GO:0010165	response to X-ray	pos	5.594	5.422
C	GO:0097421	liver regeneration	pos	5.407	2.737
C	GO:0005515	protein binding	pos	5.35	4.792
C	GO:0042802	identical protein binding	neg	-8.189	7.176
C	rno00280	Valine, leucine and isoleucine degradation	neg	-7.691	7.41
C	GO:0005777	peroxisome	neg	-7.623	7.031
C	rno01100	Metabolic pathways	neg	-7.577	6.538
C	rno04146	Peroxisome	neg	-7.482	7.04
C	rno00561	Glycerolipid metabolism	neg	-7.445	2.73
C	rno00630	Glyoxylate and dicarboxylate metabolism	neg	-6.805	5.178
C	rno00620	Pyruvate metabolism	neg	-6.767	5.019
C	rno00380	Tryptophan metabolism	neg	-6.656	7.096
C	GO:0050660	flavin adenine dinucleotide binding	neg	-5.831	5.222
C	rno00450	Selenocompound metabolism	neg	-5.791	4.962
C	GO:0051289	protein homotetramerization	neg	-5.593	5.293
C	GO:0007584	response to nutrient	neg	-5.561	4.031
C	rno00564	Glycerophospholipid metabolism	neg	-5.406	3.758
C	GO:0051287	NAD binding	neg	-5.235	4.712
D	GO:0045727	positive regulation of translation	pos	9.579	5.994
D	GO:0031252	cell leading edge	pos	9.002	6.615
D	GO:0016567	protein ubiquitination	pos	8.855	6.735
D	GO:0060548	negative regulation of cell death	pos	8.444	5.666
D	rno04530	Tight junction	pos	8.328	4.733
D	GO:0000151	ubiquitin ligase complex	pos	7.693	5.261
D	rno03040	Spliceosome	pos	7.52	4.031
D	GO:0000790	nuclear chromatin	pos	7.39	3.806
D	GO:0035259	glucocorticoid receptor binding	pos	7.384	5.801
D	GO:0016363	nuclear matrix	pos	6.779	6.619
D	GO:0061630	ubiquitin protein ligase activity	pos	6.587	4.653
D	GO:0005634	nucleus	pos	6.491	6.351
D	GO:0032403	protein complex binding	pos	6.265	6.464
D	GO:0034605	cellular response to heat	pos	6.193	3.112
D	GO:0010035	response to inorganic substance	pos	5.884	3.921
D	GO:0030182	neuron differentiation	pos	5.851	5.37
D	GO:0071407	cellular response to organic cyclic compound	pos	5.848	2.121
D	GO:0008219	cell death	pos	5.67	2.146
D	rno03015	mRNA surveillance pathway	pos	5.66	1.058
D	GO:0006979	response to oxidative stress	pos	5.624	2.288
D	GO:0003730	mRNA 3'-UTR binding	pos	5.49	2.888
D	GO:0006470	protein dephosphorylation	pos	5.481	3.782
D	GO:0043234	protein complex	pos	5.401	5.157
D	rno03008	Ribosome biogenesis in eukaryotes	pos	5.251	1.344
D	GO:0000122	negative regulation of transcription from RNA polymerase II promoter	pos	5.196	3.923
D	rno03320	PPAR signaling pathway	neg	-8.537	5.965
D	GO:0030165	PDZ domain binding	neg	-8.429	6.327
D	rno00591	Linoleic acid metabolism	neg	-8.194	4.94
D	GO:0017046	peptide hormone binding	neg	-7.975	7.316
D	rno00650	Butanoate metabolism	neg	-7.594	5.936
D	rno04977	Vitamin digestion and absorption	neg	-7.349	3.946
D	rno00350	Tyrosine metabolism	neg	-7.317	3.435
D	rno00640	Propanoate metabolism	neg	-6.756	2.452
D	rno00140	Steroid hormone biosynthesis	neg	-6.479	3.625
D	GO:0009725	response to hormone	neg	-5.835	1.181
D	GO:0051281	positive regulation of release of sequestered calcium ion into cytosol	neg	-5.734	3.892
D	GO:0030672	synaptic vesicle membrane	neg	-5.452	3.267
D	GO:0008331	high voltage-gated calcium channel activity	neg	-5.44	0.478
D	rno00770	Pantothenate and CoA biosynthesis	neg	-5.338	1.089
D	GO:0045777	positive regulation of blood pressure	neg	-5.252	0.301
D	GO:0007188	adenylate cyclase-modulating G-protein coupled receptor signaling pathway	neg	-5.072	4.164
E	rno05219	Bladder cancer	pos	9.696	6.701
E	rno05220	Chronic myeloid leukemia	pos	8.574	3.722
E	rno04722	Neurotrophin signaling pathway	pos	8.057	3.889
E	GO:0005884	actin filament	pos	6.981	4.017
E	GO:0034698	response to gonadotropin	pos	6.956	2.81
E	rno05210	Colorectal cancer	pos	6.655	4.019
E	rno05222	Small cell lung cancer	pos	6.649	2.623
E	GO:0004672	protein kinase activity	pos	6.561	4.956
E	GO:0043280	positive regulation of cysteine-type endopeptidase activity involved in apoptotic process	pos	6.485	3.555
E	GO:0001541	ovarian follicle development	pos	6.218	2.529
E	GO:1901216	positive regulation of neuron death	pos	5.634	2.503
E	GO:0005741	mitochondrial outer membrane	pos	5.508	1.492
E	rno04012	ErbB signaling pathway	pos	5.5	3.751
E	rno05212	Pancreatic cancer	pos	5.258	1.514
E	GO:0004175	endopeptidase activity	pos	5.226	2.129
E	GO:0060076	excitatory synapse	neg	-11.057	7.463
E	rno04080	Neuroactive ligand-receptor interaction	neg	-9.585	6.822
E	GO:0005267	potassium channel activity	neg	-9.106	5.731
E	GO:0005248	voltage-gated sodium channel activity	neg	-8.747	5.962
E	GO:0071805	potassium ion transmembrane transport	neg	-8.53	5.313
E	GO:0006198	cAMP catabolic process	neg	-8.393	4.269
E	GO:0005887	integral component of plasma membrane	neg	-7.922	6.576
E	GO:0004115	3',5'-cyclic-AMP phosphodiesterase activity	neg	-7.787	4.504
E	GO:0043235	receptor complex	neg	-7.504	2.784
E	GO:0016529	sarcoplasmic reticulum	neg	-7.464	3.182
E	GO:0031045	dense core granule	neg	-7.066	6.956
E	GO:0032590	dendrite membrane	neg	-6.936	5.258
E	GO:0042562	hormone binding	neg	-6.865	3.272
E	GO:0008076	voltage-gated potassium channel complex	neg	-6.663	4.554
E	GO:0045202	synapse	neg	-6.444	2.221
E	GO:0046676	negative regulation of insulin secretion	neg	-6.422	1.446
E	GO:0030818	negative regulation of cAMP biosynthetic process	neg	-6.177	2.781
E	GO:0005249	voltage-gated potassium channel activity	neg	-6.1	5.768
E	GO:0005245	voltage-gated calcium channel activity	neg	-5.882	0.89
E	GO:0042594	response to starvation	neg	-5.873	4.308
E	GO:0051480	regulation of cytosolic calcium ion concentration	neg	-5.861	3.792
E	GO:0042538	hyperosmotic salinity response	neg	-5.787	2.549
E	GO:0035094	response to nicotine	neg	-5.682	1.069
E	GO:0019228	neuronal action potential	neg	-5.633	3.803
E	GO:0007193	adenylate cyclase-inhibiting G-protein coupled receptor signaling pathway	neg	-5.614	1.71
E	GO:0006631	fatty acid metabolic process	neg	-5.57	0.617
E	GO:0005251	delayed rectifier potassium channel activity	neg	-5.473	4.075
E	GO:0016594	glycine binding	neg	-5.437	3.115
E	GO:0007218	neuropeptide signaling pathway	neg	-5.393	2.939
E	GO:0042755	eating behavior	neg	-5.386	2.949
E	GO:0033603	positive regulation of dopamine secretion	neg	-5.379	4.055
E	GO:0042166	acetylcholine binding	neg	-5.308	4.358
E	GO:0043229	intracellular organelle	neg	-5.153	2.766
E	GO:0004970	ionotropic glutamate receptor activity	neg	-5.115	2.278
E	GO:0005102	receptor binding	neg	-5.092	4.553
E	GO:0045211	postsynaptic membrane	neg	-5.058	0.778
E	GO:0004890	GABA-A receptor activity	neg	-5.035	4.002
DS1	GO:0006099	tricarboxylic acid cycle	pos	16.319	13.947
DS1	rno00020	Citrate cycle (TCA cycle)	pos	15.265	14.464
DS1	rno00640	Propanoate metabolism	pos	14.949	12.604
DS1	GO:0005778	peroxisomal membrane	pos	14.861	13.256
DS1	GO:0005739	mitochondrion	pos	14.831	14.012
DS1	rno04146	Peroxisome	pos	14.819	11.653
DS1	rno00380	Tryptophan metabolism	pos	14.276	10.876
DS1	rno00620	Pyruvate metabolism	pos	14.228	14.103
DS1	GO:0051287	NAD binding	pos	13.501	11.101
DS1	rno00280	Valine, leucine and isoleucine degradation	pos	12.871	10.044
DS1	rno01100	Metabolic pathways	pos	12.597	11.197
DS1	rno03420	Nucleotide excision repair	pos	12.363	10.81
DS1	GO:0005777	peroxisome	pos	12.329	9.89
DS1	rno01040	Biosynthesis of unsaturated fatty acids	pos	11.7	8.862
DS1	rno05016	Huntington's disease	pos	11.635	10.79
DS1	GO:0005759	mitochondrial matrix	pos	11.423	9.336
DS1	rno00190	Oxidative phosphorylation	pos	11.235	10.236
DS1	GO:0000062	fatty-acyl-CoA binding	pos	11.161	8.314
DS1	rno03430	Mismatch repair	pos	11.053	8.937
DS1	rno05010	Alzheimer's disease	pos	10.527	9.979
DS1	rno05012	Parkinson's disease	pos	10.345	10.071
DS1	GO:0050660	flavin adenine dinucleotide binding	pos	10.264	7.599
DS1	GO:0016887	ATPase activity	pos	9.883	9.075
DS1	rno00010	Glycolysis / Gluconeogenesis	pos	9.842	6.658
DS1	GO:0042594	response to starvation	pos	8.416	6.904
DS1	rno00030	Pentose phosphate pathway	pos	8.128	6.792
DS1	rno00630	Glyoxylate and dicarboxylate metabolism	pos	8.12	7.805
DS1	GO:0002931	response to ischemia	pos	8.03	5.837
DS1	GO:0031966	mitochondrial membrane	pos	7.918	4.968
DS1	GO:0050661	NADP binding	pos	7.859	6.997
DS1	rno00410	beta-Alanine metabolism	pos	7.78	3.905
DS1	GO:0005743	mitochondrial inner membrane	pos	7.77	7.256
DS1	rno04962	Vasopressin-regulated water reabsorption	pos	7.692	4.031
DS1	GO:0042975	peroxisome proliferator activated receptor binding	pos	6.888	3.78
DS1	rno00230	Purine metabolism	pos	6.866	3.807
DS1	rno00770	Pantothenate and CoA biosynthesis	pos	6.78	3.063
DS1	GO:0048568	embryonic organ development	pos	6.693	1.931
DS1	GO:0006821	chloride transport	pos	6.27	3.511
DS1	rno00310	Lysine degradation	pos	6.102	4.203
DS1	GO:0005753	mitochondrial proton-transporting ATP synthase complex	pos	6.041	5.289
DS1	rno04120	Ubiquitin mediated proteolysis	pos	5.988	1.081
DS1	GO:0032025	response to cobalt ion	pos	5.911	5.66
DS1	GO:0030331	estrogen receptor binding	pos	5.877	4.555
DS1	rno03030	DNA replication	pos	5.57	2.651
DS1	GO:0035774	positive regulation of insulin secretion involved in cellular response to glucose stimulus	pos	5.518	2.552
DS1	GO:0071320	cellular response to cAMP	neg	-17.541	15.347
DS1	rno04660	T cell receptor signaling pathway	neg	-15.396	14.257
DS1	GO:0001822	kidney development	neg	-15.298	12.212
DS1	GO:0071346	cellular response to interferon-gamma	neg	-15.071	13.329
DS1	rno05020	Prion diseases	neg	-15.071	11.092
DS1	rno05322	Systemic lupus erythematosus	neg	-14.982	11.992
DS1	rno05150	Staphylococcus aureus infection	neg	-14.869	13.721
DS1	rno05144	Malaria	neg	-14.305	12.749
DS1	GO:0005615	extracellular space	neg	-14.078	9.635
DS1	GO:0071260	cellular response to mechanical stimulus	neg	-13.924	11.132
DS1	rno04380	Osteoclast differentiation	neg	-13.887	13.351
DS1	GO:0007568	aging	neg	-13.736	12.904
DS1	rno04062	Chemokine signaling pathway	neg	-13.411	12.731
DS1	GO:0035815	positive regulation of renal sodium excretion	neg	-13.157	11.033
DS1	GO:0014911	positive regulation of smooth muscle cell migration	neg	-13.127	10.532
DS1	rno04664	Fc epsilon RI signaling pathway	neg	-13.114	10.288
DS1	GO:0050680	negative regulation of epithelial cell proliferation	neg	-12.941	8.032
DS1	rno04330	Notch signaling pathway	neg	-12.937	7.94
DS1	GO:0051924	regulation of calcium ion transport	neg	-12.822	9.864
DS1	rno04912	GnRH signaling pathway	neg	-12.742	8.104
DS1	rno04510	Focal adhesion	neg	-12.686	11.116
DS1	GO:0006954	inflammatory response	neg	-12.608	11.486
DS1	GO:0009986	cell surface	neg	-12.526	10.636
DS1	rno04666	Fc gamma R-mediated phagocytosis	neg	-12.294	11.491
DS1	GO:0032496	response to lipopolysaccharide	neg	-12.253	12.565
DS1	rno04010	MAPK signaling pathway	neg	-12.107	12.054
DS1	GO:0071549	cellular response to dexamethasone stimulus	neg	-12.086	7.099
DS1	rno04662	B cell receptor signaling pathway	neg	-11.939	9.715
DS1	rno04514	Cell adhesion molecules (CAMs)	neg	-11.697	8.552
DS1	rno04640	Hematopoietic cell lineage	neg	-11.559	10.3
DS1	GO:0009314	response to radiation	neg	-11.487	7.559
DS1	GO:0048168	regulation of neuronal synaptic plasticity	neg	-10.891	9.042
DS1	GO:0051602	response to electrical stimulus	neg	-10.799	8.493
DS1	GO:0043434	response to peptide hormone	neg	-10.699	7.544
DS1	rno04060	Cytokine-cytokine receptor interaction	neg	-10.666	8.429
DS1	GO:0043548	phosphatidylinositol 3-kinase binding	neg	-10.504	7.219
DS1	GO:0070374	positive regulation of ERK1 and ERK2 cascade	neg	-10.436	7.769
DS1	GO:0006469	negative regulation of protein kinase activity	neg	-10.406	9.519
DS1	GO:0019901	protein kinase binding	neg	-10.373	5.666
DS1	rno04650	Natural killer cell mediated cytotoxicity	neg	-10.32	9.929
DS1	GO:0030154	cell differentiation	neg	-10.242	8.21
DS1	GO:0043627	response to estrogen	neg	-10.152	9.521
DS1	GO:0007565	female pregnancy	neg	-10.124	7.546
DS1	rno00533	Glycosaminoglycan biosynthesis - keratan sulfate	neg	-10.101	8.035
DS1	rno04630	Jak-STAT signaling pathway	neg	-10.077	8.981
DS1	GO:0032355	response to estradiol	neg	-9.925	9.278
DS1	GO:0008284	positive regulation of cell proliferation	neg	-9.886	6.754
DS1	GO:0032760	positive regulation of tumor necrosis factor production	neg	-9.866	6.859
DS1	GO:0043005	neuron projection	neg	-9.711	4.979
DS1	GO:0042246	tissue regeneration	neg	-9.707	6.996
DS1	GO:0042060	wound healing	neg	-9.621	4.693
DS1	GO:0061049	cell growth involved in cardiac muscle cell development	neg	-9.582	8.381
DS1	GO:0006953	acute-phase response	neg	-9.575	5.745
DS1	GO:0042311	vasodilation	neg	-9.565	9.087
DS1	GO:0071456	cellular response to hypoxia	neg	-9.515	7.052
DS1	GO:0030307	positive regulation of cell growth	neg	-9.475	6.539
DS1	GO:0014704	intercalated disc	neg	-9.387	5.634
DS1	rno04672	Intestinal immune network for IgA production	neg	-9.385	8.123
DS1	GO:0046982	protein heterodimerization activity	neg	-9.373	8.453
DS1	GO:0008217	regulation of blood pressure	neg	-9.31	8.839
DS1	GO:0021987	cerebral cortex development	neg	-9.233	7.245
DS1	GO:0051897	positive regulation of protein kinase B signaling	neg	-9.185	8.067
DS1	GO:0042552	myelination	neg	-9.178	7.183
DS1	rno04370	VEGF signaling pathway	neg	-9.153	8.836
DS1	GO:0001764	neuron migration	neg	-9.147	6.565
DS1	GO:0014012	peripheral nervous system axon regeneration	neg	-9.131	5.713
DS1	GO:0030335	positive regulation of cell migration	neg	-9.025	7.395
DS1	GO:0010033	response to organic substance	neg	-8.931	8.492
DS1	rno05221	Acute myeloid leukemia	neg	-8.905	4.198
DS1	GO:0009897	external side of plasma membrane	neg	-8.844	6.307
DS1	GO:0002526	acute inflammatory response	neg	-8.806	8.488
DS1	rno04320	Dorso-ventral axis formation	neg	-8.767	5.139
DS1	rno00603	Glycosphingolipid biosynthesis - globo series	neg	-8.62	3.774
DS1	GO:0010243	response to organonitrogen compound	neg	-8.549	8.478
DS1	GO:0046697	decidualization	neg	-8.491	6.38
DS1	rno05320	Autoimmune thyroid disease	neg	-8.467	4.63
DS1	rno04540	Gap junction	neg	-8.437	5.854
DS1	rno05146	Amoebiasis	neg	-8.429	7.103
DS1	GO:0008285	negative regulation of cell proliferation	neg	-8.332	7.513
DS1	GO:0050679	positive regulation of epithelial cell proliferation	neg	-8.318	7.001
DS1	GO:0001934	positive regulation of protein phosphorylation	neg	-8.284	4.979
DS1	GO:0071347	cellular response to interleukin-1	neg	-8.221	7.421
DS1	GO:0071222	cellular response to lipopolysaccharide	neg	-8.198	8.198
DS1	GO:0009749	response to glucose	neg	-8.025	4.045
DS1	rno05145	Toxoplasmosis	neg	-7.997	7.745
DS1	GO:0043194	axon initial segment	neg	-7.963	3.851
DS1	GO:0071354	cellular response to interleukin-6	neg	-7.954	7.649
DS1	GO:0005902	microvillus	neg	-7.906	7.158
DS1	GO:0031012	extracellular matrix	neg	-7.853	4.875
DS1	GO:0014075	response to amine	neg	-7.837	5.894
DS1	GO:0048662	negative regulation of smooth muscle cell proliferation	neg	-7.824	7.255
DS1	rno05160	Hepatitis C	neg	-7.812	5.992
DS1	GO:0045666	positive regulation of neuron differentiation	neg	-7.8	4.509
DS1	rno04012	ErbB signaling pathway	neg	-7.793	5.409
DS1	GO:0046777	protein autophosphorylation	neg	-7.688	6.718
DS1	rno04670	Leukocyte transendothelial migration	neg	-7.623	7.445
DS1	GO:0001774	microglial cell activation	neg	-7.594	5.766
DS1	GO:0045121	membrane raft	neg	-7.489	6.191
DS1	rno05414	Dilated cardiomyopathy	neg	-7.478	5.978
DS1	GO:0048839	inner ear development	neg	-7.46	5.306
DS1	GO:0051092	positive regulation of NF-kappaB transcription factor activity	neg	-7.454	6.641
DS1	GO:0045907	positive regulation of vasoconstriction	neg	-7.448	7.002
DS1	GO:0001938	positive regulation of endothelial cell proliferation	neg	-7.422	6.202
DS1	rno05200	Pathways in cancer	neg	-7.421	6.752
DS1	rno04612	Antigen processing and presentation	neg	-7.396	5.656
DS1	GO:0007204	positive regulation of cytosolic calcium ion concentration	neg	-7.386	2.903
DS1	GO:0008219	cell death	neg	-7.323	4.882
DS1	rno04810	Regulation of actin cytoskeleton	neg	-7.306	6.626
DS1	GO:0031175	neuron projection development	neg	-7.211	6.631
DS1	GO:0007623	circadian rhythm	neg	-7.174	2.541
DS1	GO:0051412	response to corticosterone	neg	-7.169	4.716
DS1	GO:0017124	SH3 domain binding	neg	-7.159	5.762
DS1	GO:0001666	response to hypoxia	neg	-7.108	6.568
DS1	rno05310	Asthma	neg	-7.053	4.817
DS1	GO:0009611	response to wounding	neg	-7.013	5.375
DS1	rno00532	Glycosaminoglycan biosynthesis - chondroitin sulfate / dermatan sulfate	neg	-6.949	3.193
DS1	GO:0051219	phosphoprotein binding	neg	-6.861	5.806
DS1	GO:0006915	apoptotic process	neg	-6.822	6.335
DS1	GO:0016323	basolateral plasma membrane	neg	-6.818	2.95
DS1	GO:0004713	protein tyrosine kinase activity	neg	-6.807	5.535
DS1	GO:0015629	actin cytoskeleton	neg	-6.758	3.892
DS1	GO:0031100	animal organ regeneration	neg	-6.741	3.449
DS1	GO:0031667	response to nutrient levels	neg	-6.738	5.315
DS1	GO:0071560	cellular response to transforming growth factor beta stimulus	neg	-6.706	2.029
DS1	GO:0043410	positive regulation of MAPK cascade	neg	-6.689	5.663
DS1	GO:0042517	positive regulation of tyrosine phosphorylation of Stat3 protein	neg	-6.686	4.72
DS1	GO:0071305	cellular response to vitamin D	neg	-6.613	5.519
DS1	GO:0042493	response to drug	neg	-6.601	4.948
DS1	rno05410	Hypertrophic cardiomyopathy (HCM)	neg	-6.598	4.234
DS1	GO:0043196	varicosity	neg	-6.559	4.987
DS1	rno04145	Phagosome	neg	-6.514	4.26
DS1	GO:0009898	cytoplasmic side of plasma membrane	neg	-6.492	3.938
DS1	GO:0005178	integrin binding	neg	-6.46	5.616
DS1	GO:0007612	learning	neg	-6.342	3.749
DS1	rno05140	Leishmaniasis	neg	-6.333	6.108
DS1	GO:0030424	axon	neg	-6.313	2.053
DS1	GO:0043524	negative regulation of neuron apoptotic process	neg	-6.27	4.987
DS1	GO:0004683	calmodulin-dependent protein kinase activity	neg	-6.27	4.927
DS1	GO:0045471	response to ethanol	neg	-6.222	2.404
DS1	GO:0005769	early endosome	neg	-6.195	2.778
DS1	GO:0030900	forebrain development	neg	-6.186	4.193
DS1	GO:0071364	cellular response to epidermal growth factor stimulus	neg	-6.167	2.148
DS1	GO:0004725	protein tyrosine phosphatase activity	neg	-6.145	2.947
DS1	GO:0001725	stress fiber	neg	-6.137	4.33
DS1	rno05340	Primary immunodeficiency	neg	-6.095	5.375
DS1	rno05332	Graft-versus-host disease	neg	-6.071	4.243
DS1	GO:0005125	cytokine activity	neg	-6.064	2.538
DS1	GO:0008233	peptidase activity	neg	-6.021	4.313
DS1	GO:0070555	response to interleukin-1	neg	-5.967	5.533
DS1	GO:0048661	positive regulation of smooth muscle cell proliferation	neg	-5.957	5.513
DS1	GO:0097066	response to thyroid hormone	neg	-5.945	4.378
DS1	GO:0007566	embryo implantation	neg	-5.917	3.26
DS1	GO:0030027	lamellipodium	neg	-5.904	5.284
DS1	GO:0002029	desensitization of G-protein coupled receptor protein signaling pathway	neg	-5.901	5.154
DS1	GO:0043065	positive regulation of apoptotic process	neg	-5.896	4.066
DS1	GO:0071392	cellular response to estradiol stimulus	neg	-5.88	1.691
DS1	GO:0032967	positive regulation of collagen biosynthetic process	neg	-5.878	1.842
DS1	rno05220	Chronic myeloid leukemia	neg	-5.822	3.817
DS1	GO:0010226	response to lithium ion	neg	-5.806	4.681
DS1	GO:0034097	response to cytokine	neg	-5.785	5.34
DS1	GO:0007173	epidermal growth factor receptor signaling pathway	neg	-5.775	1.141
DS1	rno05323	Rheumatoid arthritis	neg	-5.753	5.23
DS1	GO:0045766	positive regulation of angiogenesis	neg	-5.729	5.472
DS1	rno04144	Endocytosis	neg	-5.698	3.821
DS1	GO:0048167	regulation of synaptic plasticity	neg	-5.624	1.816
DS1	GO:0043547	positive regulation of GTPase activity	neg	-5.588	3.658
DS1	GO:0071345	cellular response to cytokine stimulus	neg	-5.572	4.789
DS1	GO:0071356	cellular response to tumor necrosis factor	neg	-5.559	5.868
DS1	GO:0010666	positive regulation of cardiac muscle cell apoptotic process	neg	-5.552	4.117
DS1	GO:0070848	response to growth factor	neg	-5.543	3.128
DS1	GO:0048471	perinuclear region of cytoplasm	neg	-5.524	4.652
DS1	GO:0010193	response to ozone	neg	-5.514	2.436
DS1	rno04620	Toll-like receptor signaling pathway	neg	-5.493	5.343
DS1	GO:0005921	gap junction	neg	-5.49	4.887
DS1	GO:0005096	GTPase activator activity	neg	-5.482	3.838
DS1	GO:0005802	trans-Golgi network	neg	-5.463	1.619
DS1	GO:0009612	response to mechanical stimulus	neg	-5.428	1.201
DS1	GO:0014049	positive regulation of glutamate secretion	neg	-5.399	1.785
DS1	GO:0006897	endocytosis	neg	-5.354	2.81
DS1	GO:0035176	social behavior	neg	-5.33	1.764
DS1	GO:0060079	excitatory postsynaptic potential	neg	-5.282	2.022
DS1	GO:0016337	single organismal cell-cell adhesion	neg	-5.279	4.01
DS1	GO:0009408	response to heat	neg	-5.278	4.165
DS1	GO:0043204	perikaryon	neg	-5.271	2.364
DS1	GO:0007165	signal transduction	neg	-5.225	2.176
DS1	rno05330	Allograft rejection	neg	-5.157	2.927
DS1	GO:0043066	negative regulation of apoptotic process	neg	-5.105	4.054
DS1	GO:0044297	cell body	neg	-5.09	4.803
DS1	GO:0008083	growth factor activity	neg	-5.081	1.522
DS1	GO:0005604	basement membrane	neg	-5.065	2.359
DS1	GO:0005158	insulin receptor binding	neg	-5.003	1.444
DS2	rno00040	Pentose and glucuronate interconversions	pos	20.953	16.57
DS2	rno00982	Drug metabolism - cytochrome P450	pos	15.669	11.331
DS2	GO:0004364	glutathione transferase activity	pos	14.211	9.62
DS2	rno00830	Retinol metabolism	pos	12.3	8.681
DS2	rno00511	Other glycan degradation	pos	10.035	6.07
DS2	rno00983	Drug metabolism - other enzymes	pos	9.52	5.781
DS2	GO:0010269	response to selenium ion	pos	8.274	6.914
DS2	rno00140	Steroid hormone biosynthesis	pos	6.744	5.901
DS2	rno00860	Porphyrin and chlorophyll metabolism	pos	6.708	2.867
DS2	GO:0061051	positive regulation of cell growth involved in cardiac muscle cell development	pos	6.37	1.659
DS2	rno00514	Other types of O-glycan biosynthesis	pos	5.903	2.928
DS2	GO:0051260	protein homooligomerization	pos	5.866	4.878
DS2	GO:0046686	response to cadmium ion	pos	5.754	1.99
DS2	GO:0005829	cytosol	pos	5.326	3.467
DS2	GO:0005635	nuclear envelope	neg	-5.256	4.145
DS5	GO:0045944	positive regulation of transcription from RNA polymerase II promoter	pos	10.763	9.805
DS5	GO:0043565	sequence-specific DNA binding	pos	10.366	7.482
DS5	GO:0003677	DNA binding	pos	10.188	6.201
DS5	GO:0003682	chromatin binding	pos	9.933	5.777
DS5	GO:0003700	transcription factor activity, sequence-specific DNA binding	pos	7.936	5.681
DS5	GO:0006355	regulation of transcription, DNA-templated	pos	7.91	7.003
DS5	GO:0006366	transcription from RNA polymerase II promoter	pos	6.909	2.282
DS5	GO:0030971	receptor tyrosine kinase binding	pos	6.71	4.008
DS5	GO:0005667	transcription factor complex	pos	6.618	4.314
DS5	GO:0045892	negative regulation of transcription, DNA-templated	pos	6.028	3.183
DS5	GO:0004725	protein tyrosine phosphatase activity	pos	5.464	0.999
DS5	GO:0042826	histone deacetylase binding	pos	5.407	4.019
DS5	GO:0019904	protein domain specific binding	pos	5.209	4.129
DS5	GO:0043200	response to amino acid	pos	5.083	2.228
DS5	GO:0051291	protein heterooligomerization	pos	5.032	4.421
DS5	rno00511	Other glycan degradation	neg	-14.753	14.419
DS5	GO:0018105	peptidyl-serine phosphorylation	neg	-12.821	8.803
DS5	GO:0010269	response to selenium ion	neg	-10.27	6.073
DS5	rno00980	Metabolism of xenobiotics by cytochrome P450	neg	-10.053	5.611
DS5	GO:0019722	calcium-mediated signaling	neg	-9.757	5.229
DS5	rno04142	Lysosome	neg	-9.575	8.333
DS5	rno00531	Glycosaminoglycan degradation	neg	-8.673	6.717
DS5	rno00600	Sphingolipid metabolism	neg	-8.525	8.51
DS5	rno00053	Ascorbate and aldarate metabolism	neg	-7.747	3.947
DS5	rno00590	Arachidonic acid metabolism	neg	-7.583	2.924
DS5	rno00052	Galactose metabolism	neg	-7.577	6.7
DS5	rno04260	Cardiac muscle contraction	neg	-7.401	3.814
DS5	rno04910	Insulin signaling pathway	neg	-7.387	3.323
DS5	GO:0016208	AMP binding	neg	-6.568	5.003
DS5	rno00040	Pentose and glucuronate interconversions	neg	-6.411	2.964
DS5	GO:0030133	transport vesicle	neg	-6.384	3.774
DS5	GO:0031966	mitochondrial membrane	neg	-6.351	2.465
DS5	GO:0006749	glutathione metabolic process	neg	-6.163	1.919
DS5	rno05010	Alzheimer's disease	neg	-6.083	1.348
DS5	GO:0008021	synaptic vesicle	neg	-6.066	4.092
DS5	rno02010	ABC transporters	neg	-6.065	2.798
DS5	GO:0004364	glutathione transferase activity	neg	-5.994	2.739
DS5	rno04744	Phototransduction	neg	-5.369	3.92
DS5	rno00510	N-Glycan biosynthesis	neg	-5.199	1.52
DS5	rno00520	Amino sugar and nucleotide sugar metabolism	neg	-5.128	5.095
DS5	GO:0006833	water transport	neg	-5.037	0.053
DS6	GO:0043279	response to alkaloid	pos	6.775	1.793
DS6	GO:0021987	cerebral cortex development	pos	5.631	3.032
DS6	GO:0030819	positive regulation of cAMP biosynthetic process	neg	-8.894	5.169
DS6	GO:0051481	negative regulation of cytosolic calcium ion concentration	neg	-8.659	4.9
DS6	GO:0005892	acetylcholine-gated channel complex	neg	-8.655	3.756
DS6	GO:0004889	acetylcholine-activated cation-selective channel activity	neg	-8.241	3.512
DS6	GO:0007189	adenylate cyclase-activating G-protein coupled receptor signaling pathway	neg	-7.687	3.925
DS6	GO:0007631	feeding behavior	neg	-7.62	3.238
DS6	GO:0032839	dendrite cytoplasm	neg	-7.365	2.693
DS6	GO:0033574	response to testosterone	neg	-7.359	4.787
DS6	GO:0001963	synaptic transmission, dopaminergic	neg	-7.288	4.204
DS6	GO:0045776	negative regulation of blood pressure	neg	-7.033	3.307
DS6	GO:0005179	hormone activity	neg	-6.776	2.362
DS6	rno04740	Olfactory transduction	neg	-6.72	2.446
DS6	rno04742	Taste transduction	neg	-6.654	3.423
DS6	GO:0010038	response to metal ion	neg	-6.196	3.36
DS6	GO:0008306	associative learning	neg	-6.038	5.615
DS6	GO:0004993	G-protein coupled serotonin receptor activity	neg	-5.953	1.129
DS6	GO:0008144	drug binding	neg	-5.915	2.459
DS6	GO:0004930	G-protein coupled receptor activity	neg	-5.891	1.483
DS6	GO:0007205	protein kinase C-activating G-protein coupled receptor signaling pathway	neg	-5.535	2.739
DS6	GO:0043195	terminal bouton	neg	-5.322	1.779
DS6	GO:0019233	sensory perception of pain	neg	-5.195	0.693
DS6	GO:0007212	dopamine receptor signaling pathway	neg	-5.15	3.384
DS6	GO:0004972	NMDA glutamate receptor activity	neg	-5.12	3.005
DS6	GO:0030552	cAMP binding	neg	-5.073	0.725
DS7	GO:0001726	ruffle	pos	16.534	11.601
DS7	rno04115	p53 signaling pathway	pos	12.27	8.141
DS7	GO:0005911	cell-cell junction	pos	11.912	7.096
DS7	GO:0005938	cell cortex	pos	11.485	6.552
DS7	rno04660	T cell receptor signaling pathway	pos	10.105	5.489
DS7	GO:0048471	perinuclear region of cytoplasm	pos	9.895	5.255
DS7	GO:0010667	negative regulation of cardiac muscle cell apoptotic process	pos	8.785	4.789
DS7	GO:0005925	focal adhesion	pos	8.528	5.59
DS7	GO:0005525	GTP binding	pos	8.438	4.877
DS7	rno04110	Cell cycle	pos	8.259	4.453
DS7	GO:0031072	heat shock protein binding	pos	7.81	4.098
DS7	GO:0043154	negative regulation of cysteine-type endopeptidase activity involved in apoptotic process	pos	7.485	3.848
DS7	GO:0045665	negative regulation of neuron differentiation	pos	7.038	2.285
DS7	rno05214	Glioma	pos	6.904	3.759
DS7	rno05200	Pathways in cancer	pos	6.351	1.928
DS7	rno04114	Oocyte meiosis	pos	6.12	1.398
DS7	GO:0032967	positive regulation of collagen biosynthetic process	pos	6.112	5.094
DS7	GO:0007283	spermatogenesis	pos	6.086	1.615
DS7	GO:0007507	heart development	pos	6.016	2.663
DS7	GO:0034976	response to endoplasmic reticulum stress	pos	5.956	1.102
DS7	GO:0071364	cellular response to epidermal growth factor stimulus	pos	5.785	3.503
DS7	rno05330	Allograft rejection	pos	5.72	1.097
DS7	GO:0019221	cytokine-mediated signaling pathway	pos	5.691	0.74
DS7	GO:0051087	chaperone binding	pos	5.635	1.269
DS7	GO:0014070	response to organic cyclic compound	pos	5.483	1.457
DS7	rno04144	Endocytosis	pos	5.337	1.857
DS7	GO:0008157	protein phosphatase 1 binding	pos	5.277	0.542
DS7	rno05216	Thyroid cancer	pos	5.115	1.69
DS7	GO:0005813	centrosome	pos	5.042	0.239
DS7	GO:0031016	pancreas development	neg	-12.689	11.424
DS7	GO:0071397	cellular response to cholesterol	neg	-8.945	6.372
DS7	GO:0032094	response to food	neg	-8.725	3.993
DS7	rno04340	Hedgehog signaling pathway	neg	-8.663	3.876
DS7	GO:0051965	positive regulation of synapse assembly	neg	-8.194	6.357
DS7	GO:1901215	negative regulation of neuron death	neg	-7.353	2.402
DS7	GO:0014850	response to muscle activity	neg	-6.943	5.038
DS7	GO:0005516	calmodulin binding	neg	-6.571	1.688
DS7	GO:0019905	syntaxin binding	neg	-6.035	3.2
DS7	GO:0007268	chemical synaptic transmission	neg	-5.889	1.625
DS7	GO:0021510	spinal cord development	neg	-5.678	0.869
DS7	GO:0060077	inhibitory synapse	neg	-5.612	0.793
DS7	GO:0007200	phospholipase C-activating G-protein coupled receptor signaling pathway	neg	-5.519	1.204
DS7	GO:0016595	glutamate binding	neg	-5.438	0.904
DS7	GO:0048666	neuron development	neg	-5.42	3.35
DS7	GO:0021854	hypothalamus development	neg	-5.264	2.942
DS7	GO:0031526	brush border membrane	neg	-5.194	0.453
DS8	rno05150	Staphylococcus aureus infection	pos	24.018	20.926
DS8	rno05144	Malaria	pos	21.68	19.709
DS8	rno04610	Complement and coagulation cascades	pos	20.345	19.569
DS8	GO:0045121	membrane raft	pos	18.828	14.306
DS8	GO:0002526	acute inflammatory response	pos	18.42	14.659
DS8	rno04060	Cytokine-cytokine receptor interaction	pos	16.7	14.169
DS8	rno05322	Systemic lupus erythematosus	pos	16.407	12.098
DS8	GO:0045766	positive regulation of angiogenesis	pos	16.349	13.496
DS8	GO:0030855	epithelial cell differentiation	pos	16.047	14.163
DS8	GO:0035902	response to immobilization stress	pos	15.168	11.122
DS8	rno05143	African trypanosomiasis	pos	14.73	13.589
DS8	GO:0071333	cellular response to glucose stimulus	pos	14.64	10.912
DS8	GO:0043410	positive regulation of MAPK cascade	pos	14.517	9.552
DS8	GO:0009986	cell surface	pos	14.501	14.225
DS8	rno04640	Hematopoietic cell lineage	pos	14.271	12.224
DS8	GO:0004713	protein tyrosine kinase activity	pos	13.925	13.566
DS8	GO:0042995	cell projection	pos	13.504	10.165
DS8	GO:0001666	response to hypoxia	pos	13.295	11.204
DS8	GO:0033591	response to L-ascorbic acid	pos	13.215	12.09
DS8	GO:0001774	microglial cell activation	pos	13.156	9.592
DS8	GO:0005615	extracellular space	pos	13.094	12.023
DS8	GO:0007165	signal transduction	pos	12.953	10.14
DS8	GO:0021537	telencephalon development	pos	12.769	10.938
DS8	GO:0001965	G-protein alpha-subunit binding	pos	12.724	10.772
DS8	GO:0033280	response to vitamin D	pos	12.473	11.681
DS8	GO:0005791	rough endoplasmic reticulum	pos	12.431	11.363
DS8	GO:0016020	membrane	pos	12.306	10.915
DS8	GO:0071354	cellular response to interleukin-6	pos	12.098	9.473
DS8	GO:0008217	regulation of blood pressure	pos	11.98	8.472
DS8	rno05146	Amoebiasis	pos	11.56	9.827
DS8	GO:0007205	protein kinase C-activating G-protein coupled receptor signaling pathway	pos	11.484	9.606
DS8	rno00601	Glycosphingolipid biosynthesis - lacto and neolacto series	pos	11.142	9.431
DS8	GO:0050729	positive regulation of inflammatory response	pos	11.05	8.058
DS8	GO:0003779	actin binding	pos	10.662	7.773
DS8	rno04630	Jak-STAT signaling pathway	pos	10.499	8
DS8	GO:0045907	positive regulation of vasoconstriction	pos	10.408	8.652
DS8	GO:0070555	response to interleukin-1	pos	10.173	8.337
DS8	rno00592	alpha-Linolenic acid metabolism	pos	9.606	6.365
DS8	GO:0005096	GTPase activator activity	pos	9.512	7.268
DS8	rno05020	Prion diseases	pos	9.456	4.672
DS8	GO:0051259	protein oligomerization	pos	9.418	9.076
DS8	GO:0016337	single organismal cell-cell adhesion	pos	9.285	6.955
DS8	GO:0051897	positive regulation of protein kinase B signaling	pos	9.238	7.138
DS8	GO:0060135	maternal process involved in female pregnancy	pos	9.122	4.439
DS8	GO:0032355	response to estradiol	pos	9.093	5.219
DS8	GO:0045429	positive regulation of nitric oxide biosynthetic process	pos	9.034	5.105
DS8	GO:0071375	cellular response to peptide hormone stimulus	pos	9.006	6.406
DS8	GO:0005790	smooth endoplasmic reticulum	pos	8.971	7.72
DS8	rno04514	Cell adhesion molecules (CAMs)	pos	8.941	7.194
DS8	rno04664	Fc epsilon RI signaling pathway	pos	8.933	7.978
DS8	GO:2000379	positive regulation of reactive oxygen species metabolic process	pos	8.633	5.175
DS8	GO:0051928	positive regulation of calcium ion transport	pos	8.4	6.897
DS8	rno05310	Asthma	pos	8.322	7.508
DS8	rno04360	Axon guidance	pos	8.263	6.216
DS8	GO:0005622	intracellular	pos	8.13	4.579
DS8	GO:0050998	nitric-oxide synthase binding	pos	8.107	7.643
DS8	GO:0014911	positive regulation of smooth muscle cell migration	pos	8.046	6.636
DS8	rno00590	Arachidonic acid metabolism	pos	8.04	4.463
DS8	GO:0009897	external side of plasma membrane	pos	8.003	7.244
DS8	GO:0046697	decidualization	pos	7.972	6.715
DS8	rno05414	Dilated cardiomyopathy	pos	7.858	6.435
DS8	GO:0030139	endocytic vesicle	pos	7.756	7.666
DS8	GO:0005921	gap junction	pos	7.683	5.801
DS8	GO:0010042	response to manganese ion	pos	7.661	4.751
DS8	GO:0005737	cytoplasm	pos	7.616	4.905
DS8	GO:0030136	clathrin-coated vesicle	pos	7.459	4.497
DS8	GO:0048306	calcium-dependent protein binding	pos	7.365	5.891
DS8	GO:0009414	response to water deprivation	pos	7.34	6.756
DS8	rno04142	Lysosome	pos	7.32	2.499
DS8	GO:0006897	endocytosis	pos	7.222	2.742
DS8	GO:0050806	positive regulation of synaptic transmission	pos	7.209	5.849
DS8	GO:0051924	regulation of calcium ion transport	pos	7.205	7.03
DS8	GO:0007204	positive regulation of cytosolic calcium ion concentration	pos	7.199	6.183
DS8	GO:0031982	vesicle	pos	7.098	7.184
DS8	rno05412	Arrhythmogenic right ventricular cardiomyopathy (ARVC)	pos	7.075	4.364
DS8	GO:0051930	regulation of sensory perception of pain	pos	6.985	4.536
DS8	rno00533	Glycosaminoglycan biosynthesis - keratan sulfate	pos	6.918	6.275
DS8	rno04672	Intestinal immune network for IgA production	pos	6.862	6.218
DS8	GO:0050714	positive regulation of protein secretion	pos	6.753	2.41
DS8	GO:0006171	cAMP biosynthetic process	pos	6.629	4.967
DS8	GO:0044297	cell body	pos	6.608	4.716
DS8	GO:0002029	desensitization of G-protein coupled receptor protein signaling pathway	pos	6.593	3.369
DS8	GO:0005901	caveola	pos	6.586	6.225
DS8	GO:0032755	positive regulation of interleukin-6 production	pos	6.567	5.012
DS8	GO:0005518	collagen binding	pos	6.483	4.592
DS8	rno00532	Glycosaminoglycan biosynthesis - chondroitin sulfate / dermatan sulfate	pos	6.352	5.348
DS8	GO:0051968	positive regulation of synaptic transmission, glutamatergic	pos	6.304	5.307
DS8	GO:0001750	photoreceptor outer segment	pos	6.293	4.775
DS8	rno04744	Phototransduction	pos	6.256	4.662
DS8	GO:0007596	blood coagulation	pos	6.222	5.754
DS8	GO:0046777	protein autophosphorylation	pos	6.182	3.46
DS8	GO:0050839	cell adhesion molecule binding	pos	6.001	3.525
DS8	GO:0009898	cytoplasmic side of plasma membrane	pos	5.975	4.098
DS8	GO:0015629	actin cytoskeleton	pos	5.897	3.231
DS8	rno00510	N-Glycan biosynthesis	pos	5.86	5.396
DS8	GO:0007566	embryo implantation	pos	5.695	1.782
DS8	GO:0032870	cellular response to hormone stimulus	pos	5.684	2.711
DS8	GO:0006874	cellular calcium ion homeostasis	pos	5.554	3.038
DS8	GO:0043679	axon terminus	pos	5.541	4.047
DS8	GO:0007186	G-protein coupled receptor signaling pathway	pos	5.474	2.875
DS8	GO:0008285	negative regulation of cell proliferation	pos	5.368	1
DS8	GO:0030335	positive regulation of cell migration	pos	5.363	3.788
DS8	GO:0008283	cell proliferation	pos	5.361	0.436
DS8	GO:0005902	microvillus	pos	5.295	0.861
DS8	rno05320	Autoimmune thyroid disease	pos	5.286	2.435
DS8	GO:0030426	growth cone	pos	5.234	2.851
DS8	GO:0097440	apical dendrite	pos	5.163	3.253
DS8	GO:0070588	calcium ion transmembrane transport	pos	5.151	2.753
DS8	GO:0070374	positive regulation of ERK1 and ERK2 cascade	pos	5.145	4.759
DS8	GO:0043278	response to morphine	pos	5.1	3.279
DS8	GO:0030425	dendrite	pos	5.075	3.216
DS8	GO:0010976	positive regulation of neuron projection development	pos	5.067	0.231
DS8	GO:0016887	ATPase activity	neg	-15.879	14.648
DS8	rno04710	Circadian rhythm	neg	-15.387	11.48
DS8	GO:0005743	mitochondrial inner membrane	neg	-15.359	12.549
DS8	GO:0006099	tricarboxylic acid cycle	neg	-13.735	13.37
DS8	GO:0005753	mitochondrial proton-transporting ATP synthase complex	neg	-11.285	8.331
DS8	rno05012	Parkinson's disease	neg	-11.21	9.081
DS8	GO:0045893	positive regulation of transcription, DNA-templated	neg	-11.064	7.507
DS8	GO:0046034	ATP metabolic process	neg	-10.336	8.474
DS8	rno00190	Oxidative phosphorylation	neg	-9.336	5.81
DS8	rno05016	Huntington's disease	neg	-8.625	7.819
DS8	GO:0004722	protein serine/threonine phosphatase activity	neg	-8.42	5.203
DS8	GO:0005524	ATP binding	neg	-8.133	3.524
DS8	rno00230	Purine metabolism	neg	-7.553	4.222
DS8	GO:0003705	transcription factor activity, RNA polymerase II distal enhancer sequence-specific binding	neg	-7.283	2.381
DS8	rno00670	One carbon pool by folate	neg	-6.934	3.626
DS8	GO:0050775	positive regulation of dendrite morphogenesis	neg	-6.788	4.501
DS8	rno04120	Ubiquitin mediated proteolysis	neg	-6.742	5.175
DS8	rno00563	Glycosylphosphatidylinositol(GPI)-anchor biosynthesis	neg	-6.468	2.433
DS8	rno05216	Thyroid cancer	neg	-6.463	5.923
DS8	GO:0004679	AMP-activated protein kinase activity	neg	-6.414	3.53
DS8	GO:0000287	magnesium ion binding	neg	-6.349	5.551
DS8	GO:0006470	protein dephosphorylation	neg	-6.13	4.483
DS8	GO:0005741	mitochondrial outer membrane	neg	-6.09	5.232
DS8	GO:0005254	chloride channel activity	neg	-5.801	1.671
DS8	GO:0003682	chromatin binding	neg	-5.648	3.042
DS8	GO:0004842	ubiquitin-protein transferase activity	neg	-5.358	4.473
DS8	GO:0030308	negative regulation of cell growth	neg	-5.267	0.381
DS8	GO:0048029	monosaccharide binding	neg	-5.256	0.542
DS8	GO:0005654	nucleoplasm	neg	-5.237	3.768
DS8	GO:0004721	phosphoprotein phosphatase activity	neg	-5.219	1.666
DS8	GO:0005634	nucleus	neg	-5.154	3.893
DS8	GO:0017137	Rab GTPase binding	neg	-5.119	3.829
DS8	GO:0030331	estrogen receptor binding	neg	-5.015	3.32
