# Supplementary material for: Unsupervised identification of disease states from high‐dimensional physiological and histopathological profiles
Source: Mol Syst Biol. 2019 Feb 19;15(2):e8636. doi: 10.15252/msb.20188636 (PMC6380462; doi:10.15252/msb.20188636)
Supplement: Supplementary file 10 — Dataset EV8 [file MSB-15-e8636-s010.xlsx]

## Sheet: Sheet 1
EntrezID	SYMBOL	gene name	EC number	type	cofactor	signed log P	Rank
286954	Ugt2b1	UDP glucuronosyltransferase 2 family, polypeptide B1	2.4.1.17	transferase	nucleotide sugar	21.3351	1
494500	Gsta3	glutathione S-transferase alpha 3	2.5.1.18	transferase	GSH	20.437	2
24188	Aldh1a1	aldehyde dehydrogenase 1 family, member A1	1.2.1.3	oxidoreductase	NAD(P)H	20.0753	4
246248	Fmo5	flavin containing monooxygenase 5	1.14.13.8	oxidoreductase	NAD(P)H	18.7096	8
25315	Ephx1	epoxide hydrolase 1	3.3.2.9	hydrolase		17.217	11
24421	Gsta1	glutathione S-transferase alpha 1	2.5.1.18	transferase	GSH	16.5669	16
301005	Impdh2	inosine monophosphate dehydrogenase 2	1.1.1.205	oxidoreductase	NAD(P)H	16.1615	22
63867	Ugt2a1	UDP glucuronosyltransferase 2 family, polypeptide A1	2.4.1.17	transferase	nucleotide sugar	15.8055	26
29204	Neu2	neuraminidase 2	3.2.1.18	hydrolase		15.0797	35
114846	Gsto1	glutathione S-transferase omega 1	2.5.1.18	transferase	GSH	14.9418	38
300850	Gsta4	glutathione S-transferase alpha 4	2.5.1.18	transferase	GSH	14.7106	40
24465	Hprt1	hypoxanthine phosphoribosyltransferase 1	2.4.2.8	transferase	nucleotide sugar	14.4727	46
295037	Mgst2	microsomal glutathione S-transferase 2	2.5.1.18	transferase	GSH	14.4474	49
83472	Ugdh	UDP-glucose 6-dehydrogenase	1.1.1.22	oxidoreductase	NAD(P)H	14.2873	53
29651	Aldh1a7	aldehyde dehydrogenase family 1, subfamily A7	1.2.1.3	oxidoreductase	NAD(P)H	14.2789	54
361510	Sult2a2	sulfotransferase family 2A, dehydroepiandrosterone (DHEA)-preferring, member 2	2.8.2.2	transferase		13.7629	68
305264	Ugt2b10	UDP glucuronosyltransferase 2 family, polypeptide B10	2.4.1.17	transferase	nucleotide sugar	13.3133	75
24296	Cyp1a1	cytochrome P450, family 1, subfamily a, polypeptide 1	1.14.14.1	oxidoreductase	flavin	12.7523	90
29646	Adh4	alcohol dehydrogenase 4 (class II), pi polypeptide	1.1.1.1	oxidoreductase	NAD(P)H	12.2501	102
116686	Gsr	glutathione-disulfide reductase	1.8.1.7	oxidoreductase	NAD(P)H	11.8269	117
292485	Fuca2	alpha-L-fucosidase 2	3.2.1.51	hydrolase		11.8269	118
100145871	Adh5	alcohol dehydrogenase 5 (class III), chi polypeptide	1.1.1.1	oxidoreductase	NAD(P)H	11.5465	127
24426	Gstp1	glutathione S-transferase pi 1	2.5.1.18	transferase	GSH	11.4338	132
24297	Cyp1a2	cytochrome P450, family 1, subfamily a, polypeptide 2	1.14.14.1	oxidoreductase	flavin	10.6608	158
499689	Gstm4	glutathione S-transferase mu 4	2.5.1.18	transferase	GSH	10.4594	164
29326	Gpx2	glutathione peroxidase 2	1.11.1.9	oxidoreductase	NAD(P)H	10.3737	166
116568	Ggt1	gamma-glutamyltransferase 1	2.3.2.2	transferase	acyl-CoA	9.74926	184
25642	Cyp3a23/3a1	cytochrome P450, family 3, subfamily a, polypeptide 23/polypeptide 1	1.14.14.1	oxidoreductase	flavin	9.70789	187
58819	Txnrd1	thioredoxin reductase 1	1.8.1.9	oxidoreductase	NAD(P)H	9.49555	199
83808	Ugt2b35	UDP glucuronosyltransferase 2 family, polypeptide B35	2.4.1.17	transferase	nucleotide sugar	8.90596	235
192242	Akr1d1	aldo-keto reductase family 1, member D1	1.3.1.3	oxidoreductase	NAD(P)H	8.8074	244
292737	Blvrb	biliverdin reductase B	1.3.1.24	oxidoreductase	NAD(P)H	8.36133	263
29540	Hsd17b7	hydroxysteroid (17-beta) dehydrogenase 7	1.1.1.62	oxidoreductase	NAD(P)H	8.32947	265
57298	Gstm3l	glutathione S-transferase mu 3-like	2.5.1.18	transferase	GSH	8.25327	269
297029	Gstk1	glutathione S-transferase kappa 1	2.5.1.18	transferase	GSH	8.2153	271
171178	Adh7	alcohol dehydrogenase 7 (class IV), mu or sigma polypeptide	1.1.1.1	oxidoreductase	NAD(P)H	7.76059	301
310864	Manba	mannosidase beta	3.2.1.25	hydrolase		7.74219	303
24424	Gstm2	glutathione S-transferase mu 2	2.5.1.18	transferase	GSH	7.57759	318
65155	Alas1	5'-aminolevulinate synthase 1	2.3.1.37	transferase	acyl-CoA	7.43282	328
60433	Rfng	RFNG O-fucosylpeptide 3-beta-N-acetylglucosaminyltransferase	2.4.1.222	transferase	nucleotide sugar	7.0889	358
84497	Dgat1	diacylglycerol O-acyltransferase 1	2.3.1.20	transferase	acyl-CoA	7.00133	366
24423	Gstm1	glutathione S-transferase mu 1	2.5.1.18	transferase	GSH	6.67935	395
290277	Cryl1	crystallin, lambda 1	1.1.1.45	oxidoreductase	NAD(P)H	6.67935	396
266685	Ugt2b17	UDP glucuronosyltransferase 2 family, polypeptide B15	2.4.1.17	transferase	nucleotide sugar	6.53252	410
79243	Hsd17b2	hydroxysteroid (17-beta) dehydrogenase 2	1.1.1.62	oxidoreductase	NAD(P)H	6.34859	427
54349	Aox1	aldehyde oxidase 1	1.2.3.1	oxidoreductase		6.26038	435
24894	Cyp2a1	cytochrome P450, family 2, subfamily a, polypeptide 1	1.14.14.1	oxidoreductase	flavin	6.2494	436
25260	Gstt1	glutathione S-transferase theta 1	2.5.1.18	transferase	GSH	5.67645	511
24787	Sod2	superoxide dismutase 2	1.15.1.1	oxidoreductase	NAD(P)H	5.60359	521
292728	Cyp2b21	cytochrome P450, family 2, subfamily b, polypeptide 21	1.14.14.1	oxidoreductase	flavin	5.33217	551
24788	Sord	sorbitol dehydrogenase	1.1.1.14	oxidoreductase	NAD(P)H	5.30692	553
24172	Adh1	alcohol dehydrogenase 1 (class I)	1.1.1.1	oxidoreductase	NAD(P)H	5.05786	592
309686	Pofut2	protein O-fucosyltransferase 2	2.4.1.221	transferase	nucleotide sugar	4.66277	661
266686	Dhrs4	dehydrogenase/reductase 4	1.1.-.-	oxidoreductase		4.63451	668
361378	Man2b1	mannosidase, alpha, class 2B, member 1	3.2.1.24	hydrolase		4.62511	669
25086	Cyp2e1	cytochrome P450, family 2, subfamily e, polypeptide 1	1.14.14.1	oxidoreductase	flavin	4.38418	713
29225	Ces1e	carboxylesterase 1E	3.1.1.1	hydrolase		4.08796	770
294673	Hexb	hexosaminidase subunit beta	3.2.1.52	hydrolase		4.03525	780
315119	Mfng	MFNG O-fucosylpeptide 3-beta-N-acetylglucosaminyltransferase	2.4.1.222	transferase	nucleotide sugar	4.01776	781
288051	Umps	uridine monophosphate synthetase	2.4.2.10	transferase	nucleotide sugar	3.98725	791
117182	Hsd17b3	hydroxysteroid (17-beta) dehydrogenase 3	1.1.1.64	oxidoreductase	NAD(P)H	3.90072	807
362567	Pomgnt1	protein O-linked mannose N-acetylglucosaminyltransferase 1 (beta 1,2-)	2.4.1.-	transferase	nucleotide sugar	3.80242	827
29215	Arg2	arginase 2	3.5.3.1	hydrolase		3.64285	872
304944	Uck2	uridine-cytidine kinase 2	2.7.1.48	transferase	ATP	3.62626	877
305291	Srd5a3	steroid 5 alpha-reductase 3	1.3.99.5	oxidoreductase		3.5726	888
266674	Cyp4a8	cytochrome P450, family 4, subfamily a, polypeptide 8	1.14.15.3	oxidoreductase		3.55208	893
353252	Rdh10	retinol dehydrogenase 10	1.1.1.-	oxidoreductase	NAD(P)H	3.50713	908
29253	Maoa	monoamine oxidase A	1.4.3.4	oxidoreductase		3.41813	931
684536	Gba	glucosylceramidase beta	3.2.1.45	hydrolase		3.1543	1006
494342	B4galt3	beta-1,4-galactosyltransferase 3	2.4.1.38	transferase	nucleotide sugar	3.10438	1018
29487	Gstt2	glutathione S-transferase, theta 2	2.5.1.18	transferase	GSH	2.96077	1062
29221	Arg1	arginase 1	3.5.3.1	hydrolase		2.79885	1125
289801	Upp1	uridine phosphorylase 1	2.4.2.3	transferase	nucleotide sugar	2.74112	1154
298370	Txndc12	thioredoxin domain containing 12	1.8.4.2	oxidoreductase		2.62049	1193
156275	Ggt7	gamma-glutamyltransferase 7	2.3.2.2	transferase	acyl-CoA	2.51979	1238
29653	Gpam	glycerol-3-phosphate acyltransferase, mitochondrial	2.3.1.15	transferase	acyl-CoA	2.48212	1257
300757	Hexa	hexosaminidase subunit alpha	3.2.1.52	hydrolase		2.4583	1269
29295	Cyp2b12	cytochrome P450, family 2, subfamily b, polypeptide 12	1.14.14.1	oxidoreductase	flavin	2.45491	1272
311422	Itpa	inosine triphosphatase	3.6.1.19	hydrolase		2.35089	1321
499956	Uckl1	uridine-cytidine kinase 1-like 1	2.7.1.48	transferase	ATP	2.33102	1333
50551	Txnrd2	thioredoxin reductase 2	1.8.1.9	oxidoreductase	NAD(P)H	2.27193	1359
25709	Hmbs	hydroxymethylbilane synthase	2.5.1.61	transferase		2.23296	1379
24479	Idh1	isocitrate dehydrogenase (NADP(+)) 1, cytosolic	1.1.1.42	oxidoreductase	NAD(P)H	2.22005	1387
362757	Rdh11	retinol dehydrogenase 11 (all-trans/9-cis/11-cis)	1.1.1.-	oxidoreductase	NAD(P)H	2.19754	1398
79239	Hmox2	heme oxygenase 2	1.14.99.3	oxidoreductase		2.19434	1399

## Sheet: Caption
Dataset EV8. List of xenobiotic metabolism genes whose expression was upregulated in disease state DS2
