# Supplementary material for: Unsupervised identification of disease states from high‐dimensional physiological and histopathological profiles
Source: Mol Syst Biol. 2019 Feb 19;15(2):e8636. doi: 10.15252/msb.20188636 (PMC6380462; doi:10.15252/msb.20188636)
Supplement: Supplementary file 11 — Dataset EV9 [file MSB-15-e8636-s011.xlsx]

## Sheet: description
Dataset EV9. Food consumption data from Open TG-GATEs
	short description	long description
row	treatment conditions	Treated compound and dose, consistent with 'CD1' column in Supplementary Data 1.
column	foood consumption per day	food consumption was measured on 9 time points: 1,4,8,11,15,18,22,25,29 days, values are difference in amount between compound treatment and corresponding vehicle treatment.

## Sheet: food_consumption_337_conditions
	1	4	8	11	15	18	22	25	29
2,4-dinitrophenol.A	0.02	0.24	0.4	-1.4	0.58	0.82	-0.22	-0.24	-0.2
2,4-dinitrophenol.B	-0.58	-1.74	-1.02	-1.62	0.14	1.66	0.02	0.02	-2.04
2,4-dinitrophenol.C	-1.48	-3.22	0.58	-0.62	2.36	1.6	1.7	0.98	1.44
acarbose.A	-0.18	0.8	1.42	1.8	2.38	1.98	2.16	1.96	1.82
acarbose.B	-0.66	0.2	0.06	0.34	1.16	1	1.64	1.28	0.76
acarbose.C	0.44	2.5	2.66	2.18	2.66	2.32	2.1	2.04	1.16
acetaminophen.A	-0.62	-0.7	-0.06	0.34	-0.62	-0.28	-1.24	-1.42	-0.3
acetaminophen.B	0.38	-3.26	-1	-0.02	-0.54	-0.6	-0.44	-0.92	0
acetaminophen.C	1.58	-6.56	-2.14	-1.28	-1.66	-0.48	-0.84	-0.96	-1.82
acetazolamide.A	0.76	-0.4	-0.04	1.22	0.1	0.68	0.98	1.46	1.26
acetazolamide.B	-0.96	-4.92	-1.52	-1.14	-1.66	-1.18	-0.8	-0.34	-0.3
acetazolamide.C	0.74	-8.86	-2	-0.66	-1.94	-0.2	-0.64	0.26	-0.3
adapin.C	-1.26	-3.98	-3.96	-4.74	-5.34	-4.86	-5.22	-4.08	-5.58
ajmaline.A	0.2	-0.98	-0.4	-0.88	-2.66	-3.08	-2.08	-1.52	-0.8
ajmaline.B	-0.92	-1.46	-1.1	-1.46	-1.94	-3.08	-2.16	-2.04	-1.84
ajmaline.C	-0.32	-1.34	-1.18	-0.48	-1.34	-2.26	-2.72	-2.96	-3.4
allopurinol.A	-0.46	-0.18	0.66	-0.16	-0.86	-0.64	-0.36	-0.74	-0.96
allopurinol.B	1.92	-1.32	2.94	-0.82	-0.36	-1.24	-1.3	-1.76	-1.22
allopurinol.C	1.1	-5.92	-5.165	-9.93	-7.88	-4.7	-5.83	-5.81	-6.95
allyl alcohol.A	1.44	0.42	-0.76	-1.72	-0.54	-0.6	-0.56	0.98	0.1
allyl alcohol.B	1.5	-0.54	0.28	0.32	1.54	1.76	1.58	3.34	2.3
allyl alcohol.C	1.1	-1.84	-2.6	-2.44	-0.18	0.72	1.44	2.4	1.76
amiodarone.C	0.82	-9.68	-13.86	-14.56	-13.245	-13.75	-12.53	-13.795	-13.135
amitriptyline.A	-0.58	-0.76	-0.4	-0.78	-0.4	-0.36	-1.66	-1.26	-1.1
amitriptyline.B	-1.08	-2.6	-3.1	-4.16	-2.74	-1.98	-3.68	-3.02	-4.56
amitriptyline.C	-1.54	-8.46	-11.045	-10.805	-7.555	-8.255	-11.52	-7.98667	-8.02
aspirin.C	0.9	-3.36	0.56	0.98	0.42	0.46	1.24	1.52	1.94
azathioprine.A	0.12	-0.74	-0.88	-1.32	-1.34	-0.62	-0.26	-1.36	-0.48
azathioprine.B	-0.82	-0.34	-1.76	-2.54	-2	-1.6	-1.68	-3.5	-4.28
azathioprine.C	-0.06	-2.04	-3.86	-5.12	-9.5	-14.005	-4.56	-4.91	-5.72
bendazac.B	-1.26	-1.12	-0.44	0.18	0.44	-0.6	-0.94	-1.22	-1.38
bendazac.C	0.02	-2.66	-1.18	-1.06	1.24	2.44	2.24	1.975	1.78
benzbromarone.A	0.66	0.66	0.16	-0.86	-0.98	-0.08	-0.24	-0.66	-0.64
benzbromarone.B	0.94	-0.06	0.12	-3.55271e-15	0.1	1.3	1.2	-0.72	-0.74
benzbromarone.C	0.36	-3.415	1.025	1.025	1.685	1.995	3.015	3.375	2.21
benziodarone.A	-0.3	1.02	0.38	0.26	-0.12	-0.48	0.74	0.42	0.64
benziodarone.B	0.02	1.82	0.54	0.5	0.28	-0.52	1.8	2.26	2.6
benziodarone.C	-0.3	0.2	1.44	1.16	0.2	-0.18	0.92	0.58	1.7
bromobenzene.A	-0.18	-0.32	-0.58	-1.18	-1.52	-1.48	-1.46	-1.06	-1.2
bromobenzene.B	0.36	-1.14	0.54	-0.16	-0.64	0.24	0.58	-0.12	-0.84
bromobenzene.C	0.26	-2.2	1.56	0.96	0.44	1.46	1.34	0.74	-0.02
bromoethylamine.B	-0.32	-0.82	-0.98	-1.5	-1.14	-0.16	0.24	-0.54	-0.16
bromoethylamine.C	-1	-5.16	-4.16	-4.36	-3.7	-1.72	-1.1	-0.8	0.3
bucetin.B	-0.6	0.48	2.04	1.44	2.06	1.54	2.46	2.66	2.28
bucetin.C	-0.5	-5.02	-1.04	-0.48	-0.08	-0.24	0.96	1.96	1.34
butylated hydroxyanisole.A	0.72	-1.34	-0.4	-0.78	-0.78	-0.62	-0.72	-0.24	0
butylated hydroxyanisole.B	-0.9	-3.82	-0.96	-0.66	0.34	0.92	0.38	1	0.3
butylated hydroxyanisole.C	-0.04	-7.58	-2.72	0.04	0.16	1.82	1.78	2.6	2.46
caffeine.A	2.42	-1.74	-0.68	0.04	-0.1	1.28	-0.2	-0.68	-0.44
caffeine.B	1.98	-3.14	-1.86	-1	-2.2	-2.18	-1.84	-1.7	-1.22
caffeine.C	1.14	-8.66	-5.76	-4.4	-4.88	-6.58	-5.48	-6.66	-6.72
captopril.A	-1.8	-3.66	-4.18	-3.84	-4.96	-5.2	-3.58	-4.48	-2.74
captopril.B	-0.6	-2.905	-3.925	-4.92	-7.645	-10.59	-5.75	-4.585	-5.33
captopril.C	-0.12	-4.14	-7.34	-6.58	-7.8	-5.78	-6.16	-3.96	-1.23
carbamazepine.A	0.84	-1.8	-1.24	-1.56	-1.5	-0.64	-2.52	-1.84	-2.22
carbamazepine.B	0.14	-0.62	0.62	0.98	1.7	2.6	2.28	2.92	1.7
carbamazepine.C	0.36	-7	-0.8	-0.54	0.1	0.56	-0.8	-0.84	-0.8
carbon tetrachloride.A	3.56	0.54	1.16	1.28	1.48	2.9	2.62	1.3	1.7
carbon tetrachloride.B	1.62	-0.16	1.9	1.24	1.1	1.5	0.3	-0.4	0.1
carbon tetrachloride.C	1.92	0.1	3.42	3.6	1.7	2.14	2.8	2.16	0.8
carboplatin.C	1.32	-1.68	-3.4	-5.805	-6.98	-6.23	-7.735	-7.705	-11.92
cephalothin.A	-0.06	-0.36	-0.94	-0.46	-1.16	-1.12	0.22	-0.1	-0.16
cephalothin.B	1.04	-2.8	0.64	1.6	0.24	0.48	1.06	0.36	-0.28
cephalothin.C	-0.32	-3.38	-0.64	-0.66	-2.12	-2.46	-0.96	-1.5	-1.36
chloramphenicol.A	-1.86	-3.78	-2.38	-2.52	-1.94	-0.54	-0.78	-0.66	-0.9
chloramphenicol.B	-0.14	-3.28	0.02	-0.28	0.44	0.92	0.78	-0.68	-0.88
chloramphenicol.C	0.06	-6.24	-0.36	0.14	0.4	0.72	-0.12	-0.4	-1.6
chlormadinone.B	1.88	-0.46	-0.4	-3.46	-4.52	-4.76	-4.88	-4.84	-5.26
chlormadinone.C	1.72	-1.32	-1.58	-3.98	-4.84	-5.22	-4.5	-4.36	-4.62
chlormezanone.A	-0.26	1.36	2.02	1.62	1.26	1.5	0.4	-0.12	1.12
chlormezanone.B	-0.66	-0.7	0.66	0.04	-0.54	-0.9	-0.58	-0.94	-0.96
chlormezanone.C	-0.82	-3.58	0.5	-0.94	-0.94	-1.92	-1.04	-0.42	0.18
chlorpheniramine.A	0.58	1.08	0.62	1.14	-0.06	-0.84	-0.34	-1.3	-1.58
chlorpheniramine.B	1.58	-0.02	0.22	1.06	0.6	0.8	2	-0.02	-0.54
chlorpheniramine.C	0.74	-5.66	-3.42	-3.32	-2.86	-3.78	-2.5	-3.58	-3.84
chlorpromazine.C	-0.44	-4.3	-3.24	-2.5	-3.9	-1.3	-1.52	-1.52	-1.52
chlorpropamide.A	1.38	1.5	0.04	1.28	1.18	1.18	1.12	1.38	1.9
chlorpropamide.B	0.26	-1.78	-2.66	-2.22	-2.58	-2.26	-2.98	-1.78	-2.46
chlorpropamide.C	1.46	-5.22	-4.42	-5.46	-4.82	-3.94	-4.76	-4.7	-4.26
cimetidine.A	-0.7	-0.54	0.04	-0.22	1.2	0.8	1.48	2.06	1.18
cimetidine.B	-0.2	0.22	0.34	0.02	0.94	-0.4	0.26	1.38	0.32
cimetidine.C	-0.26	-0.02	-0.22	0.78	2.14	1.34	2.5	3.2	2.58
ciprofloxacin.A	0.6	-0.44	2.14	2.24	2.44	1.62	2.22	2.48	1.76
ciprofloxacin.B	1.06	-0.1	2.92	3.98	2.4	2.58	3.12	4.24	4.12
ciprofloxacin.C	1.52	-0.4	3.16	4.06	3.24	3.76	3.42	4.46	4.28
cisplatin.B	-0.48	-0.88	-1.44	-4.82	-2.94	-2.66	-3.16	-3.2	-3.66
cisplatin.C	0.28	-3.2	-8.14	-15.76	-16.7	-20.58	-21.8	-21.115	-22.72
clofibrate.A	1.12	1.52	0.78	1.3	1.06	2.1	2.12	4.26	1.84
clofibrate.B	0.28	0.6	0.26	1.04	0.22	1.42	1.04	0.2	1.46
clofibrate.C	0.34	-2.44	-1.1	-1.02	0.3	2.42	3.32	1.84	3.48
clomipramine.A	0.5	0	1.26	0.98	1.14	1.82	1.3	0.84	0.88
clomipramine.B	0.76	0.84	0.12	0.82	1.22	0.38	0.92	-0.94	-0.18
clomipramine.C	1.16	-7.2	-8.34	-8.96	-6.88	-6.5	-9.56	-8.12	-8.82
colchicine.B	-1.22	-1	-1.22	-0.76	-0.6	-0.92	-0.72	0.88	-0.32
colchicine.C	-0.4	-5.8	-4.3	0.04	1.46	1.26	-0.08	0.58	-0.68
coumarin.A	-0.58	-0.88	0.14	-0.12	-0.6	-0.86	-0.68	-0.64	-1.22
coumarin.B	0.06	-2.34	-0.5	0.66	0.6	0.5	1.66	1.24	1.8
coumarin.C	0.98	-6.88	-2.16	-1.86	-1.92	-3.94	-2.06	-2.26	-1.84
cyclosporine A.B	-1.1	-3.78	-4.8	-2.36	2.98	3.82	7.04	6.68	7.8
cyclosporine A.C	-0.66	-7.16	-7.8	-6.52	-3.86	-4.04	-1.64	-1.24	-0.24
danazol.B	-0.08	-1.46	-2.56	-3.22	-4.24	-6.54	-4.78	-4.64	-4.1
danazol.C	1.4	-1	-1.92	-1.66	-2.14	-2.2	-0.96	-3.06	-1.44
dantrolene.A	0.36	-1.94	0.02	-1.14	-0.28	0.1	-0.1	0.34	-0.2
dantrolene.B	-0.98	-5.8	-0.52	-0.38	-0.34	-0.14	-0.82	-0.74	-0.44
dantrolene.C	0.94	-12.02	-2.28	-1.54	-0.82	0.56	-1.94	-2.16	-2.18
desmopressin acetate.B	1.04	0.36	1.2	1.44	1.04	0.64	1.76	2.7	1.98
desmopressin acetate.C	-0.4	-1.02	0.84	1.36	-1.44	-0.44	0.1	-0.36	0.32
diazepam.A	-0.26	-0.24	-0.06	0.26	-1.64	-0.9	-0.18	0.4	1.34
diazepam.B	0.78	-1.1	-0.36	0.98	-0.88	-0.16	-0.08	0.86	1.78
diazepam.C	-0.92	-1.46	3.55271e-15	1.2	0.96	1.02	1.58	1.4	3.18
diclofenac.C	-1.02	-1.76	-4.26	-4.14	-5.52	-2.14	-4	-4.58	-2.74
diltiazem.A	-0.18	-0.34	0.56	0.74	0.56	1.14	-0.02	1.3	0.02
diltiazem.B	-0.18	-0.28	0.24	1.68	1.34	2.36	2.02	2.82	1.8
diltiazem.C	-0.34	-3.7	0.64	-1	0.12	5.48	5.13	1.365	3.42
disopyramide.A	-2.94	-0.1	-0.64	-1.32	-0.74	-1.1	-0.58	-1.84	-1.98
disopyramide.B	-1.7	-2.66	-2.4	-1.9	-1.32	-0.76	-1.68	-3.94	-2.78
disopyramide.C	0.22	-7.22	-7.555	-6.885	-7.83	-6.745	-6.17	-6.69	-5.885
disulfiram.A	1.54	-5.1	-2.92	-1.62	-1.7	-0.84	0.12	-1.28	-1.04
disulfiram.B	2.34	-4.5	-0.4	-0.24	0.58	0.52	0.96	0.88	0.44
disulfiram.C	1.86	-6.36	-4.32	-1.18	-1.78	-1.06	-0.36	-1.64	-2.24
doxorubicin.C	0.36	-3.06	-5.12	-7.22	-11.96	-12.38	-13.74	-16.22	-11.21
enalapril.A	1.28	-0.36	0.34	1.3	0.02	0.54	-0.325	0.865	-0.41
enalapril.B	2.04	-1.04	-3.76	-2.96	-4.34	-3.64	-2.6	-0.76	0.04
enalapril.C	1.54	-3.14	-5.68	-3.94	-5.92	-0.99	-1	-0.21	-1.31
erythromycin ethylsuccinate.A	-0.84	0.6	1.72	0.74	1.8	1.48	2.14	1.98	3.46
erythromycin ethylsuccinate.B	-6.84	1.74	2.14	0.5	1.32	-0.16	1.7	-0.02	1.86
erythromycin ethylsuccinate.C	0.3	-0.84	1.28	-2.36	2.12	1.5	0.38	0.4	1.62
ethambutol.A	2.4	0.48	-0.9	-1.3	-0.82	2.34	0.7	-2.42	-1.02
ethambutol.B	3	1.62	3.68	6.2	3.34	3.04	-2.02	-4.76	-4.98
ethambutol.C	4.44	-0.56	-3.52	-14.22	-8.94	-13.14	-17.6	-17.92	-21.925
ethanol.A	-1.98	-0.86	-0.78	-1.28	-0.72	-1.14	-0.58	-1.1	-1.58
ethanol.B	-0.86	-0.7	-0.22	0.22	1.08	0.42	1.24	1.68	1.94
ethanol.C	-0.4	-6.04	-3.74	-1.6	-1	-1.24	-0.28	-0.7	-0.22
ethinylestradiol.A	-0.12	-6.3	-8.18	-9.42	-8.58	-7.86	-6.42	-9.24	-9.5
ethinylestradiol.B	0.66	-8.62	-12.42	-13.18	-13.56	-13.16	-12.8	-12.52	-12.74
ethinylestradiol.C	-0.62	-7.32	-12.82	-11.22	-11.12	-10.9	-11.12	-13.24	-11.94
ethionamide.B	-2.14	-2.14	-4.34	-3.74	-1.74	0.2	-0.32	-0.95	-1.765
ethionine.A	-0.8	-0.22	-0.64	-1.74	-2.22	-1.76	-2.3	-1.26	-3.4
ethionine.B	-1.22	-2.34	-2.1	-2.6	-2.98	-3.44	-3.5	-3.56	-4.66
ethionine.C	-0.82	-4.96	-6.18	-4.8	-3.56	-3.78	-4.38	-5.4	-7.98
etoposide.B	-0.14	-2.66	-2.56	-2.08	-3.04	-3.68	-3.9	-3.56	-3.76
famotidine.A	0.74	-0.74	0.24	0.48	0.72	0.9	0.48	0.76	0.48
famotidine.B	1.08	-0.02	0.78	1.62	0.64	1.56	0.52	1.44	1.26
famotidine.C	0.38	-1.58	1.06	2.08	0.94	1.44	0.54	0.78	1.4
fenofibrate.A	-0.64	3.55271e-15	-0.06	-0.88	0.1	-0.18	-0.3	-0.28	-0.5
fenofibrate.B	0.8	-0.32	-0.2	-0.56	-0.36	-0.74	-1	-0.38	-1.5
fenofibrate.C	0.46	-1.38	-4.08	-3.98	-5.36	-6.4	-1.26	0.52	-1.44
fluoxetine hydrochloride.A	1.18	0.68	-4.14	1.22	1.94	0.62	-0.82	1.16	-0.14
fluoxetine hydrochloride.B	0.86	-2.22	-6.46	-1.3	-0.74	-1.18	-1.96	-2.1	-1.94
fluoxetine hydrochloride.C	1.5	-7.02	-11.66	-3.82	-3.48	-4.22	-5.88	-8.1	-10.2
fluphenazine.A	-0.78	-3.34	-1.6	-2.32	-2.86	-3.36	-3.5	-3.52	-3.36
fluphenazine.B	0.42	-7.98	-1.64	-1.12	-3.04	-4.78	-4.22	-5.92	-5.02
fluphenazine.C	-0.04	-16.1	-1.74	-1.44	-4.24	-6.04	-6.06	-5.24	-5.2
flutamide.A	1.74	1.06	0.34	0.14	-0.9	-0.82	-0.5	-1.48	-2.1
flutamide.B	1.62	-1.68	0.68	1.46	0.58	1.08	1.9	1.14	0.38
flutamide.C	1.2	-8.28	-2.1	-1.44	-1.46	-1.16	-0.52	-0.16	1.02
furosemide.A	-1	-1.72	-0.54	-0.94	-0.38	-0.32	0.64	-0.02	1.26
furosemide.B	0.96	-3.76	-0.48	-0.9	0.42	1	1.94	0.8	2.42
furosemide.C	-0.58	-14.08	-9.94	-4.14	-0.835	1.43	2.505	-0.625	0.91
gemfibrozil.A	-1.46	-0.56	-1.2	-0.52	-0.06	-0.16	-0.34	-0.92	-1.12
gemfibrozil.B	-1.6	0.44	-0.12	0.62	-0.32	-0.62	0.18	-1.46	-1.46
gemfibrozil.C	-1	0.62	0.1	0.98	1.02	1.14	1.38	0.82	1.2
gentamicin.A	0.4	0.12	-0.04	-0.68	-0.64	0.1	-1.74	0.46	-1.2
gentamicin.B	-1.38	-1.66	-1.74	-2.48	-3.54	-2.64	-3.22	-1.8	-3.92
gentamicin.C	-0.9	-2.5	-1.89	-4.19	-5.56	-4.39	-5.14	-4.845	-7.495
glibenclamide.A	-2.32	-1.6	-1.54	-0.4	-1.58	-2.2	-2.68	-2.44	-3.06
glibenclamide.B	-1.3	-1.56	-0.28	0.56	0.26	0.46	-0.56	-0.32	-0.66
glibenclamide.C	-1.02	-0.28	0.66	1.42	0.56	0.54	-0.96	-0.4	-0.6
griseofulvin.A	-0.22	-1.06	-0.74	-0.36	0.4	-0.3	-0.24	-0.36	0.28
griseofulvin.B	-0.48	0.2	0.84	0.7	1.24	0.96	-0.76	-0.1	0.86
griseofulvin.C	1.2	0.4	1.36	1.96	2.66	3.38	1.86	2.88	3.26
haloperidol.A	-0.46	-1.64	-0.4	-1.52	-1.78	-1.94	-2.58	-2.94	-3.58
haloperidol.B	-0.48	-3.82	-0.96	-1.98	-3.48	-3.26	-3.32	-3.74	-5.04
haloperidol.C	-0.26	-8.42	-7	-2.82	-2.72	-2.16	-3.66	-4.94	-5.9
hexachlorobenzene.C	0.5	2.24	0.04	-1.72	-3.28	-4.26	-4.44	-4.44	-3.88
hydroxyzine.A	0.74	1.66	2.06	2.76	2.34	3.26	2.36	2.52	3.02
hydroxyzine.B	-0.26	-0.14	-0.26	-0.22	0.02	1.46	1.24	1.98	1.8
hydroxyzine.C	1.12	-4	-1.54	0.46	0.54	2.54	2.02	2.76	1.86
ibuprofen.B	0.06	-1.8	-0.42	-1.88	-1.64	-1.7	-1.46	-0.76	-1.94
ibuprofen.C	0.94	-8.78	-5.465	-9.095	-6.94	-9.71	-6.315	-3.125	-2.89
imipramine.A	-1.54	-3.08	-2.76	-3.22	-2.88	-1.2	-2	-3.1	-2.4
imipramine.B	-0.06	-7.44	-6.32	-7.16	-7.32	-4.88	-6.16	-5.7	-5.68
imipramine.C	-1.1	-10.7	-11.6	-13.98	-11.24	-9.48	-7.535	-9.275	-10.655
iproniazid.A	-1.18	0.32	-0.52	0.3	-0.02	2.24	-0.08	-0.6	-0.44
iproniazid.B	0.88	-2.34	-4.26	-1.88	-2.78	-2.36	-3.32	-3.84	-3.16
iproniazid.C	-1.5	-5.24	-5.1	-5.38	-5.32	-4.86	-5.14	-5.78	-6.74
isoniazid.C	-1.54	-3.74	-2.92	-3.12	-2.96	-3.48	-2.92	-3.74	-4.88
ketoconazole.A	-1.5	0.08	0.22	-1.42	-0.82	-1.04	-1.48	-1	-0.86
ketoconazole.B	-2.08	-1.04	-1.04	-1.98	-1.38	-1.18	-2.42	-1.44	-1.34
ketoconazole.C	-3.44	-1.34	-1.4	-2.64	-1.62	-1.68	-0.96	-0.76	-0.48
labetalol.A	0.22	0.86	0.82	0.56	0.82	0.48	-0.3	0.16	-0.2
labetalol.B	-0.62	-0.48	1.4	1.22	1.8	2.16	0.76	0.22	1.62
labetalol.C	-0.86	-5.06	-1.5	1.01	-0.83	-2.17	-7.89333	-2.21	-3.42
lomustine.A	0.82	0.18	-0.12	0.02	1.16	1.28	0.9	0.88	1.2
lomustine.B	-0.12	-0.12	-0.92	-0.06	1.48	1.28	-0.18	-0.58	-2.36
lomustine.C	0.18	-2.38	-5.46	-9.5	-10.68	-13.1	-16.72	-15.86	-18.68
lornoxicam.B	1.2	-0.32	-3.64	-0.645	-0.135	-0.175	1.305	1.02	1.325
mefenamic acid.A	-0.64	-1	-0.62	-0.48	-0.44	-1.28	-0.18	-1.54	-1.46
mefenamic acid.B	-0.1	-1.32	-1.18	-1.54	-1.08	-2.36	-1.26	-2.34	-3.86
mefenamic acid.C	0.66	-1.36	-4.86	-1.045	-1.815	-2.985	-4.61	-4.865	-4.585
meloxicam.B	1.22	0.71	0.52	0.305	1.45	1.515	0.74	0.68	1.47
metformin.A	1.4	2.62	2.26	3.62	3.74	3.48	3.9	2.28	2.46
metformin.B	-1.28	-0.04	-0.36	0.8	1.72	1.86	0.52	0.92	1.16
metformin.C	0.54	-1.52	0.06	1.44	0.94	0.44	0.8	-0.3	0.2
methimazole.A	0.7	-0.98	-1.46	-1.2	-2.1	-2.2	-2.16	-2.16	-2.32
methimazole.B	1.24	-3.66	-2.34	-4.08	-6.12	-7.06	-8.82	-8.66	-9.82
methimazole.C	1.9	-5.98	-4.3	-6.44	-9.08	-10.78	-10.96	-10.22	-11.48
methyldopa.A	-0.54	1.1	-0.5	0	0.4	0.62	1.02	0.72	0.68
methyldopa.B	-0.96	-3.22	-3.38	-2.88	-3.02	-2.36	-2.52	-2.16	-2.6
methyldopa.C	-0.68	-4.68	-3.7	-4	-4.16	-3.96	-2.9	-3.34	-4
methylene dianiline.B	-1.1	-1.98	-0.68	-0.66	-0.84	-1.38	1.18	1.02	1.86
methylene dianiline.C	-1.14	-13.42	-8.88	-10.66	-12.66	-12.94	-13.18	-12.76	-13.6
methyltestosterone.A	0.78	-0.14	0.08	0.4	1.78	2.28	1.54	2.12	6.88
methyltestosterone.B	1.42	-0.64	-0.5	1.5	1.4	1.06	1.52	1.38	4.46
methyltestosterone.C	0.28	-3.68	-3.98	-4.24	-3.22	-1.7	-0.8	-0.88	1.72
mexiletine.A	-2.78	0.48	0.46	0.28	1.02	0.64	0.6	0.88	0.38
mexiletine.B	-2.24	-0.6	-1.52	-1.48	-1.04	-0.18	0.26	1.16	-0.06
mexiletine.C	0.62	-3.3	-3.1	-1.84	-1.16	-0.24	-0.1	-2.04	-1.84
monocrotaline.A	2.04	1.46	0.4	0.32	-0.32	-0.94	-0.98	-2.02	-2.24
monocrotaline.B	1.32	0.8	-2.6	-2.6	-3.6	-3.14	-3.74	-3.24	-5.6
naphthyl isothiocyanate.C	-1.5	-2.84	-2.32	-3.18	-3.26	-1.56	-1.08	-0.66	-0.46
naproxen.B	-1.6	1.22	-0.16	-1.48	0.4	-1	-0.7	-2.84	-1.18
nicotinic acid.A	-0.4	0.96	1.12	0.26	0.16	0.18	-1.44	-2.24	-2.1
nicotinic acid.B	-0.9	-0.58	3.24	2.22	1.3	0.52	1.26	-2.1	1.1
nicotinic acid.C	0.54	2.9	3.8	4.54	4.88	4.62	4.74	2.9	3.6
nifedipine.A	2.2	-1.6	0.56	-0.34	-1.5	-2.8	-3.56	-2.14	-2.82
nifedipine.B	0.52	-5.52	-1.08	-0.5	-0.9	-0.56	-2.48	-1.32	-2.3
nifedipine.C	0.84	-12.42	-2.18	-0.54	-1.46	1.36	0.54	1.58	0.42
nimesulide.B	0.68	-0.3	0.36	-0.42	0.98	0.88	1.2	1.18	0.44
nimesulide.C	-0.3	-5.2	-3.72	-4.72	-4.06	-4.08	-4.08	-3.8	-4.36
nitrofurantoin.C	-1.14	-0.9	-0.36	-1.96	-1.76	-1.88	-1.56	-1.84	-1.1
nitrofurazone.B	0.66	-0.06	-0.2	0.42	1.32	2.58	2.56	2.1	1.72
nitrofurazone.C	-0.06	-4.34	-6.6	-8.6	-4.22	-0.88	0.54	-1.32	-8.56
nitrosodiethylamine.B	-0.08	-1.2	-3.76	-1.84	-0.8	-1.04	-1.48	-0.86	-2.64
omeprazole.A	0.42	-0.58	0.28	0.24	0.72	2.14	1.3	0.84	1.94
omeprazole.B	0.32	-1.3	-1.1	-1.72	-0.76	1.98	1.8	1.5	2.74
omeprazole.C	0.34	-3.94	-1.96	-3.34	-1.94	-0.68	-0.14	0.06	0.04
papaverine.A	-1.14	-0.16	-0.12	0.46	-0.04	-0.28	-0.28	-0.54	-0.46
papaverine.B	-1.08	-1.24	-0.46	-1.66	-2.5	-2.36	-2.96	-2.54	-3.06
papaverine.C	-0.34	-2.72	-1.86	-1.54	-2.46	-3.8	-3.1	-3.22	-1.685
pemoline.A	0.56	-0.74	0.76	0.6	0.66	-0.12	0.08	-0.2	0.38
pemoline.B	-0.92	-4.44	-1.52	-2.76	-1.66	-1.76	-1.56	-2.04	-1.38
pemoline.C	-1.14	-7.44	-4.06	-2.26	-1.64	-1.34	-0.82	-1.54	0.36
penicillamine.A	0.06	0.62	0.9	0.92	0.1	0.3	-0.5	0.98	1.6
penicillamine.B	0.72	0.84	0.3	-0.36	-0.58	0.12	-0.76	0.06	0.54
penicillamine.C	1.12	-0.84	-2.24	-1.04	-2.1	-1.22	-3.88	-5.74	-4.72
perhexiline.A	-0.8	1.86	0.98	-2.28	1.74	3.36	2.9	3.42	3.6
perhexiline.B	-1.28	0.74	0.78	6.92	2.76	3.28	3.48	4.02	3.96
perhexiline.C	-0.28	-1.1	-2.42	0.98	0.84	0.56	0.26	2.1	2.5
phenacetin.B	-0.38	-4.06	0.26	1.32	1.76	1.2	-0.22	-0.24	-1.96
phenacetin.C	-1.06	-9.82	-3.82	-3.12	-2.58	-1.8	-3.2	-2.48	-2.7
phenobarbital.C	0.2	1.44	0.28	0.48	0.38	-0.24	0.1	0.92	-0.06
phenylanthranilic acid.B	0.54	1.06	2.08	1.6	1.62	-0.04	1	1.14	0.34
phenylanthranilic acid.C	0.34	-8.52	-1.7	-1.92667	-2.44	-2.71	-2.48	-2.67	-1.85
phenylbutazone.A	-0.06	-1.34	-0.1	0.58	-0.34	0.14	0.74	0.56	0.46
phenylbutazone.B	-0.16	-0.78	-0.34	0.5	0.84	1.54	1.72	2.3	1.68
phenylbutazone.C	-0.34	-3.46	-3.54	-1.72	-1.68	-0.28	-0.82	-1	-1.52
phenytoin.C	-2.56	-3.52	-1.82	-1.96	-4.3	-2.5	-1.34	-1.36	-2.08
promethazine.A	1.52	-1.36	-1.48	-0.34	-1.16	-1.18	-0.64	-0.14	-0.66
promethazine.B	1.88	-2.72	-3.16	-2.44	-2.86	-2.32	-1.42	-0.58	-1.58
promethazine.C	1.3	-6.68	-4.4	-2.26	-5.565	-0.84	0.01	-3.655	0.545
propylthiouracil.A	-2.68	-1.04	-2.58	-5.68	-8.06	-10.02	-9.84	-10.26	-11.22
propylthiouracil.B	-2.06	-3.55271e-15	-1.8	-4.88	-7.34	-9.34	-8.94	-9.9	-10.96
propylthiouracil.C	-2.34	-2.12	-2.18	-5.64	-8.66	-10.68	-11.08	-11.46	-12.1
quinidine.A	-2.66	-2.72	-2.56	-6.22	-7.7	-7.3	-7.68	-8.98	-8.8
quinidine.B	1	-0.16	2.64	-0.2	0.605	-1.885	-0.2	-0.475	-0.15
quinidine.C	2.24	-1.96	-1.32	-3.36	-3.06	-4.12	-3.18	-5.14	-3.84
ranitidine.A	1.04	0.52	0.56	0.94	0.14	-0.22	0.06	0.1	-0.28
ranitidine.B	-0.28	0.26	0.9	0.78	0.92	0.88	1.68	1.36	1.88
ranitidine.C	0.2	-0.34	0.54	0.92	0.5	0.42	0.86	1.16	0.92
rifampicin.A	-1.22	-3.3	-0.74	-1.08	-2.52	-2.28	-2.2	-1.96	-1.96
rifampicin.B	-0.9	-3.16	-1.04	0.08	-1.08	-0.5	-1.42	-1.56	-1.7
rifampicin.C	-1.98	-11.54	-1.88	0.84	-0.84	-0.14	-1.78	-1.2	-1.84
rosiglitazone maleate.B	-1.32	1.82	2.08	2.1	2.1	1.9	2.24	1.68	3.24
rosiglitazone maleate.C	-0.76	1.64	2.1	2.2	2.44	3.16	2.52	1.44	3.52
rotenone.A	0.92	1.08	3.4	1.92	1.76	0.84	0.2	0.7	1
rotenone.B	-0.08	-0.74	1.68	1.54	0.73	0.365	0.765	1.175	2.505
rotenone.C	-1.56	-7.52	-4.46	-6	-6.5	-7.4	-8.02	-9.26	-9.94
simvastatin.A	0.16	-0.86	-0.5	-0.38	-0.66	-1.1	-0.66	1.26	-0.1
simvastatin.B	-0.22	-2.18	-0.28	-0.52	0.32	-1.24	-0.72	-0.02	-1.32
simvastatin.C	-0.68	-7.86	-2.18	-1.74	-1.06	-1.06	-0.2	1.38	-0.26
sulfasalazine.A	1.62	1.14	1.86	2	1.68	2.28	0.88	1.26	2.26
sulfasalazine.B	1.42	-0.42	0.46	0.6	0.54	0.48	-0.34	0.46	0.94
sulfasalazine.C	2.1	-4.98	2.48	0.56	0.76	-0.48	-1.52	0.66	0.14
sulindac.B	0.84	0.36	0.8	0.58	1	1.64	3	3.1	2.9
sulindac.C	-0.4	-8.9	-9.06	-4.16	-8.48	-6.77	-6.69	-3.845	-0.773333
sulpiride.B	0.34	0.24	1.24	0.88	1.18	1.8	2.24	1.64	1.84
sulpiride.C	1.32	0.14	1.82	2.42	1.02	1.14	1.18	0.54	1
tacrine.A	-0.36	-0.46	-1.12	-2.58	-3.58	-3.22	-1.98	-2.52	-2.1
tacrine.B	-0.54	-3.04	-2.82	-3.26	-3.56	-4.06	-2.18	-2.4	-1.84
tacrine.C	-0.54	-14.59	-4.47333	-3.29	-3.88	-5.32	1.48	2.61	-0.12
tamoxifen.A	-1.12	-4.3	-6.18	-5.74	-7.12	-6.44	-7.56	-7.54	-6.64
tamoxifen.B	0.34	-2.84	-4.68	-5.08	-6.14	-6.4	-5.9	-6.5	-6.18
tamoxifen.C	0.2	-4.68	-5.68	-5.38	-6.12	-4.88	-5.52	-6.02	-5.14
tannic acid.A	-0.04	-0.12	0.8	0.34	0.08	0.92	-1.2	-0.6	-0.88
tannic acid.B	-1.12	-1.745	-0.355	-0.27	-0.29	0.91	-0.67	-0.815	-0.4
tannic acid.C	-0.64	-0.78	0.66	0.72	0.64	2.12	-0.52	-0.08	0.24
terbinafine.A	0.14	0.3	0.98	1.46	1.08	2.04	0.32	-0.26	0.86
terbinafine.B	0.12	-0.84	0.46	1.28	2.22	3.04	2.52	2.3	2.86
terbinafine.C	-0.58	-7.5	-12.8	0.18	-0.4	2.74	0.5	-0.4	0.62
tetracycline.A	-0.08	-0.66	0.4	-0.52	-1.34	-2.92	-2.9	-2.32	-2.48
tetracycline.B	1.18	-0.54	0.56	0.68	0.12	-2.32	-3.02	-2.52	-2.42
tetracycline.C	0.2	-2.14	1.04	2.08	2.36	0.82	0.94	1.64	0.36
theophylline.A	0.38	-2.94	-2.1	-1.2	-2	-1.44	-0.64	0.12	-1.64
theophylline.B	0.72	-2.76	-1.62	-0.82	-0.9	0.44	1.66	2.28	1.68
theophylline.C	1.48	-4.63333	-3.66667	-2.58	-2.23	1.16	0.47	1.01	2.95
thioacetamide.A	1.32	-0.8	-0.56	-0.1	-0.64	-1.38	-1.04	-0.8	-0.34
thioacetamide.B	-0.48	-2.3	-2.9	-1.74	-2.04	-3.36	-4.64	-4.74	-3.56
thioacetamide.C	-0.8	-7.39333	-7.88667	-4.86667	-4.5	-5.18667	-5.66	-6.77333	-6.43333
thioridazine.A	-1.12	0.06	0.8	0.92	1.8	1.1	1.96	0.84	1.26
thioridazine.B	0.54	1.94	1.1	0.24	1.58	0.44	1.7	0.58	0.52
thioridazine.C	-1.42	-3.22	-2.58	-4.84	-3.34	-4.54	-3.82	-5.1	-4.44
ticlopidine.B	0.1	0.32	1.1	0.96	1.16	1.16	1.26	2.58	2.86
ticlopidine.C	0.94	-3.66	-0.88	-1.46	-1.14	-1.62	-1.72	-1.14	-0.9
tiopronin.A	1.9	1.44	1.02	1.08	0.62	0.02	0.26	-0.6	-0.96
tiopronin.B	1.36	0.62	-0.48	0.68	1.74	0.9	0.4	0.58	-0.38
tiopronin.C	0.76	-1.28	-0.86	-0.68	-0.3	0.08	-0.18	-0.46	-1.36
tolbutamide.A	1.02	-0.58	-1.28	-1.68	-1.3	-1.76	-0.8	-0.96	-1.48
tolbutamide.B	0.86	0.16	0.08	-1	-0.96	-1.9	-0.68	-1.48	-1.02
tolbutamide.C	0.96	-2.04	-0.54	-0.42	1.1	-0.9	-0.1	0.405	0.59
triamterene.A	-0.58	0.6	-0.94	-1.68	-2.02	-1.36	-2.2	-2.42	-2.34
triamterene.B	0.24	0.2	-0.2	-0.84	-1.88	-2.12	-1.76	-2.2	-1.06
triamterene.C	-0.44	-3.02	-5.02	-4.92	-4.04	-4.28	-4.88	-4.82	-3.82
triazolam.A	0.04	0.86	1.16	0.88	1	0.78	1.44	2.7	1.76
triazolam.B	0.5	0.48	1.58	2.16	2.52	3.78	2.8	5.02	3.1
triazolam.C	0.2	1.06	-0.94	0.7	0.98	1.2	2.1	2.54	1.96
trimethadione.A	1.04	-0.16	-0.28	0.02	-0.36	-0.24	0.36	0.7	-0.56
trimethadione.B	2.76	-0.32	0.72	0.42	0.22	-1.2	0.595	0.04	-3.02
trimethadione.C	0.98	-3.68	-0.4	0.3	0.4	0.74	1.56	2.78	-0.94
valproic acid.A	1.3	0.84	1.42	0.86	1.1	2.12	1.58	1.92	2.18
valproic acid.B	1.12	0.08	1.1	0.4	1.12	1.22	1.36	1.36	0.38
valproic acid.C	0.2	-1.32	-1.18	-2.2	-1.8	-1.34	-1	-0.84	-1.52
vitamin A.A	2.04	0.66	-0.62	-0.7	-1.22	-2.38	-2.28	-3	-1.36
vitamin A.B	1.32	0.92	0.16	-0.54	-0.62	-0.62	-0.68	-1.92	-0.22
WY-14643.A	1.36	0.64	0.26	-0.24	0.76	0.12	1.62	1.54	0.98
WY-14643.B	0.76	2.26	1	1.22	2.86	3.46	4.14	2.18	2.78
WY-14643.C	1.4	1.64	0.82	0.82	3.16	2.94	2.76	0.86	1.18
